# Supplementary material for: An unsupervised map of excitatory neuron dendritic morphology in the mouse visual cortex
Source: Nat Commun. 2025 Apr 9;16:3361. doi: 10.1038/s41467-025-58763-w (PMC11982532; doi:10.1038/s41467-025-58763-w)
Supplement: Supplementary file 4 — Source Data [file 41467_2025_58763_MOESM4_ESM.zip]

Archive with 15 entries (14 files):
- Source Data/
- Source Data/data_figure6.xlsx
- __MACOSX/Source Data/._data_figure6.xlsx
- Source Data/.DS_Store
- __MACOSX/Source Data/._.DS_Store
- Source Data/data_figure7.xlsx
- __MACOSX/Source Data/._data_figure7.xlsx
- Source Data/~$data_figure5.xlsx
- __MACOSX/Source Data/._~$data_figure5.xlsx
- Source Data/data_figure2.xlsx
- __MACOSX/Source Data/._data_figure2.xlsx
- Source Data/data_figure3.xlsx
- __MACOSX/Source Data/._data_figure3.xlsx
- Source Data/data_figure5.xlsx
- __MACOSX/Source Data/._data_figure5.xlsx
