# Supplementary material for: An unsupervised map of excitatory neuron dendritic morphology in the mouse visual cortex
Source: Nat Commun. 2025 Apr 9;16:3361. doi: 10.1038/s41467-025-58763-w (PMC11982532; doi:10.1038/s41467-025-58763-w)
Supplement: Supplementary file 4 — Source Data [file 41467_2025_58763_MOESM4_ESM.zip › Source Data/data_figure6.xlsx]

## Sheet: Figure6A
segment_id	split_index	soma_x_align	soma_y_align	soma_z_align	apical_total_skeletal_length
864691135809506508	0	1000.32	571.015	759.548	0
864691136906798958	0	1058.11	324.705	446.76	1339
864691135946684769	0	930.929	397.161	572.723	1110.25
864691135478263750	0	1064.25	547.601	483.63	0
864691135432723442	0	777.637	403.141	506.728	2001.65
864691135994550954	0	950.903	546.972	455.157	0
864691135478506438	0	1368.09	141.973	329.487	2008.1
864691135883853424	0	738.066	191.449	768.334	1381.62
864691135614157515	0	1502.09	341.99	657.586	1972.17
864691135686691732	0	1393.94	278.121	306.008	723.002
864691135700635771	0	1046.99	594.663	762.012	1367.87
864691135570698221	0	969.9	116.383	631.054	1883.04
864691135564559639	0	948.102	229.831	649.017	1083.36
864691135740348011	0	1291.55	168.13	661.592	1705.69
864691135490249063	0	1038.47	359.882	465.774	1396.94
864691135730186425	0	614.776	299.501	566.986	375.098
864691136297042203	0	1138.33	687.985	591.094	1860.85
864691135491203679	0	864.263	98.4831	566.191	976.728
864691135941109876	0	948.057	286.294	541.183	414.655
864691136418787991	0	1006.17	553.266	802.888	0
864691135501832285	0	1337.38	189.641	476.832	1389.05
864691135686921184	0	860.77	112.988	609.375	0
864691135848594513	0	795.193	200.682	791.414	1437.52
864691135502072757	0	1262.08	542.096	640.879	1080.7
864691135909977257	0	1034.65	213.211	743.454	1052.42
864691136618494093	0	1535.28	290.849	390.297	899.943
864691136923020516	0	1052.27	329.365	525.183	759.46
864691135385300821	0	1478.61	292.908	539.267	1072.42
864691135937600821	0	1279.77	208.748	469.519	1729.59
864691136116161444	0	1264.06	81.0587	791.738	2100.45
864691135939636390	0	672.41	515.73	619.734	1236.58
864691135293379596	0	995.557	90.1484	613.907	1823.16
864691135771602683	0	807.53	597.957	580.942	1122.73
864691136829270500	0	635.741	105.169	496.644	1586.58
864691135571130564	0	896.592	246.291	498.408	1011.15
864691135564944471	0	1210.02	453.27	603.558	0
864691135428866608	0	900.19	329.554	458.749	949.768
864691135212660864	0	1055.44	96.8241	745.869	0
864691135181746946	0	753.335	362.302	779.3	959.745
864691135358803288	0	1019.59	92.3293	811.626	2194.95
864691136008596398	0	1299.51	131.849	563.624	1276.77
864691135660496624	0	1214.73	96.8743	683.609	1436.26
864691136194168552	0	1018.26	168.459	641.278	741.49
864691135581799277	0	791.641	606.106	823.231	788.34
864691136020324088	0	1110.25	83.2696	628.774	1598.96
864691134988404602	0	1354.5	486.16	663.612	1039.7
864691135213066552	0	1429.03	589.375	455.42	790.869
864691136443732099	0	1042.09	424.064	453.033	772.096
864691135593606699	0	1145.21	382.823	652.365	714.175
864691135939513857	0	1245.97	338.58	383.641	1045.52
864691135583713400	0	886.937	102.169	585.616	2005.39
864691135564953879	0	978.725	217.733	660.597	717.542
864691136003952842	0	1424.71	409.139	621.2	2646.94
864691135587120626	0	1086.06	303.795	411.986	1445.33
864691135058886811	0	860.078	227.606	519.458	892.645
864691135181903106	0	746.529	484.974	626.556	2963.78
864691135673749188	0	1157.48	629.822	784.924	1649.93
864691135777167037	0	1454.1	112.853	537.444	2407.29
864691135415717562	0	700.237	222.651	770.992	1016.1
864691135454407018	0	684.702	537.459	804.838	0
864691135373756104	0	703.74	402.797	842.805	1230.58
864691135576947717	0	872.4	567.271	493.919	1207.65
864691135748933929	0	1494.6	366.433	598.532	1937.69
864691136721683566	0	1000.29	471.057	520.169	0
864691135012892054	0	1131.1	232.329	567.146	644.758
864691135382452442	0	1118.08	196.894	746.754	1637.28
864691135521742834	0	1254.64	504.509	628.004	1599.42
864691135590266379	0	1128.72	448.971	419.028	1406.25
864691135012888982	0	717.802	124.054	535.187	1450.25
864691135474752832	0	1282.86	143.958	557.796	2249.21
864691135739601812	0	1111.76	231.477	683.506	841.862
864691135963491018	0	1497.62	225.014	600.315	972.721
864691135567721708	0	1026.49	63.8354	657.711	2131.43
864691135256539055	0	664.036	558.895	549.839	1232.92
864691135360128583	0	692.114	112.554	760.602	1018.88
864691135181758722	0	1459.05	471.777	631.671	1326.3
864691135155829092	0	1098.25	497.407	676.912	1404.76
864691136194026966	0	1023.26	231.142	619.399	1170.14
864691135918342576	0	916.005	346.527	489.367	1138.24
864691135587427826	0	1254.09	496.197	718.35	801.339
864691135987340291	0	1076.01	165.96	504.554	1755.06
864691135440591432	0	748.289	406.513	840.087	0
864691135954105352	0	1181.17	165.731	381.925	1292.45
864691135162537261	0	816.236	120.899	781.564	1741.94
864691136237567548	0	794.787	456.18	527.331	2940.44
864691135570945005	0	1185.23	630.604	656.901	1492.75
864691135939844609	0	679.514	226.503	661.048	1114.4
864691136261843684	0	726.142	104.176	718.651	1378.99
864691136444142211	0	511.792	331.526	524.703	638.986
864691135081730039	0	1077.62	203.793	493.778	1333.02
864691135292176822	0	654.99	175.822	568.482	1679.45
864691136134454667	0	1063.54	73.5249	682.913	1816.4
864691136617124827	0	1002.53	396.816	603.79	805.256
864691135256148655	0	1427.28	221.964	658.877	990.281
864691135697358101	0	829.366	590.565	589.975	1364.96
864691135609447431	0	1420.3	199.278	568.164	1355.38
864691135785684164	0	643.57	451.352	818.457	2248.9
864691135517333130	0	775.366	385.927	476.891	867.704
864691135567847916	0	803.677	247.104	619.892	479.718
864691135207768185	0	1016.31	189.276	594.243	1728.11
864691135739585428	0	704.381	621.488	606.214	1309.07
864691135501842269	0	1212.77	175.61	454.369	924.533
864691135462759230	0	594.512	206.941	634.72	1484.08
864691135374866162	0	966.421	338.036	747.268	620.077
864691135739564180	0	541.221	301.262	637.572	778.039
864691136296874267	0	937.005	232.05	559.476	1111.03
864691135692739007	0	1424.48	285.179	284.639	744.335
864691135386633345	0	743.82	242.274	816.956	1212.47
864691136031763643	0	593.076	101.268	590.556	0
864691135785306564	0	744.009	609.033	599.167	1633.81
864691135491237215	0	802.386	176.273	857.465	1737.8
864691135618021519	0	898.105	116.699	486.036	1211.84
864691136740771676	0	911.292	211.601	512.323	1090.51
864691135761501750	0	866.408	334.569	774.096	1091.92
864691135454403946	0	863.665	659.359	826.79	0
864691135614208459	0	1238.08	441.997	403.891	0
864691135735900820	0	1493.39	314.797	731.281	839.471
864691135660493296	0	1043.19	245.505	652.015	1425.82
864691136031712955	0	1296.5	258.542	409.406	907.363
864691135065039684	0	1346.49	588.883	501.261	903.69
864691135809424844	0	631.014	280.576	691.598	680.091
864691135740209003	0	1241.57	379.592	677.508	2184.45
864691135841100771	0	1428.45	586.338	444.836	200.09
864691135497942547	0	1267.9	223.322	550.348	996.958
864691135495279556	0	890.695	548.065	529.989	772.537
864691135334555625	0	1111.22	188.302	550.005	1634.49
864691135463529285	0	604.528	631.343	671.056	750.769
864691135718496561	0	981.995	376.703	495.945	1280.54
864691135117803485	0	1504.7	148.233	556.018	2636.7
864691135488251194	0	1208.69	227.128	525.966	1579.84
864691135474637376	0	892.713	527.585	558.708	1503.86
864691135382923243	0	1182.98	344.976	730.368	1546.42
864691135632820164	0	1300.45	663.966	641.288	1661.27
864691135491256818	0	1082.16	602.648	700.044	1413.13
864691135515928275	0	1055.23	566.259	686.548	916.893
864691135589884171	0	604.696	300.896	775.212	474.265
864691135758545486	0	1432.65	190.939	435.796	2156.64
864691134939996515	0	1265.38	211.318	443.672	1263.78
864691135382556378	0	1425.33	443.944	506.456	5217.56
864691136723518973	0	828.539	329.366	799.947	877.302
864691136422821423	0	796.29	233.868	757.665	1014.83
864691136024249401	0	1027.76	195.208	664.547	1728.03
864691135941132148	0	1414.63	273.566	737.399	711.83
864691135567892204	0	1329.22	130.296	435.212	1589.8
864691135753710797	0	673.832	441.568	534.212	1371.29
864691135609598215	0	949.493	240.932	733.865	449.078
864691135660478960	0	612.974	234.079	774.382	702.141
864691135488522810	0	635.626	275.259	830.137	661.518
864691135753630157	0	1383.78	635.482	643.78	648.23
864691134964410655	0	889.493	316.72	850.572	1031.96
864691135595669700	0	987.265	593.842	747.071	0
864691135568923526	0	747.407	244.305	867.928	946.004
864691135638973499	0	1244.94	601.861	483.161	957.69
864691135366948089	0	1291.22	502.561	410.339	995.3
864691135491207519	0	1221.95	702.379	500.192	1057.44
864691135730554553	0	1134.18	551.669	682.37	1285.11
864691135345119391	0	1030.63	79.1193	561.908	1596.43
864691135494397072	0	665.977	665.682	514.847	0
864691135615779433	0	952.154	220.761	495.723	1045.38
864691135445348594	0	704.26	552.863	594.095	1134.92
864691136237801532	0	1227.72	53.3031	371.675	2015.85
864691135761994550	0	580.241	203.79	725.149	749.121
864691135497903379	0	1068.1	413.399	514.411	1888.92
864691135577318405	0	838.37	98.63	575.102	562.29
864691136050809843	0	763.37	197.446	465.659	1081.41
864691135508871433	0	1126.92	44.5286	420.869	0
864691136001884874	0	1443.36	437.613	457.265	3643.18
864691135382982891	0	819.816	229.829	769.583	1095.13
864691135776655456	0	842.33	263.02	866.222	948.641
864691135915412582	0	991.377	351.48	599.574	1095.26
864691135394171637	0	803.269	237.653	740.635	877.533
864691136990005653	0	1335.13	154.354	311.429	1612.99
864691135274083557	0	1537.65	659.516	614.249	0
864691135758479950	0	1185.12	229.206	603.128	1147.87
864691136266764276	0	815.467	219.309	698.893	767.577
864691135340971205	0	1124.6	169.287	363.497	781.44
864691135660498672	0	1239.85	115.947	693.836	1666.52
864691135609443847	0	1387.24	142.535	634.378	1548.96
864691135865578629	0	1115.43	278.567	765.988	971.732
864691135986916355	0	1435.45	579.9	645.374	566.156
864691136023720249	0	897.796	101.438	712.394	1753.61
864691135918325936	0	577.989	673.519	635.855	0
864691135991491521	0	1228.98	319.621	645.19	1051.2
864691135968869733	0	1049.77	41.3712	680.941	0
864691135058555291	0	987.711	442.766	775.865	981.742
864691135155520356	0	853.224	299.017	542.833	2030.9
864691135472015410	0	778.447	98.2618	561.162	1359.65
864691135639276859	0	966.494	119.643	838.287	1434.92
864691135467532684	0	1167.03	686.779	486.65	1661.56
864691135739712916	0	848.141	639.723	697.759	1196.56
864691135478284486	0	1169.66	409.083	477.134	1135.66
864691135360127815	0	514.99	526.836	585.699	0
864691135081841399	0	940.536	337.682	609.917	999.553
864691135081652471	0	1372.96	587.747	412.627	1297.65
864691135945542436	0	1418.14	421.02	425.442	1992.61
864691135577012485	0	1521.01	310.116	613.573	1294.3
864691135571296293	0	748.608	475.421	865.8	317.419
864691135841206499	0	894.4	463.372	575.872	3329.39
864691135946885729	0	1063.13	210.767	420.229	763.122
864691137015933294	0	1514.54	305.446	393.418	705.753
864691135777478845	0	1159.06	523.045	645.551	0
864691136011284387	0	882.881	94.7891	649.714	2783.43
864691135692753855	0	707.853	596.759	785.932	1134.66
864691135748599593	0	1149.92	260.528	606.927	845.864
864691135569343110	0	1052.94	69.8766	846.607	0
864691135122310951	0	1207.45	113.289	551.455	1605.3
864691135740254059	0	722.876	689.567	692.313	1029.29
864691135586918130	0	1004.34	336.861	543.52	1110.88
864691135585134204	0	1334.75	292.336	618.032	1324.88
864691135657805442	0	1388.05	593.375	464.705	1244.29
864691135385248853	0	1093.89	337.754	462.163	0
864691136032022203	0	1325.2	545.096	539.96	1223.53
864691135809486540	0	826.645	491.813	740.693	837.449
864691135593529387	0	1096.12	598.436	545.207	1154.53
864691135462693694	0	811.95	230.843	868.058	1143.72
864691135809451724	0	1474.18	147.358	389.949	1474.05
864691135402120946	0	677.877	387.812	600.237	999.449
864691136361494242	0	1019.75	217.544	804.375	1750.24
864691136482851116	0	845.539	302.099	609.96	1230.68
864691135865557893	0	682.897	110.317	613.962	1074.99
864691137053645430	0	678.757	518.988	776.973	870.269
864691135909903273	0	769.454	211.393	850.274	1612.57
864691135181728258	0	1308.68	513.736	749.498	1165.31
864691136237532220	0	764.889	172.389	754.927	1187.51
864691136864665198	0	1126.58	463.237	406.99	1425.76
864691136923123428	0	868.964	242.594	725.563	815.87
864691135407279049	0	935.718	316.848	789.533	1121.97
864691135345174175	0	1400.95	98.3179	721.832	2726.74
864691136194179048	0	1283.41	269.713	691.661	1040.01
864691135526056283	0	628.122	624.643	772.199	1667.41
864691135510799568	0	686.383	289.898	794.47	664.571
864691134988722810	0	902.567	189.075	838.894	1560.74
864691135407274441	0	597.224	650.558	596.171	842.077
864691136699374446	0	887.165	268.314	742.013	579.859
864691135322944668	0	1278.94	231.586	780.789	2079.05
864691135360476743	0	953.799	537.732	571.21	1052.53
864691136023732793	0	820.306	525.951	502.923	681.594
864691135617865103	0	789.351	543.592	565.873	1610.35
864691135937601589	0	835.054	544.55	729.448	556.627
864691135293069068	0	1066.09	180.117	608.623	1316.21
864691136056519896	0	1390.91	271.057	451.671	1057.24
864691135341007557	0	1375.76	330.875	460.943	1209.14
864691135725748543	0	1009.52	114.869	723.958	1788.66
864691135233139289	0	1184.51	366.112	630.907	1042.11
864691137019560558	0	1309.38	504.502	694.802	1698.29
864691136911620337	0	917.663	220.972	587.088	1177.58
864691136209466812	0	1386.84	88.9333	691.818	2847.21
864691136443721603	0	823.628	211.002	722.802	1038.46
864691135367365113	0	1206.55	613.334	690.84	0
864691135926609876	0	1434.03	513.655	621.339	1466.87
864691135490484839	0	1165.21	558.599	695.723	1214.48
864691136020685048	0	1462.58	442.858	698.837	2903.02
864691135873621646	0	771.772	147.591	516.434	1449.07
864691135503079666	0	1094.28	583.747	700.948	1614.43
864691135548506308	0	693.144	548.002	815.6	57.734
864691135724585899	0	1339.55	121.656	767.023	1804.03
864691135692754111	0	626.051	237.207	574.217	373.615
864691135590313995	0	1175.34	176.965	387.631	1432.16
864691136312113981	0	867.366	465.385	522.207	1647.41
864691136966038734	0	1246.34	609.437	648.072	1087.38
864691135508731657	0	961.339	222.489	792.158	1502.8
864691134917420554	0	744.038	558.987	745.984	639.519
864691135807692317	0	854.523	273.4	885.042	967.102
864691135207784825	0	1140.24	197.066	770.075	1672.58
864691136577497108	0	1334.38	282.27	476.539	1054.13
864691135462763326	0	876.71	583.742	502.379	861.719
864691135939934886	0	1401.48	563.404	370.445	1005.79
864691136024273977	0	630.607	128.295	673.764	2025.69
864691135776756064	0	723.851	566.643	650.927	1865.23
864691135700261243	0	663.933	107.314	628.221	1077.23
864691136811805811	0	1290.4	215.973	659.829	1278.28
864691135751851656	0	1157.21	53.7474	353.115	1675.13
864691135462289053	1	532.919	329.214	570.502	752.863
864691135403716846	0	727.955	384.2	511.876	960.336
864691135366925305	0	1021.36	148.647	790.789	1953.31
864691135571282981	0	1397.88	284.728	602.436	768.07
864691136194192360	0	1336.34	294.562	626.151	1547.67
864691136039401214	0	1425.83	83.0696	705.589	2122.04
864691135560820193	0	1395.17	411.485	655.475	1521.44
864691136273130686	0	910.806	182.08	552.494	1607.48
864691135945527844	0	745.039	229.443	680.36	748.124
864691135590255371	0	901.704	682.638	764.13	1829.84
864691135440474184	0	1398.68	268.415	547.92	1049.55
864691135809444044	0	1045.29	191.761	803.443	1512.52
864691135695967130	0	886.583	285.764	798.893	235.428
864691136039740670	0	1391.98	260.783	596.009	793.524
864691135345170591	0	1078.02	237.319	431.649	894.398
864691135454404202	0	730.821	174.588	800.944	1676.27
864691135692948415	0	1348.29	182.595	336.677	1507.73
864691135987311875	0	1167.19	349.374	683.347	1643.12
864691135589395396	0	520.846	449.235	627.669	1099.27
864691135941150580	0	1365.02	266.847	454.365	1349.91
864691136023774265	0	1369.01	298.977	446.212	856.067
864691135385229141	0	1221.53	83.949	367.111	1663.2
864691136754874222	0	732.076	450.386	828.273	1293.62
864691135570666477	0	1219.29	191.378	535.06	890.784
864691136922771940	0	1223.18	307.067	482.816	703.83
864691135099839264	0	724.952	260.234	588.187	1168.28
864691135427661042	0	1111.17	76.0494	641.121	977.549
864691136951561439	0	1232.75	175.199	628.437	1691.12
864691135406155762	0	986.081	306.432	581.715	575.022
864691135560514017	0	1406.48	211.471	323.932	1110.63
864691135975633475	0	1427.55	383.769	584.06	2836.43
864691134964449311	0	726.498	173.64	826.94	1476.3
864691135687216352	0	639.925	525.855	703.157	0
864691135385338965	0	925.441	90.5356	588.974	1314.82
864691135360258631	0	1335.52	242.588	493.795	1176.75
864691136436412062	0	732.235	233.93	864.647	844.389
864691136923076580	0	1189.34	569.264	673.103	602.496
864691136020247288	0	1289.55	560.071	670.251	1478.12
864691135593504043	0	1057.75	393.907	500.147	2004.04
864691135510437840	0	1420.12	98.2686	748.145	2282.39
864691135748543785	0	729.205	324.61	776.399	919.791
864691136487237650	0	842.207	197.693	616.334	1579.46
864691135403770094	0	559.559	131.672	618.207	1311.17
864691135995044298	0	1392.97	368.544	589.859	2117.92
864691135639001915	0	744.106	297.781	533.94	770.827
864691135575092510	0	637.861	592.51	693.703	500.484
864691135876334163	0	802.91	553.59	535.987	0
864691135134709273	0	690.9	70.5089	479.774	741.862
864691135385279061	0	671.939	60.7175	670.946	0
864691135505793476	0	911.997	577.798	632.984	1251.39
864691135988299008	0	967.958	380.203	505.969	719.502
864691135847918430	0	1178.49	191.444	400.045	775.017
864691135012912886	0	1177.39	271.353	810.564	1193.72
864691135568877190	0	951.879	303.842	701.86	1221.49
864691135544423464	0	670.531	577.136	543.65	1266.32
864691136535199650	0	1389.58	342.906	615.738	1973.38
864691135526356571	0	854.108	600.71	787.978	955.107
864691135700266619	0	872.697	318.138	439.52	736.635
864691135939278593	0	925.449	314.885	434.324	986.65
864691135577339844	0	756.421	326.807	795.204	651.273
864691136723562749	0	815.679	224.101	565.954	777.2
864691135780802128	0	1262.97	386.45	472.442	1595.49
864691135293350924	0	1499.25	516.316	542.248	522.662
864691135590329611	0	1078.99	95.7801	793.245	2225.25
864691135576932869	0	924.665	330.526	641.274	1103.77
864691135740573291	0	1169.74	605.734	705.622	824.08
864691135925768974	0	1129.14	293.667	534.147	720.802
864691135724655275	0	869.659	358.368	547.61	1754.47
864691136266699252	0	904.32	74.739	635.581	1499.19
864691136617121755	0	1130.17	173.213	715.194	1374.41
864691136309626714	0	1033.02	691.573	610.15	1392.41
864691135654471106	0	1081.3	566.045	767.673	0
864691135876166995	0	731.192	357.426	673.123	1312.65
864691135730556601	0	1172.04	367.643	372.869	1357.68
864691135695967642	0	824.082	306.183	782.022	643.257
864691134947454716	0	748.461	410.73	744.644	973.74
864691136050966515	0	749.331	193.286	728.44	1874.74
864691135065335364	0	1346.53	83.701	314.585	997.828
864691135434098418	0	948.607	131.745	557.426	2542.06
864691135517659274	0	901.772	94.1471	581.005	1335
864691135583656568	0	1093.21	337.664	560.394	643.716
864691135581557357	0	630.405	530.019	801.104	988.022
864691136617135323	0	697.114	164.829	599.989	1047.24
864691136903313586	0	1227.39	446.111	589.394	2156.03
864691135468398930	0	761.347	120.857	871.874	1818.38
864691135488539450	0	1089.72	470.659	728.685	1560.72
864691135883906160	0	817.272	443.319	492.084	948.953
864691136865315438	0	1004.65	567.739	721.52	1195.2
864691136056320984	0	1447.46	490.224	394.526	1008.27
864691135104217933	0	812.928	156.269	635.283	1297.06
864691135386783873	0	749.809	663.324	671.247	1226.49
864691135724637867	0	973.957	559.365	658.066	858.511
864691135341139633	0	1095.25	551.317	527.766	0
864691135509089545	0	984.864	364.646	591.093	914.073
864691135404006638	0	1239.34	434.709	728.824	810.724
864691135815493711	0	966.935	194.703	580.754	1111.05
864691136436422814	0	732.653	318.18	743.811	538.077
864691135585431420	0	919.715	125.977	712.176	1305.3
864691136327109783	0	571.77	160.136	555.554	1343.16
864691135516136178	0	1459.2	305.326	351.891	1042.27
864691135394212853	0	724.809	198.738	812.074	1475.89
864691135837489043	0	1380.86	624.188	602.451	1073.22
864691135815622479	0	724.362	217.601	756.247	1158.66
864691135947005025	0	721.463	182.61	630.938	1053.21
864691135991679937	0	998.397	104.21	576.578	2216.18
864691135386379137	0	940.977	155.921	665.038	1740.82
864691135660494064	0	910.388	103.314	474.869	1590.18
864691135724605867	0	713.035	44	526.855	1226.9
864691135181717506	0	1201.78	426.287	782.611	871.454
864691135428513840	0	1006.27	320.665	813.545	963.627
864691135974438255	0	828.25	220.223	693.716	915.626
864691135181978370	0	762.694	248.524	659.866	890.335
864691135939378433	0	633.825	268.624	496.086	640.054
864691136020732152	0	925.176	566.955	795.04	0
864691135686903008	0	1466.01	289.757	451.089	1487.02
864691135274096101	0	658.426	255.413	798.519	776.526
864691136194190294	0	1060.8	388.646	724.015	1474.03
864691136486770450	0	1178.94	256.193	702.315	1134.62
864691135543211460	0	624.875	614.282	748.352	1415.51
864691135497647635	0	682.775	276.51	766.678	451.918
864691135538098546	0	1010.66	99.7556	438.7	957.903
864691135703533204	0	1288.39	531.527	729.598	0
864691137015690606	0	1494.54	440.507	376.383	1581.91
864691135771671115	0	903.72	86.7105	543.012	1571.28
864691136521600657	0	1126.86	109.442	580.711	1925.04
864691135181833730	0	1308.1	320.194	763.17	1155.61
864691135939331585	0	1474.17	289.212	440.344	1195.11
864691135346999026	0	913.866	618.197	601.349	1459.48
864691135345437087	0	668.702	202.228	766.757	1860.42
864691135462782014	1	1170.14	154.524	558.604	1805.55
864691136056414936	0	1257.95	517.718	671.493	822.314
864691135212720256	0	604.483	643.379	572.491	948.365
864691135994759114	0	1365.69	345.745	710.638	0
864691135967719626	0	1358.48	486.193	704.625	1409.04
864691134939981923	0	1192.76	629.847	700.917	1165.1
864691136444060547	0	921.079	706.272	745.594	0
864691136577495572	0	1318.72	450.046	770.903	0
864691136003665354	0	1347.26	457.533	565.574	2137.56
864691135587520754	0	1279.94	561.099	588.852	1088.14
864691135134670361	0	1130.77	527.031	410.994	0
864691135508998665	0	1128.07	231.844	656.074	895.413
864691135415456442	0	1080.07	408.679	639.525	1027.05
864691135493966480	0	884.053	313.3	720.488	782.844
864691135113148569	0	822.171	204.661	751.692	1851.44
864691136922784740	0	1134.35	657.594	749.817	0
864691135754592466	0	962.139	344.093	725.955	970.665
864691135058569883	0	742.254	70.2809	678.545	909.509
864691136557856674	0	1467.61	257.713	376.546	979.917
864691135134659097	0	694.08	337.984	495.392	872.958
864691135385325909	0	1133.63	82.0315	446.683	2286.46
864691135292001974	0	726.211	71.4916	500.559	1003.47
864691135737847153	0	1312.62	258.457	616.056	1164.44
864691135647425732	0	1004.78	520.812	810.295	856.287
864691135445929106	0	994.348	681.722	481.361	1503.34
864691135213102136	0	910.214	323.234	562.096	1004.76
864691135474706752	0	647.876	220.931	575.749	833.419
864691135740256875	0	611.608	605.427	634.436	1248.16
864691135462238109	0	795.631	212.174	736.406	1342.76
864691135974464879	0	1146.97	604.562	437.195	1175.7
864691135954108424	0	1241.3	380.035	664.486	1459.73
864691136443800707	0	640.619	471.736	533.391	3733.16
864691135428493616	0	820.743	343.147	538.779	989.342
864691135490265842	0	1059.13	377.977	384.462	1152.96
864691135807268125	0	623.933	130.809	624.298	1913.26
864691136004745930	0	1328.18	318.661	439.256	924.723
864691135679362244	0	1088.66	223.371	602.122	920.019
864691135726757268	0	1463.58	322.627	383.201	1063.28
864691135132660640	0	1045.12	602.072	824.999	932.769
864691135293083660	0	614.268	263.719	568.897	835.633
864691135733571732	0	1371.24	564.585	408.909	1796.02
864691136039367934	0	1012.06	329.058	597.115	605.846
864691135586899442	0	1056.67	573.781	777.303	848.775
864691136554971042	0	1435.1	344.543	390.72	1090.28
864691135382905323	0	685.556	597.798	625.253	1055.26
864691135340953541	0	949.692	589.935	791.851	988.017
864691136008405164	0	1258.48	298.468	718.692	1273.87
864691135303197351	0	914.801	262.452	720.283	765.103
864691136008831662	0	1048.34	211.264	813.098	1532.05
864691135615763561	0	1026.09	509.906	555.073	1404.11
864691135807327005	0	594.485	122.515	655.959	1182.41
864691135064985924	0	861.811	299.549	897.624	567.011
864691135012374262	0	1112.56	559.233	465.318	0
864691136687511918	0	695.155	458.779	815.246	825.588
864691135403773422	0	660.185	189.71	868.009	1612.04
864691135440778056	1	1044.36	41.2952	394.998	0
864691136105521625	0	1249.03	344.819	505.702	1712.75
864691136482921004	0	669.149	228.043	587.13	1359.92
864691135476170920	1	656.001	176.423	514.037	965.727
864691134947405820	0	1172.99	227.294	419.307	760.548
864691135322957468	0	1321.46	210.489	453.443	2340.13
864691136065261720	0	1250.64	320.057	780.774	1871.45
864691135575105054	0	1188.69	107.662	533.252	1268.71
864691136123910950	0	745.731	497.613	697.235	967.279
864691135570642413	0	1268.56	624.239	669.42	1512.39
864691136811795571	0	700.392	487.34	844.264	903.552
864691136296718363	0	610.281	441.015	661.075	1108.92
864691135064996420	0	786.927	370.572	588.582	1000.03
864691135609449223	0	1403.21	176.512	696.445	2427.59
864691135373419208	0	644.215	307.594	573.299	798.283
864691136617346523	0	788.819	85.8017	761.309	1677.02
864691135474733888	0	778.884	235.85	888.835	1382.77
864691135213424696	0	730.042	275.086	848.161	1704.16
864691135012446198	0	1234.86	247.021	392.643	384.91
864691135876220755	0	797.615	476.341	712.032	2316.59
864691135888466569	0	1049.5	248.305	397.03	528.18
864691135994567082	0	1245.33	252.404	513.892	1026.27
864691136699344494	0	726.759	489.41	850.331	1159.74
864691136065514392	0	1106.18	470.399	683.148	0
864691134884764154	0	1224.63	649.382	443.948	902.521
864691135654043330	0	810.57	255.816	464.659	744.132
864691135013011094	0	1424.47	292.581	537.966	1295.39
864691135373732169	0	592.912	80.0054	601.738	0
864691135407514057	0	827.434	282.902	585.258	464.576
864691136744005230	0	1420.4	167.776	299.481	1606.34
864691135952028963	0	879.458	194.317	764.498	1883.88
864691135472327730	0	1447.85	91.7879	673.112	1641.61
864691136008446892	0	1076.69	265.312	448.411	788.872
864691135358813272	0	971.549	277.362	600.829	910
864691135181689346	0	805.577	608.443	583.863	826.048
864691135474969152	0	1212.05	199.127	433.756	1376.1
864691136825175918	0	812.196	267.139	519.735	734.34
864691135122304551	0	633.119	521.591	786.096	737.977
864691136903011762	0	1277.06	595.915	651.738	1135.51
864691136099777653	0	932.864	91.4735	533.474	1569.72
864691135366923769	0	977.574	286.59	714.668	974.397
864691136723533821	0	678.443	588.729	549.898	781.762
864691136227017041	0	1067.2	257.053	544.797	483.911
864691136482925612	0	1268.01	339.341	639.757	1191.38
864691135363797490	0	872.974	443.774	515.728	518.025
864691136116185508	0	1383.83	158.279	459.28	2576.88
864691135758723662	0	794.904	195.037	783.738	1296.77
864691135334525673	0	1220.12	215.379	369.39	889.251
864691135445932690	0	1377.69	353.533	589.441	1793.69
864691135573573572	0	554.062	559.231	618.245	302.243
864691134884786682	0	752.904	262.229	714.151	628.398
864691136577499412	0	1413.59	599.702	653.653	1378.53
864691135403789806	0	1165.79	170.1	601.139	1473.53
864691135490386535	0	1295.08	216.533	738.767	2041.94
864691135345186975	0	674.516	297.215	778.528	722.915
864691135581612909	0	754.112	79.4262	696.332	1767.18
864691136266672884	0	897.147	147.514	638.57	968.069
864691136370821512	0	692.209	635.409	603.939	1690.74
864691135699592738	0	769.781	232.303	722.366	1089.96
864691136286555843	0	1141.6	195.131	448.716	856.603
864691136056365016	0	1310.46	280.073	740.121	990.555
864691135117775069	0	658.723	525.163	623.132	932.491
864691135657800578	0	1006.96	350.205	612.866	391.139
864691135761552182	0	1071.87	299.386	481.488	403.152
864691135428542000	0	1497.55	327.022	721.176	1888.85
864691135385333077	0	954.806	135.723	621.356	875.392
864691135753689037	0	1354.17	366.732	449.607	2329.42
864691135358856792	0	1447.82	186.606	566.916	2245.09
864691135584124146	0	1075.76	550.56	808.836	0
864691135132763296	0	735.214	392.89	907.761	1039.01
864691135941110644	0	777.009	103.017	587.448	429.366
864691135636422596	0	1078.31	602.807	650.613	1641.32
864691135403763694	0	649.491	672.669	798.335	0
864691135753621197	0	1384.3	237.251	762.288	1161.16
864691136208987836	0	803.364	97.8292	702.678	1508.72
864691136617451227	0	1462.4	501.574	670.797	1470.88
864691135736921988	0	713.622	477.636	855.851	702.308
864691135753643213	0	1359.87	624.8	538.137	0
864691135865925765	0	938.549	684.04	668.28	0
864691136602165969	0	630.536	165.376	541.622	1552.66
864691135345514655	0	1165.05	153.491	426.982	1333.77
864691135883891568	0	844.649	65.6593	495.537	950.331
864691135633589700	0	1011.03	565.39	472.926	1646.93
864691135544655144	0	959.813	547.129	530.447	1189.97
864691135809454284	0	1476.1	70.1717	604.381	614.602
864691135581700973	0	684.507	482.605	651.79	2196.68
864691136911646193	0	1515.5	540.69	390.716	855.309
864691136371161480	0	953.018	543.693	835.626	0
864691135571287589	0	1365.05	250.5	743.154	1223.45
864691135256505519	0	1373.71	304.992	693.267	1247.51
864691135269744293	0	1354.83	469.789	705.39	1497.96
864691135233416281	0	770.646	369.362	615.72	1182.38
864691136031724219	0	1388.06	589.316	440.527	1765.57
864691135915180134	0	1407.35	210.279	653.976	2014.17
864691135945620772	0	1430.93	255.666	388.928	1699.87
864691136056372440	0	1096.14	526.997	498.485	0
864691135122629671	2	1051.96	337.957	813.444	1250.28
864691136740440156	0	1001.58	191.181	733.497	938.51
864691136116191396	0	1148.41	554.471	635.447	777.082
864691135777096893	0	572.829	458.384	639.873	576.956
864691135212732032	0	1157.8	513.298	591.325	1414.27
864691136662180830	0	673.555	426.888	629.533	496.059
864691135672796356	0	1110.24	576.267	779.634	1961.64
864691135474666560	0	1368.43	223.091	656.487	1036.4
864691136965824718	0	702.626	146.23	611.592	1564.69
864691135385255253	0	689.917	120.745	486.82	1217.24
864691135585117308	0	1173.12	273.648	555.336	820.731
864691135526273371	0	925.39	180.851	651.204	1688.38
864691135570725357	0	684.61	243.826	738.68	681.715
864691135603177412	0	912.267	597.022	500.576	585.414
864691135162199341	0	1216.66	282.888	766.612	568.662
864691135758821454	0	1009.68	196.005	840.457	1002.78
864691135697656853	0	1262.3	379.869	564.445	2077.07
864691136811783539	0	687.587	316.151	494.17	1011.38
864691135864835804	0	1273.28	415.334	659.363	935.421
864691136748755566	0	705.852	341.299	789.483	1027.06
864691135510413264	0	1000.07	384.443	740.069	981.862
864691135815811663	0	962.819	350.013	803.921	1357.61
864691135695963034	0	640.925	626.46	606.846	1121.06
864691136390665343	0	1040.42	134.758	625.509	1655
864691135579872964	0	906.107	529.123	785.995	1170.95
864691135888822665	0	1396.11	302.222	442.513	1473.13
864691135307355718	0	1378.67	452.132	728.206	1290.67
864691135445543058	0	710.11	236.157	661.357	933.9
864691136032022459	0	1259.21	509.758	685.98	0
864691135524752882	0	1056.69	482.728	754.696	2912.95
864691135761531190	0	1362.82	525.082	473.931	1238.09
864691135675952114	0	1534.02	452.342	384.623	0
864691135771672907	0	1041.74	169.183	697.739	1212
864691135496815812	0	548.18	306.908	509.916	449.894
864691136108758968	0	865.385	437.938	740.102	3631.84
864691135994760106	0	658.122	99.2453	670.741	1249.55
864691135569059718	0	1407.58	430.593	661.793	1314.04
864691135771961163	0	717.485	243.888	724.097	736.916
864691135207764345	0	1041.47	258.313	466.391	937.026
864691135993747402	0	1480.03	488.444	466.931	3568.38
864691135396539425	0	1151.89	115.914	589.363	2094.25
864691135272161297	0	1248.89	370.104	683.812	1392.05
864691135937455925	0	1422.1	196.683	688.103	2341.62
864691135776553056	0	924.147	548.139	761.187	0
864691135974463855	0	1104.61	562.923	481.31	0
864691134940006499	0	759.109	474.501	805.05	990.622
864691135614125771	0	1223.53	405.391	803.768	880.138
864691135213036600	0	707.634	489.625	757.107	1545.91
864691135322958236	0	1450.08	267.2	515.235	646.125
864691135564991575	0	734.477	248.08	883.339	406.329
864691135058540187	0	578.168	594.312	599.651	844.568
864691135644652783	0	747.728	623.689	698.256	1050.5
864691135837554579	0	1230.63	505.565	548.811	1086.68
864691135782764339	0	561.176	307.13	547.349	646.022
864691135545959108	0	1010.83	283.805	546.558	715.805
864691135939669670	0	1441.77	235.616	693.069	965.384
864691135467561612	0	755.23	221.989	872.409	1330.59
864691135753626317	0	1167.94	331.762	450.458	1281.03
864691136723667709	0	853.034	89.1696	777.244	1648.05
864691135736912004	0	1481.58	528.431	424.463	472.652
864691135365283570	0	989.795	140.445	630.948	1591.89
864691135697649429	0	1215.77	590.378	683.454	1904.01
864691135334552553	0	709.468	89.8927	599.461	847.535
864691135472007474	0	998.879	312.149	793.535	747.751
864691136906874734	0	1154.12	601.923	474.653	1441.28
864691136418900631	0	859.507	143.903	778.578	1672.35
864691136723811837	0	846.307	643.482	732.631	800.491
864691135740262507	0	1057.61	589.206	692.894	801.241
864691135739885972	0	1404.77	512.622	622.896	1045.99
864691135583678328	0	1252.29	96.7958	571.899	838.382
864691135781135696	0	851.193	573.329	801.715	1852.38
864691135777558973	0	1363.36	125.389	490.86	1914.36
864691134964439327	1	1273.6	668.226	525.373	1483.11
864691135837337491	0	1014.85	581.751	550.402	1099.88
864691135065004868	0	1278.81	517.322	433.416	496.334
864691135478276294	0	968.851	214.576	795.69	1027.81
864691136005151690	0	663.285	469.832	850.291	834.429
864691136296874011	0	1322.26	359.699	449.245	1372.93
864691135385422677	0	1353.86	312.498	671.461	1015.79
864691135718476593	0	1083.14	91.671	638.257	1509.1
864691135686937568	0	846.862	236.322	455.32	300.029
864691135847936606	0	853.451	379.195	819.522	1088.79
864691135758563918	0	1116.95	215.04	407.086	674.303
864691135771712075	0	1359.27	198.61	749.51	1725.2
864691136008827820	0	1278.25	211.977	424.035	1387.29
864691135013122198	0	798.639	162.322	500.099	1765.08
864691135654456770	0	965.513	395.456	464.516	955.547
864691136482862892	0	1192.05	374.327	676.096	2165.85
864691134988838010	0	1407.15	240.811	739.457	1214.72
864691137019966062	0	998.269	556.802	512.497	1416.52
864691136754658158	0	843.755	169.618	453.969	1428.87
864691135132731552	0	770.328	131.546	603.917	1885.08
864691135341033669	0	878.454	182.22	777.323	1318.56
864691135581563245	0	895.895	613.339	626.578	452.442
864691135761725494	0	1496.32	158.299	436.905	2779.3
864691135864075902	0	1187.77	186.697	600.769	1285.12
864691135081672695	0	1264.28	304.682	448.164	1001.3
864691135366940409	0	1042.47	221.006	690.348	1793.26
864691135567749356	0	1165.39	573.3	610.04	1073.2
864691135782402099	0	1278.03	252.58	774.147	693.61
864691135293066764	0	1489.48	631.968	695.202	0
864691137019546734	0	800.619	356.75	648.045	822.894
864691136023838009	0	1214.76	213.98	647.325	1485.12
864691134947446268	0	991.371	334.682	634.606	659.84
864691135462742846	0	1117.33	347.42	565.12	882.752
864691135212679040	0	685.442	199.02	599.822	1143.22
864691135500593845	0	1115.74	681.094	663.529	0
864691135256519343	0	572.221	695.906	651.197	0
864691135386387841	0	1144.95	478.618	424.393	1276.18
864691135122318887	0	1399.43	468.426	579.564	937.763
864691135782388019	0	612.727	589.245	771.308	860.512
864691135322942364	0	970.088	231.936	740.632	1060.64
864691135474955328	0	1129.73	232.667	521.247	1280.48
864691135293059596	0	1041.65	136.857	644.437	1271.46
864691135965383114	0	1383.95	377.725	562.564	967.254
864691136272938174	0	897.151	117	573.585	2011.23
864691135373750857	0	1243.84	606.575	621.991	809.624
864691135445704338	0	1475.38	227.979	466.677	1810.84
864691135366954233	0	1211.78	606.849	715.737	0
864691135991531201	0	1013.04	624.402	632.56	1145.17
864691135440484680	0	1424.18	477.841	552.335	1490.7
864691135526285147	0	945.088	227.184	701.011	1593.84
864691136911645169	0	1286.83	177.259	751.497	1499.32
864691136989956501	0	1488.44	272.553	633.366	1410.58
864691136486791698	0	1489.66	496.649	694.05	1486.95
864691135693066431	0	999.853	128.813	785.873	1891.1
864691135654077634	0	1151.53	327.004	709.186	1280.82
864691135994571690	0	681.194	303.577	525.993	623.617
864691136266792436	0	1041.42	315.677	762.809	971.776
864691135337759974	0	1053.06	277.268	543.312	1011.62
864691136923110628	0	552.802	101.107	505.315	644.52
864691135383129323	0	935.176	492.415	565.839	744.974
864691135466865348	0	1484.2	175.709	416.758	1365.55
864691135570671341	0	1518.42	189.014	420.451	1154.86
864691135937509173	0	1022.08	68.5017	695.346	1686.67
864691135837387155	0	1091.35	301.459	700.576	1156.04
864691135132757920	0	513.377	197.427	596.087	1217.72
864691135462249117	0	609.169	602.291	679.743	1129.42
864691136089268279	0	918.207	188.259	614.582	1387.54
864691136723569917	0	1028.65	296.155	667.247	1318.87
864691135658111362	0	782.228	86.4626	675.814	1949.89
864691135937410869	0	1344.53	302.947	659.673	1122.98
864691136031657147	0	689.744	121.697	772.185	589.253
864691135683217394	0	900.443	572.725	801.72	846.316
864691135337698022	0	1254.73	335.401	701.095	1534.26
864691135718463025	0	687.637	567.685	738.876	533.385
864691136721590638	0	1063.28	429.627	607.024	3916.34
864691135303180199	0	1328.6	658.436	467.808	0
864691136309633114	0	1010.91	674.123	697.043	0
864691135132645280	0	1039.47	293.714	755.602	844.377
864691135748943145	0	1326.86	645.811	574.508	0
864691135373913929	0	558.037	178.911	677.815	1318.58
864691135775883437	0	888.737	598.028	654.429	1357.51
864691135269730213	0	1243.15	615.431	525.317	0
864691136361496034	0	898.923	611.562	540.026	1178.12
864691135454103658	0	955.352	372.055	489.062	1388.76
864691135212691840	0	1494.27	92.3243	700.397	1942.79
864691136020326648	0	835.502	654.807	618.834	993.91
864691135122713639	0	592.233	694.293	643.403	0
864691136105697497	0	890.641	100.028	475.878	1628.74
864691135571292453	0	1030.09	357.648	775.11	1171.46
864691134988615034	0	1188.59	89.7255	440.179	2271.37
864691135366935289	0	998.498	123.153	463.006	1568.41
864691135272510225	0	650.919	168.578	814.167	1477.27
864691135538371698	0	1018.44	626.47	553.548	1430.59
864691135556948932	0	606.255	546.03	508.389	690.046
864691135132662432	0	1165.4	75.2482	596.78	1311.35
864691135386800001	0	671.29	706.186	804.1	0
864691136208988860	0	703.91	675.815	630.577	1186.86
864691135440507464	0	1330.78	237.117	604.088	1019.9
864691135274505189	0	742.822	178.314	843.456	1920.92
864691136194400332	0	1507.48	232.644	432.765	1353.18
864691135837581715	0	845.706	488.24	555.496	1407.78
864691135568907398	0	1486.04	317.04	738.497	1150.43
864691135809482700	0	1368.17	146.86	758.468	1730.54
864691135937392181	0	627.256	623.924	644.251	906.959
864691135501836125	0	615.262	180.513	633.156	1262.62
864691135501548354	0	979.725	92.8201	457.41	1412.55
864691134947461628	0	1154.3	481.854	717.334	1156.49
864691135683248626	0	1456.56	481.62	344.994	1591.37
864691135515906515	0	910.46	55.4615	434.46	1339.67
864691135458072050	0	994.98	630.522	741.572	1375.83
864691136194075862	0	1008.88	259.358	510.572	707.598
864691136209394620	0	825.504	127.366	571.118	1481.26
864691135571565093	0	936.749	107.188	823.432	1777.32
864691135358803800	0	940.021	340.493	537.399	725.355
864691135385625173	0	620.283	149.579	643.491	1649.27
864691135274065893	0	1534.54	209.026	659.523	1637.61
864691135994850474	0	670.084	560.821	645.661	763.542
864691135941207156	0	1218.23	227.377	698.375	519.329
864691135939741697	0	776.03	440.233	522.343	1600.52
864691135724246699	0	972.954	188.835	568.259	1173.99
864691135614120395	0	911.071	136.313	741.596	2434.31
864691135739599764	0	1436.46	320.83	375.585	837.065
864691135761522486	0	1063.59	229.933	420.724	531.56
864691135341440177	0	662.563	75.8251	552.565	1821.19
864691136226953041	0	676.672	252.981	650.926	566.676
864691136051041523	0	1094.69	527.416	612.36	1522.26
864691135730125241	0	1160.04	274.109	627.381	362.133
864691135338084326	0	689.882	187.724	623.734	1501.64
864691136296712731	0	549.565	585.148	649.074	688.588
864691136739077494	0	1214.42	231.412	603.219	931.044
864691136361518818	0	699.476	589.624	541.354	834.133
864691135478558406	0	939.459	110.356	841.176	2025.18
864691135478598854	0	1519.57	170.04	408.969	968.738
864691135994575018	0	1220.49	122.444	368.633	985.978
864691135307101510	0	1323.7	596.604	453.101	0
864691136209467836	0	875.135	229.788	786.045	768.879
864691135345185439	0	1340.31	78.8331	665.055	0
864691135939641254	0	1056.31	593.283	486.398	0
864691136451072511	0	1178.71	502.034	509.994	1542.63
864691135122342951	0	697.14	641.116	656.75	1435.11
864691135736483732	0	1456.2	139.149	641.356	1433.97
864691135274119909	0	1179.52	216.523	359.36	853.725
864691135858963816	0	1496.5	517.715	489.451	569.512
864691135463677253	0	905.506	427.523	786.565	1370.56
864691135012377590	0	1379.3	138.602	343.402	1957.92
864691135986879491	0	936.583	90.4657	468.98	1195.12
864691135925525518	0	1216	361.709	499.61	865.982
864691135396375073	0	697.103	484.328	583.098	770.887
864691135366978297	0	1226.01	140.671	626.697	1823.86
864691135494445252	0	558.352	277.386	581.554	1136.61
864691135132898208	0	1030.36	302.978	493.662	777.516
864691136226958417	0	604.738	435.718	684.931	1043.85
864691136909944686	0	1155.44	468.405	395.971	1375.42
864691135428517680	0	1323.8	201.594	768.686	1156.68
864691135367059193	0	1409.67	246.988	465.979	1262.63
864691136311773245	0	1517.53	160.649	653.646	2086.32
864691136100008309	0	789.421	314.228	800.228	987.699
864691135341030341	0	680.763	431.371	728.045	1141.76
864691135348303831	0	1453.25	263.418	409.336	661.429
864691135759646397	0	1513.9	280.338	306.893	760.273
864691135517378186	0	1042.66	539.893	682.75	1071.34
864691135340983493	0	1536.54	316.05	628.685	1511.1
864691134884789242	0	1148.55	228.784	625.648	723.585
864691135809460172	0	716.406	208.949	704.738	1255.56
864691135490219367	0	1430.22	526.446	344.884	0
864691135081659639	0	1331.37	143.797	360.671	2004.16
864691135367357177	0	1047.2	212.095	497.071	1343.95
864691135799739234	0	1010.41	79.5316	752.919	1447.71
864691135538090354	0	1314.03	107.326	338.757	1166.89
864691135012491254	0	1446.56	571.773	657.691	882.552
864691135361434354	0	776.096	109.203	539.196	1710.71
864691135629200451	0	952.226	241.338	406.044	641.324
864691135776562016	0	1376.68	438.761	491.347	3146.48
864691135162221101	0	1103.39	305.086	418.23	836.648
864691135888863369	0	1167.92	135.459	792.387	1366.42
864691135155530340	0	1334.95	237.097	669.868	945.055
864691135303519911	0	1241.43	100.591	404.159	1638.1
864691136521858193	0	522.101	191.797	562.376	1005.07
864691135513097970	0	941.856	361.031	469.685	1069.65
864691135274448101	0	929.764	66.7185	670.597	1236.56
864691135807196957	0	1034.39	410.723	514.09	941.016
864691135687230688	0	1182.95	125.46	544.887	1492.11
864691136003896778	0	1339.62	392.929	600.719	2589.53
864691135807627805	0	1390.77	185.152	575.005	1784.72
864691135471540164	0	1515.69	446.726	565.665	2234.11
864691134917679626	0	1384.2	322.795	367.762	1029
864691135233272153	0	743.061	176.927	648.309	1324.36
864691135570703085	0	978.077	548.034	802.857	1340.18
864691135615805289	0	598.785	205.835	744.844	914.08
864691136008418476	0	1098.23	201.457	428.735	963.643
864691135233119577	0	1034.17	134.658	743.946	1467.31
864691135583666296	0	923.293	153.565	730.823	1377.78
864691135952239139	0	1115.33	402.923	581.914	1084.9
864691136361522146	0	669.856	194.804	571.72	2374.28
864691135939815425	0	528.599	198.369	538.896	1262.92
864691135991495361	0	816.322	126.64	536.439	1349.1
864691136436425118	0	1250.49	507.224	696.019	1242
864691135348630999	0	938.407	237.804	760.285	1081.7
864691135640790212	0	944.292	328.921	414.132	789.738
864691135212703616	0	876.605	470.641	886.734	1041.11
864691135644559599	0	1028.48	419.051	664.873	2612.17
864691136020226808	0	905.779	112.339	428.666	1272.95
864691135476154024	0	1328.77	134.935	373.506	2356.53
864691135570943213	0	841.707	672.046	635.999	0
864691137196934209	0	889.888	243.321	456.199	1043.67
864691135658197122	0	939.689	410.642	807.283	842.185
864691135570797037	0	1442.62	352.935	611.952	2012.01
864691135468158546	0	849.627	574.438	545.549	1015.07
864691135383187179	0	877.752	319.301	795.692	1159.34
864691135700219259	0	805.859	78.93	554.442	0
864691135382979819	0	940.697	568.427	818.49	898.96
864691136175014662	0	1347.75	300.045	678.958	1129.51
864691136535419554	0	1293.18	278.397	381.08	784.458
864691134964583455	0	1004.65	181.08	793.384	1794.14
864691135081731575	0	1026.5	175.064	683.499	1456.47
864691135761519158	0	1083.19	649.009	628.164	1403.51
864691135875974739	0	832.619	384.264	537.102	769.025
864691135739866260	1	1166.93	295.558	678.131	483.363
864691135348630743	0	785.735	512.752	779.023	1227.98
864691135385303125	0	1284.21	599.968	525.093	1139.76
864691135337729766	0	1374.43	269.828	625.773	826.3
864691135360399687	0	1024.94	138.977	458.004	1845.78
864691135864072062	0	1082.68	237.564	724.082	346.207
864691136617123547	0	1282.26	339.681	484.935	1060
864691137196931137	0	622.933	603.705	632.6	1267.99
864691136237792060	0	1229.61	349.747	693.37	1538.9
864691135462235805	0	740.674	383.895	908.933	1119.31
864691135585499588	0	883.931	376.82	830.452	1655.87
864691135385234005	0	1294.15	672.237	655.687	0
864691136109197496	0	1040.88	92.7276	530.971	1658.39
864691136723471357	0	777.35	261.648	824.003	645.562
864691135354962895	0	725.371	617.878	809.361	1146.39
864691135526109787	0	721.89	566.842	586.038	0
864691136023791673	0	1254.59	465.122	644.269	1468.91
864691135809452236	0	1438.82	669.488	457.681	0
864691136008809644	0	1144.61	278.581	776.787	1061.9
864691136390424447	0	809.08	329.863	616.204	919.828
864691135382452186	0	875.695	123.224	715.26	1428.62
864691135609658119	0	977.823	152.763	733.491	1253.22
864691135644684527	0	753.383	701.863	662.299	0
864691135515909587	0	1518.87	112.911	478.59	1904.96
864691136582363810	0	1456.76	312.278	661.743	1052.61
864691135660549616	0	1192.74	203.918	795.732	1418.55
864691135700235899	0	1056.27	182.735	505.329	1535.4
864691136723523581	0	550.081	220.17	665.723	572.293
864691135925525774	0	1057.04	260.318	461.734	833.502
864691135945394212	0	1034.94	98.8925	395.572	1577.6
864691135941158516	0	978.567	223.37	556.221	1683.14
864691135686947296	0	1015.2	341.897	539.231	915.679
864691135686880480	0	956.888	201.16	540.931	953.108
864691135785706436	0	816.622	163.975	565.582	1283.32
864691135385526613	0	970.342	256.647	552.292	627.724
864691135490467175	0	748.292	510.066	630.852	1626.46
864691135341396165	0	1307	633.569	591.868	0
864691136571571618	0	1465.93	131.627	292.737	797.368
864691135615791721	0	982.538	135.352	429.067	1118.48
864691135495637444	0	904.868	335.833	500.541	725.444
864691135538055538	0	989.208	627.577	581.52	1008.65
864691137197327681	0	1494.9	492.429	725.586	819.278
864691134988381562	0	1237.54	598.669	495.573	1073.18
864691136309744986	0	1293.73	120.255	446.12	1757.45
864691136175212806	0	929.761	363.472	740.171	1168.51
864691135575138590	0	1304.69	569.021	608.707	1037.1
864691135366953465	0	1213.44	584.996	500.919	1383.19
864691135440800840	0	908.114	106.767	790.128	2155.2
864691136056317912	0	590.803	269.242	630.546	795.271
864691136914616686	0	1177.43	583.467	461.523	1736.08
864691135815824975	1	872.137	195.942	797.193	660.853
864691135654101954	0	857.753	244.157	461.758	695.564
864691135155539812	0	1369.38	272.826	683.553	1164.52
864691135581592429	0	1338.48	335.974	624.952	833.877
864691136990002581	0	1501.7	551.487	593.661	930.112
864691136361517794	0	1429.59	275.199	723.711	1225.67
864691134884742138	0	590.305	289.976	695.22	532.722
864691135478272198	0	1251.92	257.288	625.723	688.238
864691136329175786	0	1028.09	177.77	707.834	1350.92
864691135549567474	0	1213.95	505.088	592.926	1062.41
864691135688784532	0	1265.55	656.546	357.423	0
864691135841068515	0	933.664	685.468	584.554	0
864691134964460831	0	928.864	91.4135	782.672	1629.02
864691135538047602	0	859.094	636.706	602.862	1182.89
864691135937195780	0	696.29	239.625	580.726	1059.18
864691135416397554	0	984.548	135.494	408.656	1216.98
864691135256146351	0	1512.09	167.502	486.169	1618.03
864691134964413983	0	856.01	140.799	562.367	1469.07
864691135360488263	0	1083.57	697.027	589.581	0
864691135212603008	0	903.188	207.028	578.083	1684.46
864691135497953043	0	742.112	121.883	851.864	1600.34
864691136010901155	0	1037.18	140.288	550.982	1718.55
864691135945396772	0	1144.7	232.822	436.005	771.02
864691135684372407	0	1465.67	353.915	683.625	924.535
864691135683963575	0	1468.15	325.191	548.301	1285.37
864691135696319642	0	774.132	347.345	840.039	910.836
864691135966231498	0	1437.96	102.444	474.411	843.42
864691135367252729	0	1037.07	166.488	673.474	1920.5
864691136194101718	0	1437.32	295.215	668.64	1012.51
864691135593777707	4	905.768	71.8703	865.325	1216.85
864691135476112296	0	1246.54	68.7673	458.659	0
864691135058558107	0	1353.42	130.346	607.515	2344.25
864691135571236645	0	1149.07	119.633	750.376	1078.16
864691135366960121	0	1222.88	629.932	493.834	957.762
864691136388610935	0	768.932	75.4678	521.665	717.338
864691135462711709	0	953.99	341.293	570.83	717.139
864691136286598083	0	1290.55	217.74	561.542	1836.64
864691135748686121	0	1330.4	384.311	675.758	2002.84
864691136723337469	0	1551.61	290.086	612.187	1318.95
864691135345115039	0	922.064	202.287	607.126	711.331
864691135374025033	0	923.554	260.379	723.696	645.734
864691135269756581	0	1198.67	131.367	549.944	1873.06
864691135497617683	0	1087.48	592.795	446.392	0
864691135718561329	0	1397.84	280.871	615.55	1074.05
864691135754534610	0	1063.8	601.613	509.432	969.928
864691135807658781	0	1099.99	652.369	697.194	1564.86
864691135782763315	0	1244	683.013	558.64	0
864691135122540583	0	1122.3	649.435	671.052	553.956
864691136388582160	0	1240.3	450.76	372.138	941.397
864691136039387646	0	1427.27	564.443	458.553	1060.27
864691135517759370	0	1138.4	394.07	815.907	1187.84
864691136290029207	0	575.968	176.73	544.33	847.573
864691135638959675	0	747.972	223.126	784.351	1702.48
864691135992044746	0	1485.1	475.975	355.616	852.14
864691135580764612	0	794.554	116.744	457.53	889.27
864691135437589234	0	671.917	113.348	618.546	1761.74
864691136723485181	0	1393.21	568.402	339.505	1158.94
864691135113134745	0	598.205	583.329	606.41	1022.51
864691135593539371	0	1464.63	153.031	570.39	2191.94
864691135697388309	0	1491.34	165.113	727.177	560.2
864691135058589339	0	802.274	506.815	853.872	1622.44
864691135155511140	0	1005.46	59.9465	690.78	557.634
864691136951638495	0	693.806	386.256	759.511	1257.11
864691136108722360	0	1396.91	255.083	382.661	1445.35
864691135740269163	0	1282.42	271.863	434.755	873.331
864691135393965813	0	632.202	560.106	759.644	479.838
864691135474701632	0	683.493	259.904	840.164	349.172
864691136004793546	0	1367.42	274.58	470.17	875.474
864691135873938062	0	913.95	350.756	584.636	967.838
864691135683959991	0	1160.84	549.783	500.089	1048.85
864691135686937056	0	508.222	267.35	589.204	588.376
864691135945697316	0	1280.88	167.691	682.088	1741.07
864691135526111067	0	1101.97	429.649	777.118	559.442
864691135454059370	0	1156.03	208.421	754.056	755.905
864691135937413685	0	1543.65	497.143	638.263	942.826
864691135571289637	0	1350.78	463.387	494.418	1269.15
864691136194197992	0	626.775	132.135	581.239	1441.28
864691135692701119	0	833.959	318.195	852.518	1242.74
864691135348308951	0	954.863	227.74	601.947	1604.52
864691135373734985	0	774.777	257.841	532.069	1168.34
864691135876340051	0	1536.37	547.502	399.111	1039.85
864691135864258430	0	1282.32	560.009	611.326	1602.69
864691135490521191	0	783.84	126.712	615.304	1218.8
864691135382206194	0	591.36	657.293	646.17	896.275
864691135468403794	0	1553.96	632.535	616.128	1174.34
864691135939346177	0	1455.01	270.274	661.215	1351.9
864691135440509768	0	1313.31	108.767	401.308	705.279
864691135323236252	0	813.586	201.849	588.113	1453.23
864691135740465771	0	910.694	230.425	753.055	787.195
864691135837209235	0	811.124	209.202	531.887	615.021
864691135696295578	0	1272.96	538.04	467.332	618.266
864691134947731196	0	975.581	522.018	676.58	1036.53
864691137197182273	0	946.809	407.782	658.857	1301.32
864691135360487495	0	1248.55	118.531	685.275	1610.55
864691136422838831	0	1009.41	276.069	700.045	1103.95
864691135939348225	0	1453.82	353.61	445.245	1748.02
864691135639002171	0	715.034	660.616	862.744	0
864691135303154087	0	809.924	298.181	679.334	936.181
864691136444114819	0	1215.75	674.126	479.442	1799.3
864691135274125541	0	766.85	352.173	713.407	990.187
864691135181834754	0	661.954	470.669	607.171	869.928
864691135385695317	0	1220.52	267.323	400.451	1081.7
864691135926538452	0	944.481	453.466	711.569	1850.51
864691136443756419	0	1321.4	329.476	616.972	1001.38
864691135403724270	0	1129.64	82.6501	438.994	1361.77
864691135274324453	0	999.145	495.735	467.783	1857.44
864691135468409170	0	534.28	225.654	536.791	594.443
864691135915500902	0	643.618	474.279	766.103	2031.52
864691135771674187	0	1064.76	345.725	614.608	1028.42
864691136273942797	0	966.946	523.658	621.708	962.564
864691135194421034	0	1163.33	545.312	529.192	1663.8
864691135462752830	0	965.786	508.264	844.253	1021.48
864691135568920966	0	921.823	85.1934	835.102	1399.82
864691135575103006	0	1003.24	267.346	533.022	577.781
864691135407277513	0	1218.28	337.498	584.907	1310.17
864691135590117643	0	588.498	214.888	539.069	1012.33
864691135855629102	0	1167	326.336	587.233	655.045
864691135604518979	0	1031.71	188.185	385.582	1217.33
864691136039374846	0	1414.32	216.351	513.906	1450.51
864691135782793523	0	752.736	693.357	674.533	0
864691135012531702	0	588.253	88.6947	561.792	1365.38
864691135013057430	0	1033.66	211.989	498.96	889.433
864691135581616237	0	958.2	248.508	667.141	941.081
864691135576950789	0	976.658	511.604	840.078	897.104
864691136965844942	0	901.238	308.786	781.372	790.428
864691135739022484	0	1524.59	376.717	692.543	1606.43
864691136334283955	0	923.269	716.383	566.7	0
864691136379101397	0	1390.21	406.069	398.179	2178.59
864691136010970531	0	1284.32	541.262	416.644	843.262
864691136123676966	0	1344.65	464.756	450.146	1298.49
864691136990263445	0	1373.77	465.853	484.935	1022.09
864691136004761034	0	1473.08	262.372	693.062	1252.81
864691136056358616	0	1349.18	670.964	564.077	296.756
864691136388820752	0	1323.98	312.216	719.016	1715.91
864691135383030258	0	972.661	578.099	671.374	1243.95
864691135577007621	0	679.287	289.816	715.376	484.296
864691135614137291	0	985.062	105.069	416.735	1369.96
864691135303163559	0	1063.85	219.31	677.886	785.638
864691135777128381	0	1442.55	669.801	362.147	1079.21
864691135491200351	0	583.588	436.026	519.275	1185.44
864691135382987499	0	1178.65	614.318	712.784	858.685
864691135865606789	0	1040.46	546.054	539.253	1401.75
864691135516195539	0	1417.72	344.081	461.157	1434.94
864691135548043460	0	892.418	155.545	531.858	951.628
864691135463020094	0	992.101	143.233	640.443	1255.77
864691136568001698	0	1436.21	430.762	702.125	1521.74
864691135584235506	0	1113.4	122.536	384.261	1045.55
864691136966022350	0	1413.01	499.107	718.784	1346.25
864691135589891851	0	1226.87	502.452	725.47	898.704
864691135194819882	0	767.505	172.803	739.43	0
864691135614420427	0	856.624	133.035	592.675	1981.59
864691135724211115	0	1139.67	144.605	639.634	1736.44
864691135454309994	0	1159.83	394.476	705.409	3039.87
864691135491518303	0	666.494	231.218	622.43	1157.85
864691135937403189	0	980.412	514.322	648.553	800.119
864691136238291390	0	1508.81	184.264	379.263	2103.32
864691135945410084	0	1519.1	233.859	554.843	969.508
864691135502355125	0	1263.39	163.208	698.09	1882.23
864691135440463432	0	681.143	244.985	545.27	938.362
864691135500653042	0	1019.07	247.79	462.369	998.365
864691135957835210	0	1338.47	268.955	411.954	917.002
864691136236704783	0	1329.29	370.941	433.385	2380.92
864691135399708146	0	678.871	141.447	734.06	1356.38
864691136143401524	0	880.996	151.766	462.696	1395.62
864691135345444767	0	803.269	504.784	868.714	1394.08
864691135644640495	0	1067.06	272.391	820.174	733.899
864691135494026384	0	1531.02	531.127	599.812	1251.43
864691135345121695	0	1142.94	64.4246	528.85	1051.33
864691135660494832	0	1543.82	621.544	572.439	1168.63
864691135565071812	0	730.933	284.785	500.439	551.207
864691135516236755	0	822.951	184.583	751.77	1724.29
864691136911847409	0	1006.3	260.07	551.969	916.322
864691135274534629	0	688.278	338.926	805.454	837.893
864691135941331060	0	1053.01	245.688	511.493	1078.02
864691136134406027	0	725.692	431.242	824.661	1406.11
864691135207734137	0	1113.82	323.771	650.825	1168.87
864691136272936894	0	1199.32	498.035	668.491	561.609
864691135991518657	0	919.599	65.7838	495.904	1603.49
864691135715226650	0	581.746	470.898	641.475	608.149
864691136443744387	0	1352.37	283.686	397.992	595.582
864691135162370349	0	963.186	454.001	667.863	2069.77
864691135568925574	0	724.11	291.561	817.915	799.725
864691135403701746	0	859.105	76.5271	428.76	1368.33
864691135012383478	0	1509.34	587.078	338.733	620.016
864691136811805555	0	1062.23	324.34	455.764	857.665
864691135968907109	0	1467.93	544.617	477.225	1291.45
864691135571134189	0	927.251	408.443	444.81	1306.09
864691135488214330	0	1133.25	633.526	703.009	592.634
864691135272156945	0	847.205	247.908	531.368	1154.02
864691135656092356	0	1208.83	625.303	709.391	1166.13
864691136912710766	0	1036.66	663.996	700.298	964.041
864691136451109375	0	1236.58	217.101	786.916	857.197
864691136692161654	0	998.076	82.0035	488.008	2104.31
864691135508704265	0	1367.34	130.02	511.182	1856.09
864691135837199507	0	1498.68	104.247	682.111	1098.08
864691135740256619	0	770.561	260.62	651.767	503.34
864691135730133689	0	1276.23	394.88	418.571	2029.93
864691136922735332	0	1292.8	276.768	618.987	1056.71
864691135491197279	0	934.12	273.26	743.613	744.049
864691135334558697	0	1164.63	605.628	432.569	1171.33
864691136008771244	0	943.463	222.896	571.781	1659.21
864691136084040044	0	539.026	409.643	513.738	799.442
864691135407430089	0	1025.73	213.966	585.651	1368.87
864691136041434198	0	1267.83	127.992	608.647	1714.86
864691135807652637	0	549.459	345.299	538.398	1109.19
864691135730113465	0	906.317	614.66	507.066	1147.22
864691135617723791	0	803.971	646.513	621.544	904.742
864691135864244094	0	1173.1	72.1162	588.556	2475.28
864691135122301479	0	1195.08	576.414	632.828	955.832
864691135939745025	0	852.032	465.082	813.116	851.672
864691135393947381	0	649.114	328.926	774.101	1055.18
864691135807629853	0	532.467	126.334	574.574	1507.53
864691135837469075	0	932.199	479.105	517.167	4410.89
864691136903471026	0	741.241	159.572	511.07	989.576
864691135837184659	0	654.123	402.833	490.515	845.411
864691135575437598	0	832.613	540.533	515.029	810.055
864691135274107621	0	1465.63	220.478	744.227	912.211
864691135538090866	0	1456.25	247.57	640.73	600.107
864691135738959764	0	1378.06	327.767	569.241	1798.71
864691135725593919	0	669.229	419.637	608.162	1157.47
864691135888485513	0	1317.5	305.643	676.178	965.407
864691136309689434	0	889.796	573.324	806.731	0
864691135953768456	0	1433.62	186.886	632.993	1600.5
864691135428868144	0	1091.5	584.769	810.482	1251.44
864691135573969860	0	688.533	391.559	779.438	1086.57
864691135753581517	0	1218.79	209.79	429.968	1248.67
864691135864415870	0	634.435	634.258	651.51	1304.67
864691135946969697	0	1040.79	100.814	725.221	1809.01
864691135382966507	0	1330.83	511.526	485.87	878.3
864691135717139348	0	1321.89	117.089	314.782	1724.12
864691135724220075	0	1459.02	379.459	293.555	768.02
864691135013220502	0	1045.42	360.895	527.425	0
864691135373408712	0	1430.11	222.777	568.152	1044.76
864691135866940694	0	823.77	544.54	503.13	837.719
864691135730180281	0	639.041	230.915	609.064	530.95
864691136237007631	0	928.875	497.851	582.324	1244.77
864691136010958243	0	543.308	58.9926	572.469	0
864691135373700425	0	968.669	213.546	706.141	876.412
864691135998239690	0	1421.14	368.232	677.842	1759.55
864691135307201862	0	1509.79	215.837	410.22	1480.06
864691135373410248	0	1396.75	234.713	724.102	1624.23
864691135753587917	1	1226.28	665.82	497.989	1349.73
864691135478373318	0	1311.23	111.477	764.658	2579.56
864691135809489612	0	678.076	418.847	809.254	2469.11
864691136912003569	0	699.36	182.967	626.457	1266.74
864691136965806542	0	1420.94	201.688	429.334	1817.3
864691136812212339	0	1136.99	562.208	445.689	1306.88
864691135686690196	0	1436.91	276.243	420.267	1142.8
864691135322992540	0	1060.45	311.792	819.006	607.567
864691135568923270	0	715.849	597.716	545.361	931.469
864691135341158577	0	1126.96	485.162	487.877	1139.32
864691136175044870	0	678.494	113.467	594.143	1458.33
864691135494312080	0	779.948	655.738	812.565	0
864691135454100842	0	1173.82	447.936	392.972	626.467
864691136436425886	0	1101.33	171.18	647.855	464.532
864691137053653366	0	1183.04	211.173	681.19	858.614
864691135631250116	0	1121.04	149.748	588.051	1712.66
864691135994557098	0	1062.03	676.631	604.348	1424.68
864691136746655086	0	709.105	533.343	723.591	468.381
864691135585166204	0	1221.09	641.214	508.595	990.77
864691136309672282	0	1411.94	268.799	440.969	434.961
864691135517372298	0	1343.68	147.456	343.183	2147.66
864691136989927317	0	805.774	531.13	724.176	747.926
864691135463487557	0	682.603	261.306	556.804	623.168
864691135740192363	0	1136.12	316.499	630.535	1051.52
864691135462273181	0	1276.74	612.927	369.647	1051.63
864691135322929308	0	810.424	327.086	532.791	698.682
864691135660509168	0	1301.36	114.472	330.608	1827.9
864691136721802094	0	797.884	597.218	775.572	815.811
864691135373670473	0	1484.54	422.042	627.813	1862.62
864691134885046010	0	796.806	367.853	579.409	1269.23
864691135538500210	0	1278.09	181.026	699.372	1069.58
864691135876034899	1	1296.49	695.701	502.922	0
864691135467588236	1	1203.01	64.721	378.893	1550.1
864691135777515709	0	881.454	385.29	855.877	1034.06
864691135952131875	0	891.629	210.539	534.105	1300.93
864691135382975979	0	933.896	314.365	443.545	805.919
864691135975685443	0	1410.82	345.277	617.56	1853.93
864691135478300870	0	880.418	125.461	838.107	2085.24
864691136577470996	0	992.334	72.5514	823.04	864.745
864691135695950490	0	762.325	284.113	532.896	851.263
864691135155528548	0	1260.12	628.276	638.605	0
864691136020711416	0	1019.75	242.465	503.496	505.273
864691135374631410	0	779.605	651.516	644.162	756.856
864691135207746937	0	1394.97	373.96	472.759	1898.81
864691135462753086	0	974.095	336.08	523.883	1043.71
864691136723526397	0	503.826	246.672	529.782	750.908
864691135538493298	0	1192.15	210.382	525.807	1085.31
864691136296674843	0	1422.81	502.246	699.303	693.608
864691136990141845	0	941.529	115.314	762.537	1731.04
864691135584053624	0	590.909	708.967	651.729	0
864691135799757154	0	885.234	263.151	601.727	586.681
864691136418636183	0	1536.14	89.6477	537.556	1055.39
864691135132873120	0	1114.86	418.336	700.223	1097.2
864691135809508300	0	1222.07	393.392	652.6	942.893
864691135945441316	0	1382.64	667.754	477.756	0
864691135809511884	0	1142.85	509.67	448.211	1041.38
864691136418655639	0	1179.08	116.338	465.171	2183.58
864691135683615986	0	1418.32	169.549	686.771	2069.62
864691136723570685	0	738.618	499.846	731.656	733.077
864691135937390133	0	836.163	366.442	821.018	1072.95
864691136757436270	0	815.549	356.443	537.218	1091.95
864691135341071301	0	1104.43	367.277	760.193	1425.99
864691135334481129	0	1008.82	212.347	808.5	1140.4
864691135953750536	0	941.479	119.982	512.851	2062.42
864691135758536014	0	664.124	242.59	658.925	625.441
864691135058792859	0	730.295	259.069	600.411	459.436
864691135475002944	0	642.285	310.213	491.553	674.963
864691136829381348	0	553.13	136.099	555.845	1371.48
864691135345197215	0	599.283	215.039	523.693	864.682
864691135581593709	0	1109.5	528.87	438.805	709.373
864691136031713467	0	1315.02	553.689	443.132	0
864691135540732612	0	941.417	231.51	462.828	987.646
864691136911724785	0	1405.14	345.016	412.255	1621.31
864691135937409589	0	1536	291.237	532.295	1060.13
864691136019200648	0	1201.37	169.595	458.485	1332.76
864691135758555982	0	1013.41	75.4373	744.465	955.73
864691135654045378	0	1092.71	119.802	406.921	1220.07
864691136194016982	0	1230.09	299.973	623.296	1102.57
864691135385295189	0	1380.5	215.894	548.344	1202.5
864691136388576272	0	1041.6	207.008	595.505	938.534
864691135512082930	0	1096.82	380.573	451.045	1213.91
864691135394001141	0	1345.69	243.051	437.919	1180.85
864691135776542816	0	1095.53	466.56	495.844	1155.32
864691135576941573	0	1036.71	499.23	441.658	1093.65
864691135876211795	0	623.165	202.751	651.362	806.695
864691135490657010	0	1053.24	627.427	534.858	1711.84
864691135989623242	0	1311.73	239.619	386.576	1204.08
864691135680279700	0	1517.75	288.73	718.566	791.892
864691135155561060	0	1507.67	516.092	387.421	756.765
864691135564536855	0	754.624	395.816	886.861	1578.84
864691135233456729	0	1362.17	336.599	749.48	1411.93
864691135494069904	0	1198.71	331.892	624.085	1283.71
864691135776173997	1	1307.62	308.83	669.333	1019.62
864691135807650845	0	1450.22	189.474	640.216	1627.46
864691135682305220	0	1189.45	445.755	734.168	2210
864691135213088056	0	558.505	359.043	656.207	632.303
864691135373372360	0	918.068	329.633	868.055	844.609
864691135660505584	0	1465.4	560.324	563.021	1104.54
864691135210027712	0	1361.65	269.225	650.565	1199.36
864691135538441074	0	1218.88	445.656	787.588	848.39
864691135748597289	0	768.162	155.73	652.504	1287.31
864691136482899500	0	1356.7	270.839	421.459	1208.11
864691135385358165	0	1141.77	240.323	396.699	748.546
864691135478423238	0	1030.74	397.013	675.467	1530.99
864691136237446716	0	940.587	363.486	575.334	1511.26
864691135132856992	0	632.351	498.6	631.083	2120.31
864691135382977003	0	1020.72	107.478	467.681	681.498
864691135590285579	0	999.109	42.2974	649.573	0
864691135468163922	0	1169.66	151.81	406.258	1696.77
864691135272413457	0	1022.08	546.586	564.877	0
864691136521576337	0	916.576	397.625	798.051	1726.78
864691135472014386	0	864.319	411.241	527.611	1604.69
864691135758506318	0	1472.14	446.27	501.102	1423.48
864691136740429404	0	1455.37	490.322	697.636	2392.8
864691135322933404	0	767.11	149.2	753.87	1243.15
864691136422849839	0	1408.54	554.549	416.229	774.74
864691135474594880	0	658.695	611.471	772.216	917.619
864691136662240222	0	1491.83	590.08	591.957	1321.67
864691135864092798	0	995.288	424.001	711.025	1362.62
864691135117796829	0	1079.43	238.201	473.473	1395.69
864691136559422882	0	1280.62	170.348	367.59	1884.63
864691136011066531	0	1116.39	143.984	610.078	1793.64
864691136273637645	0	1271.42	319.211	727.335	1419.46
864691136370822024	0	1048.25	57.0637	378.95	1884.41
864691135809442252	0	1180.65	103.517	436.132	1981.46
864691135782536755	0	910.676	600.049	574.289	813.158
864691135700217979	0	943.146	369.333	759.876	1103.61
864691135366958841	0	1357.62	651.265	532.068	0
864691135194691626	2	678.275	290.492	821.768	1118.42
864691135373777352	0	1022.81	335.601	467.435	1155.02
864691137053642358	0	731.623	651.126	852.469	0
864691135502347189	0	798.224	190.42	517.447	1408.06
864691136813314414	0	858.519	508.214	531.627	659.773
864691135782751539	0	819.449	615.911	769.569	1389.83
864691135586870770	0	1122.39	287.618	595.051	585.742
864691135681051076	0	1069.79	371.898	794.786	1400.97
864691135918641840	0	673.262	156.415	796.411	1615.25
864691136922783972	0	1198.92	413.301	534.395	615.707
864691135383225067	0	782.195	624.305	572.04	1073.48
864691135952235043	0	1116.61	56.5333	522.888	0
864691136945593823	0	1482.57	323.715	377.579	1730.69
864691135999574474	0	1361.44	263.77	572.434	856.543
864691136031894203	0	1042.9	123.403	511.229	686.583
864691136827322478	0	863.371	168.829	511.655	1213.44
864691135338050022	0	865.699	508.563	802.135	912.466
864691135684296631	0	1318.46	381.493	375.325	1384.43
864691135615768169	0	797.108	143.403	775.982	1464.94
864691135415986106	0	1291.9	523.423	593.962	765.444
864691136328923882	0	1330.59	262.702	494.798	1035.95
864691136008530862	0	1076.75	97.431	642.652	1794.82
864691135323241116	0	1154.77	451.555	665.051	1230.35
864691136099835765	0	1130.12	134.911	669.723	1592.89
864691135490224231	0	717.073	414.384	763.151	1523.52
864691136951635935	0	1232.79	315.232	589.379	962.429
864691136062130312	0	1283.35	225.135	650.108	1380.74
864691135590320907	0	810.793	400.201	718.849	1395.7
864691135754645970	0	916.975	311.163	727.534	1177.55
864691135434373362	0	938.746	299.491	490.325	690.542
864691135614139339	0	1406.74	478.069	398.802	1191.51
864691135590252299	0	916.02	650.487	765.576	1019.79
864691136951552479	0	743.652	232.084	613.821	1079.44
864691136922781412	0	889.111	290.279	884.829	767.517
864691135945556772	0	652.36	308.874	807.652	746.689
864691135497796627	0	870.66	290.028	866.192	902.401
864691135337733350	0	1485.98	428.274	523.608	1072.97
864691135585157244	0	793.438	300.349	764.929	942.488
864691135945443108	0	1448.53	94.3162	526.765	2177.58
864691135012554742	0	968.056	484.368	744.856	1317.38
864691134885070842	0	1030.58	392.947	775.713	1439.99
864691135104279117	0	1084.61	506.385	517.175	1415.61
864691136311904573	0	1040.95	327.064	814.942	925.315
864691135748585001	0	1284.28	453.537	358.527	1384.93
864691135445748370	0	677.509	538.337	775.44	809.458
864691135736926596	0	808.939	208.486	465.155	1182.56
864691135373744201	0	854.814	723.494	604.677	0
864691135064995908	0	1221.73	318.503	581.71	1124.31
864691135269756069	0	1409.64	296.948	625.803	1167.94
864691135654021826	0	710.98	612.009	608.989	1630.12
864691135373371848	0	932.955	280.547	820.646	1017.63
864691135341027269	0	753.048	656.519	527.066	0
864691135517695626	0	865.838	111.303	688.023	1826.11
864691135866427926	0	743.91	404.894	707.179	741.45
864691136618446733	0	1046.81	270.248	720.468	476.082
864691136008559278	1	822.621	135.257	500.041	1234.69
864691135367370233	0	661.127	171.164	767.606	1832.53
864691135440466248	0	640.096	385.233	608	764.905
864691136912005105	0	1060.11	627.688	518.26	1095.15
864691136002835402	0	1364.72	298.953	714.497	1086.24
864691136390750079	0	898.592	519.534	771.678	2974.1
864691135012523766	0	774.607	254.603	910.42	546.979
864691135354908367	0	863.015	363.488	868.19	1393.53
864691135847941214	0	578.912	355.969	638.508	957.985
864691135463520325	0	772.328	169.252	871.583	2003.92
864691135385250901	0	1264.88	137.66	515.699	1188.95
864691135478258630	0	863.434	634.396	532.934	1483.37
864691135501532738	0	1038.49	359.899	512.376	1345.53
864691136560910754	0	1471.82	182.475	458.815	2404.18
864691136273646093	0	1418.19	437.028	558.867	1142.23
864691135614133963	0	1129.34	202.468	373.911	810.463
864691136723492605	0	830.061	407.013	740.508	1566.22
864691135644641519	0	1222.13	245.867	706.071	745.367
864691135334501865	0	1357.73	449.831	434.275	1494.2
864691136084079980	0	914.824	487.67	490.238	980.779
864691135445633170	0	747.42	68.3411	462.472	1033.27
864691135777132221	0	1103.8	134.515	506.273	1212.32
864691136422819375	0	790.156	383.907	536.623	1035.05
864691135303146407	0	1544.78	191.371	612.983	1149.61
864691135474683968	0	754.502	89.5015	546.976	716.729
864691136443718531	0	788.375	367.514	713.253	1432.81
864691135847928414	0	1524.51	477.968	714.056	780.452
864691135474646848	0	906.208	152.253	713.533	1717.27
864691135468149330	0	1019.12	320.312	846.055	625.615
864691136031785659	0	622.142	366.841	654.855	892.933
864691136723458301	0	609.919	409.611	636.736	0
864691136681964918	0	1193.29	259.489	788.289	855.225
864691135544405032	0	1321.23	446.336	447.158	1621.54
864691135683962039	0	1376.34	489.138	696.574	997.508
864691135081687799	0	770.575	71.7759	706.047	1237.73
864691136966023118	0	1049.64	203.365	850.788	1884.1
864691136008538286	0	639.183	243.475	660.664	801.353
864691135510421200	0	1484.4	169.981	377.235	1972.48
864691136309850970	0	1217.2	411.01	545.577	2738.43
864691135498450628	0	793.214	550.136	747.164	1066.06
864691135012442870	0	1242.48	99.4072	589.508	1807.91
864691135575100958	0	810.919	66.1322	490.205	0
864691135696203418	0	676.906	113.471	820.745	1430.24
864691135700350587	0	597.861	275.898	656.537	804.693
864691135113385881	0	984.989	80.2655	629.985	1145.95
864691135725800511	0	666.107	254.874	829.4	1424.11
864691135585126268	0	1030.19	549.534	785.898	708.839
864691136134420363	0	794.633	282.553	763.079	426.855
864691135134710297	0	726.384	88.7339	737.632	1290.7
864691135571304485	0	1148.44	367.812	578.507	1462.88
864691135494306960	0	779.284	87.7163	734.383	1617.79
864691135937347637	0	1019.51	530.19	557.163	618.131
864691135697657621	0	1254.37	146.213	486.016	1972.33
864691135403721198	0	966.842	310.628	454.652	636.313
864691135508680713	0	1468.75	623.594	443.193	1124.58
864691136041033046	0	1430.84	80.7452	714.158	909.054
864691135355924210	0	934.332	134.781	480.313	1037.91
864691136266563316	0	1024.57	659.909	724.495	960.912
864691135293051148	0	1175.91	471.555	699.417	0
864691136812303731	0	1020.46	284.789	617.336	408.628
864691135122663207	0	1369.35	347.147	363.291	0
864691136388885264	0	623.102	235.452	611.983	794.48
864691135391369202	0	933.502	169.585	431.418	1140.33
864691135474771776	0	1221.88	203.41	687.834	1358.98
864691135394176245	0	924.989	619.024	503.998	948.514
864691135210006976	0	1212.22	587.067	533.418	819.435
864691135998154186	0	1382.48	175.82	687.685	2633.53
864691136084153964	0	857.499	355.414	501.504	942.909
864691136023733305	0	752.099	475.384	755.589	1554.76
864691136672654471	0	1001.53	310.446	564.63	806.292
864691136723565309	0	699.2	312.322	761.472	860.661
864691135348248791	0	819.725	677.406	611.492	1037.25
864691135278204065	0	1507.94	469.066	374.286	1172.3
864691135345557663	0	964.101	91.1686	479.572	1075.29
864691135718446897	0	843.475	403.651	810.41	566.743
864691136925366858	0	656.516	336.114	643.297	719.34
864691136662409694	0	743.216	571.154	765.892	820.856
864691136389002256	0	1419.46	438.046	575.975	2620.79
864691135272147729	0	825.798	650.736	705.142	678.145
864691135181981186	0	933.815	440.613	698.12	1184.76
864691135340997573	0	1397.49	199.942	562.375	1635.17
864691135207756665	0	1328.03	428.485	389.422	1044.09
864691135557667780	0	775.905	580.121	631.448	986.974
864691135385185877	0	687.503	309.981	848.333	705.466
864691135560522721	0	1201	111.387	544.81	2021.31
864691134988546938	0	1350.91	170.23	525.73	2359.07
864691135571235621	0	1199.18	137.596	427.286	1835.52
864691135396378145	0	1104.07	487.934	450.63	1379.94
864691135194401066	0	615.888	246.339	549.881	306.651
864691135322964124	0	1165.04	337.984	758.34	861.966
864691135991522753	0	767.137	235.845	797.558	1160.23
864691135490929895	0	1370.59	562.919	489.503	745.572
864691135233389913	0	907.862	154.186	609.879	1525.02
864691136973959708	0	1148.04	161.871	414.704	1346.09
864691135497677810	0	1062.97	577.491	501.618	1636.27
864691136023739961	0	1060.79	556.946	784.182	1650.32
864691135865974149	0	800.757	285.491	668.917	401.023
864691135587784690	0	1236.38	543.118	679.431	1348.4
864691135383087083	0	956.546	114.912	491.009	1146.32
864691135100127008	0	926.783	139.487	455.865	1732.28
864691135293210124	0	866.431	460.282	515.675	814.279
864691135490589159	0	1269.65	248.969	334.314	782.603
864691135374000969	0	1220.48	634.546	744.336	1510.08
864691135488236858	0	1370.67	508.37	399.224	1086.65
864691135858691432	0	881.828	126.475	758.854	1129.39
864691135699410210	0	835.342	588.322	688.011	958.407
864691135815846479	0	826.119	472.45	741.83	1520.36
864691135292193206	0	1336.59	556.985	720.766	0
864691135407439561	1	1123.52	177.612	539.439	1263.42
864691135657842306	0	1151.5	299.863	775.56	599.46
864691135274146277	0	602.414	519.142	631.845	610.268
864691135468147538	0	673.661	317.085	761.563	1301.9
864691135746804360	0	1115.21	107.262	701.659	1613.67
864691135946679905	0	1168.29	313.486	403.372	1004.98
864691135122296871	0	850.82	695.266	622.91	0
864691135278509985	0	836.112	216.986	700.667	1145.53
864691136723545085	0	608.097	321.299	555.586	688.335
864691135858691944	0	1319	329.313	605.363	1185.38
864691135974450031	0	1273.77	231.81	457.211	1215.1
864691136116157348	0	1004.07	201.85	709.775	1129.16
864691135807248925	0	1461.38	363.038	628.732	1826.64
864691136143412788	0	799.361	260.322	462.498	570.418
864691135363092466	0	912.688	251.987	826.172	1222.6
864691135467929228	0	786.56	115.784	752.779	1615.41
864691135759388861	0	1479.15	652.684	342.649	0
864691135360176199	0	1194.73	527.553	369.093	0
864691136618431373	0	1231.98	569.605	765.122	1206.24
864691135338086118	0	608.116	188.501	584.168	1355.62
864691135884233584	0	1101.64	664.529	652.863	0
864691136065281944	0	665.942	78.3121	656.993	0
864691135654035650	0	1169.57	96.4171	460.324	2128.83
864691135718447921	0	808.697	581.731	614.028	1472.35
864691135644616943	0	1326.38	147.369	356.583	2255.39
864691135104028237	0	1048.8	146.825	564.152	1653.39
864691135466828740	0	1451.61	664.806	533.264	0
864691136309746010	0	1338.36	382.737	405.325	1720.99
864691135515927251	0	1086.84	666.17	424.408	0
864691135341174981	0	696.013	263.469	870.873	885.167
864691135937408565	0	1250.89	242.679	501.542	1122.37
864691135494447760	1	1032.37	282.778	829.368	736.494
864691135699255842	0	980.804	120.095	509.941	1857.34
864691135969040485	0	1115.7	102.709	599.742	2437.69
864691135103998797	0	638.618	90.2212	614.907	2734.81
864691136273268414	0	1116.15	343.231	822.157	1885.85
864691136486754578	0	1191.13	483.75	405.318	1321.04
864691135491244383	0	1094.15	592.07	500.145	1370.47
864691135462713918	0	1420.15	522.521	359.76	0
864691136451088127	0	1433.78	522.661	453.693	0
864691135951974947	0	1257.87	111.482	505.844	2668.08
864691135323256732	0	699.502	436.861	885.026	892.774
864691135988667392	1	1485.04	234.78	333.688	1323.12
864691135358811992	0	995.134	153.987	577.169	1267.41
864691136296665115	0	707.935	425.164	843.311	1038.12
864691136236729871	0	691.911	507.764	793.806	1336.64
864691136118418968	0	989.439	641.53	596.4	0
864691135847918174	0	826.73	277.913	882.512	724.089
864691135750894984	0	1011.97	263.218	614.732	901.531
864691135323071132	0	808.906	89.12	480.249	1582.33
864691135734341780	0	1374.13	114.761	501.813	1341.24
864691135771762171	0	807.015	416.787	726.427	1163.41
864691135876030547	0	1434.71	676.753	380.727	1674.01
864691136273691405	0	1479.13	147.218	719.657	2115.1
864691135303166631	0	1355.97	485.882	718.322	1823.71
864691135274543077	0	1089.17	452.503	802.752	3250.68
864691135527934962	0	1111.84	317.221	383.193	957.764
864691136175036678	0	613.413	239.477	586.681	668.967
864691135210398656	0	960.757	489.392	587.43	1180.72
864691134988389242	0	1030.5	51.4506	456.118	833.873
864691135609478919	0	1314.31	569.09	553.671	119.274
864691136602107857	1	1283.35	261.923	381.254	1179.41
864691136038456200	0	1276.7	316.854	458.872	1023.96
864691135568878470	0	1058.13	694.616	556.922	0
864691135467919244	0	775.896	325.181	871.403	984.144
864691135542895556	0	542.369	336.301	589.271	742.082
864691135939385345	0	591.609	120.096	544.369	1407.48
864691135841085411	0	1481.23	588.511	697.985	0
864691136545914018	0	1478	479.513	623.209	1563.03
864691135815492943	0	729.022	238.266	549.425	414.379
864691135695959706	0	972.363	261.931	832.037	518.922
864691135686949088	0	1289.71	572.49	679.725	917.218
864691135614164683	0	664.194	644.986	646.39	1109.91
864691136194464232	0	843.703	460.847	606.308	977.047
864691135446823922	0	685.408	520.634	812.744	1314.46
864691135587086834	0	1083.47	306.705	690.031	534.976
864691136703702382	0	1025.38	339.345	783.224	1236.02
864691135065258820	0	1188.78	178.102	350.437	864.742
864691136575488418	0	1272.31	261.681	419.614	741.998
864691135721825172	0	1511.57	326.783	481.053	876.275
864691135256540335	0	1465.84	544.689	511.25	0
864691135855680046	0	1021.91	302.259	594.044	458.671
864691135544425256	0	1028.83	126.162	816.488	859.701
864691135915193190	0	706.301	554.035	632.882	774.959
864691137054027382	0	809.084	168.26	598.636	1091.3
864691136333754803	0	1205.6	370.937	571.496	1473.19
864691135012364022	0	1049.76	268.86	811.477	917.201
864691136811865203	0	1282.64	133.554	361.004	1820.67
864691136618399117	0	823.582	244.258	578.395	723.972
864691136273249214	0	791.551	358.65	745.567	1187.76
864691135373730377	0	850.159	454.874	800.663	985.893
864691135132653472	0	1490.11	630.348	632.472	0
864691135876238419	0	1011.58	324.809	510.951	621.59
864691135968943205	0	1080.47	369.873	642.301	1541.99
864691135581563757	0	992.194	479.806	531.806	1648.42
864691135583657336	0	1514.12	564.509	310.438	373.12
864691135697409301	0	1118.16	549.459	462.829	1334.54
864691136209010364	0	1118.04	77.7461	618.483	1220.52
864691135366980857	0	584.648	709.628	599.043	0
864691135699390754	0	913.865	367.435	462.846	1078.05
864691136174971654	0	1251.57	123.074	540.317	1588
864691135584087538	0	1021.68	671.343	729.745	718.767
864691136753398126	0	1431.41	285.145	323.958	575.56
864691135564987223	0	1318.04	172.15	707.16	1651.46
864691136031944379	0	1036.85	242.561	846.878	1171.52
864691135584382706	0	1180.8	104.741	423.892	2046.33
864691135458039538	0	995.877	405.088	506.756	1763.23
864691135588514290	0	1247.91	584.33	448.471	0
864691135697545237	0	795.906	564.282	753.741	576.31
864691135583062468	0	624.18	331.488	703.435	551.713
864691135771670091	0	820.694	365.737	821.502	1427
864691135782785075	1	998.826	292.139	814.83	908.965
864691135730101945	0	729.299	602.872	748.084	1604.36
864691135348306903	0	1384.73	314.481	707.875	1155.37
864691136031766715	0	558.728	214.499	508.306	1126.56
864691136973687836	0	1477.38	559.736	496.834	1359.33
864691135502320053	0	1210.72	524.662	596.043	858.723
864691136673048711	0	986.519	446.21	477.27	3391.41
864691135490581223	0	760.164	578.005	570.818	1049.88
864691135012539894	0	708.74	158.006	704.229	1561.79
864691135994851754	0	801.877	609.208	803.094	1226.24
864691135815459407	0	776.266	704.522	634.757	0
864691135582277106	0	1237	290.914	559.13	806.056
864691135385304661	0	1193.26	279.393	463.15	703.746
864691135945547044	0	914.735	229.222	790.884	1317.21
864691135058576539	0	1335.47	574.334	502.533	917.177
864691136487222546	2	688.383	239.881	899.916	665.051
864691135736224404	0	1354.7	610.299	569.615	836.08
864691135367008761	0	920.413	286.242	784.025	1319.22
864691135360216903	0	922.196	239.467	603.282	941.035
864691135293065228	0	1181.04	512.189	426.589	929.132
864691135162222125	0	577.514	415.613	538.389	1576.77
864691135538069362	0	1239.64	131.608	638.595	1709.79
864691135748554793	0	1260.39	264.386	495.81	1126.54
864691135640793411	0	1218.64	175.54	438.126	1102.35
864691135660486384	0	829.578	107.876	550.118	1693.39
864691135687146208	0	737.111	608.809	738.386	825.26
864691136443868291	0	786.374	180.899	818.722	2117.07
864691136723455485	0	1245.15	74.4277	599.655	1370.54
864691135134656537	0	928.147	325.762	709.472	769.702
864691135575322398	1	696.381	279.063	620.154	275.024
864691135462771518	0	723.608	540.1	478.303	0
864691135367480825	0	991.077	159.277	848.121	1726.5
864691135777522365	0	976.716	596.94	584.451	1068.36
864691135755082450	0	1284	384.87	548.718	804.582
864691135337761766	0	832.395	131.67	505.116	1291.8
864691136443736963	0	1340.24	627.782	625.633	1108.44
864691135476117672	0	944.236	611.69	561.779	1401.09
864691135394014453	0	1327.52	163.057	766.341	2357.3
864691135974780527	0	1349.77	323.688	623.645	844.795
864691136601557969	0	632.263	518.17	639.69	3177.89
864691135454417770	0	1368.19	231.077	460.193	920.364
864691135994523562	0	989.584	198.667	703.035	1195.5
864691135593537579	0	1174.72	446.154	404.983	795.671
864691135334830313	0	729.961	546.507	747.336	853.373
864691135586911474	0	1105.65	297.457	522.618	871.04
864691135345257375	0	896.081	334.142	493.94	1336.43
864691135991505089	0	1507.95	288.161	533.794	779.5
864691135850938311	0	668.327	372.973	586.771	1029.93
864691135058569627	1	754.521	639.861	808.521	846.835
864691135585052146	0	1273.87	94.6387	646.95	1384.96
864691135274120933	0	1043.87	83.181	804.208	1520.44
864691136273077950	0	625.669	346.468	565.992	728.509
864691135748592681	0	1183.76	244.827	494.01	1043.21
864691135446624340	0	1195.57	160.325	713.78	1387.56
864691136486772242	0	1164.24	339.123	436.361	1169.54
864691135210009280	0	1181.6	347.384	697.826	1260.27
864691136108751288	0	1075.41	124.153	665.73	1500.39
864691136538557090	0	1471.97	356.883	666.701	2232.77
864691135644561391	0	746.207	272.435	466.928	1041.61
864691135463679301	0	1156.99	475.018	461.818	2811.61
864691135739707540	0	690.696	228.192	857.032	1168.86
864691136436391326	0	1199.5	360.248	500.904	1608.31
864691135809423820	0	715.869	300.908	786.579	958.861
864691135081669879	0	1287.57	264.853	343.62	671.244
864691136065248408	0	649.769	712.928	695.209	0
864691135382671834	0	1088.16	627.549	668.08	987.9
864691135571167725	0	1175.64	41.8811	759.512	1507.95
864691135723197588	0	1294.86	476.744	702.015	1734.14
864691135334506217	0	1290.4	585.435	472.706	1266.78
864691135269714341	0	782.49	294.5	622.203	673.723
864691135517366410	0	1512.57	117.678	702.613	1591.61
864691135939336961	0	1323.25	482.862	667.046	1585.22
864691135968942437	0	1278.8	231.832	409.866	738.844
864691135212612224	0	745.829	710.162	554.176	0
864691135760450493	0	1563.45	305.07	573.966	1276.98
864691135132647584	0	1151.31	555.103	531.609	0
864691135396525601	0	1131.35	378.536	462.712	1299.97
864691135643516227	0	1067.33	226.112	402.011	880.137
864691136837175662	0	1045.84	572.316	627.37	738.748
864691135508678665	0	885.024	195.916	456.525	1033.15
864691136418649751	0	776.685	349.828	802.133	1264.26
864691135994541226	0	1149.12	432.415	652.839	653.804
864691135501549378	0	740.488	622.018	750.068	616.378
864691134964464415	0	919.486	177.477	463.12	1317.61
864691135462761278	0	826.848	557.294	540.531	1073.16
864691136388605815	0	751.347	577.027	816.288	1319.08
864691135348270295	0	1505.32	657.643	441.317	1381.15
864691135943969482	0	1413.28	212.78	290.898	1451.06
864691135799770978	0	1136.84	361.857	533.792	1086.3
864691136042251144	0	985.262	187.779	405.415	989.046
864691135449589234	0	843.399	627.366	544.947	1548.12
864691135654080962	0	686.123	608.769	576.615	1216.4
864691135396404769	0	945.316	213.881	466.657	1244.16
864691135680265668	0	1254.56	156.85	723.909	1244.79
864691135617733519	0	1105.04	256.368	555.501	786.613
864691135303201191	0	613.958	472.706	689.064	1057.24
864691136965771214	0	930.457	264.603	681.731	795.239
864691135865544069	0	1434.63	78.8036	700.138	2260.53
864691135681863364	0	1071.27	333.068	835.054	1324.28
864691136912004593	0	710.143	207.461	847.827	1601.85
864691135780808016	0	1431.75	285.43	291.806	532.03
864691136065844120	0	663.607	245.184	878.505	941.547
864691136286567107	0	1387.88	371.724	572.96	1270.78
864691135212718976	0	1012.02	248.681	757.343	723.683
864691135520113650	0	962.938	650.645	742.518	840.589
864691136812291955	0	1380.57	151.521	471.622	2435.52
864691135501589826	0	867.569	175.994	458.896	1400.83
864691134917430026	0	1269.13	122.741	563.272	2421.85
864691135837183379	0	1030.2	415.027	793.795	1438.28
864691135373387208	0	1108.39	288.942	778.665	821.063
864691136050836979	0	1025.65	105.929	482.783	1409.74
864691135630683844	0	1135.88	594.603	492.739	1016.85
864691135497138372	0	756.696	351.649	518.574	1324.99
864691135462530461	0	1034.49	128.917	551.822	1152.34
864691136105458649	0	929.018	113.039	858.282	1831.9
864691135181712130	0	761.461	108.368	751	1322.19
864691136617460187	0	1060.54	500.537	650.944	1115.92
864691135730547129	0	1023.44	267.304	453.891	595.994
864691135064997444	0	1015.09	579.881	696.515	369.218
864691135488211002	0	575.9	555.832	657.495	421.507
864691135334499817	0	1423.06	145.862	443.198	2726.23
864691135345265567	0	1255.48	484.409	676.772	1104.4
864691136194349388	0	1345.72	204.445	733.234	1257.73
864691135491210847	0	1250.5	228.635	513.265	961.462
864691135945549860	0	1297.14	256.453	782.327	891.565
864691135337730022	0	1349.91	292.752	316.796	441.325
864691135490570471	0	660.722	538.137	644.459	719.63
864691135401369586	0	816.619	682.217	587.714	0
864691135510475216	0	1394.83	377.538	393.897	1240.8
864691135748594729	0	1065.16	692.233	470.995	0
864691135858680168	0	593.873	223.608	624.035	1007.98
864691135609441543	0	1261.78	561.177	747.152	743.187
864691136099757941	0	959.474	229.132	513.828	886.88
864691135686989536	0	1357.93	308.353	338.092	642.504
864691135939426049	0	758.698	251.078	555.207	566.411
864691135564683351	0	683.426	201.027	584.252	1169.92
864691135724644523	0	1133.76	212.251	705.703	1000.33
864691135837181843	0	939.931	249.525	599.421	1291.02
864691135012907926	0	1359.55	118.315	679.423	1958.33
864691135445695122	0	1004.29	306.872	635.716	998.143
864691136209004476	0	1050.94	289.344	741.243	565.358
864691136134800523	0	968.825	48.8357	728.908	1760.49
864691135498327026	0	1268.26	301.316	712.832	1009.21
864691135815493199	0	996.188	670.838	756.322	0
864691135683240434	0	1347.24	124.628	309.026	1913.43
864691135937410613	0	1066.36	126.626	458.294	1451.7
864691135383205099	0	1269.58	115.717	709.78	2456.98
864691135134650649	0	762.295	228.215	616.318	1318.53
864691136020259576	0	1167.96	479.713	724.998	3105.98
864691135584185411	0	1075.83	174.18	487.089	1932.68
864691136714124398	0	933.213	379.185	446.917	1723.29
864691135491646815	0	1134.92	83.7474	815.961	1594.87
864691135386372993	0	1547.83	82.5774	616.481	1260.51
864691135544370984	0	1189.14	319.003	734.043	1065.84
864691135584052856	0	1124.07	369.471	637.856	1660.59
864691136361533666	1	590.471	84.9362	522.916	1273.16
864691135980000136	0	1142.54	185.077	370.612	746.224
864691135560809441	0	1324.55	384.433	696.335	2122.88
864691136089274935	0	915.108	602.493	807.883	1220.63
864691137020024174	0	808.992	242.253	540.884	1630.06
864691136273889805	0	878.328	425.412	591.335	734.926
864691135683295636	0	1278.46	658.483	713.796	1712.35
864691135517354634	0	1480.11	85.9039	605.307	0
864691135776972384	0	782.322	540.142	593.542	1533.97
864691135490473063	0	799.238	84.6368	567.608	1855.93
864691135117823453	0	956.34	264.202	496.858	886.039
864691135513182916	0	679.045	283.519	590.036	600.452
864691135256135087	0	962.869	203.954	745.958	1210.41
864691135876169811	0	783.868	404.388	550.958	0
864691135738325652	0	1434.52	393.062	593.211	1651.19
864691135385302101	0	1295.09	91.7507	644.01	1877.21
864691136565051554	0	1303.2	437.957	660.808	3367.78
864691136099991157	0	784.54	290.114	786.178	795.948
864691135472073010	0	1158.98	602.532	624.694	928.255
864691136175077382	0	1076.05	637.169	561.907	0
864691135488217658	0	813.095	76.4548	711.19	1369.81
864691135526043483	0	715.965	116.441	751.972	907.759
864691135488263226	0	998.02	516.092	806.279	1288.84
864691135012928918	0	887.508	140.793	854.102	1565.9
864691135490959335	0	793.601	702.372	592.797	0
864691136041073238	0	1456.65	252.138	618.938	552.831
864691135578840387	0	1006.22	176.9	524.248	1462.18
864691135975946819	0	620.634	131.493	592.688	1443.47
864691135809514444	0	1200.82	516.409	421.248	890.763
864691135589894411	0	1001.93	374.332	533.727	906.292
864691136273078206	0	1511.27	309.06	375.307	714.043
864691135654055874	0	653.027	88.0762	656.678	1350.08
864691135678226418	0	1494.6	564.711	369.157	913.587
864691135866418198	0	1338.47	212.148	734.723	862.063
864691135012553206	0	867.196	238.338	845.895	1140.58
864691135693083839	0	672.427	425.749	765.745	1201.31
864691135134916121	0	1128.62	265.16	678.571	808.36
864691135012524278	0	936.796	342.913	529.295	734.441
864691135986908419	0	707.044	170.74	478.407	1326.76
864691135986906627	0	1299.52	256.401	475.527	1189.1
864691135538145906	0	1240.22	615.35	437.12	1233.13
864691135999077066	0	1370.52	607.441	553.717	998.297
864691135695952794	0	971.353	260.19	600.74	1008.57
864691135360175687	0	1121.57	611.328	715.646	1109.52
864691135446964308	0	1123.45	83.3954	600.241	1310.04
864691135385239381	0	1401.52	447.308	468.144	3932.73
864691136020706808	0	1048.34	532.824	772.082	1856.9
864691135360124999	0	1299.61	542.599	497.691	0
864691136443753091	0	731.424	302.73	840.32	685.263
864691135725624127	0	1434.95	181.222	543.543	2772
864691135117980637	0	1343.84	315.343	725.566	1604.11
864691135540617714	0	1526.73	221.865	427.698	1651.41
864691136312130877	0	1329.25	606.178	594.838	1133.05
864691135510415056	0	708.929	350.16	767.56	700.391
864691135730537145	0	731.877	658.073	845.028	1792.5
864691135587109618	0	1318.68	156.709	597.577	2389.97
864691135718448433	0	948.422	680.747	600.854	0
864691136008415404	0	690.004	365.655	730.296	1007.71
864691135345156255	0	1200.61	287.692	668.644	799.638
864691135396795937	0	1032.47	99.795	836.151	809.84
864691135700523131	0	1239.96	538.424	589.555	1206.29
864691135571548709	0	1455.74	614.221	341.572	752.707
864691135939640486	0	1244.32	126.086	713.151	1571.12
864691135740503659	0	825.498	531.966	650.262	1365.8
864691136817302638	0	636.633	312.895	829.491	505.056
864691135700272251	0	750.687	110.554	789.878	2163.88
864691136618743949	0	1260.24	82.8459	755.146	970.15
864691135508729097	0	845.953	125.858	754.602	1641.32
864691136577497364	0	1352.32	432.635	505.764	493.546
864691136371138440	0	1538.14	161	647.266	1826.25
864691135759645885	0	1517.95	327.71	320.754	1303.05
864691136289868183	0	511.596	96.8258	587.342	615.907
864691135322944412	0	764.539	82.0955	526.564	1866.06
864691135654087618	0	810.816	212.215	874.289	1326.6
864691135385230421	0	1442.81	251.123	600.874	850.913
864691135155570020	0	1531.29	637.859	439.896	685.537
864691135815487311	0	813.506	362.914	563.681	1059.43
864691135753572557	0	871.845	98.4734	568.822	0
864691135538209650	0	1388.5	149.642	459.072	2209.38
864691135988298752	0	822.712	212.385	902.14	916.473
864691135488241722	0	950.297	179.649	411.235	1601.68
864691135490501991	0	1235.21	439.626	423.937	1372.1
864691135697358869	0	592.492	452.147	568.145	633.453
864691135322948764	0	592.205	333.569	633.351	687.746
864691135465464818	0	1052.06	694.096	730.409	0
864691135012504822	0	1179.8	264.322	499.438	986.469
864691135876016979	0	803.321	267.065	811.581	833.821
864691135194399786	0	884.211	557.519	499.125	0
864691135584206200	0	1162.01	592.456	670.077	0
864691136004745418	0	1398.09	155.647	626.866	1843.56
864691135739563668	0	1088.86	478.834	637.276	1474.44
864691135777165501	0	1335.37	310.581	359.723	843.499
864691135581556845	0	1233.57	157.468	429.73	945.546
864691135695949210	0	606.131	611.913	693.486	1158.25
864691135463044414	0	622.143	203.596	556.43	1760.52
864691136907646318	0	1283.45	278.841	576.88	757.956
864691135753730765	0	742.213	72.1707	626.046	1274.87
864691135490295655	0	1221.99	191.497	753.277	751.71
864691135194382378	0	902.052	590.046	516.052	785.047
864691136740408668	0	1213.47	252.716	613.922	908.752
864691135937340213	0	1073.9	132.416	736.574	1589.2
864691135998075338	0	1457.77	161.787	281.247	1620.56
864691135570725869	0	1025.1	290.336	590.757	775.995
864691135544667944	0	803.17	718.138	573.735	0
864691135807342877	0	1013.01	288.111	458.553	881.434
864691135777486269	0	1266.64	591.427	438.48	1155.44
864691135385362005	0	1180.27	88.1552	684.171	1528.76
864691135674560196	0	1147.22	585.641	777.155	1178.87
864691136011274915	0	1511.94	487.332	344.481	968.158
864691135538100594	0	660.753	265.257	607.922	773.629
864691135815463503	0	1290.93	353.838	671.823	1173.29
864691136712773742	0	995.162	525.781	656.419	1239.5
864691135576928261	0	859.26	664.207	840.063	0
864691136174966022	0	1154.19	524.808	688.108	1118.34
864691136309927770	0	1019.12	167.047	763.954	1572.11
864691135081975031	0	1167.17	584.439	645.169	708.465
864691135715548954	0	1100.63	683.589	478.57	1364.1
864691135758489678	0	1080.9	583.199	636.13	0
864691135162252589	0	544.736	207.328	581.983	1004.03
864691136388256631	0	1116.4	495.466	569.02	1040.51
864691136050988019	0	1082.23	119.23	597.396	1549.44
864691135617734543	0	1075.03	87.1522	440.469	1188.26
864691135517350794	0	1236.97	544.648	549.053	570.863
864691135213099136	0	850.304	74.7196	817.113	2254.37
864691135909994665	0	576.867	211.097	680.73	1095.52
864691135269702309	0	1006.26	412.827	524.63	1406.28
864691135937479428	0	1435.88	194.523	581.656	1056.4
864691137196924225	0	1482.2	103.398	574.589	2424.16
864691135644583407	0	797.316	99.4851	741.641	1641.23
864691136311747645	0	1427.74	295.556	524.643	911.175
864691136011236003	0	1065.36	320.595	511.109	1232.93
864691135991514305	0	1167.38	314.616	611.336	1102.14
864691136601568209	0	774.391	270.784	505.286	668.637
864691135799751778	0	595.137	309.944	585.617	837.845
864691135385235797	0	1385.89	415.373	426.668	2952.74
864691135386358401	0	858.319	642.409	639.511	0
864691136747565686	0	1203.66	182.45	458.575	1074.5
864691136031655867	0	1305.64	258.318	450.861	786.857
864691135737502833	0	1448.21	561.978	425.794	1438.38
864691136118412568	0	931.922	156.285	847.792	1488.12
864691134884793082	0	1096.22	561.401	745.156	1171.7
864691135488259642	0	696.437	685.339	737.038	0
864691135695952026	0	664.81	518.171	829.085	612.661
864691136882536302	0	1007.47	605.827	774.645	1615.82
864691135953762312	0	1268.54	270.969	524.878	1034.74
864691135991492545	0	766.499	333.521	557.747	809.41
864691135463484741	0	556.217	324.3	597.284	907.211
864691135888744841	0	967.15	503.316	619.175	713.057
864691135371252466	0	995.046	567.865	459.326	988.795
864691136309687642	0	780.849	228.308	674.679	653.308
864691135700613755	0	1281.17	647.252	447.718	1523.96
864691135946294986	0	1491.25	173.189	540.644	2161.73
864691135593501995	0	643.832	449.799	533.557	944.664
864691136194297932	0	705.127	372.867	514.876	780.994
864691136008570542	0	1279.5	476.506	605.296	1399.39
864691135064997700	0	1141.73	530.666	712.531	0
864691135850836167	0	893.17	616.863	634.038	0
864691135584301298	0	1070.29	645.677	523.322	1444.91
864691135515938515	0	1163.69	108.99	666.143	1656.56
864691135385192533	0	1160.43	273.638	599.802	820.797
864691135614137035	0	1129.47	308.275	432.004	1097.32
864691136925363530	0	589.757	250.069	677.991	881.87
864691136116453540	0	1271.68	73.5779	734.931	1146.12
864691136388566800	0	778.038	169.769	471.13	1039.88
864691135474774848	0	1440.07	551.303	357.089	863.334
864691135951986979	0	1390.56	243.486	447.539	811.997
864691135467566220	0	1252.55	97.877	428.254	1483.18
864691135850967239	1	1044.3	202.079	577.514	807.591
864691135946646113	0	1111.25	178.761	603.307	1659.57
864691135560522465	0	1124.37	281.988	743.128	715.285
864691135367468537	0	820.728	594.117	585.519	931.16
864691135950554570	0	1374.13	246.864	347.863	982.128
864691135601499715	0	1053.57	115.618	389.883	1275.9
864691135012909718	0	1332.03	226.227	318.499	696.596
864691136309681754	0	577.229	156.043	511.597	728.397
864691136008892078	1	1191.08	255.527	744.837	868.42
864691136839004526	0	961.699	550.801	553.847	682.807
864691135476370600	0	749.111	215.926	491.398	875.653
864691136989950357	0	1091.05	564.942	751.505	308.772
864691135909770409	0	628.511	506.098	777.073	1122.35
864691135644585967	0	1053.7	509.921	433.003	1374.34
864691135345553567	0	1162.16	202.959	409.064	673.263
864691136925388874	0	1186.65	585.735	430.751	815.562
864691135994767786	0	732.63	205.182	479.719	1118.58
864691135494036112	0	1086.96	217.971	825.491	1437.38
864691135490232423	0	943.368	200.388	513.053	1461.76
864691135687956676	0	1177.69	672.739	700.009	323.367
864691135571024365	0	852.63	269.603	719.741	476.571
864691136272997566	0	1142.99	156.747	480.644	1342.23
864691136310053466	0	806.592	630.192	672.085	0
864691135345154719	0	1558.47	89.619	562.645	1834.41
864691135807661341	0	945.64	574.506	671.525	1220.59
864691135082051831	0	697.093	368.494	903.174	739.952
864691135939642790	0	930.485	463.347	557.356	1206.43
864691134988386426	0	987.974	191.364	722.12	1670.86
864691135758694222	0	960.707	190.078	595.218	1604.78
864691136236683791	0	1159.96	399.61	803.967	977.578
864691136020322040	0	1044.4	71.61	715.535	1660.81
864691135937222660	0	1095.03	76.8197	428.261	2715.39
864691135918623664	0	1418.65	316.744	671.098	1188.21
864691135341152177	0	930.996	262.026	651.78	252.835
864691135407260361	0	813.928	98.149	816.23	2453.5
864691136134447755	0	1483.21	258.49	597.97	712.384
864691135855570222	0	1133.31	97.3206	513.257	1341.75
864691135510439376	0	1177.61	420.973	427.535	2642.57
864691135510437328	0	1468.87	224.801	453.595	1409.32
864691135474705472	0	523.476	259.536	556.237	1081.03
864691135488257082	0	831.672	340.589	569.443	822.257
864691135644570095	0	803.896	184.619	476.206	1176.67
864691135155932260	0	1117.99	206.303	397.986	915.626
864691136521594001	0	1378.93	218.129	531.745	1352.69
864691135939666342	0	1330.43	544.535	571.525	342.933
864691135988302592	0	843.201	366.453	456.494	716.181
864691135476448424	1	892.61	654.17	526.244	921.564
864691136274052109	0	815.501	138.425	902.142	1409.38
864691135614143435	0	1346.94	601.813	447.426	432.353
864691136136941181	0	1283.09	242.623	679.74	1299.66
864691136903059890	0	636.951	71.4279	570.178	583.366
864691135307112774	0	755.457	219.47	695.691	1369.24
864691135568001004	0	991.532	137.796	532.498	2143.89
864691135809507788	0	1133.42	502.686	691.129	1262.96
864691135614375115	0	820.482	99.782	523.455	1580.31
864691135815502927	0	1159.32	210.749	632.65	1154.54
864691136811826547	0	1108.43	325.129	602.979	715.982
864691135446602580	0	1024.79	457.663	520.768	1056.12
864691136272991166	0	1421.2	143.379	419.258	677.898
864691137196926785	0	621.339	365.34	523.015	895.328
864691135585152124	0	1127.23	314.148	797.242	1064.39
864691135560612065	0	800.815	545.663	685.027	1413.05
864691135926315476	0	880.153	543.475	580.756	835.946
864691135256120751	0	710.719	296.74	551.62	669.395
864691135761496118	0	701.066	435.148	608.095	3058.46
864691135544633640	0	825.923	87.1801	643.873	1449.58
864691135614164939	0	667.334	162.218	477.123	865.799
864691135771638523	0	1379.95	339.553	630.838	1705.78
864691135099842336	0	1540.09	475.128	637.571	1653.15
864691135776641632	0	554.628	113.284	575.892	1761.38
864691135058822299	0	890.576	711.804	688.95	1327.55
864691135577007365	0	1236.83	139.247	696.191	1204.03
864691135994347210	0	1371.29	270.376	336.137	565.821
864691135462981694	1	875.752	254.465	461.192	350.898
864691135644782161	0	764.028	111.767	634.37	1318.12
864691136328926186	0	1366.39	176.735	564.861	1751.67
864691135974465903	0	1059.64	166.288	490.913	1056.77
864691135394018037	0	623.324	227.863	749.348	894.904
864691135475034688	0	903.659	93.927	880.633	1371
864691135618018703	0	692.502	446.727	765.669	975.911
864691135740496491	0	810.738	256.174	679.344	820.646
864691134964422431	0	699.823	287.915	656.797	672.439
864691135583815032	0	1254.33	203.144	491.096	1517.15
864691135490935527	0	1039.08	561.224	418.393	816.163
864691135274145765	0	676.309	295.546	622.901	638.937
864691135462238877	0	804.907	176.051	789.816	2394.09
864691135278210209	0	867.198	129.016	777.2	1260.58
864691135866406678	0	1322.54	339.396	497.867	932.942
864691135462783550	0	1170.48	389.082	401.089	2925.48
864691135303178919	0	1396.75	591.938	364.677	823.75
864691135815865423	0	831.961	245.659	724.475	983.503
864691135269691301	0	1131.63	546.285	557.691	651.602
864691135975882819	0	1314.07	218.535	461.708	2106.69
864691135354947791	0	1511.01	263.105	495.948	668.533
864691135571381029	0	966.127	110.943	813.881	1432.69
864691135777120701	0	1008.7	199.381	437.658	1347.08
864691136099826805	0	1278.54	356.116	519.183	1460.62
864691135544358184	0	889.873	401.843	808.63	829.124
864691135181760258	0	1416.22	217.697	539.891	1455.38
864691135348306647	0	1489.63	327.104	726.44	1399.73
864691135517597834	0	943.042	166.523	753.995	1499.96
864691135462689598	0	693.481	546.429	543.676	1827.72
864691135850936775	0	786.608	639.59	779.379	0
864691135359000664	0	740.623	276.062	876.01	0
864691136020303608	0	629.308	278.189	622.291	416.786
864691135855576366	0	1390.09	90.0592	597.726	1430.71
864691135968879973	0	787.02	90.0627	713.054	2146.44
864691135780845136	0	1079.66	151.777	534.282	1383.42
864691136577521172	0	1136.07	453.427	438.894	0
864691135925569806	0	1422.47	526.117	666.43	1195.79
864691136831428206	0	672.319	715.795	788.989	0
864691135700285307	0	1107.91	577.711	536.116	1423.59
864691134988477050	0	1423.05	283.139	423.973	1413.52
864691136020672248	0	819.17	468.732	690.025	1225.12
864691135082099191	0	998.945	299.531	755.607	948.791
864691135585150588	0	1135.47	151.489	711.91	1021.2
864691135751317640	0	1013.34	155.45	428.444	1282.28
864691135586852082	0	979.386	569.089	815.577	1028.35
864691135099854368	0	1151.54	82.8763	448.023	2477.44
864691137018072430	0	1555.77	516.34	536.667	1171.76
864691135474697536	0	642.017	48.5783	522.707	0
864691136020245752	0	1055.37	331.223	767.978	523.217
864691135925563662	0	1269.79	395.383	502.986	1053.11
864691134940133987	0	1108.38	435.646	632.005	392.532
864691136662170846	0	1552.44	572.126	583.688	1019.76
864691135654073282	0	972.872	287.655	404.22	1026.65
864691136723589117	0	1260.32	151.458	404.453	2193.13
864691136008584622	0	978.461	289.318	647.684	908.357
864691135491220063	0	1014.33	245.359	676.102	752.255
864691135584386034	0	1111.4	295.834	529.537	763.059
864691136136948349	0	1351.44	592.001	612.92	953.976
864691136844115822	0	938.215	553.596	654.824	1186.34
864691136423068463	0	819.34	189.773	904.288	1786.3
864691135617763471	0	1352.41	497.941	359.95	811.465
864691135952019235	0	763.373	384.135	607.482	1565.98
864691135570662893	0	869.499	311.672	752.616	847.256
864691135946626657	0	660.065	217.559	496.18	1517.87
864691136032016059	0	1338.75	647.411	737.349	0
864691135345248159	0	753.148	390.941	631.009	1093.22
864691134947757308	0	1324.67	176.499	393.852	2049.5
864691135737152644	0	1120.82	689.3	637.021	0
864691135291760054	0	1306.25	499.367	563.22	608.676
864691135538128242	0	1241.27	163.47	627.164	1224.64
[truncated: 30,572 more rows]

## Sheet: Figure6B
segment_id	split_index	soma_x	soma_z	tuftedness
864691136906798958	0	918.603	689.47	atufted
864691135686691732	0	1278.5	634.142	tufted
864691135564559639	0	762.928	859.105	tufted
864691135730186425	0	459.348	698.872	atufted
864691135941109876	0	788.971	754.464	small_tuft
864691136618494093	0	1395.26	750.123	tufted
864691136923020516	0	893.96	764.15	small_tuft
864691135385300821	0	1304.23	880.956	small_tuft
864691135571130564	0	749.383	700.509	tufted
864691135587120626	0	954.129	662.489	small_tuft
864691135058886811	0	708.861	712.099	tufted
864691135012892054	0	960.3	823.938	tufted
864691135739601812	0	913.382	932.162	tufted
864691136194026966	0	843.02	848.55	small_tuft
864691135939844609	0	499.407	805.801	tufted
864691135567847916	0	629.839	795.906	small_tuft
864691135374866162	0	756.933	958.869	small_tuft
864691135739564180	0	370.901	749.566	small_tuft
864691136296874267	0	773.823	769.54	tufted
864691135692739007	0	1313.31	620.796	tufted
864691135386633345	0	524.086	972.635	small_tuft
864691135761501750	0	653.401	960.705	atufted
864691135735900820	0	1272.12	1070.84	tufted
864691135660493296	0	854.461	885.017	small_tuft
864691136031712955	0	1158.95	710.897	small_tuft
864691135809424844	0	444.957	823.711	small_tuft
864691135488251194	0	1045.55	802.752	tufted
864691135589884171	0	399.193	898.474	atufted
864691136723518973	0	610.403	976.627	small_tuft
864691136422821423	0	589.341	927.799	tufted
864691135941132148	0	1194.22	1057.73	small_tuft
864691135609598215	0	743.751	941.769	small_tuft
864691135660478960	0	407.426	899.671	tufted
864691135488522810	0	415.917	959.25	small_tuft
864691134964410655	0	657.3	1040.49	atufted
864691135568923526	0	515.235	1022.96	tufted
864691135615779433	0	803.945	711.345	small_tuft
864691135382982891	0	609.285	945.054	tufted
864691135776655456	0	607.751	1044.27	small_tuft
864691135394171637	0	600.233	912.963	small_tuft
864691135758479950	0	1004	871.918	tufted
864691135865578629	0	896.984	1013.08	small_tuft
864691135991491521	0	1036.38	923.342	atufted
864691135155520356	0	696.556	733.123	small_tuft
864691135081841399	0	765.046	819.336	atufted
864691135577012485	0	1327.39	963.312	tufted
864691135946885729	0	929.886	664.94	small_tuft
864691137015933294	0	1374.37	748.131	atufted
864691135748599593	0	968.937	867.091	atufted
864691135585134204	0	1145.58	922.578	tufted
864691135462693694	0	577.83	1038.7	tufted
864691136482851116	0	672.86	796.396	small_tuft
864691136923123428	0	667.622	914.232	small_tuft
864691135407279049	0	716.917	992.451	atufted
864691136194179048	0	1077.96	981.601	small_tuft
864691135510799568	0	473.795	936.922	small_tuft
864691136699374446	0	681.303	934.596	small_tuft
864691135322944668	0	1052.06	1067	tufted
864691136056519896	0	1240.33	774.747	small_tuft
864691135341007557	0	1223.38	780.077	atufted
864691135692754111	0	468.539	708.615	small_tuft
864691135807692317	0	615.029	1065.48	small_tuft
864691136577497108	0	1179.46	785.2	tufted
864691135462289053	1	379.072	682.48	tufted
864691135571282981	0	1210.62	922.719	tufted
864691136194192360	0	1145.16	930.84	tufted
864691135945527844	0	558.314	840.391	tufted
864691135440474184	0	1224.58	870.017	tufted
864691135695967130	0	666.978	989.646	atufted
864691136039740670	0	1206.45	915.056	small_tuft
864691135345170591	0	941.569	679.623	tufted
864691135941150580	0	1214.55	771.096	tufted
864691136023774265	0	1220.39	764.151	small_tuft
864691136922771940	0	1070.04	764.387	atufted
864691135099839264	0	561.123	746.097	small_tuft
864691135406155762	0	816.061	802.99	small_tuft
864691135360258631	0	1176.39	802.218	tufted
864691136436412062	0	501.307	1016.11	tufted
864691135748543785	0	519.717	929.747	tufted
864691135639001915	0	592.831	698.095	small_tuft
864691135012912886	0	946.323	1071.32	small_tuft
864691135568877190	0	753.809	911.292	tufted
864691135700266619	0	740.445	637.589	small_tuft
864691135939278593	0	792.886	645.31	small_tuft
864691135577339844	0	541.575	954.578	small_tuft
864691136723562749	0	654.533	746.473	small_tuft
864691135576932869	0	742.06	845.922	atufted
864691135925768974	0	966.377	791.444	atufted
864691135695967642	0	610.415	958.156	atufted
864691135583656568	0	925.169	808.22	atufted
864691136436422814	0	530.946	898.961	small_tuft
864691135516136178	0	1330.72	694.449	tufted
864691135428513840	0	779.566	1032.82	small_tuft
864691135181978370	0	580.403	824.778	small_tuft
864691135939378433	0	494.984	634.686	tufted
864691135686903008	0	1313.33	792.349	tufted
864691135274096101	0	445.688	934.088	small_tuft
864691136486770450	0	974.011	966.664	tufted
864691135497647635	0	477.018	909.082	atufted
864691135181833730	0	1084.62	1056.96	tufted
864691135939331585	0	1323.85	783.897	tufted
864691135508998665	0	935.847	909.492	atufted
864691135493966480	0	683.491	912.958	atufted
864691135754592466	0	757.935	937.153	small_tuft
864691136557856674	0	1332.92	720.408	small_tuft
864691135737847153	0	1124.59	915.307	tufted
864691135213102136	0	747.194	765.6	atufted
864691136004745930	0	1182.46	747.524	tufted
864691135679362244	0	910.657	847.607	tufted
864691135726757268	0	1327.4	725.89	small_tuft
864691135293083660	0	458.393	700.603	small_tuft
864691136039367934	0	837.543	824.218	atufted
864691136008405164	0	1047.23	1001.8	small_tuft
864691135303197351	0	713.376	920.198	small_tuft
864691135064985924	0	619.057	1079.45	atufted
864691136482921004	0	507.233	731.571	tufted
864691134947405820	0	1036.71	690.623	atufted
864691136065261720	0	1024.61	1060.14	atufted
864691135373419208	0	486.385	712.12	small_tuft
864691135474733888	0	540.719	1050.86	tufted
864691135213424696	0	503.168	999.58	small_tuft
864691135012446198	0	1103.19	679.72	atufted
864691135888466569	0	922.278	639.134	small_tuft
864691135994567082	0	1084.02	799.899	tufted
864691135654043330	0	674.082	646.952	small_tuft
864691135013011094	0	1252.01	866.596	small_tuft
864691135407514057	0	661.269	768.048	atufted
864691136008446892	0	936.223	695.565	small_tuft
864691135358813272	0	797.336	818.021	small_tuft
864691136825175918	0	662.335	700.785	small_tuft
864691135366923769	0	775.642	929.935	small_tuft
864691136227017041	0	903.701	786.793	atufted
864691135334525673	0	1094.52	653.592	tufted
864691134884786682	0	557.771	875.081	small_tuft
864691135345186975	0	466.137	918.583	small_tuft
864691135699592738	0	572.159	887.135	tufted
864691136056365016	0	1092.48	1035.16	small_tuft
864691135761552182	0	923.548	726.495	atufted
864691135753621197	0	1158.77	1074.54	tufted
864691135571287589	0	1144.72	1051.31	tufted
864691135256505519	0	1165.19	1005	tufted
864691135945620772	0	1294.33	723.548	tufted
864691135585117308	0	1003.93	822.644	small_tuft
864691135570725357	0	485.571	882.36	small_tuft
864691135162199341	0	995.058	1038.18	small_tuft
864691136811783539	0	547.612	645.833	tufted
864691136748755566	0	493.892	936.793	atufted
864691135888822665	0	1247.58	767.117	small_tuft
864691135445543058	0	529.02	813.503	tufted
864691135496815812	0	408.537	627.386	small_tuft
864691135771961163	0	520.998	876.163	tufted
864691135207764345	0	897.707	704.493	small_tuft
864691135322958236	0	1282.36	850.737	tufted
864691135564991575	0	498.961	1034.79	small_tuft
864691135782764339	0	412.091	666.851	small_tuft
864691135545959108	0	848.585	774.866	small_tuft
864691135939669670	0	1231.28	1021.28	tufted
864691135472007474	0	777.235	1011.61	small_tuft
864691135385422677	0	1151.21	979.045	tufted
864691135686937568	0	711.555	646.669	atufted
864691135758563918	0	985.285	665.208	small_tuft
864691134988838010	0	1186.46	1057.91	tufted
864691135081672695	0	1118.31	740.709	atufted
864691135782402099	0	1052.79	1060.34	small_tuft
864691134947446268	0	808.398	855.589	atufted
864691135322942364	0	762.097	953.317	small_tuft
864691135474955328	0	970.068	779.069	small_tuft
864691135526285147	0	747.425	908.826	tufted
864691136989956501	0	1291	974.639	small_tuft
864691135654077634	0	945.761	966.702	atufted
864691135994571690	0	533.71	675.164	atufted
864691136266792436	0	825.943	992.092	atufted
864691135337759974	0	890.34	781.932	tufted
864691135837387155	0	889.452	943.788	small_tuft
864691136723569917	0	836.674	896.28	small_tuft
864691135937410869	0	1145	965.349	small_tuft
864691135132645280	0	825.799	984.629	small_tuft
864691135440507464	0	1145.11	908.09	tufted
864691135568907398	0	1263.24	1076.07	tufted
864691136194075862	0	855.391	739.476	small_tuft
864691135941207156	0	1013.09	972.345	small_tuft
864691135739599764	0	1302.93	711.939	small_tuft
864691135761522486	0	930.213	665.532	small_tuft
864691136226953041	0	499.098	795.292	small_tuft
864691135730125241	0	973.8	889.383	atufted
864691136739077494	0	1032.41	879.095	tufted
864691136209467836	0	658.979	974.41	tufted
864691135274119909	0	1057.54	634.037	small_tuft
864691135494445252	0	401.076	699.357	small_tuft
864691135132898208	0	880.325	728.264	small_tuft
864691135367059193	0	1255.07	793.168	tufted
864691136100008309	0	572.379	967.436	small_tuft
864691135348303831	0	1311.06	748.75	tufted
864691135759646397	0	1394.68	664.021	tufted
864691135340983493	0	1338.81	981.733	tufted
864691134884789242	0	963.078	884.923	tufted
864691135629200451	0	825.71	624.347	small_tuft
864691135162221101	0	969.436	672.741	small_tuft
864691135155530340	0	1133.24	972.924	small_tuft
864691134917679626	0	1254.11	691.706	small_tuft
864691135348630999	0	726.603	964.723	small_tuft
864691137196934209	0	753.09	657.931	small_tuft
864691135383187179	0	659.184	984.403	small_tuft
864691136175014662	0	1143.46	984.841	small_tuft
864691136535419554	0	1162.58	682.609	small_tuft
864691135739866260	1	968.214	940.295	atufted
864691135337729766	0	1182.22	939.691	small_tuft
864691135864072062	0	875.351	964.498	atufted
864691136723471357	0	554.915	987.585	small_tuft
864691136008809644	0	922.69	1030.62	small_tuft
864691136390424447	0	635.974	793.634	atufted
864691136582363810	0	1253.4	994.509	small_tuft
864691135925525774	0	913.934	703.738	small_tuft
864691135941158516	0	814.937	776.436	tufted
864691135385526613	0	807.907	770.634	tufted
864691136056317912	0	420.71	754.744	small_tuft
864691135654101954	0	720.565	655.551	small_tuft
864691135155539812	0	1163.34	994.532	small_tuft
864691136361517794	0	1212.04	1048.06	small_tuft
864691134884742138	0	404.582	817.377	small_tuft
864691135478272198	0	1063.36	910.004	small_tuft
864691135937195780	0	535.117	731.924	small_tuft
864691135945396772	0	1005.22	699.982	tufted
864691135683963575	0	1291.89	887.192	small_tuft
864691136194101718	0	1232.87	996.498	small_tuft
864691136723337469	0	1357.41	969.369	tufted
864691135374025033	0	721.043	925.627	atufted
864691135718561329	0	1207.4	935.433	tufted
864691136108722360	0	1262.84	709.237	tufted
864691135740269163	0	1139.15	732.086	tufted
864691135474701632	0	459.936	980.559	small_tuft
864691136004793546	0	1213.06	787.012	tufted
864691135686937056	0	350.585	694.652	atufted
864691135692701119	0	602.944	1028.95	atufted
864691135348308951	0	780.875	815.068	tufted
864691135373734985	0	623.044	703.7	small_tuft
864691135939346177	0	1251.83	993.573	small_tuft
864691135740465771	0	701.462	951.003	small_tuft
864691136422838831	0	810.073	923.449	small_tuft
864691135303154087	0	621.52	855.093	atufted
864691135385695317	0	1087.39	683.827	tufted
864691136443756419	0	1132.89	918.321	small_tuft
864691135468409170	0	388.548	650.1	tufted
864691135575103006	0	844.492	759.895	small_tuft
864691135855629102	0	990.271	852.113	tufted
864691135581616237	0	768.342	879.134	tufted
864691136965844942	0	685.436	976.191	atufted
864691136004761034	0	1261.65	1028.84	small_tuft
864691136388820752	0	1110.71	1017.96	tufted
864691135577007621	0	486.044	858.461	atufted
864691135491518303	0	496.117	765.181	tufted
864691135440463432	0	528.998	693.857	small_tuft
864691135500653042	0	876.945	695.171	tufted
864691135957835210	0	1199.05	723.522	tufted
864691135644640495	0	836.945	1053.96	small_tuft
864691135565071812	0	588.154	662.403	atufted
864691136911847409	0	842.879	779.02	atufted
864691135274534629	0	472.976	948.039	atufted
864691135941331060	0	897.985	751.045	tufted
864691135207734137	0	923.282	900.949	atufted
864691136443744387	0	1215.91	713.337	small_tuft
864691135568925574	0	504.73	968.798	small_tuft
864691136811805555	0	920.414	699.202	small_tuft
864691135272156945	0	693.49	720.541	small_tuft
864691135740256619	0	589.996	818.822	atufted
864691136922735332	0	1104.65	913.358	tufted
864691135491197279	0	726.477	947.509	atufted
864691136008771244	0	777.112	783.041	tufted
864691135393947381	0	442.561	908.141	small_tuft
864691135538090866	0	1257.99	973.996	small_tuft
864691135738959764	0	1199.42	885.716	small_tuft
864691135888485513	0	1114.78	974.824	atufted
864691135730180281	0	472.712	745.571	small_tuft
864691135373410248	0	1180.09	1040.5	tufted
864691135686690196	0	1292.55	755.403	tufted
864691135322992540	0	830.816	1051.22	atufted
864691136309672282	0	1263.32	769.45	small_tuft
864691135463487557	0	527.623	705.401	small_tuft
864691135740192363	0	949.831	886.657	small_tuft
864691135322929308	0	657.457	713.024	atufted
864691135382975979	0	798.852	656.3	atufted
864691135695950490	0	610.762	701.49	small_tuft
864691136020711416	0	867.652	735.24	small_tuft
864691136723526397	0	360.695	635.931	small_tuft
864691135799757154	0	713.367	798.01	atufted
864691135758536014	0	484.988	800.018	tufted
864691135058792859	0	563.35	759.251	atufted
864691135475002944	0	504.289	632.335	tufted
864691135540732612	0	801.484	676.829	small_tuft
864691135937409589	0	1361.6	888.076	small_tuft
864691136194016982	0	1042.76	902.367	tufted
864691135394001141	0	1199.78	750.463	tufted
864691135989623242	0	1179.24	692.428	tufted
864691135680279700	0	1298.83	1064.4	tufted
864691135494069904	0	1012.12	895.541	tufted
864691135776173997	1	1106.85	965.792	small_tuft
864691135373372360	0	680.796	1064.37	small_tuft
864691135210027712	0	1163.82	960.654	tufted
864691136482899500	0	1214.44	737.155	small_tuft
864691135385358165	0	1011.88	661.135	small_tuft
864691135117796829	0	932.826	720.548	small_tuft
864691136273637645	0	1057.69	1013.31	small_tuft
864691135194691626	2	459.323	961.448	small_tuft
864691135586870770	0	945.097	848.906	small_tuft
864691136945593823	0	1347.18	725.029	small_tuft
864691135999574474	0	1182.51	884.791	small_tuft
864691136328923882	0	1171.37	802	tufted
864691136951635935	0	1053.58	870.11	small_tuft
864691135754645970	0	713.731	927.759	small_tuft
864691135434373362	0	792.241	702.863	atufted
864691136951552479	0	573.066	775.494	small_tuft
864691136922781412	0	648.641	1073.64	small_tuft
864691135945556772	0	437.593	941.481	small_tuft
864691135497796627	0	635.247	1051.09	small_tuft
864691135585157244	0	584.816	934.157	atufted
864691136311904573	0	812.88	1042.56	small_tuft
864691135064995908	0	1044.71	859.993	small_tuft
864691135269756069	0	1216.37	948.236	small_tuft
864691135373371848	0	706.71	1021.97	small_tuft
864691136618446733	0	841.417	952.313	small_tuft
864691136002835402	0	1151.33	1023.43	small_tuft
864691135012523766	0	531.347	1070.77	small_tuft
864691135644641519	0	1015.01	980.757	small_tuft
864691135468149330	0	784.169	1067.47	atufted
864691136681964918	0	967.144	1053.56	atufted
864691136008538286	0	460.367	795.672	small_tuft
864691135700350587	0	421.271	781.671	small_tuft
864691135725800511	0	445.671	965.909	small_tuft
864691136134420363	0	586.424	932.652	atufted
864691135403721198	0	828.132	675.047	atufted
864691136812303731	0	840.797	845.869	small_tuft
864691136388885264	0	456.541	744.547	tufted
864691136672654471	0	835.187	790.151	atufted
864691136723565309	0	494.214	908.005	tufted
864691136925366858	0	481.387	783.014	small_tuft
864691135385185877	0	461.851	989.456	small_tuft
864691135194401066	0	464.565	682.544	small_tuft
864691135991522753	0	551.403	959.455	small_tuft
864691135865974149	0	615.145	842.768	atufted
864691135490589159	0	1151.05	631.538	tufted
864691135657842306	0	929.672	1031.1	small_tuft
864691135468147538	0	469.412	901.915	small_tuft
864691135946679905	0	1036	674.024	atufted
864691136723545085	0	455.626	686.195	atufted
864691135858691944	0	1133.37	906.477	atufted
864691135974450031	0	1125.32	751.783	small_tuft
864691136143412788	0	663.729	642.143	small_tuft
864691135363092466	0	685.708	1022.43	small_tuft
864691135341174981	0	464.656	1013.38	tufted
864691135937408565	0	1092.39	789.261	tufted
864691135494447760	1	801.066	1054.49	tufted
864691135847918174	0	588.674	1056.3	small_tuft
864691135750894984	0	833.192	841.289	small_tuft
864691135527934962	0	986.109	640.788	atufted
864691136175036678	0	453.261	717.652	tufted
864691136602107857	1	1152.99	680.399	tufted
864691136038456200	0	1127.76	754.102	tufted
864691135467919244	0	542.037	1033.22	small_tuft
864691135542895556	0	383.701	702.978	tufted
864691135815492943	0	574.449	709.471	atufted
864691135695959706	0	742.191	1042.56	small_tuft
864691135587086834	0	884.354	931.649	atufted
864691136703702382	0	805.44	1008.02	tufted
864691136575488418	0	1133	714.95	small_tuft
864691135721825172	0	1350.29	832.445	small_tuft
864691135855680046	0	847.844	823.621	small_tuft
864691135012364022	0	822.266	1041.33	small_tuft
864691136618399117	0	659.191	760.457	small_tuft
864691135876238419	0	857.919	740.497	small_tuft
864691136753398126	0	1310.52	660.624	small_tuft
864691136031944379	0	801.177	1072.56	tufted
864691135583062468	0	435.463	833.543	atufted
864691135782785075	1	772.031	1032.26	small_tuft
864691135348306903	0	1172.34	1021.84	small_tuft
864691135582277106	0	1064.99	841.779	small_tuft
864691135385304661	0	1045.76	738.067	small_tuft
864691135945547044	0	696.231	988.686	tufted
864691136487222546	2	450.226	1039.72	small_tuft
864691135367008761	0	703.4	983.405	small_tuft
864691135360216903	0	748.855	808.462	tufted
864691135748554793	0	1103.01	785.999	small_tuft
864691135134656537	0	728.94	912.936	atufted
864691135575322398	1	525.666	770.202	atufted
864691135974780527	0	1158.8	931.658	small_tuft
864691135586911474	0	946.37	774.574	small_tuft
864691135991505089	0	1334.02	882.743	atufted
864691135748592681	0	1029.09	765.714	tufted
864691135644561391	0	611.082	633.582	small_tuft
864691135739707540	0	462.844	998.669	small_tuft
864691135809423820	0	504.314	936.399	small_tuft
864691135081669879	0	1166.2	644.905	tufted
864691135269714341	0	608.722	793.023	small_tuft
864691135968942437	0	1141.65	707.06	tufted
864691135760450493	0	1378.16	935.15	tufted
864691135643516227	0	938.366	648.279	tufted
864691135396404769	0	804.341	681.488	tufted
864691135617733519	0	937.83	806.334	tufted
864691136965771214	0	737.893	886.579	small_tuft
864691135681863364	0	837.431	1069.41	atufted
864691135780808016	0	1318.63	629.511	small_tuft
864691136065844120	0	431.366	1012.95	tufted
864691135212718976	0	798.744	979.678	small_tuft
864691135373387208	0	887.094	1023.68	atufted
864691135730547129	0	883.231	688	small_tuft
864691135491210847	0	1089.18	800.542	tufted
864691135945549860	0	1069.34	1072.89	small_tuft
864691135337730022	0	1233.17	633.959	small_tuft
864691136099757941	0	806.668	730.683	small_tuft
864691135686989536	0	1235.8	656.562	tufted
864691135939426049	0	601.845	722.261	small_tuft
864691135837181843	0	766.998	809.005	tufted
864691135445695122	0	820.66	859.792	small_tuft
864691136209004476	0	840.403	973.471	atufted
864691135498327026	0	1058.14	998.479	small_tuft
864691135134650649	0	590.551	782.426	tufted
864691135544370984	0	976.237	999.918	atufted
864691137020024174	0	654.11	720.531	small_tuft
864691135117823453	0	807.732	713.459	small_tuft
864691135513182916	0	516.132	736.785	small_tuft
864691136099991157	0	571.042	952.622	tufted
864691136041073238	0	1263.64	952.948	tufted
864691136273078206	0	1375.59	729.768	small_tuft
864691135012553206	0	636.796	1030.56	tufted
864691135134916121	0	930.931	931.451	small_tuft
864691135986906627	0	1145.88	775.785	tufted
864691135695952794	0	797.167	817.887	tufted
864691136443753091	0	506.406	992.306	atufted
864691135117980637	0	1128.39	1029.12	tufted
864691135510415056	0	502.181	916.265	atufted
864691135345156255	0	1003.19	939.237	small_tuft
864691136817302638	0	417.05	958.867	atufted
864691135759645885	0	1395.27	678.453	tufted
864691135385230421	0	1254.59	932.074	small_tuft
864691135322948764	0	421.392	757.805	small_tuft
864691135012504822	0	1023.93	770.023	small_tuft
864691135876016979	0	583.12	981.814	small_tuft
864691135777165501	0	1208.68	672.093	tufted
864691136907646318	0	1105.77	870.239	small_tuft
864691136740408668	0	1028.91	889.252	small_tuft
864691135570725869	0	851.733	821.203	small_tuft
864691135807342877	0	871.982	690	atufted
864691135538100594	0	494.056	749.715	small_tuft
864691136311747645	0	1258.41	854.462	small_tuft
864691136011236003	0	910.069	753.662	small_tuft
864691135991514305	0	984.81	875.592	atufted
864691136601568209	0	629.149	677.619	small_tuft
864691135799751778	0	435.785	712.199	small_tuft
864691136031655867	0	1157.79	753.331	tufted
864691135953762312	0	1103.88	816.174	tufted
864691135991492545	0	608.8	726.613	small_tuft
864691135463484741	0	395.199	714.103	atufted
864691136309687642	0	594.434	843.542	small_tuft
864691135385192533	0	980.859	862.72	small_tuft
864691135614137035	0	991.408	692.414	small_tuft
864691136925363530	0	408.218	800.527	tufted
864691135951986979	0	1240.99	770.652	small_tuft
864691135560522465	0	911.193	993.063	tufted
864691135950554570	0	1249.16	669.963	tufted
864691136008892078	1	975.511	1010.86	small_tuft
864691135476370600	0	607.979	658.027	tufted
864691135571024365	0	653.182	904.631	small_tuft
864691135918623664	0	1214.15	994.365	small_tuft
864691135341152177	0	745.662	857.648	atufted
864691136134447755	0	1294.49	939.03	small_tuft
864691135474705472	0	373.361	666.355	small_tuft
864691135155932260	0	988.501	656.631	tufted
864691136136941181	0	1080.54	969.958	tufted
864691136811826547	0	929.63	853.221	small_tuft
864691135585152124	0	900.879	1046.26	atufted
864691135256120751	0	556.159	707.173	small_tuft
864691135994347210	0	1249.24	657.898	small_tuft
864691135462981694	1	738.166	659.356	atufted
864691135394018037	0	423.525	877.884	tufted
864691135740496491	0	622.307	855.3	small_tuft
864691134964422431	0	520.142	806.59	small_tuft
864691135274145765	0	505.526	768.012	small_tuft
864691135815865423	0	631.982	904.225	small_tuft
864691135354947791	0	1346.14	846.762	small_tuft
864691135359000664	0	506.697	1029.16	tufted
864691136020303608	0	460.069	756.049	atufted
864691134988477050	0	1278.21	755.646	tufted
864691135082099191	0	786.474	974.829	small_tuft
864691136020245752	0	838.227	1000.48	atufted
864691135654073282	0	846.184	627.572	tufted
864691136008584622	0	792.707	865.156	small_tuft
864691135491220063	0	820.641	901.408	atufted
864691135584386034	0	950.284	782.68	small_tuft
864691135570662893	0	661.597	940.611	atufted
864691136039633918	0	754.913	866.41	tufted
864691135735372180	0	1232.79	756.617	small_tuft
864691135975452227	0	1055.1	776.897	atufted
864691135809517516	0	854.251	1027.91	small_tuft
864691135526066523	0	999.143	744.657	small_tuft
864691136105454297	0	634.679	1046.05	small_tuft
864691135394031861	0	671.836	748.969	tufted
864691135776590944	0	1121.59	1063.71	small_tuft
864691135012483318	0	1235.8	648.927	small_tuft
864691135992442760	0	802.378	635.198	small_tuft
864691135560480737	0	606.906	915.232	small_tuft
864691135755055570	0	503.382	857.963	small_tuft
864691135064993860	0	695.203	974.346	small_tuft
864691135644655599	0	807.573	716.575	small_tuft
864691135855611950	0	792.555	663.921	small_tuft
864691136004850378	0	1380.5	906.608	small_tuft
864691134988389498	0	674.189	1074.65	small_tuft
864691136209117884	0	1259.99	1007.01	tufted
864691135588616434	0	1116.24	1004.83	tufted
864691135737479793	0	538.357	871.613	small_tuft
864691134947454460	0	526.32	1049.93	small_tuft
864691135560825057	0	996.725	720.87	tufted
864691135341382577	0	766.769	698.89	small_tuft
864691135758471758	0	528.913	1003.28	small_tuft
864691135472014898	0	706.804	796.188	small_tuft
864691135373616072	0	775.878	748.565	tufted
864691136297107483	0	1154.92	742.652	small_tuft
864691135735942804	0	1258.26	1075.79	small_tuft
864691135991599306	0	1211.52	1026.22	small_tuft
864691135359222872	0	425.601	630.162	small_tuft
864691134964450335	0	1103.27	1043.78	tufted
864691135697709589	1	1081.74	877.821	tufted
864691135478261958	0	619.282	852.809	small_tuft
864691135657840002	0	817.734	636.205	tufted
864691136008483756	0	650.949	651.524	small_tuft
864691136039762174	0	835.091	1066.15	tufted
864691135994649802	0	1264.56	692.916	small_tuft
864691135445569170	0	981.251	1057.51	tufted
864691135474762048	0	530.481	684.43	atufted
864691136237781564	0	648.654	1044.5	small_tuft
864691135776173997	0	1108.6	973.476	small_tuft
864691135865606277	0	544.61	821.947	small_tuft
864691136273615629	0	620.921	722.508	small_tuft
864691135754551506	0	1264.14	971.491	tufted
864691135012524022	0	424.211	953.784	small_tuft
864691136723895293	0	574.944	994.466	atufted
864691135725634623	0	633.641	865.595	atufted
864691136175005190	0	1205.89	884.428	tufted
864691135526316635	0	828.903	819.859	small_tuft
864691135564681303	0	857.167	891.603	small_tuft
864691135345478559	0	806.972	941.471	tufted
864691135617953423	0	1060.1	953.062	atufted
864691136361510882	0	821.671	1024.64	atufted
864691135807345181	0	1047.54	857.282	tufted
864691136050862579	0	712.21	710.458	atufted
864691135807322141	0	796.195	921.391	atufted
864691136925383498	0	997.222	871.86	small_tuft
864691136388305783	0	600.04	886.472	small_tuft
864691135012868502	0	759.859	927.597	tufted
864691135373739081	0	502.012	774.617	small_tuft
864691135209994176	0	571.824	734.223	tufted
864691136309669978	0	521.494	925.307	small_tuft
864691135454336618	0	554.266	1008.01	small_tuft
864691135474688064	0	465.528	770.08	small_tuft
864691136388289911	0	838.745	897.958	atufted
864691136925384266	0	1038.6	665.207	small_tuft
864691135212659328	0	1154	772.488	tufted
864691135654045122	0	820.179	869.644	small_tuft
864691136814314094	0	756.938	760.995	tufted
864691135233476697	0	583.757	1068.1	atufted
864691135533250802	0	1113.7	720.641	small_tuft
864691136723315453	0	630.273	1038.19	small_tuft
864691136109183672	0	785.497	1069.31	small_tuft
864691135407325129	0	526.522	647.673	atufted
864691136740683868	0	828.792	807.587	atufted
864691135986893571	0	1095.56	894.029	atufted
864691135210013376	0	553.954	882.194	atufted
864691135724606379	0	560.052	1031.68	small_tuft
864691135918350256	0	889.264	656.459	small_tuft
864691135334475753	0	807.882	870.203	atufted
864691135754057677	0	974.72	981.883	small_tuft
864691134917399050	0	1096.49	779.166	atufted
864691135841058531	0	580.904	926.2	small_tuft
864691135515947731	0	457.734	815.494	tufted
864691135947800010	0	1148.71	1051.65	tufted
864691135725615679	0	1264.58	848.375	tufted
864691135058542747	0	1359	714.629	tufted
864691136594526114	0	975.817	811.033	tufted
864691135103987789	0	1278.92	991.229	small_tuft
864691135654043842	0	662.165	1060.08	small_tuft
864691135571290917	0	924.221	923.433	small_tuft
864691135517755018	0	657.096	963.36	small_tuft
864691136050874867	0	1046.43	834.697	small_tuft
864691135809437388	0	1322.43	1019.8	small_tuft
864691135572013042	0	922.224	622.777	small_tuft
864691135476163496	0	501.403	770.478	small_tuft
864691136237551420	0	763.565	721.433	tufted
864691135953757960	0	1030.04	1031.1	small_tuft
864691136309986906	0	728.39	1058.04	tufted
864691135373715017	0	980.618	797.796	small_tuft
864691135491192159	0	1021.06	830.544	tufted
864691135736923268	0	773.617	799.678	small_tuft
864691135657809282	0	1131.36	741.309	tufted
864691135865611397	0	1024.97	845.743	atufted
864691136194560844	0	1116.8	759.735	tufted
864691135493973648	0	676.703	720.66	tufted
864691135359148888	0	548.599	838.311	atufted
864691135945561124	0	815.164	722.792	small_tuft
864691135476286120	0	565.651	854.631	small_tuft
864691135538056306	0	485.547	976.122	small_tuft
864691135478309318	0	629.505	651.589	small_tuft
864691135690945428	0	1209.23	796.729	small_tuft
864691135490258023	0	967.166	1032.57	atufted
864691136911619057	0	778.195	1021.56	small_tuft
864691135544395048	0	1346.62	864.324	small_tuft
864691135472008754	0	738.704	867.969	small_tuft
864691135440777544	0	748.262	770.95	tufted
864691136378787797	0	946.437	924.002	tufted
864691136723536893	0	679.176	737.908	tufted
864691136723958525	0	1225.47	708.114	small_tuft
864691135510799568	1	466.768	947.437	small_tuft
864691135777182397	1	1172.99	755.276	tufted
864691135322963868	0	979.204	1044.54	atufted
864691135291758774	0	1272.96	872.546	small_tuft
864691135724207531	0	807.402	666.487	atufted
864691135103968077	0	1037.17	776.677	small_tuft
864691135771838203	0	701.709	969.898	small_tuft
864691135888860041	0	715.079	916.415	small_tuft
864691136903012530	0	837.645	820.557	tufted
864691135385334869	0	504.735	904.608	small_tuft
864691135585559492	0	616.322	1073.92	small_tuft
864691136194065366	0	1211.02	916.753	small_tuft
864691136740727644	0	582.915	954.391	small_tuft
864691135699267106	0	965.137	639.688	small_tuft
864691136723539453	0	495.421	693.567	small_tuft
864691135992907466	0	1321.22	652.353	tufted
864691135558404036	0	753.188	703.794	tufted
864691136812285555	0	468.748	1053.48	tufted
864691135718489393	0	450.956	962.583	small_tuft
864691135785716420	0	781.45	1061.3	tufted
864691135969269605	0	965.077	985.897	small_tuft
864691135450281714	0	811.78	866.648	small_tuft
864691136194026710	0	993.329	813.796	small_tuft
864691136422849583	0	1266	847.208	tufted
864691135926436052	0	653.234	1049.34	atufted
864691135415807162	0	427.885	780.92	tufted
864691135697385749	0	1277.85	1012.32	tufted
864691135952003875	0	1353.96	799.745	atufted
864691136534850210	0	1203.47	962.047	small_tuft
864691135918183683	0	1359.03	729.411	tufted
864691135341029061	0	666.434	755.006	small_tuft
864691135850418631	0	1074.28	852.579	small_tuft
864691136903020466	0	821.495	1048.96	small_tuft
864691136618402445	0	1074.19	917.839	small_tuft
864691135807206941	0	851.152	927.679	small_tuft
864691135992645322	0	1287.39	948.218	small_tuft
864691136108753336	0	1396.07	754.879	tufted
864691135162666797	0	520.45	1005.59	small_tuft
864691135210463936	0	1175.18	946.737	tufted
864691136723493373	0	1293.41	701.351	small_tuft
864691136436372638	0	841.036	797.516	small_tuft
864691135644972271	0	1011.64	863.618	atufted
864691135058578587	0	546.472	813.081	atufted
864691136371145096	0	775.414	854.657	small_tuft
864691136723490045	0	1204.82	651.984	small_tuft
864691136723352061	0	1306.65	1026.45	small_tuft
864691135099840032	0	430.406	908.201	small_tuft
864691135433569522	0	691.709	771.979	tufted
864691136309690970	0	598.182	733.956	small_tuft
864691135269813157	0	1217.91	939.188	tufted
864691135440495432	0	708.89	1005.4	small_tuft
864691135366978809	0	1231.76	883.268	small_tuft
864691136226984273	0	1301.42	771.056	small_tuft
864691136672627079	0	699.42	736.06	small_tuft
864691136010876579	0	600.316	804.202	small_tuft
864691135274067941	0	1049.52	1028.15	small_tuft
864691134940013923	0	990.625	805.174	atufted
864691135428607792	0	863.5	751.982	tufted
864691135771735371	0	1006.96	859.713	small_tuft
864691135683105172	0	1263.51	1011.12	small_tuft
864691135113147033	0	1171.9	636.707	small_tuft
864691135657775746	0	573.782	1053.54	small_tuft
864691135660528368	0	1203.11	977.666	tufted
864691135697366549	0	736.797	780.422	small_tuft
864691135565024708	0	673.675	649.661	small_tuft
864691136723311613	0	394.252	670.276	small_tuft
864691135490190532	0	602.151	990.329	atufted
864691135117777117	0	882.675	1069.14	small_tuft
864691135975455811	0	1005.75	730.12	atufted
864691135081733111	0	910.758	1020.65	atufted
864691135269726117	0	1166.74	1077.69	tufted
864691135987774344	0	906.329	680.617	small_tuft
864691135780833616	0	1289.36	879.376	tufted
864691135474661440	0	1269.44	776.284	small_tuft
864691135341402309	0	924.017	741.371	small_tuft
864691136105514457	0	994.057	865.191	small_tuft
864691135481164740	0	1376.56	685.688	small_tuft
864691135975611971	0	1144.31	680.334	tufted
864691135490466919	0	1057.83	1000.23	small_tuft
864691135181811202	0	619.39	842.079	small_tuft
864691135968927845	0	756.99	803.146	tufted
864691135468417618	0	822.822	1062.22	atufted
864691135155540068	0	1294.3	898.185	tufted
864691135974451823	0	983.059	1017.58	tufted
864691135476095912	0	746.199	874.903	small_tuft
864691134988838010	1	1192.92	1055.55	tufted
864691135532381636	0	759.148	638.562	small_tuft
864691135435114738	0	588.809	768.894	tufted
864691135581578093	0	967.344	1013.43	tufted
864691136662384350	0	1264.96	1063.55	small_tuft
864691135474592064	0	850.572	1049.91	atufted
864691135494004112	0	1118.74	1009.27	small_tuft
864691136723511549	0	499.113	919.127	small_tuft
864691135618018959	0	736.776	774.882	small_tuft
864691135322946204	0	526.905	733.03	atufted
864691135367012089	0	926.416	907.908	tufted
864691135516229075	0	545.567	936.525	atufted
864691135780869968	0	872.713	847.183	small_tuft
864691135385283925	0	355.862	696.73	atufted
864691135366926841	0	551.776	692.033	small_tuft
864691135491627871	0	1287.5	764.233	tufted
864691135730159289	0	1362.16	813.048	small_tuft
864691135488427322	0	910.502	909.316	atufted
864691135683228658	0	1115.23	681.817	tufted
864691136088943415	0	603.469	878.196	small_tuft
864691135502076853	0	485.133	706.491	small_tuft
864691136024261945	0	1216.04	887.694	tufted
864691136723513597	0	614.615	759.42	atufted
864691135945477924	0	507.278	672.059	small_tuft
864691135081668599	0	1238.02	1052.45	small_tuft
864691136692819574	0	919.429	834.793	tufted
864691135575126046	0	1301.75	1040.88	tufted
864691135526346075	0	669.651	944.004	small_tuft
864691135385193301	0	1097.72	904.849	tufted
864691135991632833	0	1193.7	890.439	small_tuft
864691135715502874	0	958.481	984.356	small_tuft
864691135954120456	0	994.098	957.506	small_tuft
864691135730154169	0	1289.7	1027.87	small_tuft
864691135654102978	0	943.532	1016.05	small_tuft
864691135740549227	0	715.413	1051.51	small_tuft
864691136175081222	0	877.783	819.742	tufted
864691135345170335	0	1165.91	876.2	small_tuft
864691135501542210	0	421.754	928.368	atufted
864691135341191089	0	918.778	830.64	atufted
864691135888476297	0	828.184	980.236	small_tuft
864691135345259935	0	402.256	785.992	small_tuft
864691135695982234	0	1230.67	915.186	small_tuft
864691135866988822	0	1321.25	988.929	small_tuft
864691135269683365	0	721.714	919.72	small_tuft
864691135866408470	0	986.495	1037.65	small_tuft
864691136020339192	0	665.583	777.053	tufted
864691135577010437	0	414.478	652.219	tufted
864691135997861066	0	1213.44	1026.14	small_tuft
864691135660780528	0	589.58	767.367	tufted
864691135758728782	0	778.059	1012.48	small_tuft
864691135345566623	0	1254.07	835.833	small_tuft
864691135575096094	0	616.98	803.623	small_tuft
864691135772032251	0	1173.99	708.373	tufted
864691135526065499	0	1170.35	786.452	tufted
864691135454100330	0	495.983	713.387	tufted
864691136091332788	0	482.383	718.338	atufted
864691136266411252	0	563.359	794.63	atufted
864691136272989886	0	1301.9	801.795	small_tuft
864691135570735853	0	1061.75	853.434	tufted
864691135472052786	0	1193.64	688.121	tufted
864691135614422219	0	1107.95	895.524	tufted
864691136361516002	0	548.425	887.261	small_tuft
864691135952249123	0	717.388	904.639	tufted
864691135715217434	0	771.006	883.946	atufted
864691135488253242	0	902.401	878.285	small_tuft
864691137196897601	0	1139.94	948.834	tufted
864691135476159400	0	860.324	730.46	small_tuft
864691135753560525	0	603.604	924.388	atufted
864691135740253547	0	650.099	758.46	small_tuft
864691135499948740	0	618.516	694.551	tufted
864691136443728003	0	1052.81	737.849	small_tuft
864691134884760314	0	774.42	990.264	small_tuft
864691135614410187	0	988.459	969.78	small_tuft
864691134988420218	0	1195.29	946.84	tufted
864691135642156228	0	884.529	1066.55	tufted
864691135358806360	0	444.989	889.85	atufted
864691135213044024	0	955.284	920.147	small_tuft
864691135440469064	0	1008.54	918.895	atufted
864691135699561250	0	778.186	921.003	small_tuft
864691135207747449	0	818.844	935.94	small_tuft
864691135341034437	0	629.7	1063.7	small_tuft
864691135941129332	0	1076.11	934.886	small_tuft
864691135494056592	0	386.713	686.284	atufted
864691135996847818	0	1183.41	1033.98	tufted
864691135654069954	0	1147.44	1012.57	tufted
864691135233140825	0	1122.98	693.538	small_tuft
864691135400928754	0	695.35	703.026	small_tuft
864691135865538949	0	1287.99	630.348	tufted
864691136041069142	0	507.423	703.162	small_tuft
864691136903048370	0	941.958	747.189	small_tuft
864691135568916614	0	816.597	950.496	atufted
864691135918338736	0	561.925	703.286	atufted
864691135996007114	0	1229.28	900.346	small_tuft
864691135117814493	0	1237.43	865.035	small_tuft
864691135493978256	0	1266.66	919.629	tufted
864691136436419742	0	669.548	1038.59	small_tuft
864691135699478818	0	768.54	677.629	small_tuft
864691136701038190	0	540.186	724.83	small_tuft
864691135213075512	0	773.493	901.488	small_tuft
864691135334650089	0	675.03	959.206	small_tuft
864691135508545522	0	1314.47	915.054	tufted
864691135718464561	0	1082.75	829.759	small_tuft
864691135212696704	0	1070.6	981.435	small_tuft
864691135488515130	0	1068.69	1047.89	small_tuft
864691135988284160	0	609.203	689.631	small_tuft
864691135385231445	0	1247.33	859.587	tufted
864691136390388863	0	1152.36	919.373	tufted
864691135725639487	0	367.234	766.133	small_tuft
864691135182106370	1	614.473	1054.52	small_tuft
864691136521935505	0	590.13	1036.76	atufted
864691135700620411	0	801.16	963.723	atufted
864691137196901441	0	960.031	1074.14	tufted
864691135724193451	0	598.993	953.571	atufted
864691135385363029	0	865.764	948.951	tufted
864691136487313270	0	1112.1	956.476	small_tuft
864691135593502251	0	550.33	959.995	small_tuft
864691136618755981	0	1207.14	949.109	small_tuft
864691136482864172	0	784.619	786.888	atufted
864691136617469659	0	648.218	945.691	atufted
864691136292063716	0	534.257	685.797	small_tuft
864691135162201901	0	482.62	757.588	tufted
864691135345250719	0	637.984	1073.43	small_tuft
864691135733848724	0	1156.77	774.701	tufted
864691135987177219	0	924.292	806.424	small_tuft
864691135754533842	0	728.606	1041.93	tufted
864691135501822301	0	853.573	834.856	small_tuft
864691135654084546	0	819.943	911.12	small_tuft
864691135132660896	0	973.711	908.712	small_tuft
864691135945449252	0	905.535	732.124	small_tuft
864691135446597204	0	924.997	745.318	small_tuft
864691136136642685	0	1086.73	1028.59	tufted
864691135758469710	0	848.652	720.787	small_tuft
864691135501554242	0	415.79	803.04	small_tuft
864691136577691668	0	695.555	978.922	atufted
864691135735821716	0	1225.19	770.47	tufted
864691136031783867	0	936.549	740.864	small_tuft
864691135991482561	0	479.522	928.317	small_tuft
864691136010887331	0	429.595	763.575	atufted
864691136589079202	0	1143.09	701.095	tufted
864691135510487504	0	476.709	849.875	tufted
864691136008850606	0	673.75	981.349	atufted
864691135570700013	0	529.65	732.348	small_tuft
864691135349405938	0	800.588	786.019	small_tuft
864691135526290011	0	609.184	803.344	atufted
864691135502059445	0	658.687	970.69	tufted
864691135501553218	0	881.989	719.749	tufted
864691136175079942	0	1105.74	876.635	small_tuft
864691136311782461	0	889.897	728.413	small_tuft
864691135012499702	0	1021.86	922.672	atufted
864691135686118548	0	1279.08	632.868	small_tuft
864691136587257762	0	1154.55	1075.25	tufted
864691135683935415	0	794.425	813.114	atufted
864691135939271681	0	1093.48	949.916	small_tuft
864691135490488167	0	1166.34	637.378	tufted
864691135488216634	0	693.702	964.203	small_tuft
864691135334506729	0	912.109	906.904	tufted
864691135490232167	0	576.165	855.047	small_tuft
864691135494055568	0	413.824	860.534	tufted
864691135571263781	0	880.157	816.959	tufted
864691135341396677	0	560.195	630.339	small_tuft
864691135883889264	0	722.665	1021.95	small_tuft
864691135988288512	0	731.06	683.538	small_tuft
864691136740803676	0	590.182	857.032	tufted
864691136008890798	0	1128.03	940.185	small_tuft
864691136008479404	0	1077.05	631.877	small_tuft
864691135644613871	0	1247.46	1073.39	small_tuft
864691135575136798	0	961.188	711.567	atufted
864691135937286404	0	1261.49	797.796	tufted
864691135658937667	0	1119.91	834.673	small_tuft
864691135776917088	0	605.724	664.213	small_tuft
864691135538135410	0	818.497	896.551	atufted
864691136587042678	0	994.214	848.355	atufted
864691135493970832	0	1084.16	988.737	small_tuft
864691135340956357	0	794.595	715.704	small_tuft
864691135855775022	0	514.89	961.335	small_tuft
864691136534820258	0	1268.8	923.385	tufted
864691135617763983	0	1239.73	890.427	small_tuft
864691135758488654	0	609.361	1030.04	tufted
864691136134425227	0	780.773	1047.26	atufted
864691135941162612	0	1001.35	770.696	small_tuft
864691136521567633	0	621.67	1064.63	small_tuft
864691135841084643	0	983.809	736.53	small_tuft
864691135855553070	0	649.752	715.297	tufted
864691136194202856	0	764.603	807.431	atufted
864691136911769073	0	1201.86	899.633	small_tuft
864691135609447687	0	1182.25	913.834	small_tuft
864691135915241574	0	1103.66	907.845	tufted
864691135841202147	0	896.746	752.766	atufted
864691136136967805	0	452.32	977.172	atufted
864691136116450980	0	626.564	908.385	small_tuft
864691135478364614	0	1346.98	701.418	tufted
864691135454410858	0	1072.71	717.259	small_tuft
864691135463528005	0	738.68	941.666	small_tuft
864691135864715228	0	1315.77	745.364	tufted
864691136329236202	0	439.784	1000.73	small_tuft
864691135837210259	0	880.139	738.735	small_tuft
864691135581619053	0	1135.52	783.36	small_tuft
864691136194212072	0	793.167	999.781	small_tuft
864691135683223538	0	514.048	897.781	atufted
864691135725605951	0	788.334	1039.57	small_tuft
864691135403759086	0	889.739	691.979	small_tuft
864691136723384317	0	1249.63	676.651	tufted
864691135548355268	0	755.905	627.174	atufted
864691135494047120	0	382.602	718.9	tufted
864691135952037923	0	710.574	800.3	tufted
864691135488258106	0	619.389	1065.28	atufted
864691135463505733	0	1141.89	876.239	small_tuft
864691135888499849	0	1180.13	736.718	small_tuft
864691135751870600	0	956.476	635.501	small_tuft
864691135382971883	0	1238.28	775.828	small_tuft
864691135776624992	0	1354.56	641.983	tufted
864691136906650990	0	883.366	766.561	small_tuft
864691135564638295	0	989.546	766.1	tufted
864691135858694248	0	965.843	756.82	atufted
864691135560526049	0	1121.91	845.508	small_tuft
864691135582301170	0	1076.3	794.344	small_tuft
864691135291748022	0	1230.67	760.763	small_tuft
864691135322939804	0	673.099	702.667	small_tuft
864691135576955909	0	835.725	662.693	atufted
864691135334540777	0	1150.64	692.35	small_tuft
864691135658253442	0	883.725	778.523	small_tuft
864691136008451500	0	1272.2	894.438	tufted
864691135454059114	0	792.929	1023.42	small_tuft
864691135360146503	0	1328.48	956.702	tufted
864691135386404993	0	723.56	923.857	tufted
864691136090907060	0	563.437	686.583	atufted
864691135692750015	0	608.348	755.473	small_tuft
864691135782419251	0	518.965	1062.14	small_tuft
864691135497615379	0	415.716	905.951	atufted
864691136540734370	0	1295.16	699.374	atufted
864691136617110491	0	703.756	982.01	small_tuft
864691135937172228	0	1031.92	953.316	small_tuft
864691136922743012	0	1154.3	934.582	small_tuft
864691136577483284	0	736.24	669.169	small_tuft
864691135699244066	0	611.228	874.717	small_tuft
864691136175014406	0	1253.95	729.82	tufted
864691135490484583	0	1269.28	851.973	tufted
864691136868999022	0	1004.83	1017.04	atufted
864691135585405820	0	666.632	1038.22	tufted
864691136712343150	0	619.179	942.344	small_tuft
864691135975150794	0	1130.02	723.918	small_tuft
864691135570696173	0	1029	1053.19	small_tuft
864691135334824937	0	592.969	889.012	atufted
864691135975870275	1	991.962	922.386	small_tuft
864691135385288789	0	674.109	724.176	small_tuft
864691135345098655	0	791.783	909.001	small_tuft
864691135419100402	0	596.932	938.196	small_tuft
864691135715206804	0	1186.1	753.808	tufted
864691135758483278	0	1178.24	702.145	small_tuft
864691135341151665	0	461.725	795.125	small_tuft
864691135609804807	0	388.45	702.889	small_tuft
864691135476407976	0	431.801	644.866	small_tuft
864691135986888451	0	783.918	785.492	small_tuft
864691136194175464	0	1373.9	917.659	small_tuft
864691135510590416	0	769.703	782.951	tufted
864691135360160071	0	1003.98	991.478	small_tuft
864691135866404374	0	1028.21	777.499	atufted
864691135654053314	0	973.918	789.053	small_tuft
864691135775815341	0	944.734	693.734	small_tuft
864691135366988537	0	1369.43	928.604	small_tuft
864691135654085570	0	1308.42	1030.28	small_tuft
864691135474740288	0	592.526	1022.36	atufted
864691135748587049	0	1292.78	629.942	small_tuft
864691136088951863	0	1323.22	863.196	small_tuft
864691135918339248	0	1179.11	960.882	tufted
864691136903045810	0	1086.37	1024.5	small_tuft
864691135382903787	0	730.812	683.284	atufted
864691134947449084	0	682.006	944.37	tufted
864691135278207137	0	1059.04	919.883	tufted
864691135926429652	0	1254.22	784.907	tufted
864691135502043317	0	1177.95	846.796	tufted
864691135081704951	0	681.077	671.732	small_tuft
864691136423051567	1	1358.13	780.993	tufted
864691135614163915	0	916.228	714.225	tufted
864691136041038166	0	1221.94	758.578	atufted
864691135683255282	0	541.341	745.931	small_tuft
864691136209000636	0	865.248	1042.06	tufted
864691136105465305	0	543.083	784.697	small_tuft
864691136020217848	0	475.01	769.052	tufted
864691135530296004	0	782.575	876.445	small_tuft
864691135909726377	0	760.866	769.524	tufted
864691135939672742	0	744.972	901.639	small_tuft
864691135345100447	0	907.79	863.598	tufted
864691135373701449	0	859.797	722.892	tufted
864691135415466170	0	665.059	637.278	atufted
864691135614133451	0	1072.92	918.15	small_tuft
864691135937161220	0	691.079	978.212	small_tuft
864691135396719905	0	741.809	980.277	small_tuft
864691135609440775	0	974.666	946.625	small_tuft
864691135994548394	0	598.993	819.888	tufted
864691135366943481	0	969.227	1064.54	small_tuft
864691136023746873	0	1246.74	730.802	tufted
864691136031782075	0	846.449	637.382	small_tuft
864691136118773528	0	597.116	926.622	small_tuft
864691135117813725	0	1226.68	791.674	tufted
864691135759679677	0	1337.07	756.999	tufted
864691135278227105	0	422.719	776.813	small_tuft
864691136296663579	0	705.386	777.263	small_tuft
864691135272254225	0	610.921	969.604	tufted
864691135873820302	2	616.239	763.184	atufted
864691134988412538	0	595.786	752.449	small_tuft
864691135581548397	0	776.909	682.608	atufted
864691136296686619	0	533.73	767.249	small_tuft
864691135269698213	0	1004.3	881.376	small_tuft
864691136562569122	0	1297.69	933.425	small_tuft
864691136004717258	0	434.556	905.77	tufted
864691135501534530	0	674.784	749.028	small_tuft
864691135291755958	0	540.372	1057.33	tufted
864691135888498313	0	1185.21	994.276	tufted
864691135939316481	0	1073.92	952.707	small_tuft
864691135012442102	0	1078.08	923.339	tufted
864691135841359843	0	772.534	851.804	small_tuft
864691135274058213	0	821.326	856.716	tufted
864691135117802973	0	1069.96	1071.4	small_tuft
864691135501919298	0	374.43	774.024	small_tuft
864691136388588560	0	539.351	1053.62	tufted
864691135771647227	0	710.818	623.342	small_tuft
864691135657842818	0	844.317	716.376	atufted
864691135407582409	0	661.972	633.571	small_tuft
864691135974459503	0	1184.39	915.036	tufted
864691135737481585	0	1312.79	746.863	small_tuft
864691135679103299	0	1113.47	892.233	tufted
864691135865571717	0	1087.58	693.164	small_tuft
864691135403765998	0	431.078	939.138	tufted
864691135589956107	0	888.705	924.418	small_tuft
864691136311793725	0	981.684	771.743	tufted
864691135488268090	0	408.583	733.199	small_tuft
864691135507739634	0	968.095	1025.72	tufted
864691135099867680	0	1222.37	999.548	small_tuft
864691136237506876	0	850.492	883.332	tufted
864691136903045042	0	1278.05	831.512	small_tuft
864691135467529100	0	759.567	885.415	small_tuft
864691136311751741	0	1220.66	763.727	tufted
864691135715551514	0	976.15	956.19	atufted
864691135975859779	0	1241.68	686.886	tufted
864691135586950642	0	934.523	631.894	atufted
864691135715217946	0	428.192	696.111	atufted
864691135081716727	0	445.637	783.157	atufted
864691135686881504	0	668.677	1058.61	small_tuft
864691135155538276	0	1211.62	897.856	atufted
864691137053655926	0	964.702	729.411	tufted
864691134964607519	0	639.577	927.979	tufted
864691135937350965	0	1076	987.201	atufted
864691135568145644	0	929.391	954.126	small_tuft
864691136116151460	0	615.499	696.619	small_tuft
864691136089262647	0	438.839	885.978	small_tuft
864691135012863478	0	458.339	902.857	tufted
864691136108767416	0	615.537	783.754	small_tuft
864691135526073947	0	827.793	772.931	tufted
864691136436783518	0	1208.96	988.363	small_tuft
864691135012379382	0	1222.01	778.324	tufted
864691135739568020	0	711.558	664.783	atufted
864691135873975950	0	1049.88	825.445	tufted
864691136965826254	0	889.413	952.358	atufted
864691136911662321	0	1360.01	758.969	tufted
864691136723434749	0	817.249	1017.48	small_tuft
864691135341025221	0	894.224	1065.79	tufted
864691135945560612	0	983.796	694.091	small_tuft
864691135445940882	0	992.849	976.08	atufted
864691135382493146	0	722.508	633.064	atufted
864691135988311296	0	1268.63	801.813	tufted
864691135474675264	0	497.637	647.226	atufted
864691136811787891	0	619.71	935.167	small_tuft
864691135644596463	0	1231.04	860.916	small_tuft
864691135654251458	0	1222.13	963.102	small_tuft
864691135865582213	0	1345.58	852.422	tufted
864691135385296213	0	1324.77	701.19	tufted
864691135575106590	0	1288.87	857.37	tufted
864691135975460675	0	826.127	974.157	atufted
864691135776008621	0	737.152	1039.66	tufted
864691136105451481	0	795.555	639.083	small_tuft
864691135207762297	0	1057.58	1039.69	atufted
864691135492571076	0	631.521	957.218	small_tuft
864691136577491988	0	1085.8	1020.54	small_tuft
864691135012544246	0	381.688	680.245	small_tuft
864691135739587476	0	702.316	1051	tufted
864691135753626573	0	831.973	984.574	small_tuft
864691136487264530	0	1191.31	1059.63	small_tuft
864691135693942420	0	1299.75	921.568	small_tuft
864691135715223066	0	596.607	690.846	small_tuft
864691135502063541	0	464.6	941.518	atufted
864691136065250968	0	1188.49	736.015	tufted
864691136194299212	0	412.253	941.425	tufted
864691135475011392	0	971.702	742.856	tufted
864691135660512240	0	1217.63	882.277	small_tuft
864691136008405420	0	979.988	816.444	small_tuft
864691135700249211	0	1300.93	961.122	small_tuft
864691135081715447	0	578.701	872.069	small_tuft
864691135233415769	0	777.674	730.521	small_tuft
864691135700249723	0	441.881	900.226	small_tuft
864691135181756930	0	1018.84	981.366	small_tuft
864691135385321557	0	829.661	620.99	small_tuft
864691135748784681	0	1314.23	909.934	small_tuft
864691136451073023	0	638.238	968.893	tufted
864691135730130105	0	1375.51	788.18	small_tuft
864691136378796245	0	809.259	1052.71	small_tuft
864691135155562084	0	709.662	1003.59	atufted
864691135213034552	0	619.785	874.948	small_tuft
864691136311857469	0	955.367	720.47	tufted
864691135777095613	0	594.659	807.22	tufted
864691135699308834	0	1239.02	798.055	small_tuft
864691135210065344	0	1055.42	734.138	tufted
864691135467556492	0	364.478	632.553	small_tuft
864691135715233306	0	1259.89	720.706	small_tuft
864691135526995698	0	1380.23	725.938	small_tuft
864691135568928390	0	1115.02	755.795	small_tuft
864691135502945732	0	633.519	751.653	small_tuft
864691136089353015	0	1147.44	1062.81	tufted
864691135718541617	0	1205.27	917.494	small_tuft
864691135081692919	0	814.071	882.447	atufted
864691135293083148	0	547.358	869.132	small_tuft
864691134884757754	0	704.441	1019.03	small_tuft
864691136311787581	0	1209.84	1059.65	small_tuft
864691136521584529	0	1199.2	994.939	tufted
864691136051208947	0	1024.25	1030.28	atufted
864691136065292184	0	702.688	747.257	small_tuft
864691135692731327	0	1220.93	878.24	tufted
864691136723585789	0	924.617	718.753	atufted
864691135478256582	0	591.276	871.406	small_tuft
864691135724247211	0	932.238	739.481	small_tuft
864691136224710078	0	1363.13	642.708	small_tuft
864691135585141628	0	1288.54	758.001	small_tuft
864691135394002933	0	848.792	893.408	tufted
864691136618458509	0	859.326	695.984	atufted
864691135737192324	0	1093.13	820.854	tufted
864691135781132368	0	790.495	744.662	tufted
864691136041416790	0	974.044	858.087	small_tuft
864691135724194731	0	791.732	978.662	small_tuft
864691135012605430	0	957.611	892.441	small_tuft
864691135474602816	0	756.766	784.353	small_tuft
864691135734304148	0	1224.56	660.666	small_tuft
864691136099828341	0	393.649	698.808	small_tuft
864691135617778831	0	809.686	670.554	tufted
864691135593911595	0	874.226	660.39	small_tuft
864691135941127540	0	881.584	922.461	atufted
864691135445538194	0	675.492	773.009	tufted
864691136273683725	0	613.743	943.2	atufted
864691135363808498	0	693.526	1032.22	small_tuft
864691135776885088	0	737.556	863.034	tufted
864691136723442429	0	794.617	723.024	small_tuft
864691136194059990	0	1178.66	734.097	small_tuft
864691135614342603	0	930.717	1037.42	atufted
864691136039429630	0	739.875	942.545	small_tuft
864691136041069654	0	1194.11	1064.65	small_tuft
864691135777120445	0	856.702	866.706	atufted
864691135873735566	0	449.677	653.357	small_tuft
864691135472028466	0	1031.2	786.91	atufted
864691135740185963	0	697.395	784.39	atufted
864691135761544758	0	493.54	684.048	atufted
864691136031781051	0	1286.44	902.061	small_tuft
864691135593874731	0	597.274	1032.06	tufted
864691135274114789	0	1314.71	948.218	tufted
864691135941176436	0	529.094	705.209	small_tuft
864691135367481593	0	1059.74	819.914	tufted
864691135510440400	0	1271.08	791.268	small_tuft
864691134988680058	0	643.738	762.914	small_tuft
864691135194506538	0	1285.33	690.023	tufted
864691135945514788	0	509.239	923.787	tufted
864691136723510525	0	498.452	690.471	tufted
864691135501823837	0	940.587	936.821	tufted
864691135360161095	0	991.82	747.424	small_tuft
864691135693519764	0	1241.43	1074.94	tufted
864691135438015986	0	550.911	812.502	small_tuft
864691135272182801	0	1034.6	726.305	small_tuft
864691135233097305	0	656.795	1043.49	tufted
864691135081641207	0	659.46	623.778	small_tuft
864691135567719916	0	528.703	968.533	atufted
864691135462387101	0	633.228	647.017	atufted
864691135718845745	0	498.889	1041.18	small_tuft
864691135975461443	0	1058.57	872.742	tufted
864691136143583796	0	923.742	765.883	atufted
864691137019770990	0	588.932	903.43	atufted
864691135730137529	0	1062.77	775.651	atufted
864691135373729353	0	612.728	691.602	small_tuft
864691135385242965	0	953.004	673.869	small_tuft
864691135345209842	0	632.009	656.664	small_tuft
864691135474658880	0	1174.84	924.897	small_tuft
864691135162253357	0	469.923	976.795	small_tuft
864691135837188755	0	426.215	828.37	small_tuft
864691135213421880	0	668.554	967.498	atufted
864691135571240229	0	1227.37	888.043	small_tuft
864691135081714935	0	734.559	735.919	atufted
864691135986896899	0	1086.05	847.157	atufted
864691135382833882	0	1329.25	987.408	tufted
864691135491493215	0	508.177	753.158	small_tuft
864691135407585225	0	1277.04	941.376	tufted
864691135393981173	0	1153.82	690.443	tufted
864691135946673761	0	919.817	878.224	small_tuft
864691135939374337	0	442.195	888.853	small_tuft
864691135728297108	0	1317.5	918.45	tufted
864691136723332349	0	1184.28	733.745	small_tuft
864691136236676879	0	814.576	1019.34	small_tuft
864691135941107316	0	434.423	960.82	small_tuft
864691135382974443	0	758.338	816.352	small_tuft
864691136812038515	0	1260.16	1037.11	small_tuft
864691136108728248	0	457.646	856.52	small_tuft
864691135937504053	0	607.948	839.956	small_tuft
864691135994551722	0	965.176	861.386	atufted
864691135382453722	0	634.084	947.303	small_tuft
864691135837212563	0	1016.43	883.314	small_tuft
864691136535220898	0	1170.76	945.208	tufted
864691135850448327	0	498.114	805.426	small_tuft
864691136482946604	0	531.37	740.491	atufted
864691135538130802	0	848.301	802.716	small_tuft
864691135754684882	0	1124.62	1002.24	small_tuft
864691135953743880	0	400.419	701.26	tufted
864691135855631918	0	998.388	717.643	small_tuft
864691135939349505	0	1154.39	726.451	tufted
864691135382492122	0	771.37	1028.49	tufted
864691135345257119	0	417.951	839.225	small_tuft
864691135809424076	0	513.724	1055.08	tufted
864691135644564207	0	696.565	663.602	atufted
864691135501556546	0	745.537	885.135	small_tuft
864691135354935247	0	1158.7	760.784	small_tuft
864691135725712703	0	428.904	903.857	tufted
864691135952229155	0	1267.99	955.138	tufted
864691135117796317	0	936.025	923.505	atufted
864691136989973141	0	1133.91	969.532	tufted
864691136056392152	0	1152.57	886.042	tufted
864691135580503619	0	942.522	629.563	small_tuft
864691135474693952	0	517.282	729.267	small_tuft
864691135437762290	0	552.907	760.033	small_tuft
864691135373734600	0	1354.99	839.743	tufted
864691135782401075	0	993.275	979.049	atufted
864691135560494049	0	705.832	914.709	atufted
864691135951968547	0	452.569	734.526	atufted
864691135162189869	0	679.517	791.744	small_tuft
864691135194444842	0	985.558	777.311	atufted
864691136040976214	0	737.679	890.789	small_tuft
864691135269990053	0	1096.8	1041.84	tufted
864691136004759242	0	1184.19	939.316	tufted
864691135494016656	0	1393.89	883.301	small_tuft
864691135478305734	0	1312.04	754.348	atufted
864691135953785608	0	1180.33	769.155	atufted
864691136109273272	0	480.889	1048.06	small_tuft
864691135991790529	0	726.84	942.518	small_tuft
864691135407296713	0	1114.33	739.237	small_tuft
864691136486789394	0	482.726	720.843	small_tuft
864691136008494764	1	692.713	680.017	small_tuft
864691135991945096	0	933.29	942.533	tufted
864691135836754056	0	1047.64	913.239	tufted
864691135497620243	0	882.176	810.48	small_tuft
864691135385343061	0	607.19	741.417	atufted
864691136812129395	0	846.508	698.098	small_tuft
864691136237511996	0	630.455	1058	small_tuft
864691136011109283	0	1181.1	658.759	tufted
864691135065025604	0	1198.93	729.657	tufted
864691136056333016	0	998.059	652.88	small_tuft
864691136142736279	0	431.142	827.019	small_tuft
864691135303157159	0	731.319	995.622	atufted
864691136951605471	0	1010.68	746.548	small_tuft
864691135564542487	0	898.92	879.412	tufted
864691136004719818	0	676.652	714.788	small_tuft
864691135543867634	0	816.349	745.98	tufted
864691135472326450	0	658.412	628.036	tufted
864691135341054149	0	686.72	963.851	tufted
864691136084071020	0	827.864	713.553	tufted
864691135341009093	0	1182.55	736.275	tufted
864691135012491510	0	1154.27	988.653	tufted
864691135341324485	0	556.803	725.537	tufted
864691136683914870	0	812.83	909.161	small_tuft
864691135510555600	0	1206.98	987.406	tufted
864691135213217080	0	654.182	941.654	small_tuft
864691135012422646	0	1299.76	999.136	small_tuft
864691136296690971	0	552.247	994.873	small_tuft
864691136023768121	0	1091.24	712.853	small_tuft
864691135968872293	0	644.886	978.496	tufted
864691135293048332	0	577.392	909.359	small_tuft
864691136194510156	0	961.773	667.563	atufted
864691135373406152	0	1138.07	742.115	small_tuft
864691136378944469	0	707.719	682.591	small_tuft
864691135644648943	0	497.655	1005.1	atufted
864691136116338084	0	948.18	914.137	small_tuft
864691135386488193	0	776.826	950.76	small_tuft
864691135338062822	1	657.104	783.007	atufted
864691135491155652	0	772.525	636.897	small_tuft
864691135307350598	0	534.354	708.73	small_tuft
864691135494074256	0	390.977	645.042	tufted
864691136549137826	0	1276.42	676.795	tufted
864691135467552908	0	788.91	661.145	small_tuft
864691135724193195	0	739.815	963.701	small_tuft
864691134940245859	0	1214.77	967.613	tufted
864691135269766309	0	1089.94	989.847	small_tuft
864691135718495537	0	858.062	749.136	atufted
864691135939418625	0	1210.63	793.454	small_tuft
864691135657838722	0	414.198	809.876	atufted
864691135396783905	0	1217.41	905.757	tufted
864691136088939575	0	859.679	915.27	small_tuft
864691135759659453	0	1360.62	677.521	tufted
864691135383272434	0	631.783	624.616	tufted
864691135058568859	0	894.065	806.072	small_tuft
864691135815542351	0	1215.19	805.387	tufted
864691136065252504	0	1182.51	899.475	small_tuft
864691135697373205	0	564.448	660.706	atufted
864691135617756303	0	971.714	692.602	atufted
864691135474658112	0	1167.61	975.733	tufted
864691135915167846	0	748.144	917.881	small_tuft
864691135915168102	0	861.122	732.067	small_tuft
864691135081666295	0	1239.34	832.08	tufted
864691135373738057	0	718.387	761.941	tufted
864691135474651712	0	1163.02	787.039	small_tuft
864691135952003107	0	1218.94	727.133	atufted
864691135501850205	0	644.069	705.984	small_tuft
864691135590223115	0	606.09	973.167	small_tuft
864691135782380339	0	717.736	922.757	atufted
864691135753650893	0	1104.52	948.989	tufted
864691136418630295	0	1110.83	735.58	small_tuft
864691136008918190	0	1119.44	845.04	tufted
864691135807279645	0	1361.47	901.255	small_tuft
864691136903033266	0	1259.46	911.957	small_tuft
864691135493959824	0	743.474	695.191	small_tuft
864691135696293530	0	1055.56	734.917	atufted
864691135445536914	0	748.038	662.881	small_tuft
864691135393947125	0	819.953	893.908	atufted
864691135012492022	0	1305.81	944.797	small_tuft
864691135491204447	0	407.045	674.898	tufted
864691135560489185	0	450.291	654.715	tufted
864691135385296469	0	1306.68	733.999	tufted
864691135345110943	0	755.412	963.1	small_tuft
864691135194696746	0	788.827	858.566	small_tuft
864691135815485775	0	894.624	739.189	tufted
864691135446608724	0	461.699	892.345	small_tuft
864691135776554080	0	1095.76	1037.04	tufted
864691136143411508	0	652.944	747.528	tufted
864691136236712719	0	1323.33	1028.62	small_tuft
864691135414475762	0	657.229	648.3	small_tuft
864691135560509665	0	1257.66	826.341	small_tuft
864691135256128431	0	517.744	917.689	atufted
864691135207767929	0	564.551	801.778	small_tuft
864691135585134716	0	1210.08	894.405	tufted
864691135989424776	0	883.98	900.803	tufted
864691135807298589	0	1061.61	1026.44	atufted
864691136175071750	0	554.147	824.534	small_tuft
864691136273813773	0	907.426	770.36	small_tuft
864691134884791034	0	950.661	771.931	tufted
864691135748554281	0	1088.09	881.313	small_tuft
864691135345534367	0	940.815	833.835	atufted
864691136698948982	0	841.731	1023.31	tufted
864691136662229214	0	487.021	689.129	small_tuft
864691134988399994	0	1146.44	953.772	tufted
864691135440486216	0	1017.67	692.198	atufted
864691136423051311	0	1349.85	712.845	small_tuft
864691135715226394	0	1078.05	973.65	small_tuft
864691135754611410	0	1006.82	648.923	small_tuft
864691135345161631	0	1239.99	943.146	tufted
864691136008443052	0	1034.83	664.8	atufted
864691135739720084	0	1217.54	849.243	small_tuft
864691135865509509	0	915.219	1067.94	small_tuft
864691135496715716	0	563.567	752.287	small_tuft
864691135714363796	0	1262.36	983.159	small_tuft
864691136729378678	0	969.134	753.832	atufted
864691135501545026	0	1146.67	775.274	small_tuft
864691135428849712	0	795.305	984.566	tufted
864691136422859823	0	1184.88	956.684	small_tuft
864691136020327928	0	524.178	664.498	small_tuft
864691135618052239	0	922.774	1060.02	atufted
864691135864690652	0	892.55	938.524	atufted
864691135937146628	0	730.076	970.897	atufted
864691136672683655	0	1334.98	1013.9	small_tuft
864691135385300309	0	1253.6	866.454	tufted
864691135695981210	0	574.394	756.739	atufted
864691135396385057	0	847.473	889.729	small_tuft
864691135488476218	0	708.29	891.536	small_tuft
864691134917675274	0	897.981	717.363	atufted
864691135510168004	0	800.696	680.024	atufted
864691136812309107	0	806.237	970.459	small_tuft
864691135939287809	0	1272.56	837.307	small_tuft
864691135354921167	0	962.806	752.739	tufted
864691135393992181	0	606.728	757.008	small_tuft
864691135373701961	0	855.057	1064.6	small_tuft
864691135953757192	0	916.917	767.738	small_tuft
864691135937190660	0	1114.4	767.076	tufted
864691136361523682	0	1141.09	802.476	small_tuft
864691135467545484	0	1244.5	862.917	tufted
864691135502034869	0	1164.96	1053.82	small_tuft
864691136099755381	0	710.888	952.462	small_tuft
864691135502066869	0	948.16	1004.89	small_tuft
864691135497470962	0	859.311	908.732	small_tuft
864691135274334181	0	727.072	904.114	small_tuft
864691135953784584	0	1138.6	940.708	tufted
864691136482870828	0	881.824	924.301	small_tuft
864691135155554916	0	839.356	872.831	small_tuft
864691135571217701	0	537.514	849.254	small_tuft
864691136100133237	0	908.115	887.959	small_tuft
864691136844459374	0	970.562	920.02	atufted
864691135415973306	0	464.575	981.253	atufted
864691135373752905	0	1350.94	899.812	tufted
864691135939352833	0	809.976	660.454	small_tuft
864691135939356161	0	1198.44	1051.24	small_tuft
864691136008448172	0	1012.05	636.637	atufted
864691136044749704	0	960.605	724.186	atufted
864691135155557732	0	534.347	879.509	tufted
864691135256186799	0	720.765	713.681	atufted
864691135462774078	0	844.467	937.467	atufted
864691136601819601	0	754.531	845.564	small_tuft
864691135883847024	0	536.688	674.657	small_tuft
864691135777122237	0	895.093	739.591	tufted
864691135777166013	0	1240.53	881.327	small_tuft
864691135155509604	0	805.532	701.399	atufted
864691135463826757	0	575.569	946.606	tufted
864691135941149556	0	1053.99	927.589	tufted
864691135572694468	0	497.648	988.847	small_tuft
864691135494425232	0	1103.82	1074.36	tufted
864691135341575089	0	997.28	1026.12	small_tuft
864691135274079461	0	1134.73	683.78	tufted
864691136088970295	0	546.862	830.223	tufted
864691135382977515	0	715.445	967.986	atufted
864691136031754683	0	523.87	777.571	tufted
864691135490229863	0	932.829	993.673	small_tuft
864691136891118190	0	810.046	1031.42	small_tuft
864691135617805199	0	972.249	685.895	tufted
864691135446635348	0	833.397	635.254	small_tuft
864691135386818689	0	1129.45	953.972	tufted
864691135207782521	0	955.202	1053.53	small_tuft
864691135737498481	0	1091.69	638.436	small_tuft
864691135593817387	0	687.654	1041.88	atufted
864691135754585810	0	1120.24	707.825	tufted
864691135700269691	0	864.354	973.689	atufted
864691135322965916	0	1122.34	773.495	small_tuft
864691135476113064	0	981.414	789.923	tufted
864691136602125521	0	827.487	847.343	tufted
864691135373667657	0	1228.11	840.582	small_tuft
864691135837181587	0	761.984	1038.66	atufted
864691136237455932	0	675.043	906.886	atufted
864691136041029462	0	1286.96	756.964	small_tuft
864691136577468180	0	478.571	956.345	tufted
864691135809478348	0	1156.57	790.35	small_tuft
864691136038011784	0	1088.27	734.71	small_tuft
864691135686925024	0	787.476	875.456	atufted
864691136539126178	0	1280.56	1066.27	small_tuft
864691135269701797	0	1098.2	846.863	small_tuft
864691135575457054	0	992.809	949.491	atufted
864691135468174930	0	1169.98	937.666	atufted
864691135738234260	0	1173.68	1002.12	small_tuft
864691135213027128	0	821.359	693.69	atufted
864691135585160828	0	438.13	800.892	atufted
864691135945389604	0	750.573	1066.77	tufted
864691136089282871	0	694.469	959.187	atufted
864691135445540242	0	459.68	908.12	tufted
864691135644619759	0	1245.44	905.343	small_tuft
864691135980296328	0	978.976	653.214	atufted
864691135855616814	0	1234.45	757.834	tufted
864691135345157535	0	912.775	656.202	atufted
864691135360117575	0	943.858	822.969	small_tuft
864691136292990948	0	562.429	910.831	small_tuft
864691135909773481	0	482.38	755.81	small_tuft
864691135396797217	0	1198.75	654.045	atufted
864691135736488084	0	1251.96	1002.06	small_tuft
864691136912014065	0	797.558	953.938	small_tuft
864691135644637423	0	1008.94	832.176	small_tuft
864691135103962189	0	566.105	715.906	small_tuft
864691136378966997	0	706.022	956.091	small_tuft
864691135584117234	0	819.503	620.353	small_tuft
864691135979537544	0	991.072	676.582	small_tuft
864691137196888385	0	638.075	726.997	tufted
864691135993757386	0	1289.09	1050.33	atufted
864691135937392437	0	487.354	800.505	tufted
864691137197300801	0	475.616	671.7	small_tuft
864691136136586621	0	857.261	772.34	atufted
864691135941123700	0	754.078	934.766	small_tuft
864691135915203430	0	509.026	685.255	small_tuft
864691135771925499	0	842.371	764.506	tufted
864691135696290714	0	484.774	920.146	small_tuft
864691136237445180	0	657.987	992.543	atufted
864691135586582258	0	1019.92	640.014	small_tuft
864691135134875673	0	700.494	1054.95	small_tuft
864691136236830223	0	572.552	953.118	small_tuft
864691136723857405	0	612.411	850.267	tufted
864691135875979091	0	1037.78	927.389	atufted
864691134988395130	0	934.24	979.198	tufted
864691136723390717	0	1128.45	1039.72	small_tuft
864691135373698633	0	929.297	648.588	tufted
864691135638957627	0	537.387	957.961	small_tuft
864691135968889189	0	863.528	825.654	atufted
864691135567731436	0	1316.64	965.881	tufted
864691135497616403	0	1052.49	677.541	atufted
864691135491638623	0	382.742	733.763	small_tuft
864691135568188356	0	762.28	621.563	small_tuft
864691135865488261	0	606.038	785.823	small_tuft
864691135699486754	0	681.244	996.28	small_tuft
864691135526108251	0	760.362	875.564	tufted
864691135517347722	0	1078.11	646.572	small_tuft
864691135809513676	0	1039.69	911.042	small_tuft
864691135939394049	0	569.212	845.654	tufted
864691135686939360	0	628.205	745.092	small_tuft
864691135609455367	0	568.28	789.627	small_tuft
864691135873791118	0	806.902	756.582	tufted
864691135883862896	0	1119.91	988.661	small_tuft
864691135864727260	0	994.611	948.757	small_tuft
864691135909740201	0	582.434	716.674	tufted
864691135348494295	0	779.099	978.105	small_tuft
864691136123687718	0	1154.25	799.739	tufted
864691136008571054	0	1284.4	760.583	small_tuft
864691135303193767	0	660.553	797.954	small_tuft
864691135367017977	0	517.046	742.619	small_tuft
864691135099866656	0	1228.21	804.436	tufted
864691135683216114	0	1179.2	760.351	tufted
864691136922721764	0	671.944	925.595	small_tuft
864691135065300036	0	1092.21	1059.49	small_tuft
864691135684352695	0	670.876	747.552	small_tuft
864691135584062706	0	816.713	694.308	atufted
864691135012509942	0	1062.79	721.232	small_tuft
864691136002106058	0	1197.88	1021.85	small_tuft
864691135748540457	0	1128.22	1056.72	small_tuft
864691135099853344	0	1026.16	727.724	atufted
864691136086658129	0	517.523	729.683	small_tuft
864691135974667887	0	686.581	743.382	small_tuft
864691135560500193	0	1270.96	1001.65	small_tuft
864691136109165752	0	997.955	645.027	small_tuft
864691135988304384	0	993.338	822.707	small_tuft
864691136521560721	0	764.047	962.795	small_tuft
864691135437428978	0	616.29	1055.6	small_tuft
864691135382590682	0	1322.21	999.092	small_tuft
864691135358897496	0	1361.04	914.285	tufted
864691135499617010	0	1005.71	719.89	small_tuft
864691136662236126	0	1003.58	681.467	atufted
864691135724628395	0	1386.26	676.331	tufted
864691135758474830	0	882.341	902.503	small_tuft
864691135385238101	0	1135.95	806.535	tufted
864691136209300668	0	571.775	1071.78	atufted
864691135478282950	0	522.042	808.812	atufted
864691135099855136	0	826.454	714.334	small_tuft
864691136309696346	0	753.481	776.269	small_tuft
864691135583654264	0	766.131	776.619	small_tuft
864691136056329432	0	557.119	941.763	tufted
864691135697380373	0	1107.07	965.801	small_tuft
864691135396392481	0	842.837	816.301	small_tuft
864691136482866476	0	639.413	698.373	small_tuft
864691134939967331	0	777.294	655.731	small_tuft
864691135865508997	0	640.926	1015.6	small_tuft
864691135433434354	0	659.537	764.284	small_tuft
864691135209998272	0	408.662	703.986	small_tuft
864691135182082306	0	777.306	1010.07	small_tuft
864691135272165649	0	1027.96	956.773	small_tuft
864691135807308317	0	1149.89	698.018	small_tuft
864691135647803971	0	831.306	973.324	small_tuft
864691135989819850	0	1300.06	781.176	small_tuft
864691135939401985	0	553.998	930.359	small_tuft
864691135358814552	0	530.289	681.093	small_tuft
864691136734517878	0	971.334	675.654	tufted
864691136194552808	0	943.034	649.056	small_tuft
864691135488215354	0	772.261	666.529	small_tuft
864691136907486062	0	955.322	723.311	tufted
864691135440513864	0	876.59	1061.39	small_tuft
864691135303198887	0	420.352	763.465	small_tuft
864691136989973397	0	1262.55	643.834	small_tuft
864691135837402003	0	736.861	763.903	tufted
864691135212662400	0	1115.52	909.096	small_tuft
864691135564868183	0	748.728	632.736	atufted
864691136136596349	0	1307.44	834.922	small_tuft
864691135341190833	0	1030.52	770.592	small_tuft
864691135210073024	0	1054.05	766.686	small_tuft
864691135544415528	0	886.904	885.626	small_tuft
864691136174956038	0	676.523	673.069	small_tuft
864691136945596383	0	1338.02	810.427	small_tuft
864691135488220218	0	730.305	986.365	tufted
864691136741996398	0	1354.29	900.572	small_tuft
864691135753695949	0	1015.59	960.043	atufted
864691135058585499	0	825.946	794.827	tufted
864691135446949972	0	404.484	862.892	small_tuft
864691135777159613	0	505.934	918.123	small_tuft
864691135256145839	0	1185.71	780.374	atufted
864691135407311305	0	798.27	648.147	tufted
864691135945390628	0	983.87	990.25	atufted
864691135334781417	0	887.19	665.319	atufted
864691135322941084	0	342.121	695.503	small_tuft
864691135945474084	0	1234.29	731.088	tufted
864691135490588647	0	1020.95	930.676	small_tuft
864691135777114557	0	854.977	837.683	small_tuft
864691136004356042	0	1265.71	758.447	tufted
864691135213408312	0	770.852	874.489	small_tuft
864691135724234667	0	384.118	672.619	atufted
864691135526314075	0	803.737	779.017	tufted
864691135134699545	0	464.046	898.164	small_tuft
864691136965820622	0	1270.7	770.575	small_tuft
864691135585164924	0	1062.15	1040.18	small_tuft
864691135739565460	0	621.783	885.254	small_tuft
864691135269774245	0	557.547	773.34	small_tuft
864691135644968431	0	778.873	933.773	small_tuft
864691135538493554	0	707.402	739.544	atufted
864691135715223322	0	617.834	1024.62	tufted
864691135613040451	0	1057.25	930.527	atufted
864691134947419900	0	1254.12	1071.18	tufted
864691135544427816	0	446.38	805.805	small_tuft
864691135360101959	0	756.174	675.83	small_tuft
864691136084038764	0	763.452	997.118	small_tuft
864691136563683234	0	1169.89	872.744	small_tuft
864691135807305501	0	1283.66	861.189	small_tuft
864691135696315546	0	580.523	679.778	tufted
864691135945951268	0	665.086	1038.68	small_tuft
864691135617751439	0	1116.57	918.367	small_tuft
864691135945455396	0	1245.78	999.015	small_tuft
864691135785246148	0	516.422	676.695	atufted
864691135454059626	0	951.323	906.445	small_tuft
864691135771732043	0	539.401	706.51	small_tuft
864691136673003911	0	766.551	865.786	tufted
864691135582220228	0	943.714	798.347	small_tuft
864691136020240376	0	890.192	1049.78	small_tuft
864691135855628590	0	569.694	1024.32	small_tuft
864691136706756206	0	544.713	694.247	small_tuft
864691135538091378	0	912.115	858	tufted
864691136209405884	0	1074.32	819.687	small_tuft
864691135303182247	0	927.192	733.812	small_tuft
864691136194021334	0	423.111	658.045	small_tuft
864691135730196409	0	1353.72	852.416	small_tuft
864691136551577506	0	1268.31	740.994	small_tuft
864691136482886700	0	892.763	992.295	small_tuft
864691135740286059	0	386.796	847.205	small_tuft
864691135454416490	0	713.105	943.696	small_tuft
864691135850402503	0	754.745	786.486	tufted
864691135873606030	0	570.941	699.719	atufted
864691135785262788	0	1020.55	941.153	small_tuft
864691135587015922	0	834.104	681.49	atufted
864691136903004082	0	553.113	945.707	small_tuft
864691136723351549	0	1364.69	919.055	small_tuft
864691135385241685	0	1226.74	890.272	small_tuft
864691135454100586	0	553.256	736.302	small_tuft
864691135478601414	0	1292.77	1042.22	atufted
864691134947402236	0	979.748	990.16	atufted
864691136818138084	0	465.477	666.739	small_tuft
864691135012859030	0	511.766	891.064	atufted
864691135396740385	0	532.565	1066.02	small_tuft
864691135269754021	0	1121.19	635.968	tufted
864691135396394529	0	1204.45	846.19	tufted
864691135212619904	0	1109.06	961.472	small_tuft
864691135463502917	0	1098.51	681.461	tufted
864691136194082774	0	509.712	857.015	atufted
864691135303182503	0	887.962	684.006	atufted
864691135718451505	0	891.974	678.914	small_tuft
864691135615766633	0	784.015	906.242	small_tuft
864691135724236971	0	482.403	830.907	atufted
864691135715358746	0	657.736	785.564	tufted
864691135181912322	0	509.244	1073.27	small_tuft
864691136436374942	0	532.501	840.109	small_tuft
864691134940152931	0	818.395	892.745	small_tuft
864691135777117885	0	702.8	910.117	small_tuft
864691135396380449	0	949.562	859.534	small_tuft
864691135683953591	0	1158.32	643.537	small_tuft
864691135697377557	0	862.161	752.498	tufted
864691135996952266	0	1196.21	712.218	tufted
864691135740263275	0	614.408	1037.99	small_tuft
864691136194188264	0	1099	752.257	small_tuft
864691135570668269	0	1217.95	804.061	tufted
864691136444087939	0	499.807	955.201	tufted
864691135686124692	0	1311.6	705.258	tufted
864691136273612813	0	626.343	806.287	atufted
864691136903034802	0	1204.79	976.716	small_tuft
864691135155737188	0	927.66	665.249	small_tuft
864691136812281459	0	490.296	967.049	atufted
864691135373634121	0	1131.23	877.797	atufted
864691134947742972	0	1263.37	733.589	small_tuft
864691136486793746	0	895.84	701.697	small_tuft
864691135909735337	0	624.832	969.8	tufted
864691136296725531	0	1101.76	675.678	tufted
864691135476146600	0	438.751	774.416	tufted
864691136723535101	0	442.478	753.066	small_tuft
864691135134993689	0	548.483	990.289	small_tuft
864691135213082936	0	790.626	726.591	tufted
864691136951602655	0	1225.23	951.393	small_tuft
864691136041039446	0	1013.97	782.661	tufted
864691135809624012	0	807.562	807.268	tufted
864691135777507261	0	628.53	964.688	atufted
864691135372295666	0	773.263	752.269	atufted
864691135354902479	0	1302.53	875.294	tufted
864691137053649526	0	739.869	759.044	tufted
864691136039387134	0	1190.93	900.223	small_tuft
864691136723329533	0	868.853	858.736	small_tuft
864691136143392052	0	1110.59	965.414	tufted
864691136143344180	0	507.374	900.493	small_tuft
864691135975447875	0	603.449	810.682	small_tuft
864691134917383946	0	627.057	939.043	small_tuft
864691135776597600	0	1190.87	1058.59	small_tuft
864691135510426320	0	712.118	936.489	small_tuft
864691135937400117	0	459.536	682.911	small_tuft
864691135740184427	0	768.996	967.905	atufted
864691134964699679	0	500.763	666.126	tufted
864691135256129455	0	401.081	798.903	small_tuft
864691135440484424	0	1183.13	883.052	tufted
864691135367495673	0	665.759	981.957	small_tuft
864691136084043116	0	509.194	957.458	atufted
864691136551528354	0	1180.56	685.334	tufted
864691135771648251	0	897.829	835.893	tufted
864691135213361976	0	839.405	869.123	tufted
864691135888806793	0	547.996	1057.13	small_tuft
864691135354949839	0	490.445	643.395	small_tuft
864691135738233748	0	1141.04	1044.41	atufted
864691135926300884	0	574.053	1016.8	atufted
864691135491215199	0	514.286	867.991	small_tuft
864691135639171899	0	1105.48	765.006	small_tuft
864691135012437238	0	1139.62	763.904	tufted
864691136388628855	0	790.883	949.05	small_tuft
864691135762016054	0	484.935	928.829	atufted
864691137196927553	0	733.208	802.929	tufted
864691135462966334	0	594.809	907.653	tufted
864691136922754020	0	920.122	1007.6	tufted
864691136436391582	0	1182.16	1066.58	tufted
864691134988560506	0	688.285	798.622	tufted
864691135544402472	0	1312.75	782.488	tufted
864691135293052428	0	680.235	625.069	small_tuft
864691135367002617	0	993.649	624.048	small_tuft
864691134917400586	0	827.398	778.684	small_tuft
864691136105527257	0	533.561	671.495	small_tuft
864691135715212826	0	510.14	789.221	atufted
864691134939980899	0	512.906	1061.82	small_tuft
864691135497614611	0	443.841	1002.47	atufted
864691135478848708	0	1265.53	947.456	small_tuft
864691135405993202	0	834.552	683.136	tufted
864691136041069910	0	1194.69	831.529	small_tuft
864691136036365192	0	1104.35	1049.19	small_tuft
864691136136583037	0	895.029	778.439	small_tuft
864691135462734142	0	1249.11	793.6	small_tuft
864691136089092407	0	764.279	938.262	small_tuft
864691136618398093	0	799.26	933.634	small_tuft
864691135737086852	0	934.772	944.253	atufted
864691136486762770	0	552.58	937.564	tufted
864691136266770932	0	593.971	938.251	small_tuft
864691135117792477	0	996.321	844.895	atufted
864691137053628278	0	600.702	635.097	small_tuft
864691135850645703	0	847.453	890.448	small_tuft
864691135809468108	0	887.766	870.599	small_tuft
864691135233112665	0	1023.66	711.807	atufted
864691136550312098	0	1220.23	744.792	tufted
864691135616150633	0	521.231	991.583	small_tuft
864691136174968838	0	758.386	767.812	tufted
864691135564637015	0	860.507	1047.05	small_tuft
864691135538208882	0	1173	758.575	tufted
864691135396401697	0	748.342	1026.75	small_tuft
864691135941148532	0	1044.95	849.386	tufted
864691135657790850	0	1053.21	899.477	atufted
864691135012479990	0	1209.35	672.937	tufted
864691136618446477	0	925.151	873.752	atufted
864691135012489462	0	1281.58	913.47	small_tuft
864691135575104798	0	987.467	1000.45	atufted
864691134884774394	0	1068.3	939.625	small_tuft
864691135256122031	0	819.462	935.429	small_tuft
864691136922735588	0	1139.76	760.01	tufted
864691135952138275	0	563.008	983.871	small_tuft
864691135939390209	0	1354.97	937.245	atufted
864691136123776550	0	496.145	777.547	tufted
864691135776954976	0	1015.54	851.509	tufted
864691136011071139	0	674.12	977.862	tufted
864691136005115594	0	508.607	1066.76	tufted
864691135354899407	0	626.719	654.392	small_tuft
864691136147223959	0	402.716	756.598	tufted
864691135360141127	0	1177.85	987.57	tufted
864691136951563999	0	778.385	1053.74	small_tuft
864691135212712832	0	765.902	1065.86	small_tuft
864691135575132958	0	485.281	736.577	small_tuft
864691136521562001	0	720.259	936.753	small_tuft
864691135809445836	0	1036.61	1014.18	small_tuft
864691135440605000	0	1215.74	852.191	small_tuft
864691135974448751	0	1266.69	946.325	atufted
864691135373791432	0	367.641	686.099	tufted
864691135403382002	0	753.11	889.631	small_tuft
864691135256177839	0	446.614	808.135	small_tuft
864691135753569229	0	646.992	653.575	tufted
864691136309685338	0	868.833	866.684	small_tuft
864691136134453387	0	1127.73	950.27	tufted
864691135274288869	0	624.764	1026.3	atufted
864691136545605794	0	1253.31	770.291	tufted
864691135099835424	0	364.917	741.973	tufted
864691135118128093	0	472.05	794.683	tufted
864691135733840788	0	1229.71	653.818	tufted
864691135683235058	0	1139.31	1027.49	small_tuft
864691136903315634	0	458.709	919.485	small_tuft
864691135382972907	0	527.486	918.107	small_tuft
864691136134797963	0	735.19	832.563	tufted
864691135699279906	0	837.385	965.542	atufted
864691135695978650	0	1228.28	917.727	small_tuft
864691135939661313	0	549.92	649.854	tufted
864691136008557998	0	910.912	822.495	tufted
864691136004713162	0	683.966	964.476	small_tuft
864691135490230375	0	1111.19	1029.62	tufted
864691135360123463	0	1310.76	1019.23	small_tuft
864691136486806034	0	852.485	802.04	tufted
864691135274405605	0	859.759	953.633	atufted
864691135058551451	0	984.371	917.428	small_tuft
864691135717652884	0	1262.13	864.048	tufted
864691135354902223	0	767.79	979.282	small_tuft
864691135737478257	0	566.693	978.378	tufted
864691136011253155	0	1267.78	656.14	small_tuft
864691135799752546	0	623.651	983.021	tufted
864691136544388002	0	1188.9	710.152	tufted
864691135341366981	0	1296.67	866.526	tufted
864691136444142723	0	1047.44	906.054	small_tuft
864691135993330890	0	1310.01	714.911	tufted
864691136011247267	0	730.353	912.645	tufted
864691135012855446	0	512.467	757.794	small_tuft
864691135345160095	0	961.093	773.497	small_tuft
864691135162231597	0	949.764	931.678	tufted
864691135269674917	0	751.904	987.137	atufted
864691136535819682	0	1233.66	705.74	small_tuft
864691136309639770	0	878.504	703.941	small_tuft
864691135012493046	0	1179.03	756.746	small_tuft
864691135233254233	0	1153.35	869.831	tufted
864691136273032126	0	697.7	929.549	small_tuft
864691135864055678	0	668.325	928.281	small_tuft
864691135925520142	0	1075.28	799.532	atufted
864691135366988793	0	1331.72	864.397	small_tuft
864691135334479849	0	709.147	753.856	tufted
864691136966039246	0	663.465	673.75	small_tuft
864691135939935654	0	780.512	742.644	tufted
864691136041033302	0	1302.58	824.845	tufted
864691135155568740	0	971.747	1044.54	atufted
864691136715715950	0	800.051	735.542	tufted
864691135988291328	0	729.488	946.097	small_tuft
864691135213080888	0	872.214	1003.77	small_tuft
864691135544365352	0	793.322	740.099	tufted
864691134947450620	0	758.252	983.488	small_tuft
864691136672692871	0	388.643	694.765	tufted
864691135155511908	0	501.953	1013.29	atufted
864691135753937357	0	577.314	921.765	small_tuft
864691135103964237	0	653.996	638.436	tufted
864691135369161970	0	580.509	724.743	tufted
864691135345581727	1	904.557	912.991	small_tuft
864691135373713481	0	833.744	798.229	atufted
864691136123685670	0	723.316	639.626	atufted
864691136717528950	0	898.697	1068.83	tufted
864691135807256861	0	1139.7	903.109	small_tuft
864691136443709059	0	575.032	907.173	atufted
864691136723426557	0	1018.3	717.6	tufted
864691136008451244	0	1156.12	706.464	small_tuft
864691135809447884	0	1138.53	697.143	tufted
864691136309629786	0	1051.75	790.128	tufted
864691136534550178	0	1207.49	957.702	small_tuft
864691135386385537	0	1057.37	708.696	small_tuft
864691136194078678	0	416.684	730.999	tufted
864691135122319399	0	1300.04	858.118	small_tuft
864691135385295445	0	1234.85	1039.41	tufted
864691135349096946	0	572.782	685.167	small_tuft
864691135354915279	0	1081.07	905.992	small_tuft
864691136099782261	0	986.142	889.506	small_tuft
864691135772069115	1	1109.93	1052.54	tufted
864691135233109081	0	675.362	722.442	tufted
864691135777121213	0	877.933	727.392	small_tuft
864691135118107613	0	584.561	958.332	atufted
864691136814365550	0	725.263	734.359	tufted
864691135462694974	0	408.637	912.856	atufted
864691135474622016	0	1079.84	655.781	tufted
864691136388275063	0	1154.56	731.27	tufted
864691136662190814	0	1015.92	960.718	small_tuft
864691135103967309	0	943.482	769.425	tufted
864691135340969925	0	654.434	755.915	small_tuft
864691136008446124	0	1154.67	761.673	small_tuft
864691135366977785	0	1192.43	933.979	small_tuft
864691135065030724	0	1354.62	896.084	small_tuft
864691136436705438	0	751.818	873.808	atufted
864691135081677559	0	1383.91	731.924	tufted
864691136194181864	0	810.686	834.583	small_tuft
864691135117828061	0	478.388	718.218	small_tuft
864691135937666869	0	670.566	652.865	tufted
864691135576937221	0	818.483	992.564	small_tuft
864691135058578075	0	500.003	898.177	small_tuft
864691135609454599	0	590.052	626.821	small_tuft
864691136041267592	0	870.977	869.047	atufted
864691135614126795	0	748.267	877.259	small_tuft
864691135699244322	0	605.349	755.749	small_tuft
864691136564402082	0	1176.24	864.356	tufted
864691136537429410	0	1309.54	721.004	small_tuft
864691135953794312	0	433.512	766.408	small_tuft
864691136041432918	0	842.055	729.656	tufted
864691136008892078	0	982.856	1007.69	small_tuft
864691135382463962	0	874.547	625.679	small_tuft
864691135753733837	0	1019.6	664.739	atufted
864691135210002112	0	898.725	741.499	atufted
864691136451365887	1	1220.14	853.441	tufted
864691135560524257	0	969.19	835.25	small_tuft
864691136105457369	0	698.271	961.719	atufted
864691135941502836	0	749.378	977.228	small_tuft
864691136812061038	0	731.135	1044.76	tufted
864691136903362226	0	867.311	771.447	small_tuft
864691135207777913	0	462.045	942.933	atufted
864691136951550687	0	746.604	776.221	atufted
864691135864934876	0	836.517	720.866	tufted
864691135444932082	0	419.72	644.281	small_tuft
864691135462974270	0	1344.7	702.09	tufted
864691135345231263	0	545.031	914.132	tufted
864691135953578186	0	1333.62	934.496	small_tuft
864691135571273509	0	374.865	768.251	tufted
864691135490241127	0	836.181	957.782	small_tuft
864691136436431774	0	1245.88	900.663	small_tuft
864691135865491845	0	534.271	986.182	small_tuft
864691136105774553	0	1015.67	908.28	small_tuft
864691135407458505	0	595.054	931.123	atufted
864691135454106218	0	902.679	1004.43	atufted
864691135593560875	0	1159.34	934.05	small_tuft
864691135686898656	0	506.915	966.656	small_tuft
864691135968920933	0	1262.91	720.537	tufted
864691135584866034	0	1080.96	729.111	small_tuft
864691136105457881	0	479.386	754.072	tufted
864691135699560738	0	543.202	811.652	small_tuft
864691136388579088	0	1035.05	994.463	small_tuft
864691135785233860	0	768.783	666.584	small_tuft
864691135937779253	0	503.549	757.98	small_tuft
864691135194405674	0	449.249	951.163	small_tuft
864691136194296652	0	591.383	1050.86	atufted
864691135462713406	0	1174.02	907.892	tufted
864691135761516854	0	836.961	651.642	atufted
864691136552554658	0	1181.97	990.098	small_tuft
864691135660539120	0	440.818	752.577	tufted
864691135570738669	0	963.715	715.974	small_tuft
864691137054028662	0	613.45	682.349	tufted
864691135991891592	0	938.251	718.964	small_tuft
864691135560495841	0	963.308	878.815	tufted
864691135571164653	0	1239.89	938.577	small_tuft
864691135715223834	0	1069.88	1012.36	small_tuft
864691135949964936	0	1099.97	648.399	atufted
864691136116160676	0	1004.87	866.107	tufted
864691135366982649	0	1073.35	757.243	tufted
864691135474598464	0	743.556	724.621	tufted
864691135510478800	0	859.991	649.937	atufted
864691135855670318	0	1283.53	1032.16	small_tuft
864691135593501227	0	600.181	985.767	atufted
864691135953780744	0	1090.18	694.813	small_tuft
864691136813994606	0	653.66	644.119	atufted
864691134917790218	0	792.576	1041.53	small_tuft
864691135440459592	0	830.32	785.422	small_tuft
864691135012563190	0	1055.14	701.479	atufted
864691135337756646	0	1082.63	653.539	small_tuft
864691135692723647	0	931.782	765.706	small_tuft
864691135587887858	0	940.276	749.933	small_tuft
864691135348563159	0	766.673	784.755	atufted
864691135595686723	0	997.721	876.012	small_tuft
864691135490292071	0	1238.83	822.926	small_tuft
864691135113438105	0	909.808	733.732	tufted
864691135303206311	0	1145.03	691.684	tufted
864691135415792826	0	590.844	1026.06	small_tuft
864691135683523570	0	671.022	1014.96	small_tuft
864691135134999577	0	1151.96	805.467	small_tuft
864691135883869296	0	1262.52	1011.42	small_tuft
864691136601568721	0	949.39	938.895	small_tuft
864691136209000380	0	1044.85	1027.91	small_tuft
864691136024253241	0	1067.16	876.537	small_tuft
864691135585108092	0	603.708	764.503	small_tuft
864691135212733312	0	1111.71	1003.56	tufted
864691135337684710	0	476.076	909.385	tufted
864691135580553027	0	977.038	638.626	small_tuft
864691135269967781	0	494.166	787.237	small_tuft
864691135771600379	0	532.478	939.943	small_tuft
864691135615799657	0	814.804	749.243	small_tuft
864691135858692456	0	992.131	797.819	small_tuft
864691135945462820	0	807.698	678.325	tufted
864691135269760677	0	510.148	981.53	small_tuft
864691135393954805	0	778.01	1007.71	atufted
864691135345156511	0	902.276	877.657	small_tuft
864691136134404235	0	493.888	749.06	small_tuft
864691135571297573	0	565.27	909.934	atufted
864691136010937251	0	813.681	623.535	tufted
864691135322954652	0	1066.67	1052.59	small_tuft
864691135103947853	0	780.452	955.266	small_tuft
864691135968940389	0	1123.34	743.043	tufted
864691135715536154	0	801.422	880.972	small_tuft
864691136829201124	0	466.191	816.713	tufted
864691135866374166	0	1135.09	776.267	tufted
864691135373635913	0	422.618	765.592	small_tuft
864691136965753294	0	730.708	722.347	small_tuft
864691135366975225	0	1285.79	885.52	small_tuft
864691135274151397	0	913.582	720.563	small_tuft
864691135686897632	0	603.9	628.187	small_tuft
864691136553708450	0	1198.55	730.939	tufted
864691136266442740	0	1221.84	889.215	tufted
864691135099854624	0	1039.68	682.029	small_tuft
864691136266450676	0	860.043	866.959	small_tuft
864691136329168106	0	630.128	654.251	small_tuft
864691136483222060	0	986.69	942.345	atufted
864691134917384458	0	569.458	728.294	small_tuft
864691135999152330	0	1164.64	960.028	small_tuft
864691135937170692	0	514.814	738.561	small_tuft
864691135394529010	0	568.121	1048.8	small_tuft
864691135099848224	0	1028.18	786.925	atufted
864691136922762980	0	533.385	934.397	tufted
864691135730147769	0	1244.1	975.187	tufted
864691136328882154	0	507.246	947.924	atufted
864691135754598354	0	510.035	904.995	small_tuft
864691136922728676	0	812.882	807.184	small_tuft
864691135462705470	0	847.729	907.042	small_tuft
864691135990068360	0	793.869	685.105	atufted
864691135386352769	0	755.222	1038.85	tufted
864691135345166239	0	1214.37	1048.36	small_tuft
864691136272929982	0	609.237	970.697	small_tuft
864691136031684283	0	1300.56	1028.59	small_tuft
864691135718488625	0	743.931	990.267	atufted
864691135996216778	0	1143.19	727.283	tufted
864691135081734135	0	1098.07	846.175	small_tuft
864691135807339037	0	1088.64	1035.23	tufted
864691135396402977	0	547.674	1045.69	small_tuft
864691135968877925	0	592.026	847.512	small_tuft
864691135858695272	0	1134.42	931.642	small_tuft
864691135571268133	0	1086.95	1038.47	tufted
864691135644616431	0	1190.69	795.699	tufted
864691135210062784	0	500.205	735.402	tufted
864691135658988099	0	1145.47	1006.99	small_tuft
864691135322991004	0	1119.03	896.497	small_tuft
864691135415467962	0	1102.06	906.772	tufted
864691136601943249	0	617.861	1039.47	tufted
864691135937396789	0	538.024	832.402	small_tuft
864691135780800848	0	898.789	1050.47	atufted
864691135394003189	0	795.665	780.619	small_tuft
864691136422836015	0	1129.03	1038.81	tufted
864691135700270715	0	838.014	658.147	small_tuft
864691135515925203	0	544.943	997.885	atufted
864691135544399144	0	1159.61	1011.58	tufted
864691135876003411	0	827.209	887.8	atufted
864691135684417975	0	802.975	960.97	small_tuft
864691136388285303	0	1340	915.396	small_tuft
864691135431895282	0	708.996	658.921	small_tuft
[truncated: 5,776 more rows]
