# Supplementary material for: An unsupervised map of excitatory neuron dendritic morphology in the mouse visual cortex
Source: Nat Commun. 2025 Apr 9;16:3361. doi: 10.1038/s41467-025-58763-w (PMC11982532; doi:10.1038/s41467-025-58763-w)
Supplement: Supplementary file 4 — Source Data [file 41467_2025_58763_MOESM4_ESM.zip › Source Data/data_figure7.xlsx]

## Sheet: Figure7A
segment_id	split_index	soma_x_align	soma_y_align	soma_z_align	depth_vs_basal_mean
864691135809506508	0	1000.32	571.015	759.548	-37.4257
864691136906798958	0	1058.11	324.705	446.76	-14.1359
864691135946684769	0	930.929	397.161	572.723	18.4361
864691135478263750	0	1064.25	547.601	483.63	8.01033
864691135432723442	0	777.637	403.141	506.728	18.3635
864691135994550954	0	950.903	546.972	455.157	17.8422
864691135478506438	0	1368.09	141.973	329.487	16.312
864691135883853424	0	738.066	191.449	768.334	25.4742
864691135614157515	0	1502.09	341.99	657.586	27.8402
864691135686691732	0	1393.94	278.121	306.008	5.8416
864691135700635771	0	1046.99	594.663	762.012	12.279
864691135570698221	0	969.9	116.383	631.054	6.21125
864691135564559639	0	948.102	229.831	649.017	22.0095
864691135740348011	0	1291.55	168.13	661.592	10.8307
864691135490249063	0	1038.47	359.882	465.774	4.28289
864691135730186425	0	614.776	299.501	566.986	14.7527
864691136297042203	0	1138.33	687.985	591.094	-10.8014
864691135491203679	0	864.263	98.4831	566.191	-20.0253
864691135941109876	0	948.057	286.294	541.183	8.40086
864691136418787991	0	1006.17	553.266	802.888	5.72445
864691135501832285	0	1337.38	189.641	476.832	13.6708
864691135686921184	0	860.77	112.988	609.375	-22.6573
864691135848594513	0	795.193	200.682	791.414	4.59884
864691135502072757	0	1262.08	542.096	640.879	1.48465
864691135909977257	0	1034.65	213.211	743.454	14.2829
864691136618494093	0	1535.28	290.849	390.297	13.2408
864691136923020516	0	1052.27	329.365	525.183	-6.94305
864691135385300821	0	1478.61	292.908	539.267	13.5977
864691135937600821	0	1279.77	208.748	469.519	6.93111
864691136116161444	0	1264.06	81.0587	791.738	38.2332
864691135939636390	0	672.41	515.73	619.734	-6.92967
864691135293379596	0	995.557	90.1484	613.907	17.609
864691135771602683	0	807.53	597.957	580.942	-3.75784
864691136829270500	0	635.741	105.169	496.644	12.4841
864691135571130564	0	896.592	246.291	498.408	16.5575
864691135564944471	0	1210.02	453.27	603.558
864691135428866608	0	900.19	329.554	458.749	11.1069
864691135212660864	0	1055.44	96.8241	745.869	-15.6859
864691135181746946	0	753.335	362.302	779.3	0.442545
864691135358803288	0	1019.59	92.3293	811.626	4.82314
864691136008596398	0	1299.51	131.849	563.624	6.84527
864691135660496624	0	1214.73	96.8743	683.609	7.8843
864691136194168552	0	1018.26	168.459	641.278	32.4428
864691135581799277	0	791.641	606.106	823.231	9.12299
864691136020324088	0	1110.25	83.2696	628.774	9.8661
864691134988404602	0	1354.5	486.16	663.612	26.302
864691135213066552	0	1429.03	589.375	455.42	6.36445
864691136443732099	0	1042.09	424.064	453.033	31.5695
864691135593606699	0	1145.21	382.823	652.365	63.4002
864691135939513857	0	1245.97	338.58	383.641	32.9567
864691135583713400	0	886.937	102.169	585.616	23.68
864691135564953879	0	978.725	217.733	660.597	20.5262
864691136003952842	0	1424.71	409.139	621.2	10.3081
864691135587120626	0	1086.06	303.795	411.986	22.9577
864691135058886811	0	860.078	227.606	519.458	8.45935
864691135181903106	0	746.529	484.974	626.556	12.8323
864691135673749188	0	1157.48	629.822	784.924	-3.10994
864691135777167037	0	1454.1	112.853	537.444	-0.466946
864691135415717562	0	700.237	222.651	770.992	13.0523
864691135454407018	0	684.702	537.459	804.838	-58.4962
864691135373756104	0	703.74	402.797	842.805	35.4966
864691135576947717	0	872.4	567.271	493.919	15.4877
864691135748933929	0	1494.6	366.433	598.532	25.4142
864691136721683566	0	1000.29	471.057	520.169
864691135012892054	0	1131.1	232.329	567.146	24.386
864691135382452442	0	1118.08	196.894	746.754	20.0557
864691135521742834	0	1254.64	504.509	628.004	0.530419
864691135590266379	0	1128.72	448.971	419.028	16.8534
864691135012888982	0	717.802	124.054	535.187	2.31676
864691135474752832	0	1282.86	143.958	557.796	1.40141
864691135739601812	0	1111.76	231.477	683.506	1.87023
864691135963491018	0	1497.62	225.014	600.315	10.9341
864691135567721708	0	1026.49	63.8354	657.711	7.92014
864691135256539055	0	664.036	558.895	549.839	13.3534
864691135360128583	0	692.114	112.554	760.602	15.5665
864691135181758722	0	1459.05	471.777	631.671	39.162
864691135155829092	0	1098.25	497.407	676.912	36.4643
864691136194026966	0	1023.26	231.142	619.399	13.4289
864691135918342576	0	916.005	346.527	489.367	-3.22208
864691135587427826	0	1254.09	496.197	718.35	10.3458
864691135987340291	0	1076.01	165.96	504.554	0.271289
864691135440591432	0	748.289	406.513	840.087	-85.0401
864691135954105352	0	1181.17	165.731	381.925	21.6542
864691135162537261	0	816.236	120.899	781.564	1.51224
864691136237567548	0	794.787	456.18	527.331	24.2552
864691135570945005	0	1185.23	630.604	656.901	-7.39324
864691135939844609	0	679.514	226.503	661.048	28.4418
864691136261843684	0	726.142	104.176	718.651	-11.2742
864691136444142211	0	511.792	331.526	524.703	-12.9645
864691135081730039	0	1077.62	203.793	493.778	12.8796
864691135292176822	0	654.99	175.822	568.482	4.69963
864691136134454667	0	1063.54	73.5249	682.913	5.66934
864691136617124827	0	1002.53	396.816	603.79	-15.6731
864691135256148655	0	1427.28	221.964	658.877	-17.8471
864691135697358101	0	829.366	590.565	589.975	8.58305
864691135609447431	0	1420.3	199.278	568.164	16.0477
864691135785684164	0	643.57	451.352	818.457	14.4215
864691135517333130	0	775.366	385.927	476.891	3.17846
864691135567847916	0	803.677	247.104	619.892	-14.6583
864691135207768185	0	1016.31	189.276	594.243	14.964
864691135739585428	0	704.381	621.488	606.214	-0.342014
864691135501842269	0	1212.77	175.61	454.369	23.2993
864691135462759230	0	594.512	206.941	634.72	11.6824
864691135374866162	0	966.421	338.036	747.268	10.2606
864691135739564180	0	541.221	301.262	637.572	-2.27109
864691136296874267	0	937.005	232.05	559.476	16.302
864691135692739007	0	1424.48	285.179	284.639	42.1094
864691135386633345	0	743.82	242.274	816.956	24.688
864691136031763643	0	593.076	101.268	590.556	-19.4241
864691135785306564	0	744.009	609.033	599.167	-6.32487
864691135491237215	0	802.386	176.273	857.465	6.75019
864691135618021519	0	898.105	116.699	486.036	8.80507
864691136740771676	0	911.292	211.601	512.323	10.7295
864691135761501750	0	866.408	334.569	774.096	-6.13286
864691135454403946	0	863.665	659.359	826.79	-110.678
864691135614208459	0	1238.08	441.997	403.891
864691135735900820	0	1493.39	314.797	731.281	14.6317
864691135660493296	0	1043.19	245.505	652.015	7.14391
864691136031712955	0	1296.5	258.542	409.406	23.8734
864691135065039684	0	1346.49	588.883	501.261	1.65492
864691135809424844	0	631.014	280.576	691.598	33.2173
864691135740209003	0	1241.57	379.592	677.508	22.1118
864691135841100771	0	1428.45	586.338	444.836	10.9026
864691135497942547	0	1267.9	223.322	550.348	16.5662
864691135495279556	0	890.695	548.065	529.989	13.1634
864691135334555625	0	1111.22	188.302	550.005	15.4998
864691135463529285	0	604.528	631.343	671.056	-3.24832
864691135718496561	0	981.995	376.703	495.945	-7.56053
864691135117803485	0	1504.7	148.233	556.018	15.1382
864691135488251194	0	1208.69	227.128	525.966	6.85546
864691135474637376	0	892.713	527.585	558.708	-2.11344
864691135382923243	0	1182.98	344.976	730.368	6.81982
864691135632820164	0	1300.45	663.966	641.288	-17.9564
864691135491256818	0	1082.16	602.648	700.044	-0.369502
864691135515928275	0	1055.23	566.259	686.548	0.920446
864691135589884171	0	604.696	300.896	775.212	9.41733
864691135758545486	0	1432.65	190.939	435.796	10.094
864691134939996515	0	1265.38	211.318	443.672	26.1635
864691135382556378	0	1425.33	443.944	506.456	12.734
864691136723518973	0	828.539	329.366	799.947	8.31943
864691136422821423	0	796.29	233.868	757.665	26.9547
864691136024249401	0	1027.76	195.208	664.547	19.8921
864691135941132148	0	1414.63	273.566	737.399	6.81508
864691135567892204	0	1329.22	130.296	435.212	1.84991
864691135753710797	0	673.832	441.568	534.212	26.5941
864691135609598215	0	949.493	240.932	733.865	30.2584
864691135660478960	0	612.974	234.079	774.382	-7.97189
864691135488522810	0	635.626	275.259	830.137	26.1261
864691135753630157	0	1383.78	635.482	643.78	6.54013
864691134964410655	0	889.493	316.72	850.572	-2.73452
864691135595669700	0	987.265	593.842	747.071	11.4595
864691135568923526	0	747.407	244.305	867.928	18.1097
864691135638973499	0	1244.94	601.861	483.161	-7.5309
864691135366948089	0	1291.22	502.561	410.339	9.87897
864691135491207519	0	1221.95	702.379	500.192	-13.8132
864691135730554553	0	1134.18	551.669	682.37	3.86961
864691135345119391	0	1030.63	79.1193	561.908	11.8234
864691135494397072	0	665.977	665.682	514.847	-8.7198
864691135615779433	0	952.154	220.761	495.723	15.2253
864691135445348594	0	704.26	552.863	594.095	15.6767
864691136237801532	0	1227.72	53.3031	371.675	13.6278
864691135761994550	0	580.241	203.79	725.149	12.4413
864691135497903379	0	1068.1	413.399	514.411	-1.66883
864691135577318405	0	838.37	98.63	575.102	-7.42771
864691136050809843	0	763.37	197.446	465.659	9.63046
864691135508871433	0	1126.92	44.5286	420.869	-10.8936
864691136001884874	0	1443.36	437.613	457.265	8.51897
864691135382982891	0	819.816	229.829	769.583	9.33819
864691135776655456	0	842.33	263.02	866.222	26.2236
864691135915412582	0	991.377	351.48	599.574	3.65259
864691135394171637	0	803.269	237.653	740.635	20.3035
864691136990005653	0	1335.13	154.354	311.429	24.6149
864691135274083557	0	1537.65	659.516	614.249	-113.087
864691135758479950	0	1185.12	229.206	603.128	10.8048
864691136266764276	0	815.467	219.309	698.893	9.8877
864691135340971205	0	1124.6	169.287	363.497	32.947
864691135660498672	0	1239.85	115.947	693.836	11.6607
864691135609443847	0	1387.24	142.535	634.378	26.837
864691135865578629	0	1115.43	278.567	765.988	14.6322
864691135986916355	0	1435.45	579.9	645.374	13.202
864691136023720249	0	897.796	101.438	712.394	11.2907
864691135918325936	0	577.989	673.519	635.855	1.3494
864691135991491521	0	1228.98	319.621	645.19	-6.11835
864691135968869733	0	1049.77	41.3712	680.941	-1.52018
864691135058555291	0	987.711	442.766	775.865	26.5818
864691135155520356	0	853.224	299.017	542.833	12.949
864691135472015410	0	778.447	98.2618	561.162	2.46763
864691135639276859	0	966.494	119.643	838.287	11.9638
864691135467532684	0	1167.03	686.779	486.65	-10.2348
864691135739712916	0	848.141	639.723	697.759	-2.95488
864691135478284486	0	1169.66	409.083	477.134	12.3815
864691135360127815	0	514.99	526.836	585.699	41.6416
864691135081841399	0	940.536	337.682	609.917	-2.77986
864691135081652471	0	1372.96	587.747	412.627	3.41397
864691135945542436	0	1418.14	421.02	425.442	13.8594
864691135577012485	0	1521.01	310.116	613.573	22.7418
864691135571296293	0	748.608	475.421	865.8	25.3175
864691135841206499	0	894.4	463.372	575.872	16.3418
864691135946885729	0	1063.13	210.767	420.229	11.3888
864691137015933294	0	1514.54	305.446	393.418	-4.40666
864691135777478845	0	1159.06	523.045	645.551	-2.20689
864691136011284387	0	882.881	94.7891	649.714	22.3707
864691135692753855	0	707.853	596.759	785.932	0.900712
864691135748599593	0	1149.92	260.528	606.927	28.8058
864691135569343110	0	1052.94	69.8766	846.607	-12.2641
864691135122310951	0	1207.45	113.289	551.455	9.79888
864691135740254059	0	722.876	689.567	692.313	-11.9285
864691135586918130	0	1004.34	336.861	543.52	20.03
864691135585134204	0	1334.75	292.336	618.032	18.3007
864691135657805442	0	1388.05	593.375	464.705	17.7246
864691135385248853	0	1093.89	337.754	462.163	-44.776
864691136032022203	0	1325.2	545.096	539.96	-3.17362
864691135809486540	0	826.645	491.813	740.693	24.95
864691135593529387	0	1096.12	598.436	545.207	-12.0907
864691135462693694	0	811.95	230.843	868.058	3.66799
864691135809451724	0	1474.18	147.358	389.949	3.65009
864691135402120946	0	677.877	387.812	600.237	28.7502
864691136361494242	0	1019.75	217.544	804.375	6.52311
864691136482851116	0	845.539	302.099	609.96	17.8359
864691135865557893	0	682.897	110.317	613.962	-3.77819
864691137053645430	0	678.757	518.988	776.973	10.8827
864691135909903273	0	769.454	211.393	850.274	16.5419
864691135181728258	0	1308.68	513.736	749.498	5.74752
864691136237532220	0	764.889	172.389	754.927	14.1344
864691136864665198	0	1126.58	463.237	406.99	16.9618
864691136923123428	0	868.964	242.594	725.563	10.5034
864691135407279049	0	935.718	316.848	789.533	9.62784
864691135345174175	0	1400.95	98.3179	721.832	2.89048
864691136194179048	0	1283.41	269.713	691.661	10.5038
864691135526056283	0	628.122	624.643	772.199	-13.9402
864691135510799568	0	686.383	289.898	794.47	12.7133
864691134988722810	0	902.567	189.075	838.894	-12.0153
864691135407274441	0	597.224	650.558	596.171	6.29826
864691136699374446	0	887.165	268.314	742.013	6.79416
864691135322944668	0	1278.94	231.586	780.789	15.3119
864691135360476743	0	953.799	537.732	571.21	8.97645
864691136023732793	0	820.306	525.951	502.923	46.5946
864691135617865103	0	789.351	543.592	565.873	8.08751
864691135937601589	0	835.054	544.55	729.448	12.009
864691135293069068	0	1066.09	180.117	608.623	13.391
864691136056519896	0	1390.91	271.057	451.671	7.81636
864691135341007557	0	1375.76	330.875	460.943	-10.8386
864691135725748543	0	1009.52	114.869	723.958	7.35282
864691135233139289	0	1184.51	366.112	630.907	9.13116
864691137019560558	0	1309.38	504.502	694.802	8.88479
864691136911620337	0	917.663	220.972	587.088	19.1995
864691136209466812	0	1386.84	88.9333	691.818	21.5391
864691136443721603	0	823.628	211.002	722.802	18.2595
864691135367365113	0	1206.55	613.334	690.84	-6.65618
864691135926609876	0	1434.03	513.655	621.339	3.10432
864691135490484839	0	1165.21	558.599	695.723	5.3201
864691136020685048	0	1462.58	442.858	698.837	25.6462
864691135873621646	0	771.772	147.591	516.434	8.6468
864691135503079666	0	1094.28	583.747	700.948	-14.2768
864691135548506308	0	693.144	548.002	815.6	-93.3187
864691135724585899	0	1339.55	121.656	767.023	9.71775
864691135692754111	0	626.051	237.207	574.217	17.2919
864691135590313995	0	1175.34	176.965	387.631	24.9548
864691136312113981	0	867.366	465.385	522.207	32.2497
864691136966038734	0	1246.34	609.437	648.072	0.665351
864691135508731657	0	961.339	222.489	792.158	22.2244
864691134917420554	0	744.038	558.987	745.984	1.16526
864691135807692317	0	854.523	273.4	885.042	16.8646
864691135207784825	0	1140.24	197.066	770.075	9.59947
864691136577497108	0	1334.38	282.27	476.539	11.5186
864691135462763326	0	876.71	583.742	502.379	-0.185661
864691135939934886	0	1401.48	563.404	370.445	1.41458
864691136024273977	0	630.607	128.295	673.764	10.5081
864691135776756064	0	723.851	566.643	650.927	2.90329
864691135700261243	0	663.933	107.314	628.221	-13.4386
864691136811805811	0	1290.4	215.973	659.829	14.7644
864691135751851656	0	1157.21	53.7474	353.115	13.3196
864691135462289053	1	532.919	329.214	570.502	7.24979
864691135403716846	0	727.955	384.2	511.876	-0.803631
864691135366925305	0	1021.36	148.647	790.789	13.9546
864691135571282981	0	1397.88	284.728	602.436	18.7259
864691136194192360	0	1336.34	294.562	626.151	13.8552
864691136039401214	0	1425.83	83.0696	705.589	3.20549
864691135560820193	0	1395.17	411.485	655.475	12.4622
864691136273130686	0	910.806	182.08	552.494	13.3005
864691135945527844	0	745.039	229.443	680.36	16.1758
864691135590255371	0	901.704	682.638	764.13	-22.5451
864691135440474184	0	1398.68	268.415	547.92	19.1047
864691135809444044	0	1045.29	191.761	803.443	8.5634
864691135695967130	0	886.583	285.764	798.893	11.7655
864691136039740670	0	1391.98	260.783	596.009	3.58706
864691135345170591	0	1078.02	237.319	431.649	17.1138
864691135454404202	0	730.821	174.588	800.944	16.7025
864691135692948415	0	1348.29	182.595	336.677	14.3108
864691135987311875	0	1167.19	349.374	683.347	3.72391
864691135589395396	0	520.846	449.235	627.669	22.2907
864691135941150580	0	1365.02	266.847	454.365	2.55985
864691136023774265	0	1369.01	298.977	446.212	13.6342
864691135385229141	0	1221.53	83.949	367.111	-5.26033
864691136754874222	0	732.076	450.386	828.273	23.3058
864691135570666477	0	1219.29	191.378	535.06	33.4088
864691136922771940	0	1223.18	307.067	482.816	4.53557
864691135099839264	0	724.952	260.234	588.187	10.3615
864691135427661042	0	1111.17	76.0494	641.121	-18.5807
864691136951561439	0	1232.75	175.199	628.437	1.65883
864691135406155762	0	986.081	306.432	581.715	2.08949
864691135560514017	0	1406.48	211.471	323.932	28.4647
864691135975633475	0	1427.55	383.769	584.06	18.6739
864691134964449311	0	726.498	173.64	826.94	17.1547
864691135687216352	0	639.925	525.855	703.157	53.5275
864691135385338965	0	925.441	90.5356	588.974	-3.37445
864691135360258631	0	1335.52	242.588	493.795	17.2629
864691136436412062	0	732.235	233.93	864.647	2.973
864691136923076580	0	1189.34	569.264	673.103	10.8745
864691136020247288	0	1289.55	560.071	670.251	5.13455
864691135593504043	0	1057.75	393.907	500.147	7.99871
864691135510437840	0	1420.12	98.2686	748.145	-0.198796
864691135748543785	0	729.205	324.61	776.399	22.5721
864691136487237650	0	842.207	197.693	616.334	15.8045
864691135403770094	0	559.559	131.672	618.207	1.43318
864691135995044298	0	1392.97	368.544	589.859	16.294
864691135639001915	0	744.106	297.781	533.94	22.2256
864691135575092510	0	637.861	592.51	693.703	10.4802
864691135876334163	0	802.91	553.59	535.987	-31.5964
864691135134709273	0	690.9	70.5089	479.774	-0.587647
864691135385279061	0	671.939	60.7175	670.946	-8.77614
864691135505793476	0	911.997	577.798	632.984	2.98474
864691135988299008	0	967.958	380.203	505.969	28.5106
864691135847918430	0	1178.49	191.444	400.045	28.3042
864691135012912886	0	1177.39	271.353	810.564	20.8406
864691135568877190	0	951.879	303.842	701.86	17.9633
864691135544423464	0	670.531	577.136	543.65	-4.74958
864691136535199650	0	1389.58	342.906	615.738	18.9738
864691135526356571	0	854.108	600.71	787.978	11.6214
864691135700266619	0	872.697	318.138	439.52	10.7914
864691135939278593	0	925.449	314.885	434.324	8.72439
864691135577339844	0	756.421	326.807	795.204	10.4161
864691136723562749	0	815.679	224.101	565.954	13.9461
864691135780802128	0	1262.97	386.45	472.442	12.7074
864691135293350924	0	1499.25	516.316	542.248	8.3748
864691135590329611	0	1078.99	95.7801	793.245	16.5346
864691135576932869	0	924.665	330.526	641.274	2.10776
864691135740573291	0	1169.74	605.734	705.622	21.5893
864691135925768974	0	1129.14	293.667	534.147	7.89173
864691135724655275	0	869.659	358.368	547.61	-9.83369
864691136266699252	0	904.32	74.739	635.581	7.59205
864691136617121755	0	1130.17	173.213	715.194	9.92531
864691136309626714	0	1033.02	691.573	610.15	-2.55215
864691135654471106	0	1081.3	566.045	767.673	-1.39935
864691135876166995	0	731.192	357.426	673.123	35.212
864691135730556601	0	1172.04	367.643	372.869	16.0132
864691135695967642	0	824.082	306.183	782.022	8.99109
864691134947454716	0	748.461	410.73	744.644	20.5625
864691136050966515	0	749.331	193.286	728.44	12.4715
864691135065335364	0	1346.53	83.701	314.585	15.5969
864691135434098418	0	948.607	131.745	557.426	9.29965
864691135517659274	0	901.772	94.1471	581.005	-7.00894
864691135583656568	0	1093.21	337.664	560.394	-1.16712
864691135581557357	0	630.405	530.019	801.104	1.25698
864691136617135323	0	697.114	164.829	599.989	7.43228
864691136903313586	0	1227.39	446.111	589.394	20.5997
864691135468398930	0	761.347	120.857	871.874	10.1516
864691135488539450	0	1089.72	470.659	728.685	4.03479
864691135883906160	0	817.272	443.319	492.084	46.7809
864691136865315438	0	1004.65	567.739	721.52	-1.29855
864691136056320984	0	1447.46	490.224	394.526	8.94577
864691135104217933	0	812.928	156.269	635.283	20.209
864691135386783873	0	749.809	663.324	671.247	2.21011
864691135724637867	0	973.957	559.365	658.066	29.7194
864691135341139633	0	1095.25	551.317	527.766	33.295
864691135509089545	0	984.864	364.646	591.093	-24.5174
864691135404006638	0	1239.34	434.709	728.824	13.564
864691135815493711	0	966.935	194.703	580.754	27.0854
864691136436422814	0	732.653	318.18	743.811	7.69997
864691135585431420	0	919.715	125.977	712.176	13.8854
864691136327109783	0	571.77	160.136	555.554	16.4469
864691135516136178	0	1459.2	305.326	351.891	13.2676
864691135394212853	0	724.809	198.738	812.074	15.2293
864691135837489043	0	1380.86	624.188	602.451	-8.20326
864691135815622479	0	724.362	217.601	756.247	17.6168
864691135947005025	0	721.463	182.61	630.938	24.8582
864691135991679937	0	998.397	104.21	576.578	10.3333
864691135386379137	0	940.977	155.921	665.038	13.0961
864691135660494064	0	910.388	103.314	474.869	6.49673
864691135724605867	0	713.035	44	526.855	1.2617
864691135181717506	0	1201.78	426.287	782.611	9.1598
864691135428513840	0	1006.27	320.665	813.545	0.562526
864691135974438255	0	828.25	220.223	693.716	28.3622
864691135181978370	0	762.694	248.524	659.866	22.8516
864691135939378433	0	633.825	268.624	496.086	25.9567
864691136020732152	0	925.176	566.955	795.04	-93.5871
864691135686903008	0	1466.01	289.757	451.089	12.4562
864691135274096101	0	658.426	255.413	798.519	23.7682
864691136194190294	0	1060.8	388.646	724.015	18.8028
864691136486770450	0	1178.94	256.193	702.315	14.2003
864691135543211460	0	624.875	614.282	748.352	-0.369656
864691135497647635	0	682.775	276.51	766.678	15.9335
864691135538098546	0	1010.66	99.7556	438.7	9.23783
864691135703533204	0	1288.39	531.527	729.598	23.5527
864691137015690606	0	1494.54	440.507	376.383	18.7567
864691135771671115	0	903.72	86.7105	543.012	2.87264
864691136521600657	0	1126.86	109.442	580.711	20.2146
864691135181833730	0	1308.1	320.194	763.17	16.1429
864691135939331585	0	1474.17	289.212	440.344	24.387
864691135346999026	0	913.866	618.197	601.349	0.999804
864691135345437087	0	668.702	202.228	766.757	16.8111
864691135462782014	1	1170.14	154.524	558.604	1.83019
864691136056414936	0	1257.95	517.718	671.493	27.0617
864691135212720256	0	604.483	643.379	572.491	2.41855
864691135994759114	0	1365.69	345.745	710.638	10.3604
864691135967719626	0	1358.48	486.193	704.625	-0.990415
864691134939981923	0	1192.76	629.847	700.917	3.44697
864691136444060547	0	921.079	706.272	745.594	-61.4142
864691136577495572	0	1318.72	450.046	770.903
864691136003665354	0	1347.26	457.533	565.574	16.7135
864691135587520754	0	1279.94	561.099	588.852	-0.872612
864691135134670361	0	1130.77	527.031	410.994	26.8413
864691135508998665	0	1128.07	231.844	656.074	19.2926
864691135415456442	0	1080.07	408.679	639.525	21.2206
864691135493966480	0	884.053	313.3	720.488	16.7421
864691135113148569	0	822.171	204.661	751.692	3.23431
864691136922784740	0	1134.35	657.594	749.817	-107.003
864691135754592466	0	962.139	344.093	725.955	6.00899
864691135058569883	0	742.254	70.2809	678.545	-5.21914
864691136557856674	0	1467.61	257.713	376.546	19.1825
864691135134659097	0	694.08	337.984	495.392	3.10264
864691135385325909	0	1133.63	82.0315	446.683	9.85664
864691135292001974	0	726.211	71.4916	500.559	2.52782
864691135737847153	0	1312.62	258.457	616.056	16.8652
864691135647425732	0	1004.78	520.812	810.295	10.7763
864691135445929106	0	994.348	681.722	481.361	0.74512
864691135213102136	0	910.214	323.234	562.096	6.25008
864691135474706752	0	647.876	220.931	575.749	13.0957
864691135740256875	0	611.608	605.427	634.436	-0.994624
864691135462238109	0	795.631	212.174	736.406	-0.446255
864691135974464879	0	1146.97	604.562	437.195	-11.0933
864691135954108424	0	1241.3	380.035	664.486	15.0967
864691136443800707	0	640.619	471.736	533.391	13.8691
864691135428493616	0	820.743	343.147	538.779	7.77288
864691135490265842	0	1059.13	377.977	384.462	22.1199
864691135807268125	0	623.933	130.809	624.298	15.9723
864691136004745930	0	1328.18	318.661	439.256	23.9318
864691135679362244	0	1088.66	223.371	602.122	3.14884
864691135726757268	0	1463.58	322.627	383.201	4.44635
864691135132660640	0	1045.12	602.072	824.999	2.49381
864691135293083660	0	614.268	263.719	568.897	21.8233
864691135733571732	0	1371.24	564.585	408.909	9.83351
864691136039367934	0	1012.06	329.058	597.115	2.59766
864691135586899442	0	1056.67	573.781	777.303	9.03432
864691136554971042	0	1435.1	344.543	390.72	9.26351
864691135382905323	0	685.556	597.798	625.253	-2.49355
864691135340953541	0	949.692	589.935	791.851	-0.0192652
864691136008405164	0	1258.48	298.468	718.692	26.2814
864691135303197351	0	914.801	262.452	720.283	10.135
864691136008831662	0	1048.34	211.264	813.098	9.40286
864691135615763561	0	1026.09	509.906	555.073	-4.53518
864691135807327005	0	594.485	122.515	655.959	19.1096
864691135064985924	0	861.811	299.549	897.624	17.2115
864691135012374262	0	1112.56	559.233	465.318
864691136687511918	0	695.155	458.779	815.246	14.8015
864691135403773422	0	660.185	189.71	868.009	24.1264
864691135440778056	1	1044.36	41.2952	394.998	-14.731
864691136105521625	0	1249.03	344.819	505.702	12.1438
864691136482921004	0	669.149	228.043	587.13	8.14806
864691135476170920	1	656.001	176.423	514.037	6.7692
864691134947405820	0	1172.99	227.294	419.307	26.9313
864691135322957468	0	1321.46	210.489	453.443	2.18887
864691136065261720	0	1250.64	320.057	780.774	2.1277
864691135575105054	0	1188.69	107.662	533.252	-4.8098
864691136123910950	0	745.731	497.613	697.235	47.0961
864691135570642413	0	1268.56	624.239	669.42	-3.3657
864691136811795571	0	700.392	487.34	844.264	23.5297
864691136296718363	0	610.281	441.015	661.075	6.39937
864691135064996420	0	786.927	370.572	588.582	20.5956
864691135609449223	0	1403.21	176.512	696.445	25.2843
864691135373419208	0	644.215	307.594	573.299	15.3448
864691136617346523	0	788.819	85.8017	761.309	7.14017
864691135474733888	0	778.884	235.85	888.835	20.7327
864691135213424696	0	730.042	275.086	848.161	17.6597
864691135012446198	0	1234.86	247.021	392.643	20.7571
864691135876220755	0	797.615	476.341	712.032	27.9606
864691135888466569	0	1049.5	248.305	397.03	15.4435
864691135994567082	0	1245.33	252.404	513.892	18.2009
864691136699344494	0	726.759	489.41	850.331	5.01476
864691136065514392	0	1106.18	470.399	683.148	33.9132
864691134884764154	0	1224.63	649.382	443.948	-9.57267
864691135654043330	0	810.57	255.816	464.659	14.0895
864691135013011094	0	1424.47	292.581	537.966	-2.44484
864691135373732169	0	592.912	80.0054	601.738	-14.208
864691135407514057	0	827.434	282.902	585.258	15.8715
864691136744005230	0	1420.4	167.776	299.481	29.2044
864691135952028963	0	879.458	194.317	764.498	18.988
864691135472327730	0	1447.85	91.7879	673.112	5.49455
864691136008446892	0	1076.69	265.312	448.411	29.9547
864691135358813272	0	971.549	277.362	600.829	15.7826
864691135181689346	0	805.577	608.443	583.863	-6.09281
864691135474969152	0	1212.05	199.127	433.756	22.8518
864691136825175918	0	812.196	267.139	519.735	28.911
864691135122304551	0	633.119	521.591	786.096	28.2072
864691136903011762	0	1277.06	595.915	651.738	29.7387
864691136099777653	0	932.864	91.4735	533.474	1.99277
864691135366923769	0	977.574	286.59	714.668	23.3386
864691136723533821	0	678.443	588.729	549.898	0.582219
864691136227017041	0	1067.2	257.053	544.797	18.3058
864691136482925612	0	1268.01	339.341	639.757	24.5271
864691135363797490	0	872.974	443.774	515.728	-2.82939
864691136116185508	0	1383.83	158.279	459.28	10.7515
864691135758723662	0	794.904	195.037	783.738	13.2692
864691135334525673	0	1220.12	215.379	369.39	21.0364
864691135445932690	0	1377.69	353.533	589.441	21.4633
864691135573573572	0	554.062	559.231	618.245	28.9595
864691134884786682	0	752.904	262.229	714.151	11.9411
864691136577499412	0	1413.59	599.702	653.653	0.102295
864691135403789806	0	1165.79	170.1	601.139	9.92844
864691135490386535	0	1295.08	216.533	738.767	11.3717
864691135345186975	0	674.516	297.215	778.528	17.6964
864691135581612909	0	754.112	79.4262	696.332	1.50429
864691136266672884	0	897.147	147.514	638.57	9.29092
864691136370821512	0	692.209	635.409	603.939	11.5482
864691135699592738	0	769.781	232.303	722.366	22.4221
864691136286555843	0	1141.6	195.131	448.716	20.7867
864691136056365016	0	1310.46	280.073	740.121	4.9547
864691135117775069	0	658.723	525.163	623.132	0.213789
864691135657800578	0	1006.96	350.205	612.866	-10.449
864691135761552182	0	1071.87	299.386	481.488	-4.51537
864691135428542000	0	1497.55	327.022	721.176	11.0265
864691135385333077	0	954.806	135.723	621.356	-0.930579
864691135753689037	0	1354.17	366.732	449.607	4.97166
864691135358856792	0	1447.82	186.606	566.916	20.4788
864691135584124146	0	1075.76	550.56	808.836
864691135132763296	0	735.214	392.89	907.761	31.3434
864691135941110644	0	777.009	103.017	587.448	-18.9477
864691135636422596	0	1078.31	602.807	650.613	-8.03223
864691135403763694	0	649.491	672.669	798.335	-43.3919
864691135753621197	0	1384.3	237.251	762.288	26.1137
864691136208987836	0	803.364	97.8292	702.678	7.91311
864691136617451227	0	1462.4	501.574	670.797	17.3381
864691135736921988	0	713.622	477.636	855.851	70.5016
864691135753643213	0	1359.87	624.8	538.137	-103.385
864691135865925765	0	938.549	684.04	668.28	-53.7973
864691136602165969	0	630.536	165.376	541.622	2.75209
864691135345514655	0	1165.05	153.491	426.982	7.72288
864691135883891568	0	844.649	65.6593	495.537	2.03807
864691135633589700	0	1011.03	565.39	472.926	6.26385
864691135544655144	0	959.813	547.129	530.447	14.3553
864691135809454284	0	1476.1	70.1717	604.381	15.2438
864691135581700973	0	684.507	482.605	651.79	17.4701
864691136911646193	0	1515.5	540.69	390.716	7.42232
864691136371161480	0	953.018	543.693	835.626	29.2816
864691135571287589	0	1365.05	250.5	743.154	20.9738
864691135256505519	0	1373.71	304.992	693.267	18.2445
864691135269744293	0	1354.83	469.789	705.39	22.8753
864691135233416281	0	770.646	369.362	615.72	4.24856
864691136031724219	0	1388.06	589.316	440.527	-3.9383
864691135915180134	0	1407.35	210.279	653.976	19.1759
864691135945620772	0	1430.93	255.666	388.928	5.63621
864691136056372440	0	1096.14	526.997	498.485	18.24
864691135122629671	2	1051.96	337.957	813.444	-1.13349
864691136740440156	0	1001.58	191.181	733.497	26.2985
864691136116191396	0	1148.41	554.471	635.447	0.042996
864691135777096893	0	572.829	458.384	639.873	38.8075
864691135212732032	0	1157.8	513.298	591.325	5.99567
864691136662180830	0	673.555	426.888	629.533	-8.20475
864691135672796356	0	1110.24	576.267	779.634	3.76542
864691135474666560	0	1368.43	223.091	656.487	26.7408
864691136965824718	0	702.626	146.23	611.592	4.55125
864691135385255253	0	689.917	120.745	486.82	10.8066
864691135585117308	0	1173.12	273.648	555.336	16.5525
864691135526273371	0	925.39	180.851	651.204	13.7812
864691135570725357	0	684.61	243.826	738.68	10.3755
864691135603177412	0	912.267	597.022	500.576	36.7883
864691135162199341	0	1216.66	282.888	766.612	12.4012
864691135758821454	0	1009.68	196.005	840.457	1.89832
864691135697656853	0	1262.3	379.869	564.445	15.3814
864691136811783539	0	687.587	316.151	494.17	25.4678
864691135864835804	0	1273.28	415.334	659.363	11.5403
864691136748755566	0	705.852	341.299	789.483	-3.86872
864691135510413264	0	1000.07	384.443	740.069	16.7688
864691135815811663	0	962.819	350.013	803.921	5.75614
864691135695963034	0	640.925	626.46	606.846	0.782591
864691136390665343	0	1040.42	134.758	625.509	8.46041
864691135579872964	0	906.107	529.123	785.995	2.2295
864691135888822665	0	1396.11	302.222	442.513	4.38785
864691135307355718	0	1378.67	452.132	728.206	19.1397
864691135445543058	0	710.11	236.157	661.357	23.3726
864691136032022459	0	1259.21	509.758	685.98	21.5028
864691135524752882	0	1056.69	482.728	754.696	16.1652
864691135761531190	0	1362.82	525.082	473.931	4.56222
864691135675952114	0	1534.02	452.342	384.623
864691135771672907	0	1041.74	169.183	697.739	18.6464
864691135496815812	0	548.18	306.908	509.916	22.2923
864691136108758968	0	865.385	437.938	740.102	29.9342
864691135994760106	0	658.122	99.2453	670.741	20.6102
864691135569059718	0	1407.58	430.593	661.793	32.0929
864691135771961163	0	717.485	243.888	724.097	17.9756
864691135207764345	0	1041.47	258.313	466.391	27.9149
864691135993747402	0	1480.03	488.444	466.931	11.8504
864691135396539425	0	1151.89	115.914	589.363	25.0891
864691135272161297	0	1248.89	370.104	683.812	10.243
864691135937455925	0	1422.1	196.683	688.103	20.9733
864691135776553056	0	924.147	548.139	761.187	13.7722
864691135974463855	0	1104.61	562.923	481.31	29.9167
864691134940006499	0	759.109	474.501	805.05	14.7931
864691135614125771	0	1223.53	405.391	803.768	26.2239
864691135213036600	0	707.634	489.625	757.107	6.37986
864691135322958236	0	1450.08	267.2	515.235	6.46889
864691135564991575	0	734.477	248.08	883.339	24.7043
864691135058540187	0	578.168	594.312	599.651	15.4822
864691135644652783	0	747.728	623.689	698.256	0.995339
864691135837554579	0	1230.63	505.565	548.811	19.3367
864691135782764339	0	561.176	307.13	547.349	13.4684
864691135545959108	0	1010.83	283.805	546.558	7.49791
864691135939669670	0	1441.77	235.616	693.069	18.3342
864691135467561612	0	755.23	221.989	872.409	12.5449
864691135753626317	0	1167.94	331.762	450.458	6.5739
864691136723667709	0	853.034	89.1696	777.244	3.68335
864691135736912004	0	1481.58	528.431	424.463	24.5971
864691135365283570	0	989.795	140.445	630.948	3.26572
864691135697649429	0	1215.77	590.378	683.454	2.49015
864691135334552553	0	709.468	89.8927	599.461	-7.47458
864691135472007474	0	998.879	312.149	793.535	4.00297
864691136906874734	0	1154.12	601.923	474.653	-7.42066
864691136418900631	0	859.507	143.903	778.578	21.846
864691136723811837	0	846.307	643.482	732.631	5.98707
864691135740262507	0	1057.61	589.206	692.894	-4.02297
864691135739885972	0	1404.77	512.622	622.896	-0.96139
864691135583678328	0	1252.29	96.7958	571.899	-17.7053
864691135781135696	0	851.193	573.329	801.715	4.26642
864691135777558973	0	1363.36	125.389	490.86	-20.6324
864691134964439327	1	1273.6	668.226	525.373	-3.23133
864691135837337491	0	1014.85	581.751	550.402	-8.92987
864691135065004868	0	1278.81	517.322	433.416	10.7522
864691135478276294	0	968.851	214.576	795.69	14.4042
864691136005151690	0	663.285	469.832	850.291	30.0851
864691136296874011	0	1322.26	359.699	449.245	9.66052
864691135385422677	0	1353.86	312.498	671.461	17.4782
864691135718476593	0	1083.14	91.671	638.257	9.81426
864691135686937568	0	846.862	236.322	455.32	28.7806
864691135847936606	0	853.451	379.195	819.522	-15.9635
864691135758563918	0	1116.95	215.04	407.086	25.0544
864691135771712075	0	1359.27	198.61	749.51	20.4981
864691136008827820	0	1278.25	211.977	424.035	10.6758
864691135013122198	0	798.639	162.322	500.099	10.8605
864691135654456770	0	965.513	395.456	464.516	53.0931
864691136482862892	0	1192.05	374.327	676.096	15.2726
864691134988838010	0	1407.15	240.811	739.457	17.6802
864691137019966062	0	998.269	556.802	512.497	11.3577
864691136754658158	0	843.755	169.618	453.969	12.2407
864691135132731552	0	770.328	131.546	603.917	-8.17496
864691135341033669	0	878.454	182.22	777.323	5.25132
864691135581563245	0	895.895	613.339	626.578	-133.05
864691135761725494	0	1496.32	158.299	436.905	7.41607
864691135864075902	0	1187.77	186.697	600.769	37.5966
864691135081672695	0	1264.28	304.682	448.164	-10.28
864691135366940409	0	1042.47	221.006	690.348	14.4951
864691135567749356	0	1165.39	573.3	610.04	0.985042
864691135782402099	0	1278.03	252.58	774.147	16.3449
864691135293066764	0	1489.48	631.968	695.202	-62.087
864691137019546734	0	800.619	356.75	648.045	0.132611
864691136023838009	0	1214.76	213.98	647.325	21.3752
864691134947446268	0	991.371	334.682	634.606	-5.08957
864691135462742846	0	1117.33	347.42	565.12	-8.26369
864691135212679040	0	685.442	199.02	599.822	2.41083
864691135500593845	0	1115.74	681.094	663.529	-13.2667
864691135256519343	0	572.221	695.906	651.197	-40.1058
864691135386387841	0	1144.95	478.618	424.393	24.9316
864691135122318887	0	1399.43	468.426	579.564	7.12273
864691135782388019	0	612.727	589.245	771.308	2.02046
864691135322942364	0	970.088	231.936	740.632	15.6892
864691135474955328	0	1129.73	232.667	521.247	12.6929
864691135293059596	0	1041.65	136.857	644.437	8.92946
864691135965383114	0	1383.95	377.725	562.564	33.6835
864691136272938174	0	897.151	117	573.585	16.1293
864691135373750857	0	1243.84	606.575	621.991	-21.9762
864691135445704338	0	1475.38	227.979	466.677	23.919
864691135366954233	0	1211.78	606.849	715.737
864691135991531201	0	1013.04	624.402	632.56	20.9545
864691135440484680	0	1424.18	477.841	552.335	-1.83296
864691135526285147	0	945.088	227.184	701.011	11.2731
864691136911645169	0	1286.83	177.259	751.497	10.9121
864691136989956501	0	1488.44	272.553	633.366	19.2622
864691136486791698	0	1489.66	496.649	694.05	40.6513
864691135693066431	0	999.853	128.813	785.873	9.92016
864691135654077634	0	1151.53	327.004	709.186	-12.9996
864691135994571690	0	681.194	303.577	525.993	9.20362
864691136266792436	0	1041.42	315.677	762.809	3.62992
864691135337759974	0	1053.06	277.268	543.312	7.04399
864691136923110628	0	552.802	101.107	505.315	-13.8082
864691135383129323	0	935.176	492.415	565.839	57.7622
864691135466865348	0	1484.2	175.709	416.758	14.4013
864691135570671341	0	1518.42	189.014	420.451	13.4634
864691135937509173	0	1022.08	68.5017	695.346	7.58135
864691135837387155	0	1091.35	301.459	700.576	13.061
864691135132757920	0	513.377	197.427	596.087	6.03049
864691135462249117	0	609.169	602.291	679.743	-6.53708
864691136089268279	0	918.207	188.259	614.582	9.7875
864691136723569917	0	1028.65	296.155	667.247	14.7397
864691135658111362	0	782.228	86.4626	675.814	1.38587
864691135937410869	0	1344.53	302.947	659.673	30.9236
864691136031657147	0	689.744	121.697	772.185	-25.9382
864691135683217394	0	900.443	572.725	801.72	23.3193
864691135337698022	0	1254.73	335.401	701.095	3.37866
864691135718463025	0	687.637	567.685	738.876	26.4362
864691136721590638	0	1063.28	429.627	607.024	16.1093
864691135303180199	0	1328.6	658.436	467.808	-28.4011
864691136309633114	0	1010.91	674.123	697.043	-79.4336
864691135132645280	0	1039.47	293.714	755.602	21.6952
864691135748943145	0	1326.86	645.811	574.508	-0.647937
864691135373913929	0	558.037	178.911	677.815	15.6484
864691135775883437	0	888.737	598.028	654.429	3.28093
864691135269730213	0	1243.15	615.431	525.317	1.52075
864691136361496034	0	898.923	611.562	540.026	1.41452
864691135454103658	0	955.352	372.055	489.062	7.65714
864691135212691840	0	1494.27	92.3243	700.397	-9.99477
864691136020326648	0	835.502	654.807	618.834	-7.59045
864691135122713639	0	592.233	694.293	643.403	-19.2136
864691136105697497	0	890.641	100.028	475.878	2.19932
864691135571292453	0	1030.09	357.648	775.11	12.9786
864691134988615034	0	1188.59	89.7255	440.179	6.22264
864691135366935289	0	998.498	123.153	463.006	3.63937
864691135272510225	0	650.919	168.578	814.167	9.34132
864691135538371698	0	1018.44	626.47	553.548	0.786453
864691135556948932	0	606.255	546.03	508.389	5.16847
864691135132662432	0	1165.4	75.2482	596.78	-5.32058
864691135386800001	0	671.29	706.186	804.1	-16.4831
864691136208988860	0	703.91	675.815	630.577	-9.51324
864691135440507464	0	1330.78	237.117	604.088	22.3802
864691135274505189	0	742.822	178.314	843.456	2.40465
864691136194400332	0	1507.48	232.644	432.765	18.3216
864691135837581715	0	845.706	488.24	555.496	13.695
864691135568907398	0	1486.04	317.04	738.497	19.9304
864691135809482700	0	1368.17	146.86	758.468	11.1915
864691135937392181	0	627.256	623.924	644.251	4.07592
864691135501836125	0	615.262	180.513	633.156	-1.96315
864691135501548354	0	979.725	92.8201	457.41	11.7428
864691134947461628	0	1154.3	481.854	717.334	6.57536
864691135683248626	0	1456.56	481.62	344.994	6.5938
864691135515906515	0	910.46	55.4615	434.46	6.0091
864691135458072050	0	994.98	630.522	741.572	2.05579
864691136194075862	0	1008.88	259.358	510.572	30.6865
864691136209394620	0	825.504	127.366	571.118	13.496
864691135571565093	0	936.749	107.188	823.432	3.51346
864691135358803800	0	940.021	340.493	537.399	-4.79042
864691135385625173	0	620.283	149.579	643.491	8.35418
864691135274065893	0	1534.54	209.026	659.523	22.0244
864691135994850474	0	670.084	560.821	645.661	37.787
864691135941207156	0	1218.23	227.377	698.375	16.4822
864691135939741697	0	776.03	440.233	522.343	27.6962
864691135724246699	0	972.954	188.835	568.259	23.2299
864691135614120395	0	911.071	136.313	741.596	9.08486
864691135739599764	0	1436.46	320.83	375.585	22.0451
864691135761522486	0	1063.59	229.933	420.724	35.7799
864691135341440177	0	662.563	75.8251	552.565	14.2338
864691136226953041	0	676.672	252.981	650.926	20.7059
864691136051041523	0	1094.69	527.416	612.36	6.83839
864691135730125241	0	1160.04	274.109	627.381	10.1669
864691135338084326	0	689.882	187.724	623.734	-3.71964
864691136296712731	0	549.565	585.148	649.074	4.31248
864691136739077494	0	1214.42	231.412	603.219	-2.0253
864691136361518818	0	699.476	589.624	541.354	38.8564
864691135478558406	0	939.459	110.356	841.176	8.07837
864691135478598854	0	1519.57	170.04	408.969	7.19389
864691135994575018	0	1220.49	122.444	368.633	6.65352
864691135307101510	0	1323.7	596.604	453.101	3.97056
864691136209467836	0	875.135	229.788	786.045	22.0138
864691135345185439	0	1340.31	78.8331	665.055	-12.7396
864691135939641254	0	1056.31	593.283	486.398	-57.3048
864691136451072511	0	1178.71	502.034	509.994	4.01508
864691135122342951	0	697.14	641.116	656.75	-6.74795
864691135736483732	0	1456.2	139.149	641.356	-4.99083
864691135274119909	0	1179.52	216.523	359.36	31.5251
864691135858963816	0	1496.5	517.715	489.451	22.4849
864691135463677253	0	905.506	427.523	786.565	14.3533
864691135012377590	0	1379.3	138.602	343.402	16.051
864691135986879491	0	936.583	90.4657	468.98	12.9734
864691135925525518	0	1216	361.709	499.61	-12.0088
864691135396375073	0	697.103	484.328	583.098	22.7786
864691135366978297	0	1226.01	140.671	626.697	8.29803
864691135494445252	0	558.352	277.386	581.554	37.4158
864691135132898208	0	1030.36	302.978	493.662	33.5769
864691136226958417	0	604.738	435.718	684.931	22.1293
864691136909944686	0	1155.44	468.405	395.971	2.06651
864691135428517680	0	1323.8	201.594	768.686	21.7691
864691135367059193	0	1409.67	246.988	465.979	14.9273
864691136311773245	0	1517.53	160.649	653.646	26.1855
864691136100008309	0	789.421	314.228	800.228	26.9021
864691135341030341	0	680.763	431.371	728.045	-5.96189
864691135348303831	0	1453.25	263.418	409.336	22.765
864691135759646397	0	1513.9	280.338	306.893	31.685
864691135517378186	0	1042.66	539.893	682.75	-7.54332
864691135340983493	0	1536.54	316.05	628.685	10.2207
864691134884789242	0	1148.55	228.784	625.648	12.856
864691135809460172	0	716.406	208.949	704.738	19.0392
864691135490219367	0	1430.22	526.446	344.884	17.7448
864691135081659639	0	1331.37	143.797	360.671	17.9615
864691135367357177	0	1047.2	212.095	497.071	10.3095
864691135799739234	0	1010.41	79.5316	752.919	13.028
864691135538090354	0	1314.03	107.326	338.757	-13.4538
864691135012491254	0	1446.56	571.773	657.691	19.5235
864691135361434354	0	776.096	109.203	539.196	4.5128
864691135629200451	0	952.226	241.338	406.044	22.0435
864691135776562016	0	1376.68	438.761	491.347	32.3001
864691135162221101	0	1103.39	305.086	418.23	21.1349
864691135888863369	0	1167.92	135.459	792.387	34.6053
864691135155530340	0	1334.95	237.097	669.868	23.4765
864691135303519911	0	1241.43	100.591	404.159	18.3382
864691136521858193	0	522.101	191.797	562.376	8.07691
864691135513097970	0	941.856	361.031	469.685	8.82652
864691135274448101	0	929.764	66.7185	670.597	-4.24678
864691135807196957	0	1034.39	410.723	514.09	24.2761
864691135687230688	0	1182.95	125.46	544.887	16.1137
864691136003896778	0	1339.62	392.929	600.719	9.21436
864691135807627805	0	1390.77	185.152	575.005	26.5741
864691135471540164	0	1515.69	446.726	565.665	9.99336
864691134917679626	0	1384.2	322.795	367.762	21.7876
864691135233272153	0	743.061	176.927	648.309	12.4458
864691135570703085	0	978.077	548.034	802.857	12.7908
864691135615805289	0	598.785	205.835	744.844	18.2577
864691136008418476	0	1098.23	201.457	428.735	23.5781
864691135233119577	0	1034.17	134.658	743.946	18.6265
864691135583666296	0	923.293	153.565	730.823	33.9522
864691135952239139	0	1115.33	402.923	581.914	15.506
864691136361522146	0	669.856	194.804	571.72	12.7536
864691135939815425	0	528.599	198.369	538.896	9.21415
864691135991495361	0	816.322	126.64	536.439	9.40423
864691136436425118	0	1250.49	507.224	696.019	23.0234
864691135348630999	0	938.407	237.804	760.285	23.0558
864691135640790212	0	944.292	328.921	414.132	-11.6368
864691135212703616	0	876.605	470.641	886.734	25.8626
864691135644559599	0	1028.48	419.051	664.873	20.9782
864691136020226808	0	905.779	112.339	428.666	13.3683
864691135476154024	0	1328.77	134.935	373.506	6.40809
864691135570943213	0	841.707	672.046	635.999	-93.6786
864691137196934209	0	889.888	243.321	456.199	34.0646
864691135658197122	0	939.689	410.642	807.283	9.52353
864691135570797037	0	1442.62	352.935	611.952	16.8549
864691135468158546	0	849.627	574.438	545.549	11.0293
864691135383187179	0	877.752	319.301	795.692	32.1424
864691135700219259	0	805.859	78.93	554.442	-19.5842
864691135382979819	0	940.697	568.427	818.49	8.2134
864691136175014662	0	1347.75	300.045	678.958	35.7498
864691136535419554	0	1293.18	278.397	381.08	26.5424
864691134964583455	0	1004.65	181.08	793.384	16.452
864691135081731575	0	1026.5	175.064	683.499	14.9809
864691135761519158	0	1083.19	649.009	628.164	-5.25345
864691135875974739	0	832.619	384.264	537.102	4.31621
864691135739866260	1	1166.93	295.558	678.131	6.04846
864691135348630743	0	785.735	512.752	779.023	16.085
864691135385303125	0	1284.21	599.968	525.093	22.8513
864691135337729766	0	1374.43	269.828	625.773	16.5949
864691135360399687	0	1024.94	138.977	458.004	11.752
864691135864072062	0	1082.68	237.564	724.082	34.0625
864691136617123547	0	1282.26	339.681	484.935	13.6282
864691137196931137	0	622.933	603.705	632.6	0.520933
864691136237792060	0	1229.61	349.747	693.37	7.89863
864691135462235805	0	740.674	383.895	908.933	41.7665
864691135585499588	0	883.931	376.82	830.452	20.7833
864691135385234005	0	1294.15	672.237	655.687	-68.8054
864691136109197496	0	1040.88	92.7276	530.971	-5.15602
864691136723471357	0	777.35	261.648	824.003	22.4402
864691135354962895	0	725.371	617.878	809.361	4.66184
864691135526109787	0	721.89	566.842	586.038	-15.6341
864691136023791673	0	1254.59	465.122	644.269	27.8983
864691135809452236	0	1438.82	669.488	457.681	-94.5964
864691136008809644	0	1144.61	278.581	776.787	26.9148
864691136390424447	0	809.08	329.863	616.204	2.19187
864691135382452186	0	875.695	123.224	715.26	20.3431
864691135609658119	0	977.823	152.763	733.491	10.7852
864691135644684527	0	753.383	701.863	662.299	-102.708
864691135515909587	0	1518.87	112.911	478.59	16.4028
864691136582363810	0	1456.76	312.278	661.743	18.0392
864691135660549616	0	1192.74	203.918	795.732	15.8866
864691135700235899	0	1056.27	182.735	505.329	9.30144
864691136723523581	0	550.081	220.17	665.723	24.7407
864691135925525774	0	1057.04	260.318	461.734	13.4245
864691135945394212	0	1034.94	98.8925	395.572	23.6039
864691135941158516	0	978.567	223.37	556.221	19.1725
864691135686947296	0	1015.2	341.897	539.231	2.78874
864691135686880480	0	956.888	201.16	540.931	15.1204
864691135785706436	0	816.622	163.975	565.582	18.5112
864691135385526613	0	970.342	256.647	552.292	18.8648
864691135490467175	0	748.292	510.066	630.852	11.0276
864691135341396165	0	1307	633.569	591.868	-47.1945
864691136571571618	0	1465.93	131.627	292.737	-10.1662
864691135615791721	0	982.538	135.352	429.067	11.7425
864691135495637444	0	904.868	335.833	500.541	4.65646
864691135538055538	0	989.208	627.577	581.52	-3.12361
864691137197327681	0	1494.9	492.429	725.586	33.0111
864691134988381562	0	1237.54	598.669	495.573	-1.48446
864691136309744986	0	1293.73	120.255	446.12	-9.04736
864691136175212806	0	929.761	363.472	740.171	49.9539
864691135575138590	0	1304.69	569.021	608.707	-9.97041
864691135366953465	0	1213.44	584.996	500.919	-1.5348
864691135440800840	0	908.114	106.767	790.128	31.8554
864691136056317912	0	590.803	269.242	630.546	20.799
864691136914616686	0	1177.43	583.467	461.523	-5.02531
864691135815824975	1	872.137	195.942	797.193	20.558
864691135654101954	0	857.753	244.157	461.758	29.6989
864691135155539812	0	1369.38	272.826	683.553	13.0922
864691135581592429	0	1338.48	335.974	624.952	11.6536
864691136990002581	0	1501.7	551.487	593.661	-11.173
864691136361517794	0	1429.59	275.199	723.711	28.2844
864691134884742138	0	590.305	289.976	695.22	16.8164
864691135478272198	0	1251.92	257.288	625.723	13.4429
864691136329175786	0	1028.09	177.77	707.834	8.79898
864691135549567474	0	1213.95	505.088	592.926	9.91874
864691135688784532	0	1265.55	656.546	357.423	-13.962
864691135841068515	0	933.664	685.468	584.554	-24.4393
864691134964460831	0	928.864	91.4135	782.672	6.33315
864691135538047602	0	859.094	636.706	602.862	-6.41178
864691135937195780	0	696.29	239.625	580.726	19.274
864691135416397554	0	984.548	135.494	408.656	13.6641
864691135256146351	0	1512.09	167.502	486.169	9.22586
864691134964413983	0	856.01	140.799	562.367	11.008
864691135360488263	0	1083.57	697.027	589.581	-83.6732
864691135212603008	0	903.188	207.028	578.083	12.3362
864691135497953043	0	742.112	121.883	851.864	18.9975
864691136010901155	0	1037.18	140.288	550.982	4.71603
864691135945396772	0	1144.7	232.822	436.005	33.6966
864691135684372407	0	1465.67	353.915	683.625	-16.9484
864691135683963575	0	1468.15	325.191	548.301	22.0473
864691135696319642	0	774.132	347.345	840.039	-0.867638
864691135966231498	0	1437.96	102.444	474.411	-8.05816
864691135367252729	0	1037.07	166.488	673.474	18.6714
864691136194101718	0	1437.32	295.215	668.64	21.8225
864691135593777707	4	905.768	71.8703	865.325	-4.66953
864691135476112296	0	1246.54	68.7673	458.659	-10.3058
864691135058558107	0	1353.42	130.346	607.515	14.6806
864691135571236645	0	1149.07	119.633	750.376	15.1822
864691135366960121	0	1222.88	629.932	493.834	-12.9106
864691136388610935	0	768.932	75.4678	521.665	-10.1955
864691135462711709	0	953.99	341.293	570.83	5.6572
864691136286598083	0	1290.55	217.74	561.542	15.4757
864691135748686121	0	1330.4	384.311	675.758	18.5585
864691136723337469	0	1551.61	290.086	612.187	16.902
864691135345115039	0	922.064	202.287	607.126	21.3558
864691135374025033	0	923.554	260.379	723.696	16.4652
864691135269756581	0	1198.67	131.367	549.944	11.0224
864691135497617683	0	1087.48	592.795	446.392
864691135718561329	0	1397.84	280.871	615.55	11.2133
864691135754534610	0	1063.8	601.613	509.432	14.1322
864691135807658781	0	1099.99	652.369	697.194	-4.98345
864691135782763315	0	1244	683.013	558.64	-48.5406
864691135122540583	0	1122.3	649.435	671.052	3.10243
864691136388582160	0	1240.3	450.76	372.138	6.87942
864691136039387646	0	1427.27	564.443	458.553	11.5317
864691135517759370	0	1138.4	394.07	815.907	8.9212
864691136290029207	0	575.968	176.73	544.33	21.2574
864691135638959675	0	747.972	223.126	784.351	8.81738
864691135992044746	0	1485.1	475.975	355.616	29.9604
864691135580764612	0	794.554	116.744	457.53	22.3006
864691135437589234	0	671.917	113.348	618.546	2.5485
864691136723485181	0	1393.21	568.402	339.505	6.01327
864691135113134745	0	598.205	583.329	606.41	9.11785
864691135593539371	0	1464.63	153.031	570.39	12.116
864691135697388309	0	1491.34	165.113	727.177	-11.6386
864691135058589339	0	802.274	506.815	853.872	-41.6377
864691135155511140	0	1005.46	59.9465	690.78	-3.23936
864691136951638495	0	693.806	386.256	759.511	-5.61409
864691136108722360	0	1396.91	255.083	382.661	16.8258
864691135740269163	0	1282.42	271.863	434.755	12.7813
864691135393965813	0	632.202	560.106	759.644	23.1292
864691135474701632	0	683.493	259.904	840.164	17.9273
864691136004793546	0	1367.42	274.58	470.17	16.8429
864691135873938062	0	913.95	350.756	584.636	-3.36699
864691135683959991	0	1160.84	549.783	500.089	-1.30647
864691135686937056	0	508.222	267.35	589.204	36.4808
864691135945697316	0	1280.88	167.691	682.088	3.60833
864691135526111067	0	1101.97	429.649	777.118	34.0112
864691135454059370	0	1156.03	208.421	754.056	36.0259
864691135937413685	0	1543.65	497.143	638.263	17.3437
864691135571289637	0	1350.78	463.387	494.418	2.79819
864691136194197992	0	626.775	132.135	581.239	20.0036
864691135692701119	0	833.959	318.195	852.518	-1.57619
864691135348308951	0	954.863	227.74	601.947	21.4257
864691135373734985	0	774.777	257.841	532.069	13.1535
864691135876340051	0	1536.37	547.502	399.111	3.48194
864691135864258430	0	1282.32	560.009	611.326	21.867
864691135490521191	0	783.84	126.712	615.304	17.6893
864691135382206194	0	591.36	657.293	646.17	-12.6127
864691135468403794	0	1553.96	632.535	616.128	-10.6121
864691135939346177	0	1455.01	270.274	661.215	11.7917
864691135440509768	0	1313.31	108.767	401.308	-26.5517
864691135323236252	0	813.586	201.849	588.113	3.81578
864691135740465771	0	910.694	230.425	753.055	21.8625
864691135837209235	0	811.124	209.202	531.887	23.0509
864691135696295578	0	1272.96	538.04	467.332	34.6874
864691134947731196	0	975.581	522.018	676.58	10.2299
864691137197182273	0	946.809	407.782	658.857	3.10177
864691135360487495	0	1248.55	118.531	685.275	12.5274
864691136422838831	0	1009.41	276.069	700.045	40.3561
864691135939348225	0	1453.82	353.61	445.245	13.6355
864691135639002171	0	715.034	660.616	862.744	-65.4295
864691135303154087	0	809.924	298.181	679.334	11.2212
864691136444114819	0	1215.75	674.126	479.442	-18.4604
864691135274125541	0	766.85	352.173	713.407	18.29
864691135181834754	0	661.954	470.669	607.171	33.5311
864691135385695317	0	1220.52	267.323	400.451	24.5949
864691135926538452	0	944.481	453.466	711.569	18.4624
864691136443756419	0	1321.4	329.476	616.972	18.842
864691135403724270	0	1129.64	82.6501	438.994	-1.54145
864691135274324453	0	999.145	495.735	467.783	16.7993
864691135468409170	0	534.28	225.654	536.791	12.0708
864691135915500902	0	643.618	474.279	766.103	18.0315
864691135771674187	0	1064.76	345.725	614.608	-11.4757
864691136273942797	0	966.946	523.658	621.708	-3.5608
864691135194421034	0	1163.33	545.312	529.192	-1.15143
864691135462752830	0	965.786	508.264	844.253	25.1087
864691135568920966	0	921.823	85.1934	835.102	-7.05812
864691135575103006	0	1003.24	267.346	533.022	17.9577
864691135407277513	0	1218.28	337.498	584.907	15.161
864691135590117643	0	588.498	214.888	539.069	25.8758
864691135855629102	0	1167	326.336	587.233	15.6096
864691135604518979	0	1031.71	188.185	385.582	13.023
864691136039374846	0	1414.32	216.351	513.906	11.582
864691135782793523	0	752.736	693.357	674.533	-90.8863
864691135012531702	0	588.253	88.6947	561.792	-3.43665
864691135013057430	0	1033.66	211.989	498.96	9.48113
864691135581616237	0	958.2	248.508	667.141	17.5023
864691135576950789	0	976.658	511.604	840.078	5.72604
864691136965844942	0	901.238	308.786	781.372	-2.44785
864691135739022484	0	1524.59	376.717	692.543	22.5715
864691136334283955	0	923.269	716.383	566.7	-51.2567
864691136379101397	0	1390.21	406.069	398.179	17.6341
864691136010970531	0	1284.32	541.262	416.644	13.7388
864691136123676966	0	1344.65	464.756	450.146	36
864691136990263445	0	1373.77	465.853	484.935	54.0684
864691136004761034	0	1473.08	262.372	693.062	21.7487
864691136056358616	0	1349.18	670.964	564.077	-147.293
864691136388820752	0	1323.98	312.216	719.016	18.926
864691135383030258	0	972.661	578.099	671.374	24.2979
864691135577007621	0	679.287	289.816	715.376	14.595
864691135614137291	0	985.062	105.069	416.735	12.6683
864691135303163559	0	1063.85	219.31	677.886	14.8512
864691135777128381	0	1442.55	669.801	362.147	0.729221
864691135491200351	0	583.588	436.026	519.275	15.5219
864691135382987499	0	1178.65	614.318	712.784	20.9279
864691135865606789	0	1040.46	546.054	539.253	29.9179
864691135516195539	0	1417.72	344.081	461.157	12.9956
864691135548043460	0	892.418	155.545	531.858	16.4789
864691135463020094	0	992.101	143.233	640.443	14.8578
864691136568001698	0	1436.21	430.762	702.125	15.3709
864691135584235506	0	1113.4	122.536	384.261	15.1394
864691136966022350	0	1413.01	499.107	718.784	-3.97409
864691135589891851	0	1226.87	502.452	725.47	2.22019
864691135194819882	0	767.505	172.803	739.43	-33.6269
864691135614420427	0	856.624	133.035	592.675	1.2997
864691135724211115	0	1139.67	144.605	639.634	3.08486
864691135454309994	0	1159.83	394.476	705.409	27.8746
864691135491518303	0	666.494	231.218	622.43	7.6976
864691135937403189	0	980.412	514.322	648.553	30.7203
864691136238291390	0	1508.81	184.264	379.263	11.0643
864691135945410084	0	1519.1	233.859	554.843	19.105
864691135502355125	0	1263.39	163.208	698.09	19.3546
864691135440463432	0	681.143	244.985	545.27	40.3128
864691135500653042	0	1019.07	247.79	462.369	16.5088
864691135957835210	0	1338.47	268.955	411.954	22.6361
864691136236704783	0	1329.29	370.941	433.385	6.48515
864691135399708146	0	678.871	141.447	734.06	14.7475
864691136143401524	0	880.996	151.766	462.696	4.16857
864691135345444767	0	803.269	504.784	868.714	25.3122
864691135644640495	0	1067.06	272.391	820.174	26.0356
864691135494026384	0	1531.02	531.127	599.812	3.29646
864691135345121695	0	1142.94	64.4246	528.85	4.15637
864691135660494832	0	1543.82	621.544	572.439	-10.559
864691135565071812	0	730.933	284.785	500.439	23.1066
864691135516236755	0	822.951	184.583	751.77	11.947
864691136911847409	0	1006.3	260.07	551.969	24.9747
864691135274534629	0	688.278	338.926	805.454	6.91703
864691135941331060	0	1053.01	245.688	511.493	11.8176
864691136134406027	0	725.692	431.242	824.661	16.8224
864691135207734137	0	1113.82	323.771	650.825	-6.63156
864691136272936894	0	1199.32	498.035	668.491	39.6351
864691135991518657	0	919.599	65.7838	495.904	1.07624
864691135715226650	0	581.746	470.898	641.475	32.0495
864691136443744387	0	1352.37	283.686	397.992	37.1139
864691135162370349	0	963.186	454.001	667.863	22.3129
864691135568925574	0	724.11	291.561	817.915	23.6237
864691135403701746	0	859.105	76.5271	428.76	16.7667
864691135012383478	0	1509.34	587.078	338.733	14.1956
864691136811805555	0	1062.23	324.34	455.764	22.5085
864691135968907109	0	1467.93	544.617	477.225	1.98485
864691135571134189	0	927.251	408.443	444.81	13.9823
864691135488214330	0	1133.25	633.526	703.009	9.2765
864691135272156945	0	847.205	247.908	531.368	8.88003
864691135656092356	0	1208.83	625.303	709.391	-8.32292
864691136912710766	0	1036.66	663.996	700.298	-15.2921
864691136451109375	0	1236.58	217.101	786.916	7.67694
864691136692161654	0	998.076	82.0035	488.008	5.7303
864691135508704265	0	1367.34	130.02	511.182	13.625
864691135837199507	0	1498.68	104.247	682.111	10.49
864691135740256619	0	770.561	260.62	651.767	15.2056
864691135730133689	0	1276.23	394.88	418.571	47.1162
864691136922735332	0	1292.8	276.768	618.987	15.8434
864691135491197279	0	934.12	273.26	743.613	19.3184
864691135334558697	0	1164.63	605.628	432.569	20.6817
864691136008771244	0	943.463	222.896	571.781	3.51551
864691136084040044	0	539.026	409.643	513.738	19.019
864691135407430089	0	1025.73	213.966	585.651	21.8501
864691136041434198	0	1267.83	127.992	608.647	13.2385
864691135807652637	0	549.459	345.299	538.398	9.76342
864691135730113465	0	906.317	614.66	507.066	-10.3945
864691135617723791	0	803.971	646.513	621.544	-1.65492
864691135864244094	0	1173.1	72.1162	588.556	4.6779
864691135122301479	0	1195.08	576.414	632.828	-8.51235
864691135939745025	0	852.032	465.082	813.116	40.6171
864691135393947381	0	649.114	328.926	774.101	7.25468
864691135807629853	0	532.467	126.334	574.574	13.0127
864691135837469075	0	932.199	479.105	517.167	4.03176
864691136903471026	0	741.241	159.572	511.07	14.9049
864691135837184659	0	654.123	402.833	490.515	18.2229
864691135575437598	0	832.613	540.533	515.029	31.7123
864691135274107621	0	1465.63	220.478	744.227	5.83505
864691135538090866	0	1456.25	247.57	640.73	15.0325
864691135738959764	0	1378.06	327.767	569.241	8.34097
864691135725593919	0	669.229	419.637	608.162	33.7487
864691135888485513	0	1317.5	305.643	676.178	10.2758
864691136309689434	0	889.796	573.324	806.731	-53.3894
864691135953768456	0	1433.62	186.886	632.993	20.9679
864691135428868144	0	1091.5	584.769	810.482	-1.60314
864691135573969860	0	688.533	391.559	779.438	-3.03098
864691135753581517	0	1218.79	209.79	429.968	13.6726
864691135864415870	0	634.435	634.258	651.51	10.9412
864691135946969697	0	1040.79	100.814	725.221	16.1803
864691135382966507	0	1330.83	511.526	485.87	17.0502
864691135717139348	0	1321.89	117.089	314.782	-7.62263
864691135724220075	0	1459.02	379.459	293.555	22.3815
864691135013220502	0	1045.42	360.895	527.425	15.5159
864691135373408712	0	1430.11	222.777	568.152	25.4439
864691135866940694	0	823.77	544.54	503.13	15.3696
864691135730180281	0	639.041	230.915	609.064	6.26446
864691136237007631	0	928.875	497.851	582.324	-5.60113
864691136010958243	0	543.308	58.9926	572.469	-5.76986
864691135373700425	0	968.669	213.546	706.141	16.1019
864691135998239690	0	1421.14	368.232	677.842	21.7104
864691135307201862	0	1509.79	215.837	410.22	16.8667
864691135373410248	0	1396.75	234.713	724.102	12.751
864691135753587917	1	1226.28	665.82	497.989	-17.1254
864691135478373318	0	1311.23	111.477	764.658	13.3606
864691135809489612	0	678.076	418.847	809.254	27.0386
864691136912003569	0	699.36	182.967	626.457	13.1844
864691136965806542	0	1420.94	201.688	429.334	8.57238
864691136812212339	0	1136.99	562.208	445.689	-1.35317
864691135686690196	0	1436.91	276.243	420.267	12.872
864691135322992540	0	1060.45	311.792	819.006	-0.126229
864691135568923270	0	715.849	597.716	545.361	30.6204
864691135341158577	0	1126.96	485.162	487.877	7.85536
864691136175044870	0	678.494	113.467	594.143	2.54194
864691135494312080	0	779.948	655.738	812.565	-2.68214
864691135454100842	0	1173.82	447.936	392.972	23.2212
864691136436425886	0	1101.33	171.18	647.855	-42.8564
864691137053653366	0	1183.04	211.173	681.19	16.3328
864691135631250116	0	1121.04	149.748	588.051	19.0402
864691135994557098	0	1062.03	676.631	604.348	-0.0712339
864691136746655086	0	709.105	533.343	723.591	22.6912
864691135585166204	0	1221.09	641.214	508.595	-23.1255
864691136309672282	0	1411.94	268.799	440.969	17.3392
864691135517372298	0	1343.68	147.456	343.183	15.3566
864691136989927317	0	805.774	531.13	724.176	30.9649
864691135463487557	0	682.603	261.306	556.804	25.3113
864691135740192363	0	1136.12	316.499	630.535	21.1178
864691135462273181	0	1276.74	612.927	369.647	4.43461
864691135322929308	0	810.424	327.086	532.791	-4.51279
864691135660509168	0	1301.36	114.472	330.608	11.5
864691136721802094	0	797.884	597.218	775.572	3.90236
864691135373670473	0	1484.54	422.042	627.813	31.5981
864691134885046010	0	796.806	367.853	579.409	4.61224
864691135538500210	0	1278.09	181.026	699.372	29.2435
864691135876034899	1	1296.49	695.701	502.922	-73.7499
864691135467588236	1	1203.01	64.721	378.893	22.4497
864691135777515709	0	881.454	385.29	855.877	19.9054
864691135952131875	0	891.629	210.539	534.105	6.46094
864691135382975979	0	933.896	314.365	443.545	2.355
864691135975685443	0	1410.82	345.277	617.56	19.1564
864691135478300870	0	880.418	125.461	838.107	9.42632
864691136577470996	0	992.334	72.5514	823.04	-9.84315
864691135695950490	0	762.325	284.113	532.896	10.0836
864691135155528548	0	1260.12	628.276	638.605	-73.6999
864691136020711416	0	1019.75	242.465	503.496	17.1019
864691135374631410	0	779.605	651.516	644.162	11.2735
864691135207746937	0	1394.97	373.96	472.759	4.6799
864691135462753086	0	974.095	336.08	523.883	-0.723919
864691136723526397	0	503.826	246.672	529.782	7.98519
864691135538493298	0	1192.15	210.382	525.807	9.85093
864691136296674843	0	1422.81	502.246	699.303	24.8753
864691136990141845	0	941.529	115.314	762.537	25.2458
864691135584053624	0	590.909	708.967	651.729	-50.5185
864691135799757154	0	885.234	263.151	601.727	13.146
864691136418636183	0	1536.14	89.6477	537.556	8.91724
864691135132873120	0	1114.86	418.336	700.223	20.6044
864691135809508300	0	1222.07	393.392	652.6	13.6706
864691135945441316	0	1382.64	667.754	477.756	-28.5042
864691135809511884	0	1142.85	509.67	448.211	28.4467
864691136418655639	0	1179.08	116.338	465.171	15.9207
864691135683615986	0	1418.32	169.549	686.771	13.0427
864691136723570685	0	738.618	499.846	731.656	3.5036
864691135937390133	0	836.163	366.442	821.018	17.1083
864691136757436270	0	815.549	356.443	537.218	-15.4945
864691135341071301	0	1104.43	367.277	760.193	24.4082
864691135334481129	0	1008.82	212.347	808.5	28.9145
864691135953750536	0	941.479	119.982	512.851	5.68239
864691135758536014	0	664.124	242.59	658.925	4.97174
864691135058792859	0	730.295	259.069	600.411	12.9294
864691135475002944	0	642.285	310.213	491.553	18.7817
864691136829381348	0	553.13	136.099	555.845	14.8518
864691135345197215	0	599.283	215.039	523.693	20.175
864691135581593709	0	1109.5	528.87	438.805	17.4073
864691136031713467	0	1315.02	553.689	443.132	34.7552
864691135540732612	0	941.417	231.51	462.828	26.8807
864691136911724785	0	1405.14	345.016	412.255	17.8789
864691135937409589	0	1536	291.237	532.295	1.43766
864691136019200648	0	1201.37	169.595	458.485	14.3212
864691135758555982	0	1013.41	75.4373	744.465	-9.31131
864691135654045378	0	1092.71	119.802	406.921	3.88208
864691136194016982	0	1230.09	299.973	623.296	13.109
864691135385295189	0	1380.5	215.894	548.344	20.9213
864691136388576272	0	1041.6	207.008	595.505	27.5781
864691135512082930	0	1096.82	380.573	451.045	21.5967
864691135394001141	0	1345.69	243.051	437.919	17.5606
864691135776542816	0	1095.53	466.56	495.844	24.5387
864691135576941573	0	1036.71	499.23	441.658	43.0002
864691135876211795	0	623.165	202.751	651.362	28.3366
864691135490657010	0	1053.24	627.427	534.858	3.95619
864691135989623242	0	1311.73	239.619	386.576	14.7727
864691135680279700	0	1517.75	288.73	718.566	13.7565
864691135155561060	0	1507.67	516.092	387.421	31.6426
864691135564536855	0	754.624	395.816	886.861	24.5167
864691135233456729	0	1362.17	336.599	749.48	12.7637
864691135494069904	0	1198.71	331.892	624.085	10.9937
864691135776173997	1	1307.62	308.83	669.333	5.51029
864691135807650845	0	1450.22	189.474	640.216	20.6957
864691135682305220	0	1189.45	445.755	734.168	29.3158
864691135213088056	0	558.505	359.043	656.207	15.857
864691135373372360	0	918.068	329.633	868.055	7.40728
864691135660505584	0	1465.4	560.324	563.021	11.1323
864691135210027712	0	1361.65	269.225	650.565	23.5659
864691135538441074	0	1218.88	445.656	787.588	2.92383
864691135748597289	0	768.162	155.73	652.504	9.15816
864691136482899500	0	1356.7	270.839	421.459	10.9795
864691135385358165	0	1141.77	240.323	396.699	18.1118
864691135478423238	0	1030.74	397.013	675.467	18.0329
864691136237446716	0	940.587	363.486	575.334	12.3548
864691135132856992	0	632.351	498.6	631.083	10.5468
864691135382977003	0	1020.72	107.478	467.681	-1.11144
864691135590285579	0	999.109	42.2974	649.573	-7.43032
864691135468163922	0	1169.66	151.81	406.258	25.2533
864691135272413457	0	1022.08	546.586	564.877	-7.97976
864691136521576337	0	916.576	397.625	798.051	-3.35562
864691135472014386	0	864.319	411.241	527.611	4.75467
864691135758506318	0	1472.14	446.27	501.102	24.097
864691136740429404	0	1455.37	490.322	697.636	28.5011
864691135322933404	0	767.11	149.2	753.87	10.9777
864691136422849839	0	1408.54	554.549	416.229	9.85337
864691135474594880	0	658.695	611.471	772.216	4.67976
864691136662240222	0	1491.83	590.08	591.957	-10.5461
864691135864092798	0	995.288	424.001	711.025	10.0062
864691135117796829	0	1079.43	238.201	473.473	11.4422
864691136559422882	0	1280.62	170.348	367.59	20.4634
864691136011066531	0	1116.39	143.984	610.078	19.2409
864691136273637645	0	1271.42	319.211	727.335	14.9857
864691136370822024	0	1048.25	57.0637	378.95	18.2106
864691135809442252	0	1180.65	103.517	436.132	3.43471
864691135782536755	0	910.676	600.049	574.289	3.91211
864691135700217979	0	943.146	369.333	759.876	7.86036
864691135366958841	0	1357.62	651.265	532.068	-56.0386
864691135194691626	2	678.275	290.492	821.768
864691135373777352	0	1022.81	335.601	467.435	5.22796
864691137053642358	0	731.623	651.126	852.469	-91.2051
864691135502347189	0	798.224	190.42	517.447	13.2521
864691136813314414	0	858.519	508.214	531.627	34.2141
864691135782751539	0	819.449	615.911	769.569	8.17334
864691135586870770	0	1122.39	287.618	595.051	12.3884
864691135681051076	0	1069.79	371.898	794.786	8.94701
864691135918641840	0	673.262	156.415	796.411	12.8964
864691136922783972	0	1198.92	413.301	534.395	4.18101
864691135383225067	0	782.195	624.305	572.04	0.0116394
864691135952235043	0	1116.61	56.5333	522.888	-9.02746
864691136945593823	0	1482.57	323.715	377.579	10.807
864691135999574474	0	1361.44	263.77	572.434	17.2501
864691136031894203	0	1042.9	123.403	511.229	27.1591
864691136827322478	0	863.371	168.829	511.655	11.4221
864691135338050022	0	865.699	508.563	802.135	20.3648
864691135684296631	0	1318.46	381.493	375.325	21.3326
864691135615768169	0	797.108	143.403	775.982	16.377
864691135415986106	0	1291.9	523.423	593.962	14.3568
864691136328923882	0	1330.59	262.702	494.798	20.9183
864691136008530862	0	1076.75	97.431	642.652	18.7922
864691135323241116	0	1154.77	451.555	665.051	18.4583
864691136099835765	0	1130.12	134.911	669.723	21.1653
864691135490224231	0	717.073	414.384	763.151	10.1133
864691136951635935	0	1232.79	315.232	589.379	4.12402
864691136062130312	0	1283.35	225.135	650.108	16.6762
864691135590320907	0	810.793	400.201	718.849	19.1688
864691135754645970	0	916.975	311.163	727.534	12.194
864691135434373362	0	938.746	299.491	490.325	8.61882
864691135614139339	0	1406.74	478.069	398.802	32.866
864691135590252299	0	916.02	650.487	765.576	-5.06791
864691136951552479	0	743.652	232.084	613.821	27.6487
864691136922781412	0	889.111	290.279	884.829	26.8276
864691135945556772	0	652.36	308.874	807.652	1.42009
864691135497796627	0	870.66	290.028	866.192	14.4574
864691135337733350	0	1485.98	428.274	523.608	27.6215
864691135585157244	0	793.438	300.349	764.929	11.8448
864691135945443108	0	1448.53	94.3162	526.765	20.5456
864691135012554742	0	968.056	484.368	744.856	5.78196
864691134885070842	0	1030.58	392.947	775.713	-14.6724
864691135104279117	0	1084.61	506.385	517.175	1.18033
864691136311904573	0	1040.95	327.064	814.942	16.7725
864691135748585001	0	1284.28	453.537	358.527	31.7674
864691135445748370	0	677.509	538.337	775.44	13.8871
864691135736926596	0	808.939	208.486	465.155	6.19878
864691135373744201	0	854.814	723.494	604.677	-34.5805
864691135064995908	0	1221.73	318.503	581.71	4.2338
864691135269756069	0	1409.64	296.948	625.803	16.3594
864691135654021826	0	710.98	612.009	608.989	-2.84596
864691135373371848	0	932.955	280.547	820.646	18.4804
864691135341027269	0	753.048	656.519	527.066	-38.5751
864691135517695626	0	865.838	111.303	688.023	12.1
864691135866427926	0	743.91	404.894	707.179	8.76843
864691136618446733	0	1046.81	270.248	720.468	21.5261
864691136008559278	1	822.621	135.257	500.041	12.4553
864691135367370233	0	661.127	171.164	767.606	8.97699
864691135440466248	0	640.096	385.233	608	-0.791199
864691136912005105	0	1060.11	627.688	518.26	1.54747
864691136002835402	0	1364.72	298.953	714.497	4.00167
864691136390750079	0	898.592	519.534	771.678	26.5944
864691135012523766	0	774.607	254.603	910.42	29.5652
864691135354908367	0	863.015	363.488	868.19	23.3406
864691135847941214	0	578.912	355.969	638.508	-0.0406398
864691135463520325	0	772.328	169.252	871.583	16.2951
864691135385250901	0	1264.88	137.66	515.699	4.35874
864691135478258630	0	863.434	634.396	532.934	9.20981
864691135501532738	0	1038.49	359.899	512.376	-1.68436
864691136560910754	0	1471.82	182.475	458.815	17.1482
864691136273646093	0	1418.19	437.028	558.867	21.9579
864691135614133963	0	1129.34	202.468	373.911	25.7132
864691136723492605	0	830.061	407.013	740.508	11.5447
864691135644641519	0	1222.13	245.867	706.071	22.4797
864691135334501865	0	1357.73	449.831	434.275	10.9188
864691136084079980	0	914.824	487.67	490.238	29.1315
864691135445633170	0	747.42	68.3411	462.472	-5.41796
864691135777132221	0	1103.8	134.515	506.273	4.07156
864691136422819375	0	790.156	383.907	536.623	18.8894
864691135303146407	0	1544.78	191.371	612.983	37.8032
864691135474683968	0	754.502	89.5015	546.976	-4.33362
864691136443718531	0	788.375	367.514	713.253	22.3126
864691135847928414	0	1524.51	477.968	714.056	38.4118
864691135474646848	0	906.208	152.253	713.533	11.6826
864691135468149330	0	1019.12	320.312	846.055	6.50439
864691136031785659	0	622.142	366.841	654.855	8.99062
864691136723458301	0	609.919	409.611	636.736	-55.3341
864691136681964918	0	1193.29	259.489	788.289	14.1547
864691135544405032	0	1321.23	446.336	447.158	9.06074
864691135683962039	0	1376.34	489.138	696.574	14.1032
864691135081687799	0	770.575	71.7759	706.047	5.56254
864691136966023118	0	1049.64	203.365	850.788	3.33473
864691136008538286	0	639.183	243.475	660.664	30.7632
864691135510421200	0	1484.4	169.981	377.235	17.0245
864691136309850970	0	1217.2	411.01	545.577	17.9252
864691135498450628	0	793.214	550.136	747.164	11.5644
864691135012442870	0	1242.48	99.4072	589.508	21.3643
864691135575100958	0	810.919	66.1322	490.205	-14.1249
864691135696203418	0	676.906	113.471	820.745	14.6424
864691135700350587	0	597.861	275.898	656.537	28.7804
864691135113385881	0	984.989	80.2655	629.985	-10.9504
864691135725800511	0	666.107	254.874	829.4	6.6394
864691135585126268	0	1030.19	549.534	785.898	-6.61656
864691136134420363	0	794.633	282.553	763.079	14.25
864691135134710297	0	726.384	88.7339	737.632	-0.102148
864691135571304485	0	1148.44	367.812	578.507	-0.739436
864691135494306960	0	779.284	87.7163	734.383	14.1708
864691135937347637	0	1019.51	530.19	557.163	25.1041
864691135697657621	0	1254.37	146.213	486.016	5.33162
864691135403721198	0	966.842	310.628	454.652	-2.82569
864691135508680713	0	1468.75	623.594	443.193	1.74428
864691136041033046	0	1430.84	80.7452	714.158	-22.7717
864691135355924210	0	934.332	134.781	480.313	15.5593
864691136266563316	0	1024.57	659.909	724.495	-8.16289
864691135293051148	0	1175.91	471.555	699.417
864691136812303731	0	1020.46	284.789	617.336	19.7364
864691135122663207	0	1369.35	347.147	363.291	24.1197
864691136388885264	0	623.102	235.452	611.983	10.945
864691135391369202	0	933.502	169.585	431.418	21.5005
864691135474771776	0	1221.88	203.41	687.834	20.6048
864691135394176245	0	924.989	619.024	503.998	40.6845
864691135210006976	0	1212.22	587.067	533.418	-4.79784
864691135998154186	0	1382.48	175.82	687.685	10.0149
864691136084153964	0	857.499	355.414	501.504	-10.5201
864691136023733305	0	752.099	475.384	755.589	17.271
864691136672654471	0	1001.53	310.446	564.63	15.1117
864691136723565309	0	699.2	312.322	761.472	14.374
864691135348248791	0	819.725	677.406	611.492	-18.1543
864691135278204065	0	1507.94	469.066	374.286	40.0889
864691135345557663	0	964.101	91.1686	479.572	4.62795
864691135718446897	0	843.475	403.651	810.41	41.3315
864691136925366858	0	656.516	336.114	643.297	15.8962
864691136662409694	0	743.216	571.154	765.892	12.5905
864691136389002256	0	1419.46	438.046	575.975	20.5944
864691135272147729	0	825.798	650.736	705.142	3.61108
864691135181981186	0	933.815	440.613	698.12	14.4553
864691135340997573	0	1397.49	199.942	562.375	27.5519
864691135207756665	0	1328.03	428.485	389.422	15.914
864691135557667780	0	775.905	580.121	631.448	6.9135
864691135385185877	0	687.503	309.981	848.333	20.3004
864691135560522721	0	1201	111.387	544.81	12.0873
864691134988546938	0	1350.91	170.23	525.73	15.1022
864691135571235621	0	1199.18	137.596	427.286	13.7779
864691135396378145	0	1104.07	487.934	450.63	27.9193
864691135194401066	0	615.888	246.339	549.881	42.0292
864691135322964124	0	1165.04	337.984	758.34	-2.83025
864691135991522753	0	767.137	235.845	797.558	18.8742
864691135490929895	0	1370.59	562.919	489.503	13.1058
864691135233389913	0	907.862	154.186	609.879	18.244
864691136973959708	0	1148.04	161.871	414.704	28.77
864691135497677810	0	1062.97	577.491	501.618	3.8465
864691136023739961	0	1060.79	556.946	784.182	-6.75394
864691135865974149	0	800.757	285.491	668.917	10.7556
864691135587784690	0	1236.38	543.118	679.431	1.43855
864691135383087083	0	956.546	114.912	491.009	10.7345
864691135100127008	0	926.783	139.487	455.865	12.6527
864691135293210124	0	866.431	460.282	515.675	45.4706
864691135490589159	0	1269.65	248.969	334.314	16.5055
864691135374000969	0	1220.48	634.546	744.336	-0.0040118
864691135488236858	0	1370.67	508.37	399.224	14.8804
864691135858691432	0	881.828	126.475	758.854	19.5574
864691135699410210	0	835.342	588.322	688.011	0.664404
864691135815846479	0	826.119	472.45	741.83	9.54717
864691135292193206	0	1336.59	556.985	720.766	14.5532
864691135407439561	1	1123.52	177.612	539.439	13.5528
864691135657842306	0	1151.5	299.863	775.56	14.3171
864691135274146277	0	602.414	519.142	631.845	17.871
864691135468147538	0	673.661	317.085	761.563	17.0962
864691135746804360	0	1115.21	107.262	701.659	7.13149
864691135946679905	0	1168.29	313.486	403.372	8.47202
864691135122296871	0	850.82	695.266	622.91	-103.617
864691135278509985	0	836.112	216.986	700.667	19.4828
864691136723545085	0	608.097	321.299	555.586	-6.0133
864691135858691944	0	1319	329.313	605.363	-7.31393
864691135974450031	0	1273.77	231.81	457.211	17.4592
864691136116157348	0	1004.07	201.85	709.775	19.9035
864691135807248925	0	1461.38	363.038	628.732	17.4357
864691136143412788	0	799.361	260.322	462.498	17.7998
864691135363092466	0	912.688	251.987	826.172	12.3781
864691135467929228	0	786.56	115.784	752.779	9.56958
864691135759388861	0	1479.15	652.684	342.649	-44.6093
864691135360176199	0	1194.73	527.553	369.093	29.2958
864691136618431373	0	1231.98	569.605	765.122	5.41448
864691135338086118	0	608.116	188.501	584.168	4.25527
864691135884233584	0	1101.64	664.529	652.863	-78.5828
864691136065281944	0	665.942	78.3121	656.993	-15.1037
864691135654035650	0	1169.57	96.4171	460.324	16.7151
864691135718447921	0	808.697	581.731	614.028	2.52922
864691135644616943	0	1326.38	147.369	356.583	16.5664
864691135104028237	0	1048.8	146.825	564.152	19.5758
864691135466828740	0	1451.61	664.806	533.264	-20.7011
864691136309746010	0	1338.36	382.737	405.325	11.4116
864691135515927251	0	1086.84	666.17	424.408	-13.3847
864691135341174981	0	696.013	263.469	870.873	16.335
864691135937408565	0	1250.89	242.679	501.542	19.2842
864691135494447760	1	1032.37	282.778	829.368	6.76633
864691135699255842	0	980.804	120.095	509.941	1.34064
864691135969040485	0	1115.7	102.709	599.742	23.9156
864691135103998797	0	638.618	90.2212	614.907	11.6253
864691136273268414	0	1116.15	343.231	822.157	-9.94523
864691136486754578	0	1191.13	483.75	405.318	35.7431
864691135491244383	0	1094.15	592.07	500.145	-2.27642
864691135462713918	0	1420.15	522.521	359.76	24.062
864691136451088127	0	1433.78	522.661	453.693	5.73259
864691135951974947	0	1257.87	111.482	505.844	12.2355
864691135323256732	0	699.502	436.861	885.026	25.4335
864691135988667392	1	1485.04	234.78	333.688	20.4562
864691135358811992	0	995.134	153.987	577.169	6.01492
864691136296665115	0	707.935	425.164	843.311	42.3589
864691136236729871	0	691.911	507.764	793.806	20.211
864691136118418968	0	989.439	641.53	596.4	-55.4654
864691135847918174	0	826.73	277.913	882.512	23.8913
864691135750894984	0	1011.97	263.218	614.732	3.35477
864691135323071132	0	808.906	89.12	480.249	6.57882
864691135734341780	0	1374.13	114.761	501.813	9.42547
864691135771762171	0	807.015	416.787	726.427	6.5919
864691135876030547	0	1434.71	676.753	380.727	12.008
864691136273691405	0	1479.13	147.218	719.657	11.4158
864691135303166631	0	1355.97	485.882	718.322	30.4408
864691135274543077	0	1089.17	452.503	802.752	14.3885
864691135527934962	0	1111.84	317.221	383.193	-5.57261
864691136175036678	0	613.413	239.477	586.681	8.95806
864691135210398656	0	960.757	489.392	587.43	11.3966
864691134988389242	0	1030.5	51.4506	456.118	2.50824
864691135609478919	0	1314.31	569.09	553.671	11.1518
864691136602107857	1	1283.35	261.923	381.254	24.0733
864691136038456200	0	1276.7	316.854	458.872	14.1414
864691135568878470	0	1058.13	694.616	556.922	-21.1115
864691135467919244	0	775.896	325.181	871.403	4.27509
864691135542895556	0	542.369	336.301	589.271	10.7881
864691135939385345	0	591.609	120.096	544.369	9.39597
864691135841085411	0	1481.23	588.511	697.985	-99.9501
864691136545914018	0	1478	479.513	623.209	7.75731
864691135815492943	0	729.022	238.266	549.425	15.1417
864691135695959706	0	972.363	261.931	832.037	26.8162
864691135686949088	0	1289.71	572.49	679.725	-0.908312
864691135614164683	0	664.194	644.986	646.39	-1.53728
864691136194464232	0	843.703	460.847	606.308	19.8805
864691135446823922	0	685.408	520.634	812.744	9.33935
864691135587086834	0	1083.47	306.705	690.031	1.58889
864691136703702382	0	1025.38	339.345	783.224	19.6778
864691135065258820	0	1188.78	178.102	350.437	32.5335
864691136575488418	0	1272.31	261.681	419.614	22.818
864691135721825172	0	1511.57	326.783	481.053	18.8383
864691135256540335	0	1465.84	544.689	511.25	0.612024
864691135855680046	0	1021.91	302.259	594.044	-0.3966
864691135544425256	0	1028.83	126.162	816.488	11.1231
864691135915193190	0	706.301	554.035	632.882	4.16733
864691137054027382	0	809.084	168.26	598.636	7.47672
864691136333754803	0	1205.6	370.937	571.496	8.64735
864691135012364022	0	1049.76	268.86	811.477	9.65715
864691136811865203	0	1282.64	133.554	361.004	8.64989
864691136618399117	0	823.582	244.258	578.395	7.7938
864691136273249214	0	791.551	358.65	745.567	4.66502
864691135373730377	0	850.159	454.874	800.663	3.08359
864691135132653472	0	1490.11	630.348	632.472
864691135876238419	0	1011.58	324.809	510.951	32.0128
864691135968943205	0	1080.47	369.873	642.301	8.95695
864691135581563757	0	992.194	479.806	531.806	-4.76992
864691135583657336	0	1514.12	564.509	310.438	37.474
864691135697409301	0	1118.16	549.459	462.829	3.334
864691136209010364	0	1118.04	77.7461	618.483	-1.82629
864691135366980857	0	584.648	709.628	599.043	-36.0424
864691135699390754	0	913.865	367.435	462.846	12.2604
864691136174971654	0	1251.57	123.074	540.317	6.7924
864691135584087538	0	1021.68	671.343	729.745	-9.10907
864691136753398126	0	1431.41	285.145	323.958	42.8388
864691135564987223	0	1318.04	172.15	707.16	25.1212
864691136031944379	0	1036.85	242.561	846.878	15.2736
864691135584382706	0	1180.8	104.741	423.892	16.0534
864691135458039538	0	995.877	405.088	506.756	24.0575
864691135588514290	0	1247.91	584.33	448.471	-106.018
864691135697545237	0	795.906	564.282	753.741	7.78897
864691135583062468	0	624.18	331.488	703.435	-19.3757
864691135771670091	0	820.694	365.737	821.502	14.0305
864691135782785075	1	998.826	292.139	814.83	27.5554
864691135730101945	0	729.299	602.872	748.084	4.34785
864691135348306903	0	1384.73	314.481	707.875	35.0097
864691136031766715	0	558.728	214.499	508.306	23.5917
864691136973687836	0	1477.38	559.736	496.834	-0.652154
864691135502320053	0	1210.72	524.662	596.043	15.9458
864691136673048711	0	986.519	446.21	477.27	24.0167
864691135490581223	0	760.164	578.005	570.818	0.291973
864691135012539894	0	708.74	158.006	704.229	12.6199
864691135994851754	0	801.877	609.208	803.094	-10.2549
864691135815459407	0	776.266	704.522	634.757	-56.4998
864691135582277106	0	1237	290.914	559.13	8.28338
864691135385304661	0	1193.26	279.393	463.15	19.6514
864691135945547044	0	914.735	229.222	790.884	10.9508
864691135058576539	0	1335.47	574.334	502.533	16.9744
864691136487222546	2	688.383	239.881	899.916	28.6785
864691135736224404	0	1354.7	610.299	569.615	6.97413
864691135367008761	0	920.413	286.242	784.025	85.1782
864691135360216903	0	922.196	239.467	603.282	19.7522
864691135293065228	0	1181.04	512.189	426.589	16.6525
864691135162222125	0	577.514	415.613	538.389	30.0967
864691135538069362	0	1239.64	131.608	638.595	6.13693
864691135748554793	0	1260.39	264.386	495.81	8.53015
864691135640793411	0	1218.64	175.54	438.126	22.8141
864691135660486384	0	829.578	107.876	550.118	11.9614
864691135687146208	0	737.111	608.809	738.386	-3.81061
864691136443868291	0	786.374	180.899	818.722	15.0978
864691136723455485	0	1245.15	74.4277	599.655	2.44571
864691135134656537	0	928.147	325.762	709.472	3.4615
864691135575322398	1	696.381	279.063	620.154	5.68602
864691135462771518	0	723.608	540.1	478.303	42.1075
864691135367480825	0	991.077	159.277	848.121	3.53432
864691135777522365	0	976.716	596.94	584.451	2.0822
864691135755082450	0	1284	384.87	548.718	10.2735
864691135337761766	0	832.395	131.67	505.116	17.4408
864691136443736963	0	1340.24	627.782	625.633	-22.0742
864691135476117672	0	944.236	611.69	561.779	-0.957207
864691135394014453	0	1327.52	163.057	766.341	7.87787
864691135974780527	0	1349.77	323.688	623.645	12.537
864691136601557969	0	632.263	518.17	639.69	5.10753
864691135454417770	0	1368.19	231.077	460.193	12.9501
864691135994523562	0	989.584	198.667	703.035	12.7241
864691135593537579	0	1174.72	446.154	404.983	47.2785
864691135334830313	0	729.961	546.507	747.336	6.41527
864691135586911474	0	1105.65	297.457	522.618	21.0229
864691135345257375	0	896.081	334.142	493.94	8.42758
864691135991505089	0	1507.95	288.161	533.794	0.191857
864691135850938311	0	668.327	372.973	586.771	13.3069
864691135058569627	1	754.521	639.861	808.521	5.89847
864691135585052146	0	1273.87	94.6387	646.95	13.8391
864691135274120933	0	1043.87	83.181	804.208	-3.44238
864691136273077950	0	625.669	346.468	565.992	9.7816
864691135748592681	0	1183.76	244.827	494.01	0.590008
864691135446624340	0	1195.57	160.325	713.78	15.7273
864691136486772242	0	1164.24	339.123	436.361	17.7277
864691135210009280	0	1181.6	347.384	697.826	14.3751
864691136108751288	0	1075.41	124.153	665.73	18.4741
864691136538557090	0	1471.97	356.883	666.701	21.8614
864691135644561391	0	746.207	272.435	466.928	34.3397
864691135463679301	0	1156.99	475.018	461.818	16.5792
864691135739707540	0	690.696	228.192	857.032	11.0774
864691136436391326	0	1199.5	360.248	500.904	-21.3092
864691135809423820	0	715.869	300.908	786.579	16.6193
864691135081669879	0	1287.57	264.853	343.62	14.0575
864691136065248408	0	649.769	712.928	695.209	-43.0731
864691135382671834	0	1088.16	627.549	668.08	-16.1329
864691135571167725	0	1175.64	41.8811	759.512	11.6527
864691135723197588	0	1294.86	476.744	702.015	0.418823
864691135334506217	0	1290.4	585.435	472.706	7.76236
864691135269714341	0	782.49	294.5	622.203	9.94361
864691135517366410	0	1512.57	117.678	702.613	2.55924
864691135939336961	0	1323.25	482.862	667.046	10.961
864691135968942437	0	1278.8	231.832	409.866	16.0164
864691135212612224	0	745.829	710.162	554.176	-48.3585
864691135760450493	0	1563.45	305.07	573.966	14.8999
864691135132647584	0	1151.31	555.103	531.609	15.0328
864691135396525601	0	1131.35	378.536	462.712	2.89948
864691135643516227	0	1067.33	226.112	402.011	14.0861
864691136837175662	0	1045.84	572.316	627.37	27.273
864691135508678665	0	885.024	195.916	456.525	25.1987
864691136418649751	0	776.685	349.828	802.133	18.7008
864691135994541226	0	1149.12	432.415	652.839	13.3033
864691135501549378	0	740.488	622.018	750.068	3.8118
864691134964464415	0	919.486	177.477	463.12	10.5325
864691135462761278	0	826.848	557.294	540.531	13.1193
864691136388605815	0	751.347	577.027	816.288	3.80506
864691135348270295	0	1505.32	657.643	441.317	-15.1764
864691135943969482	0	1413.28	212.78	290.898	18.7634
864691135799770978	0	1136.84	361.857	533.792	-14.5869
864691136042251144	0	985.262	187.779	405.415	8.74473
864691135449589234	0	843.399	627.366	544.947	-3.71301
864691135654080962	0	686.123	608.769	576.615	2.40544
864691135396404769	0	945.316	213.881	466.657	5.04841
864691135680265668	0	1254.56	156.85	723.909	20.6176
864691135617733519	0	1105.04	256.368	555.501	7.35845
864691135303201191	0	613.958	472.706	689.064	13.7592
864691136965771214	0	930.457	264.603	681.731	7.96529
864691135865544069	0	1434.63	78.8036	700.138	-14.0005
864691135681863364	0	1071.27	333.068	835.054	-0.680667
864691136912004593	0	710.143	207.461	847.827	12.052
864691135780808016	0	1431.75	285.43	291.806	23.7715
864691136065844120	0	663.607	245.184	878.505	21.6395
864691136286567107	0	1387.88	371.724	572.96	22.4265
864691135212718976	0	1012.02	248.681	757.343	21.8635
864691135520113650	0	962.938	650.645	742.518	-6.9543
864691136812291955	0	1380.57	151.521	471.622	3.61326
864691135501589826	0	867.569	175.994	458.896	20.1912
864691134917430026	0	1269.13	122.741	563.272	6.38138
864691135837183379	0	1030.2	415.027	793.795	6.42018
864691135373387208	0	1108.39	288.942	778.665	18.438
864691136050836979	0	1025.65	105.929	482.783	1.68281
864691135630683844	0	1135.88	594.603	492.739	10.7047
864691135497138372	0	756.696	351.649	518.574	36.3446
864691135462530461	0	1034.49	128.917	551.822	17.6121
864691136105458649	0	929.018	113.039	858.282	12.1985
864691135181712130	0	761.461	108.368	751	5.05622
864691136617460187	0	1060.54	500.537	650.944	26.388
864691135730547129	0	1023.44	267.304	453.891	18.4781
864691135064997444	0	1015.09	579.881	696.515	16.2329
864691135488211002	0	575.9	555.832	657.495	56.0748
864691135334499817	0	1423.06	145.862	443.198	3.87337
864691135345265567	0	1255.48	484.409	676.772	11.4807
864691136194349388	0	1345.72	204.445	733.234	19.2466
864691135491210847	0	1250.5	228.635	513.265	25.2719
864691135945549860	0	1297.14	256.453	782.327	18.2138
864691135337730022	0	1349.91	292.752	316.796	40.7714
864691135490570471	0	660.722	538.137	644.459	-11.7842
864691135401369586	0	816.619	682.217	587.714	-74.9517
864691135510475216	0	1394.83	377.538	393.897	1.82265
864691135748594729	0	1065.16	692.233	470.995	-62.8595
864691135858680168	0	593.873	223.608	624.035	12.2444
864691135609441543	0	1261.78	561.177	747.152	37.0289
864691136099757941	0	959.474	229.132	513.828	16.6449
864691135686989536	0	1357.93	308.353	338.092	28.0118
864691135939426049	0	758.698	251.078	555.207	16.4064
864691135564683351	0	683.426	201.027	584.252	11.3236
864691135724644523	0	1133.76	212.251	705.703	20.3175
864691135837181843	0	939.931	249.525	599.421	8.6759
864691135012907926	0	1359.55	118.315	679.423	13.9637
864691135445695122	0	1004.29	306.872	635.716	12.0073
864691136209004476	0	1050.94	289.344	741.243	3.95487
864691136134800523	0	968.825	48.8357	728.908	7.77583
864691135498327026	0	1268.26	301.316	712.832	10.0157
864691135815493199	0	996.188	670.838	756.322	-107.58
864691135683240434	0	1347.24	124.628	309.026	21.9565
864691135937410613	0	1066.36	126.626	458.294	12.361
864691135383205099	0	1269.58	115.717	709.78	23.4116
864691135134650649	0	762.295	228.215	616.318	3.61895
864691136020259576	0	1167.96	479.713	724.998	16.8601
864691135584185411	0	1075.83	174.18	487.089	0.0776444
864691136714124398	0	933.213	379.185	446.917	23.6601
864691135491646815	0	1134.92	83.7474	815.961	8.3366
864691135386372993	0	1547.83	82.5774	616.481	-8.31103
864691135544370984	0	1189.14	319.003	734.043	3.96059
864691135584052856	0	1124.07	369.471	637.856	13.1966
864691136361533666	1	590.471	84.9362	522.916	-5.9626
864691135980000136	0	1142.54	185.077	370.612	27.6166
864691135560809441	0	1324.55	384.433	696.335	15.1076
864691136089274935	0	915.108	602.493	807.883	-5.273
864691137020024174	0	808.992	242.253	540.884	9.50749
864691136273889805	0	878.328	425.412	591.335	41.2648
864691135683295636	0	1278.46	658.483	713.796	-1.62134
864691135517354634	0	1480.11	85.9039	605.307	-9.54795
864691135776972384	0	782.322	540.142	593.542	3.02597
864691135490473063	0	799.238	84.6368	567.608	13.1375
864691135117823453	0	956.34	264.202	496.858	22.9354
864691135513182916	0	679.045	283.519	590.036	29.9487
864691135256135087	0	962.869	203.954	745.958	18.2576
864691135876169811	0	783.868	404.388	550.958
864691135738325652	0	1434.52	393.062	593.211	23.0084
864691135385302101	0	1295.09	91.7507	644.01	14.0593
864691136565051554	0	1303.2	437.957	660.808	19.5961
864691136099991157	0	784.54	290.114	786.178	7.45981
864691135472073010	0	1158.98	602.532	624.694	-3.07186
864691136175077382	0	1076.05	637.169	561.907	-38.928
864691135488217658	0	813.095	76.4548	711.19	-10.9692
864691135526043483	0	715.965	116.441	751.972	16.6621
864691135488263226	0	998.02	516.092	806.279	7.44647
864691135012928918	0	887.508	140.793	854.102	9.94816
864691135490959335	0	793.601	702.372	592.797	-85.7719
864691136041073238	0	1456.65	252.138	618.938	19.5293
864691135578840387	0	1006.22	176.9	524.248	15.9062
864691135975946819	0	620.634	131.493	592.688	0.712428
864691135809514444	0	1200.82	516.409	421.248	18.6604
864691135589894411	0	1001.93	374.332	533.727	11.7565
864691136273078206	0	1511.27	309.06	375.307	5.01276
864691135654055874	0	653.027	88.0762	656.678	9.19282
864691135678226418	0	1494.6	564.711	369.157	-7.73173
864691135866418198	0	1338.47	212.148	734.723	16.7312
864691135012553206	0	867.196	238.338	845.895	14.0109
864691135693083839	0	672.427	425.749	765.745	8.99839
864691135134916121	0	1128.62	265.16	678.571	8.09135
864691135012524278	0	936.796	342.913	529.295	-17.7396
864691135986908419	0	707.044	170.74	478.407	18.2353
864691135986906627	0	1299.52	256.401	475.527	9.8136
864691135538145906	0	1240.22	615.35	437.12	4.59901
864691135999077066	0	1370.52	607.441	553.717	-3.55885
864691135695952794	0	971.353	260.19	600.74	10.7016
864691135360175687	0	1121.57	611.328	715.646	12.5829
864691135446964308	0	1123.45	83.3954	600.241	-4.9216
864691135385239381	0	1401.52	447.308	468.144	8.51292
864691136020706808	0	1048.34	532.824	772.082	3.10065
864691135360124999	0	1299.61	542.599	497.691	32.489
864691136443753091	0	731.424	302.73	840.32	9.13022
864691135725624127	0	1434.95	181.222	543.543	11.9963
864691135117980637	0	1343.84	315.343	725.566	19.8142
864691135540617714	0	1526.73	221.865	427.698	17.9328
864691136312130877	0	1329.25	606.178	594.838	-4.81012
864691135510415056	0	708.929	350.16	767.56	11.2373
864691135730537145	0	731.877	658.073	845.028	-4.841
864691135587109618	0	1318.68	156.709	597.577	5.16292
864691135718448433	0	948.422	680.747	600.854	-93.9985
864691136008415404	0	690.004	365.655	730.296	-9.20839
864691135345156255	0	1200.61	287.692	668.644	14.9853
864691135396795937	0	1032.47	99.795	836.151	-11.3862
864691135700523131	0	1239.96	538.424	589.555	9.77156
864691135571548709	0	1455.74	614.221	341.572	13.145
864691135939640486	0	1244.32	126.086	713.151	24.8339
864691135740503659	0	825.498	531.966	650.262	11.2977
864691136817302638	0	636.633	312.895	829.491	3.29062
864691135700272251	0	750.687	110.554	789.878	9.32708
864691136618743949	0	1260.24	82.8459	755.146	-0.498408
864691135508729097	0	845.953	125.858	754.602	1.60971
864691136577497364	0	1352.32	432.635	505.764	43.455
864691136371138440	0	1538.14	161	647.266	14.0312
864691135759645885	0	1517.95	327.71	320.754	24.3356
864691136289868183	0	511.596	96.8258	587.342	-5.02701
864691135322944412	0	764.539	82.0955	526.564	17.5065
864691135654087618	0	810.816	212.215	874.289	3.56326
864691135385230421	0	1442.81	251.123	600.874	29.9005
864691135155570020	0	1531.29	637.859	439.896	4.66332
864691135815487311	0	813.506	362.914	563.681	-27.6561
864691135753572557	0	871.845	98.4734	568.822	-24.0157
864691135538209650	0	1388.5	149.642	459.072	6.49987
864691135988298752	0	822.712	212.385	902.14	1.36965
864691135488241722	0	950.297	179.649	411.235	3.76932
864691135490501991	0	1235.21	439.626	423.937	18.3858
864691135697358869	0	592.492	452.147	568.145	51.6819
864691135322948764	0	592.205	333.569	633.351	10.2454
864691135465464818	0	1052.06	694.096	730.409	-18.1096
864691135012504822	0	1179.8	264.322	499.438	14.6735
864691135876016979	0	803.321	267.065	811.581	19.5006
864691135194399786	0	884.211	557.519	499.125
864691135584206200	0	1162.01	592.456	670.077	-93.5009
864691136004745418	0	1398.09	155.647	626.866	24.2694
864691135739563668	0	1088.86	478.834	637.276	6.38328
864691135777165501	0	1335.37	310.581	359.723	18.5963
864691135581556845	0	1233.57	157.468	429.73	31.0591
864691135695949210	0	606.131	611.913	693.486	1.12576
864691135463044414	0	622.143	203.596	556.43	10.2773
864691136907646318	0	1283.45	278.841	576.88	19.6757
864691135753730765	0	742.213	72.1707	626.046	-1.09443
864691135490295655	0	1221.99	191.497	753.277	15.2879
864691135194382378	0	902.052	590.046	516.052	13.1212
864691136740408668	0	1213.47	252.716	613.922	8.3042
864691135937340213	0	1073.9	132.416	736.574	24.1337
864691135998075338	0	1457.77	161.787	281.247	20.6668
864691135570725869	0	1025.1	290.336	590.757	8.11131
864691135544667944	0	803.17	718.138	573.735	-69.3768
864691135807342877	0	1013.01	288.111	458.553	12.962
864691135777486269	0	1266.64	591.427	438.48	12.2348
864691135385362005	0	1180.27	88.1552	684.171	10.3141
864691135674560196	0	1147.22	585.641	777.155	-1.30509
864691136011274915	0	1511.94	487.332	344.481	-2.61506
864691135538100594	0	660.753	265.257	607.922	22.4365
864691135815463503	0	1290.93	353.838	671.823	10.1342
864691136712773742	0	995.162	525.781	656.419	2.47283
864691135576928261	0	859.26	664.207	840.063	-130.475
864691136174966022	0	1154.19	524.808	688.108	3.41938
864691136309927770	0	1019.12	167.047	763.954	-2.39011
864691135081975031	0	1167.17	584.439	645.169	4.5931
864691135715548954	0	1100.63	683.589	478.57	1.75967
864691135758489678	0	1080.9	583.199	636.13	26.7853
864691135162252589	0	544.736	207.328	581.983	12.8979
864691136388256631	0	1116.4	495.466	569.02	12.6061
864691136050988019	0	1082.23	119.23	597.396	24.9855
864691135617734543	0	1075.03	87.1522	440.469	5.09124
864691135517350794	0	1236.97	544.648	549.053	32.5598
864691135213099136	0	850.304	74.7196	817.113	21.0399
864691135909994665	0	576.867	211.097	680.73	11.8373
864691135269702309	0	1006.26	412.827	524.63	16.9649
864691135937479428	0	1435.88	194.523	581.656	30.7614
864691137196924225	0	1482.2	103.398	574.589	14.5389
864691135644583407	0	797.316	99.4851	741.641	13.0662
864691136311747645	0	1427.74	295.556	524.643	-3.35754
864691136011236003	0	1065.36	320.595	511.109	14.5425
864691135991514305	0	1167.38	314.616	611.336	2.93132
864691136601568209	0	774.391	270.784	505.286	32.7013
864691135799751778	0	595.137	309.944	585.617	13.397
864691135385235797	0	1385.89	415.373	426.668	1.21867
864691135386358401	0	858.319	642.409	639.511	-64.5594
864691136747565686	0	1203.66	182.45	458.575	16.9434
864691136031655867	0	1305.64	258.318	450.861	9.08893
864691135737502833	0	1448.21	561.978	425.794	-3.23805
864691136118412568	0	931.922	156.285	847.792	-4.86384
864691134884793082	0	1096.22	561.401	745.156	-5.00667
864691135488259642	0	696.437	685.339	737.038	-98.2613
864691135695952026	0	664.81	518.171	829.085	6.66251
864691136882536302	0	1007.47	605.827	774.645	-9.20983
864691135953762312	0	1268.54	270.969	524.878	20.4356
864691135991492545	0	766.499	333.521	557.747	-2.00736
864691135463484741	0	556.217	324.3	597.284	-12.3499
864691135888744841	0	967.15	503.316	619.175	77.3338
864691135371252466	0	995.046	567.865	459.326	-1.57761
864691136309687642	0	780.849	228.308	674.679	17.8433
864691135700613755	0	1281.17	647.252	447.718	-4.89201
864691135946294986	0	1491.25	173.189	540.644	11.4277
864691135593501995	0	643.832	449.799	533.557	8.13545
864691136194297932	0	705.127	372.867	514.876	7.96788
864691136008570542	0	1279.5	476.506	605.296	42.0718
864691135064997700	0	1141.73	530.666	712.531	-6.03408
864691135850836167	0	893.17	616.863	634.038	-21.0102
864691135584301298	0	1070.29	645.677	523.322	-16.1112
864691135515938515	0	1163.69	108.99	666.143	10.1847
864691135385192533	0	1160.43	273.638	599.802	16.4563
864691135614137035	0	1129.47	308.275	432.004	9.10524
864691136925363530	0	589.757	250.069	677.991	4.35411
864691136116453540	0	1271.68	73.5779	734.931	-1.4317
864691136388566800	0	778.038	169.769	471.13	1.51939
864691135474774848	0	1440.07	551.303	357.089	7.19799
864691135951986979	0	1390.56	243.486	447.539	12.7114
864691135467566220	0	1252.55	97.877	428.254	-4.32232
864691135850967239	1	1044.3	202.079	577.514	17.9126
864691135946646113	0	1111.25	178.761	603.307	3.6258
864691135560522465	0	1124.37	281.988	743.128	8.24491
864691135367468537	0	820.728	594.117	585.519	7.204
864691135950554570	0	1374.13	246.864	347.863	28.7193
864691135601499715	0	1053.57	115.618	389.883	11.5321
864691135012909718	0	1332.03	226.227	318.499	20.9788
864691136309681754	0	577.229	156.043	511.597	12.2611
864691136008892078	1	1191.08	255.527	744.837	24.3599
864691136839004526	0	961.699	550.801	553.847	16.6508
864691135476370600	0	749.111	215.926	491.398	5.12664
864691136989950357	0	1091.05	564.942	751.505	27.9717
864691135909770409	0	628.511	506.098	777.073	13.6624
864691135644585967	0	1053.7	509.921	433.003	13.4006
864691135345553567	0	1162.16	202.959	409.064	14.578
864691136925388874	0	1186.65	585.735	430.751	0.331079
864691135994767786	0	732.63	205.182	479.719	12.2668
864691135494036112	0	1086.96	217.971	825.491	21.743
864691135490232423	0	943.368	200.388	513.053	6.80665
864691135687956676	0	1177.69	672.739	700.009	-4.88673
864691135571024365	0	852.63	269.603	719.741	18.0041
864691136272997566	0	1142.99	156.747	480.644	5.91796
864691136310053466	0	806.592	630.192	672.085	-72.8151
864691135345154719	0	1558.47	89.619	562.645	9.00682
864691135807661341	0	945.64	574.506	671.525	7.25942
864691135082051831	0	697.093	368.494	903.174	0.650688
864691135939642790	0	930.485	463.347	557.356	14.8636
864691134988386426	0	987.974	191.364	722.12	11.107
864691135758694222	0	960.707	190.078	595.218	26.6288
864691136236683791	0	1159.96	399.61	803.967	30.754
864691136020322040	0	1044.4	71.61	715.535	-5.61282
864691135937222660	0	1095.03	76.8197	428.261	18.1183
864691135918623664	0	1418.65	316.744	671.098	31.5071
864691135341152177	0	930.996	262.026	651.78	29.4835
864691135407260361	0	813.928	98.149	816.23	17.1446
864691136134447755	0	1483.21	258.49	597.97	18.0821
864691135855570222	0	1133.31	97.3206	513.257	-2.03695
864691135510439376	0	1177.61	420.973	427.535	19.6714
864691135510437328	0	1468.87	224.801	453.595	13.1394
864691135474705472	0	523.476	259.536	556.237	2.54629
864691135488257082	0	831.672	340.589	569.443	9.28158
864691135644570095	0	803.896	184.619	476.206	4.44382
864691135155932260	0	1117.99	206.303	397.986	20.3388
864691136521594001	0	1378.93	218.129	531.745	17.0914
864691135939666342	0	1330.43	544.535	571.525	20.4221
864691135988302592	0	843.201	366.453	456.494	14.7335
864691135476448424	1	892.61	654.17	526.244	-3.80898
864691136274052109	0	815.501	138.425	902.142	6.89673
864691135614143435	0	1346.94	601.813	447.426	24.3809
864691136136941181	0	1283.09	242.623	679.74	4.26911
864691136903059890	0	636.951	71.4279	570.178	-9.25787
864691135307112774	0	755.457	219.47	695.691	17.1852
864691135568001004	0	991.532	137.796	532.498	10.8541
864691135809507788	0	1133.42	502.686	691.129	14.2898
864691135614375115	0	820.482	99.782	523.455	19.4964
864691135815502927	0	1159.32	210.749	632.65	15.5662
864691136811826547	0	1108.43	325.129	602.979	-6.46956
864691135446602580	0	1024.79	457.663	520.768	4.55526
864691136272991166	0	1421.2	143.379	419.258	-31.4316
864691137196926785	0	621.339	365.34	523.015	50.2011
864691135585152124	0	1127.23	314.148	797.242	-3.80863
864691135560612065	0	800.815	545.663	685.027	0.121082
864691135926315476	0	880.153	543.475	580.756	12.8371
864691135256120751	0	710.719	296.74	551.62	16.6964
864691135761496118	0	701.066	435.148	608.095	21.3781
864691135544633640	0	825.923	87.1801	643.873	16.3338
864691135614164939	0	667.334	162.218	477.123	11.2856
864691135771638523	0	1379.95	339.553	630.838	22.8934
864691135099842336	0	1540.09	475.128	637.571	3.3561
864691135776641632	0	554.628	113.284	575.892	21.7545
864691135058822299	0	890.576	711.804	688.95	-39.9561
864691135577007365	0	1236.83	139.247	696.191	12.1383
864691135994347210	0	1371.29	270.376	336.137	2.37191
864691135462981694	1	875.752	254.465	461.192	28.0193
864691135644782161	0	764.028	111.767	634.37	16.9355
864691136328926186	0	1366.39	176.735	564.861	16.6594
864691135974465903	0	1059.64	166.288	490.913	13.0574
864691135394018037	0	623.324	227.863	749.348	28.4234
864691135475034688	0	903.659	93.927	880.633	23.7466
864691135618018703	0	692.502	446.727	765.669	15.054
864691135740496491	0	810.738	256.174	679.344	31.0551
864691134964422431	0	699.823	287.915	656.797	23.7128
864691135583815032	0	1254.33	203.144	491.096	16.8354
864691135490935527	0	1039.08	561.224	418.393	7.108
864691135274145765	0	676.309	295.546	622.901	14.8662
864691135462238877	0	804.907	176.051	789.816	13.0557
864691135278210209	0	867.198	129.016	777.2	15.1369
864691135866406678	0	1322.54	339.396	497.867	33.2341
864691135462783550	0	1170.48	389.082	401.089	28.0229
864691135303178919	0	1396.75	591.938	364.677	1.41211
864691135815865423	0	831.961	245.659	724.475	18.8875
864691135269691301	0	1131.63	546.285	557.691	29.9101
864691135975882819	0	1314.07	218.535	461.708	-4.01476
864691135354947791	0	1511.01	263.105	495.948	18.424
864691135571381029	0	966.127	110.943	813.881	3.03832
864691135777120701	0	1008.7	199.381	437.658	11.3407
864691136099826805	0	1278.54	356.116	519.183	-3.33448
864691135544358184	0	889.873	401.843	808.63	24.0986
864691135181760258	0	1416.22	217.697	539.891	17.1624
864691135348306647	0	1489.63	327.104	726.44	25.8286
864691135517597834	0	943.042	166.523	753.995	16.1454
864691135462689598	0	693.481	546.429	543.676	11.8294
864691135850936775	0	786.608	639.59	779.379	-101.799
864691135359000664	0	740.623	276.062	876.01	-32.231
864691136020303608	0	629.308	278.189	622.291	20.6188
864691135855576366	0	1390.09	90.0592	597.726	-6.38661
864691135968879973	0	787.02	90.0627	713.054	3.41598
864691135780845136	0	1079.66	151.777	534.282	5.29782
864691136577521172	0	1136.07	453.427	438.894	-20.2335
864691135925569806	0	1422.47	526.117	666.43	11.8634
864691136831428206	0	672.319	715.795	788.989	-56.5269
864691135700285307	0	1107.91	577.711	536.116	-1.16126
864691134988477050	0	1423.05	283.139	423.973	22.1838
864691136020672248	0	819.17	468.732	690.025	27.18
864691135082099191	0	998.945	299.531	755.607	7.52928
864691135585150588	0	1135.47	151.489	711.91	28.1221
864691135751317640	0	1013.34	155.45	428.444	28.1941
864691135586852082	0	979.386	569.089	815.577	11.8179
864691135099854368	0	1151.54	82.8763	448.023	14.7845
864691137018072430	0	1555.77	516.34	536.667	19.5063
864691135474697536	0	642.017	48.5783	522.707	1.16018
864691136020245752	0	1055.37	331.223	767.978	-13.3837
864691135925563662	0	1269.79	395.383	502.986	8.79786
864691134940133987	0	1108.38	435.646	632.005	18.4009
864691136662170846	0	1552.44	572.126	583.688	37.3402
864691135654073282	0	972.872	287.655	404.22	16.8664
864691136723589117	0	1260.32	151.458	404.453	17.705
864691136008584622	0	978.461	289.318	647.684	9.04728
864691135491220063	0	1014.33	245.359	676.102	20.6886
864691135584386034	0	1111.4	295.834	529.537	11.1287
864691136136948349	0	1351.44	592.001	612.92	13.2232
864691136844115822	0	938.215	553.596	654.824	5.32683
864691136423068463	0	819.34	189.773	904.288	19.2076
864691135617763471	0	1352.41	497.941	359.95	31.415
864691135952019235	0	763.373	384.135	607.482	13.3861
864691135570662893	0	869.499	311.672	752.616	16.7058
864691135946626657	0	660.065	217.559	496.18	9.17394
864691136032016059	0	1338.75	647.411	737.349	-60.861
864691135345248159	0	753.148	390.941	631.009	-13.9645
864691134947757308	0	1324.67	176.499	393.852	19.5144
864691135737152644	0	1120.82	689.3	637.021	-27.3674
864691135291760054	0	1306.25	499.367	563.22	25.9372
864691135538128242	0	1241.27	163.47	627.164	20.5127
[truncated: 30,572 more rows]

## Sheet: Figure7B
segment_id	split_index	soma_x	soma_z
864691136906798958	0	918.603	689.47
864691135761501750	0	653.401	960.705
864691134964410655	0	657.3	1040.49
864691135991491521	0	1036.38	923.342
864691135081841399	0	765.046	819.336
864691137015933294	0	1374.37	748.131
864691135341007557	0	1223.38	780.077
864691135576932869	0	742.06	845.922
864691135583656568	0	925.169	808.22
864691135213102136	0	747.194	765.6
864691136065261720	0	1024.61	1060.14
864691136748755566	0	493.892	936.793
864691135081672695	0	1118.31	740.709
864691134947446268	0	808.398	855.589
864691135654077634	0	945.761	966.702
864691135692701119	0	602.944	1028.95
864691136965844942	0	685.436	976.191
864691135207734137	0	923.282	900.949
864691135322929308	0	657.457	713.024
864691135382975979	0	798.852	656.3
864691135468149330	0	784.169	1067.47
864691135403721198	0	828.132	675.047
864691135946679905	0	1036	674.024
864691136723545085	0	455.626	686.195
864691135858691944	0	1133.37	906.477
864691135527934962	0	986.109	640.788
864691135583062468	0	435.463	833.543
864691135681863364	0	837.431	1069.41
864691135991514305	0	984.81	875.592
864691135463484741	0	395.199	714.103
864691135585152124	0	900.879	1046.26
864691136020245752	0	838.227	1000.48
864691135474762048	0	530.481	684.43
864691135617953423	0	1060.1	953.062
864691135233476697	0	583.757	1068.1
864691135407325129	0	526.522	647.673
864691135210013376	0	553.954	882.194
864691135926436052	0	653.234	1049.34
864691135952003875	0	1353.96	799.745
864691135644972271	0	1011.64	863.618
864691135501542210	0	421.754	928.368
864691135341191089	0	918.778	830.64
864691135494056592	0	386.713	686.284
864691136577691668	0	695.555	978.922
864691136134425227	0	780.773	1047.26
864691136194202856	0	764.603	807.431
864691135488258106	0	619.389	1065.28
864691135858694248	0	965.843	756.82
864691135576955909	0	835.725	662.693
864691135866404374	0	1028.21	777.499
864691136041038166	0	1221.94	758.578
864691135415466170	0	665.059	637.278
864691135586950642	0	934.523	631.894
864691135081716727	0	445.637	783.157
864691135155538276	0	1211.62	897.856
864691135207762297	0	1057.58	1039.69
864691135502063541	0	464.6	941.518
864691135081692919	0	814.071	882.447
864691135614342603	0	930.717	1037.42
864691135761544758	0	493.54	684.048
864691135567719916	0	528.703	968.533
864691135986896899	0	1086.05	847.157
864691135994551722	0	965.176	861.386
864691135782401075	0	993.275	979.049
864691135194444842	0	985.558	777.311
864691135478305734	0	1312.04	754.348
864691135953785608	0	1180.33	769.155
864691135718495537	0	858.062	749.136
864691135657838722	0	414.198	809.876
864691135952003107	0	1218.94	727.133
864691135393947125	0	819.953	893.908
864691135618052239	0	922.774	1060.02
864691134917675274	0	897.981	717.363
864691135510168004	0	800.696	680.024
864691135415973306	0	464.575	981.253
864691135462774078	0	844.467	937.467
864691135837181587	0	761.984	1038.66
864691136237455932	0	675.043	906.886
864691135575457054	0	992.809	949.491
864691135468174930	0	1169.98	937.666
864691135585160828	0	438.13	800.892
864691135396797217	0	1198.75	654.045
864691135993757386	0	1289.09	1050.33
864691136136586621	0	857.261	772.34
864691136209300668	0	571.775	1071.78
864691135256145839	0	1185.71	780.374
864691135724234667	0	384.118	672.619
864691135613040451	0	1057.25	930.527
864691135785246148	0	516.422	676.695
864691135478601414	0	1292.77	1042.22
864691135012859030	0	511.766	891.064
864691136194082774	0	509.712	857.015
864691135303182503	0	887.962	684.006
864691135724236971	0	482.403	830.907
864691136273612813	0	626.343	806.287
864691136812281459	0	490.296	967.049
864691135373634121	0	1131.23	877.797
864691135715212826	0	510.14	789.221
864691136618446477	0	925.151	873.752
864691135939390209	0	1354.97	937.245
864691135274288869	0	624.764	1026.3
864691135462694974	0	408.637	912.856
864691136436705438	0	751.818	873.808
864691135753733837	0	1019.6	664.739
864691136194296652	0	591.383	1050.86
864691135949964936	0	1099.97	648.399
864691135510478800	0	859.991	649.937
864691135593501227	0	600.181	985.767
864691135571297573	0	565.27	909.934
864691136483222060	0	986.69	942.345
864691135099848224	0	1028.18	786.925
864691135990068360	0	793.869	685.105
864691135683229682	0	861.782	685.718
864691135155568484	0	893.404	719.963
864691136010938787	0	512.986	762.321
864691136907475822	0	961.987	1040.4
864691135570657261	0	770.876	963.312
864691135654063554	0	1261.81	974.744
864691135736908676	0	1096.74	709.052
864691135233134425	0	570.129	1020.56
864691135278193313	0	588.432	920.075
864691135256349871	0	836.585	738.452
864691135915159142	0	438.116	640.067
864691135269783973	0	1361.33	773.696
864691136907783534	0	1133.82	745.802
864691135925935886	0	877.813	655.209
864691135415497658	0	739.727	1048.03
864691135586935026	0	876.585	943.501
864691135926304212	0	436.869	925.311
864691135345259423	0	427.767	882.041
864691135799755106	0	541.637	954.567
864691135544438312	0	1030.12	656.118
864691135472024114	0	528.977	910.313
864691135837574035	0	442.606	690.841
864691135348267991	0	1225.04	805.245
864691135491219807	0	1073.31	789.732
864691135348244951	0	740.078	984.154
864691135864078206	0	1267.4	924.001
864691135809425100	0	781.271	942.515
864691136725846646	0	1010.64	965.365
864691135707102868	0	1091.93	863.436
864691135987758984	0	923.33	651.513
864691135615777385	0	818.596	1031.6
864691135155517796	0	1053.25	671.32
864691135718490161	0	369.97	695.634
864691135274074341	0	928.576	666.079
864691136808788334	0	726.182	636.859
864691135269783717	0	1351.59	791.763
864691136273390231	0	561.269	689.878
864691136118771736	0	1306.69	763.847
864691135368438002	0	867.499	844.003
864691135581917549	0	658.984	648.287
864691134939964771	0	787.385	1004.34
864691135937222916	0	899.694	653.783
864691135776164269	0	609.273	894.519
864691136378799317	0	645.559	945.611
864691135575444766	0	772	954.499
864691135132646304	0	900.767	892.5
864691135415457466	0	830.897	1031.19
864691135373695817	0	837.355	649.367
864691135771716171	0	1167.33	658.959
864691135866372374	0	633.461	684.936
864691135269675173	0	582.962	1001.74
864691136811827059	0	942.361	702.731
864691135567940036	0	577.745	707.22
864691135538130546	0	928.969	973.895
864691135584046322	0	818.922	645.959
864691135385355349	0	561.272	900.69
864691135737688468	0	1311	907.263
864691136586153890	0	1341.96	764.022
864691136134446475	0	1267.37	757.832
864691135809464780	0	1333.49	775.51
864691135569311366	0	1112.76	988.034
864691136237505596	0	862.949	722.512
864691135736893828	0	1000.83	953.512
864691135081654775	0	367.713	659.164
864691135571217189	0	799.778	964.948
864691135012877974	0	1002.42	687.606
864691135865485957	0	657.946	803.544
864691135583670648	0	834.266	756.099
864691136687382638	0	708.779	942.996
864691135210040768	0	1320.7	654.072
864691135760608701	0	1336.58	896.196
864691135668596420	0	964.369	937.5
864691136039363582	0	1122.46	976.73
864691135212658304	0	942.207	728.313
864691135883857520	0	385.004	799.833
864691135683948727	0	718.027	1019.31
864691136486791954	0	1010.36	859.475
864691135567736556	0	873.484	987.881
864691135809452748	0	1223.23	658.624
864691135699246370	0	715.016	691.37
864691136912014065	1	790.049	952.999
864691135568181228	0	431.103	689.813
864691135580787908	0	694.322	1042.47
864691135012922774	0	1099.04	760.612
864691135428922928	0	677.032	1075.39
864691135307121734	0	1070.55	707.102
864691135809470924	0	1176.41	1049.81
864691135454092650	0	834.712	868.072
864691135807340829	0	1068.64	816.274
864691135974564719	0	765.255	773.974
864691135643611473	0	553.247	621.538
864691135081724407	0	684.276	966.604
864691135564988247	1	863.322	951.135
864691135715240730	0	991.97	671.994
864691136594803106	0	458.05	899.517
864691135544419880	0	731.485	749.101
864691136118698520	0	635.338	917.761
864691136388596496	0	1029.5	683.989
864691135104126541	0	1357.94	953.968
864691135337757414	0	905.615	921.7
864691135256152239	0	486.105	759.449
864691136370828168	0	357.24	719.775
864691135527957444	0	567.086	793.48
864691135351033074	0	648.235	656.804
864691136951560159	0	621.984	794.71
864691136134820491	0	844.602	883.224
864691135467580556	0	723.66	646.32
864691135373409736	0	858.584	792.918
864691135113136281	0	607.053	885.959
864691135937201924	0	1010.95	750.698
864691136194325324	0	387.958	657.635
864691135946650209	0	1261.98	750.598
864691136108716216	0	835.641	944.406
864691136194091734	0	409.501	637.698
864691135841127395	0	1070.54	980.088
864691135700280187	0	541.347	643.576
864691135462683805	0	1190.2	696.634
864691136723405053	0	1011.43	753.074
864691136674983908	0	506.906	637.424
864691135686914272	0	1240.19	749.906
864691136194188008	0	1096.46	737.776
864691135660487920	0	488.976	950.373
864691135135045401	0	570.088	642.586
864691136065288088	0	566.918	891.437
864691135925570830	0	888.765	825.91
864691135012913302	0	605.315	1015.92
864691135113531801	0	385.913	681.022
864691135809487820	0	626.771	848.614
864691134917429258	0	963.073	875.25
864691135540837106	0	1115.46	958.504
864691135776081581	0	891.041	787.344
864691135374565106	0	552.106	957.1
864691135104264525	0	946.051	698.402
864691135737831537	0	1041.86	951.838
864691135194408234	0	811.148	1064.81
864691136008484012	0	532.554	768.736
864691135474738752	0	610.579	983.919
864691135754535122	0	370.727	726.275
864691135382501338	0	801.883	1053.78
864691135780839248	0	560.787	953.694
864691136390416511	0	999.045	783.501
864691135445638034	0	1334.78	949.311
864691135683944375	0	1025.87	716.55
864691135568884358	0	981.5	866.159
864691135730306489	0	1249.07	772.318
864691136174962950	0	1051.26	824.63
864691135807245597	0	935.462	753.48
864691135945540644	0	563.331	807.684
864691136226967121	0	935.116	745.716
864691135587028466	0	968.823	655.109
864691135212662656	0	1116.85	1061.64
864691136685707630	0	643.618	1015.48
864691135341135281	0	372.374	801.786
864691134939973731	0	729.194	741.816
864691134988669050	0	539.904	893.88
864691135737187204	0	1228.3	793.608
864691135939341057	0	909.942	644.476
864691135807334941	0	916.325	960.425
864691136134447499	0	1189.36	857.282
864691136001882058	0	1287.24	636.851
864691135968892773	0	1103.52	755.798
864691135994566058	0	349.401	722.248
864691134988526202	0	1071.28	899.082
864691135012429814	0	813.377	1020.73
864691135658966851	0	1084.06	818.781
864691135782397491	0	1105.26	745.795
864691135737875057	0	614.404	1002.23
864691135501563714	0	893.379	1062.05
864691135677261764	0	949.302	708.203
864691135809498316	0	763.579	913.838
864691135064992324	0	745.141	988.472
864691135700467835	0	735.538	882.952
864691135730119097	0	736.71	973.005
864691135640879697	0	615.611	637.895
864691135341016005	0	1305.66	726.553
864691135991518145	0	832.84	892.751
864691135964329930	0	1153.79	868.707
864691135012771318	0	460.589	759.722
864691135462864702	0	882.018	884.9
864691135354953167	0	467.728	633.64
864691136989946773	0	1038.48	647.719
864691135926314708	0	886.828	799.2
864691135939403009	0	584.124	1007.6
864691135937359669	0	1123.69	744.605
864691136723419645	0	866.243	767.917
864691135274152421	0	668.918	1021.23
864691135334557673	0	818.727	945.198
864691135476362920	0	778.219	1077.2
864691135194815530	0	624.46	801.918
864691135274121957	0	825.174	882.778
864691135696092314	0	1367.38	916.113
864691135571237157	0	891.102	735.839
864691135772118859	0	666.234	989.514
864691135103959885	0	1281.79	667.2
864691136951636959	0	1307.29	995.52
864691135589927435	0	1159.91	863.941
864691135210010816	0	1322.7	874.687
864691135782807603	0	1273.82	716.716
864691135122300967	0	994.236	746.28
864691135614305995	0	514.809	971.93
864691135945379364	0	465.381	665.181
864691136482869804	0	906.484	630.856
864691135968934757	0	691.767	662.458
864691135207952249	0	1374.57	673.36
864691135946890337	0	713.001	969.84
864691135407321033	0	789.978	748.197
864691135337688038	0	766.628	669.713
864691135614135243	0	622.031	952.449
864691135382590170	0	626.977	759.877
864691135865968773	0	847.33	993.118
864691135739919252	0	551.628	943.493
864691135474742592	0	807.357	969.667
864691135616150377	0	540.577	1022.1
864691135661919043	0	1135.93	642.344
864691135945393444	0	1090.08	761.208
864691134917383690	0	672.143	1040.46
864691135360114503	0	583.684	957.888
864691135367458809	0	536.297	943.343
864691135777177277	0	958.578	1025.82
864691135584097778	0	942.557	753.01
864691135815465039	0	1183.7	689.555
864691135494032016	0	1180.99	660.68
864691136010893219	0	984.426	1026.37
864691135373698377	0	1366.45	661.655
864691135474748224	0	604.419	869.474
864691135348553431	0	1005.41	943.306
864691135463497029	0	1144.49	761.366
864691134917378058	0	646.992	645.947
864691135701838484	0	1340.03	727.021
864691135772030203	0	593.105	927.304
864691135117781725	0	786.463	1026.95
864691135761522998	0	853.949	655.051
864691135560477409	0	753.205	1039.97
864691135501813058	0	851.593	956.626
864691136237472572	0	1000.86	927.95
864691135472269618	0	552.943	776.817
864691135274352357	0	707.739	860.753
864691135490419559	0	711.681	896.41
864691135526474180	0	595.031	714.355
864691136174972166	0	919.192	827.828
864691135581834093	0	974.424	808.566
864691135462925118	0	473.4	756.535
864691135508677641	0	611.79	746.094
864691135415926970	0	406.809	714.593
864691135012880022	0	967.773	929.472
864691135354965199	0	954.379	987.011
864691135866888470	0	581.233	776.245
864691135777442237	0	1135.71	871.117
864691135718758705	0	630.711	904.759
864691135939277313	0	476.783	748.616
864691135132890016	0	400.651	767.09
864691135508695305	0	679.269	1017.25
864691136451236863	0	705.018	893.988
864691135182056962	0	653.606	829.304
864691135699253026	0	894.231	926.631
864691135274451941	0	648.338	837.865
864691135322988444	0	420.221	785.601
864691135866983446	0	820.704	997.674
864691135975768643	0	472.661	880.951
864691135544422440	0	754.234	756.441
864691135753992909	0	887.979	768.269
864691136118699544	0	1019.62	880.783
864691135155548260	0	1039.01	881.711
864691135494036368	0	850.903	768.746
864691135081687031	0	364.951	753.496
864691135644906479	0	614.706	820.895
864691135491521887	0	509.663	744.562
864691136418629015	0	883.489	1019.01
864691135446599252	0	758.324	955.479
864691135418862066	0	550.945	793.16
864691135348496087	0	670.324	897.659
864691135134961689	0	983.256	830.406
864691135945872676	0	977.219	848.077
864691135462695581	0	454.862	711.409
864691135644653551	0	787.505	976.061
864691135740419947	0	650.21	844.503
864691135864336254	0	648.382	876.075
864691136577786644	0	700.619	829.741
864691135700264827	0	523.094	658.468
864691135385346133	0	610.877	627.283
864691135474728256	0	998.843	873.733
864691135758808398	0	652.567	901.125
864691135373732040	0	612.747	778.559
864691135992699784	0	896.634	1041.42
864691135490492519	0	661.356	866.296
864691135360378183	0	422.661	707.567
864691135122305063	0	522.677	681.574
864691135564939351	0	412.442	818.656
864691135323168156	0	891.788	1068.78
864691136329189866	0	765.021	782.853
864691136436701086	0	739.422	932.688
864691135382985195	0	833.306	1051.14
864691135212651648	0	874.955	966.292
864691135776071085	0	872.864	810.633
864691135440707144	0	586.857	823.308
864691136174964742	0	380.19	759.566
864691135345161119	0	982.049	975.902
864691136051053811	0	761.716	789.819
864691136105504217	0	781.615	831.093
864691135954041352	0	1026.18	751.069
864691136740411228	0	755.297	803.111
864691136740732252	0	677.335	882.236
864691136444142211	0	369.653	632.931
864691135718496561	0	832.845	718.78
864691135403716846	0	582.497	672.779
864691135509089545	0	812.611	811.795
864691135462742846	0	947.423	818.64
864691135925525518	0	1059.01	778.947
864691135640790212	0	816.055	630.276
864691136951638495	0	489.455	904.798
864691135771674187	0	884.447	853.941
864691136757436270	0	661.359	718.56
864691136521576337	0	696.284	996.086
864691134885070842	0	812.308	1001.99
864691135847941214	0	407.247	759.593
864691136273268414	0	884.099	1067.76
864691136436391326	0	1042.69	776.211
864691136008415404	0	492.833	875.53
864691135815487311	0	652.975	743.742
864691135082051831	0	457.889	1044.99
864691135345248159	0	578.121	794.469
864691136050861299	0	521.366	729.978
864691135207776889	0	394.17	726.039
864691135274129893	0	780.284	1065.02
864691135081694199	0	804.708	664.598
864691136065275800	0	1019.47	773.651
864691135644559855	0	606.212	782.745
864691135775798957	0	1005.95	985.024
864691136031668923	0	934.659	1005.97
864691136008449708	0	855.402	842.977
864691135866383382	0	910.611	758.016
864691135771575547	0	437.501	930.535
864691135382918379	0	649.533	636.429
864691135012912278	0	780.494	934.758
864691135864066686	0	911.682	853.593
864691135758469454	0	488.598	751.455
864691135577673156	0	525.85	887.366
864691135883859824	0	838.435	730.418
864691135103961933	0	443.049	959.926
864691135472019506	0	1111.35	729.79
864691136286551491	0	369.384	705.631
864691135412632306	0	799.439	1048.17
864691136824119918	0	690.192	728.072
864691135012497910	0	1016.15	722.463
864691135564622679	0	599.574	760.425
864691135207733113	0	694.423	793.096
864691135099878176	0	834.669	928.316
864691135761551158	0	1055.78	780.408
864691135939955878	0	510.585	932.694
864691135132655520	0	777.282	750.567
864691135847911262	0	635.669	795.889
864691135772062203	0	990.895	951.754
864691134988449402	0	823.739	878.949
864691136296720411	0	657.288	729.271
864691135994805930	0	485.421	944.105
864691136311745853	0	870.314	782.657
864691135772016459	0	584.194	1068.36
864691136050874611	0	1114.76	705.282
864691135373719113	0	904.72	897.621
864691136594793634	0	797.422	749.066
864691135113500569	0	670.731	1001.51
864691135207760761	0	857.576	684.58
864691135548688580	0	510.176	971.136
864691135385212757	0	690.235	781.141
864691136084052076	0	789.285	1036.03
864691136681949814	0	931.386	969.19
864691135748557353	0	916.765	937.461
864691135780971600	0	529.281	790.301
864691135953898760	0	748.032	678
864691135761518902	0	1098.26	791.81
864691135501597250	0	951.38	663.697
864691136008397484	0	780.891	640.375
864691135692722623	0	659.1	799.673
864691136451102719	0	721.6	933.65
864691136056693464	0	536.793	784.337
864691135638967099	0	528.999	954.151
864691135776936800	0	437.598	1011.04
864691136023738425	0	1032.49	929.989
864691135448484082	0	994.59	677.809
864691135695948698	0	764.319	873.551
864691135761498166	0	686.361	735.882
864691135617728143	0	588.554	894.055
864691135533503684	0	519.564	1039.97
864691135565084868	0	763.127	715.468
864691135373736777	0	898.914	753.048
864691135588584690	0	1125.3	834.713
864691135593535275	0	842.224	1043.49
864691135490959847	0	994.625	758.173
864691135509023753	0	691.311	819.609
864691136236906255	0	631.253	768.29
864691135463527749	0	776.8	885.517
864691136047325576	0	994.03	887.306
864691135526045019	0	638.352	640.288
864691136143705140	0	630.804	731.051
864691135681755588	0	785.006	991.985
864691135207773049	0	508.917	981.141
864691135576942341	0	731.578	711.392
864691135841051363	0	495.701	701.246
864691136594523810	0	614.19	781.392
864691135431412466	0	636.044	643.385
864691136672626823	0	787.757	765.758
864691135366975481	0	1002.32	766.931
864691136662216926	0	852.627	726.587
864691135341189809	0	814.356	1029.3
864691136039341822	0	441.748	1033.35
864691135437753842	0	569.564	768.081
864691135385312341	0	650.499	1034.97
864691135373821640	0	475.092	957.454
864691135570733293	0	955.796	786.76
864691135493940112	0	892.917	741.726
864691136577486868	0	984.624	909.086
864691136040985430	0	541.554	887.857
864691135517314756	0	747.962	663.719
864691135382491866	0	793.18	800.127
864691136010937763	0	561.425	672.183
864691135367169785	0	608.095	1057.66
864691136912044017	0	745.21	861.689
864691135782781491	0	651.508	743.545
864691135012553462	0	613.902	1020.31
864691135799946594	0	939.544	928.968
864691136683846774	0	860.201	699.204
864691136194292556	0	732.961	783.885
864691135753568461	0	933.111	1041.12
864691135122629671	0	777.939	1054.19
864691136108706232	0	695.32	908.697
864691135617767823	0	971.208	732.741
864691136973964828	0	416.347	769.063
864691135360164679	0	518.403	990.859
864691135517346186	0	945.552	937.44
864691135355029455	0	729.476	868.245
864691135381722354	0	519.03	1075.55
864691135535141060	0	411.642	723.695
864691135864091518	0	441.092	920.332
864691135593526059	0	905.415	1006.87
864691135367321081	0	783.036	1059.11
864691136237446972	0	759.177	908.891
864691136361809122	0	758.097	754.421
864691137019565678	0	940.857	803.269
864691135564673879	0	848.875	740.641
864691135737516145	0	787.01	773.988
864691135491249247	0	1099.81	745.768
864691135781134672	0	525.565	1014.43
864691135954159368	0	877.76	829.18
864691136143603508	0	788.992	766.197
864691136333747635	0	749.558	761.613
864691136297113371	0	863.172	932.17
864691135718573617	0	1034.68	825.173
864691136031659707	0	449.16	929.463
864691135415500986	0	464.884	803.891
864691136273638925	0	594.976	793.8
864691135538129266	0	953.698	809.024
864691135181767426	0	917.131	1077.35
864691136618402189	0	992.011	1064.45
864691136056399576	0	430.22	950.219
864691135512740082	0	1014.12	750.503
864691136039363326	0	922.79	1075.33
864691135736918660	0	851.311	1037.45
864691135780794704	0	638.803	933.444
864691135587455940	0	628.058	746.944
864691135341022661	0	873.359	1048.29
864691135866383894	0	860.283	1053.94
864691135210018240	0	1050.94	647.017
864691135510480592	0	363.861	722.765
864691136925347146	0	979.818	770.798
864691135394007541	0	424.445	769.678
864691135586867140	0	442.416	982.923
864691136361495778	0	751.789	903.177
864691135434343666	0	707.338	1055.61
864691135012873878	0	593.264	702.974
864691136237475644	0	1077.58	652.389
864691135373383112	0	461.746	963.6
864691135504181490	0	818.309	1074.72
864691136618439053	0	896.584	621.52
864691135468156754	0	985.321	640.211
864691136361809122	1	766.561	752.661
864691136309695322	0	827.525	765.042
864691135495377092	0	539.686	698.731
864691135809490892	0	791.528	894.536
864691136898318958	0	885.435	1024.39
864691135660503792	0	1101.57	741.056
864691135748804649	0	915.756	930.263
864691136031784379	0	535.547	810.932
864691135406618610	0	565.369	1058.45
864691135740559723	0	488.582	863.029
864691136194381526	1	618.154	1076.4
864691136050853619	0	982.336	755.667
864691135361655282	0	857.368	912.646
864691135209991360	0	740.035	744.976
864691135340980165	0	1011.87	843.704
864691135699240482	0	769.567	1010.83
864691135941122420	0	758.936	965.394
864691136023818297	0	810.192	1035.49
864691135953747720	0	831.44	769.116
864691136272945598	0	712.494	1016.02
864691135585755076	0	504.479	1043.58
864691135345117599	0	881.072	802.223
864691135440507208	0	944.801	760.793
864691136602131409	0	827.53	1074.46
864691136105758169	0	885.744	961.801
864691135939269889	0	439.076	645.885
864691135580477124	0	640.388	738.737
864691135809486028	0	843.3	909.923
864691135560488929	0	744.574	887.273
864691135941108852	0	804.989	794.755
864691135585106300	0	432.879	681.858
864691135615401283	0	1024.8	767.645
864691135181696770	0	712.009	755.07
864691136008778156	0	470.581	963.244
864691135615810665	0	774.238	924.045
864691136594500002	0	923.787	861.222
864691135463797061	0	374.492	698.715
864691135937356085	0	849.617	1051.75
864691135373733705	0	397.199	715.78
864691135454048874	0	610.66	717.715
864691136090914484	0	900.12	867.078
864691136388270711	0	640.135	1003.98
864691135493712580	0	734.326	1051.8
864691136309705050	0	852.47	906.186
864691135568919686	0	740.929	1055.47
864691135575128350	0	433.624	727.424
864691135864049534	0	596.537	893.911
864691135593549099	0	894.148	1018.19
864691135272442385	0	617.57	925.396
864691136023739705	0	707.921	932.864
864691135570692589	0	1014.56	776.928
864691135293058828	0	823.933	799.979
864691135490213223	0	567.227	766.991
864691136922778084	0	606.677	730.5
864691136965755342	0	391.555	778.516
864691136973923100	0	579.292	761.814
864691135303155879	0	868.914	852.017
864691135428757296	0	768.878	783.288
864691135207716217	0	377.267	706.775
864691135937341749	0	556.708	760.329
864691136020322296	0	673.647	893.924
864691135334750697	0	682.769	893.747
864691135278451361	0	613.623	843.343
864691135991701953	0	513.354	666.987
864691135490235495	0	917.626	1030.67
864691135609753863	0	909.692	938.34
864691135526261595	0	640.933	757.486
864691135544573736	0	630.313	863.423
864691135718758961	0	667.999	877.904
864691135490795751	0	682.332	696.348
864691136208993212	0	839.019	991.505
864691135462685341	0	663.914	914.189
864691135780837456	0	398.115	744.059
864691135670780868	0	833.183	898.789
864691135132907168	0	702.944	857.402
864691135616179817	0	706.314	828.743
864691135012880278	0	931.482	933.893
864691135918589104	0	662.511	856.34
864691134917395210	0	408.92	776.771
864691135415898554	0	499.871	756.53
864691135194720042	0	633.701	899.537
864691135474771008	0	856.91	1013.79
864691136050828531	0	866.637	806.393
864691135341152945	0	776.78	985.525
864691134988470138	0	485.572	760.722
864691135575171358	0	776.612	797.013
864691135490400615	0	593.347	819.227
864691135777131965	0	894.551	954.425
864691135909864873	0	654.911	786.4
864691136008816558	0	692.833	893.501
864691135725781823	0	695.699	905.351
864691135493609412	0	417.098	734.68
864691135341481905	0	837.465	859.166
864691135686887392	0	518.11	773.174
864691135491385439	0	350.386	669.74
864691136482863404	0	896.714	892.229
864691135386749313	0	663.396	861.125
864691135396563489	0	572.815	812.904
864691135946679649	0	477.921	754.99
864691135341459377	0	646.786	786.765
864691135866907926	0	420.741	886.786
864691135614118603	0	758.897	971.688
864691135269685669	0	737.977	826.017
864691135785631684	0	920.579	813.569
864691135445806738	0	615.67	859.533
864691136451368703	0	668.253	761.306
864691135293324812	0	683.698	807.96
864691135992279688	0	843.4	973.962
864691136105789913	0	661.814	904.052
864691135609865991	0	534.23	778.503
864691135307222086	0	657.345	850.595
864691136118432280	0	790.011	991.202
864691136966002638	0	645.751	855.417
864691135323186588	0	692.374	848.674
864691135589896715	0	549.288	707.79
864691136361740258	0	837.007	703.437
864691135355263183	0	848.644	822.241
864691136482871084	0	871.958	1023
864691135462702237	0	695.302	847.52
864691135683532018	0	726.899	755.022
864691135988295168	0	846.718	775.937
864691135974694255	0	953.534	710.822
864691135725824831	0	651.51	806.726
864691135194721322	0	638.093	835.144

## Sheet: Figure7D
segment_id	split_index	depth_vs_basal_mean
864691136906798958	0	-14.1359
864691135730186425	0	14.7527
864691135941109876	0	8.40086
864691136923020516	0	-6.94305
864691135571130564	0	16.5575
864691135939844609	0	28.4418
864691135660493296	0	7.14391
864691135609598215	0	30.2584
864691135382982891	0	9.33819
864691135776655456	0	26.2236
864691135155520356	0	12.949
864691135748599593	0	28.8058
864691135586918130	0	20.03
864691136923123428	0	10.5034
864691136699374446	0	6.79416
864691135692754111	0	17.2919
864691135807692317	0	16.8646
864691135345170591	0	17.1138
864691135099839264	0	10.3615
864691135939278593	0	8.72439
864691135576932869	0	2.10776
864691135925768974	0	7.89173
864691135428513840	0	0.562526
864691135181978370	0	22.8516
864691135939378433	0	25.9567
864691135493966480	0	16.7421
864691135754592466	0	6.00899
864691135213102136	0	6.25008
864691135679362244	0	3.14884
864691136039367934	0	2.59766
864691136482921004	0	8.14806
864691134947405820	0	26.9313
864691135373419208	0	15.3448
864691135654043330	0	14.0895
864691135358813272	0	15.7826
864691136825175918	0	28.911
864691134884786682	0	11.9411
864691135699592738	0	22.4221
864691135761552182	0	-4.51537
864691135585117308	0	16.5525
864691135686937568	0	28.7806
864691135758563918	0	25.0544
864691137019546734	0	0.132611
864691135462742846	0	-8.26369
864691135474955328	0	12.6929
864691135526285147	0	11.2731
864691136266792436	0	3.62992
864691135337759974	0	7.04399
864691136723569917	0	14.7397
864691135132645280	0	21.6952
864691136194075862	0	30.6865
864691135761522486	0	35.7799
864691135730125241	0	10.1669
864691135132898208	0	33.5769
864691135513097970	0	8.82652
864691135348630999	0	23.0558
864691135864072062	0	34.0625
864691136008809644	0	26.9148
864691135925525774	0	13.4245
864691135937195780	0	19.274
864691135945396772	0	33.6966
864691135692701119	0	-1.57619
864691135373734985	0	13.1535
864691135740465771	0	21.8625
864691136422838831	0	40.3561
864691135303154087	0	11.2212
864691135771674187	0	-11.4757
864691135855629102	0	15.6096
864691135577007621	0	14.595
864691135644640495	0	26.0356
864691136911847409	0	24.9747
864691135941331060	0	11.8176
864691135568925574	0	23.6237
864691135272156945	0	8.88003
864691135013220502	0	15.5159
864691135463487557	0	25.3113
864691135382975979	0	2.355
864691135799757154	0	13.146
864691136757436270	0	-15.4945
864691135058792859	0	12.9294
864691135385358165	0	18.1118
864691135117796829	0	11.4422
864691135754645970	0	12.194
864691135373371848	0	18.4804
864691136618446733	0	21.5261
864691135614133963	0	25.7132
864691135468149330	0	6.50439
864691135403721198	0	-2.82569
864691136084153964	0	-10.5201
864691135194401066	0	42.0292
864691135865974149	0	10.7556
864691135494447760	1	6.76633
864691135527934962	0	-5.57261
864691135855680046	0	-0.3966
864691135012364022	0	9.65715
864691135876238419	0	32.0128
864691135782785075	1	27.5554
864691135360216903	0	19.7522
864691135134656537	0	3.4615
864691135586911474	0	21.0229
864691135809423820	0	16.6193
864691135269714341	0	9.94361
864691135643516227	0	14.0861
864691135396404769	0	5.04841
864691135617733519	0	7.35845
864691136965771214	0	7.96529
864691135730547129	0	18.4781
864691135724644523	0	20.3175
864691135837181843	0	8.6759
864691136209004476	0	3.95487
864691135513182916	0	29.9487
864691136099991157	0	7.45981
864691135134916121	0	8.09135
864691135012524278	0	-17.7396
864691135695952794	0	10.7016
864691135510415056	0	11.2373
864691135815487311	0	-27.6561
864691135570725869	0	8.11131
864691135807342877	0	12.962
864691136011236003	0	14.5425
864691135476370600	0	5.12664
864691135345553567	0	14.578
864691135341152177	0	29.4835
864691136811826547	0	-6.46956
864691135462981694	1	28.0193
864691135740496491	0	31.0551
864691134964422431	0	23.7128
864691135815865423	0	18.8875
864691135082099191	0	7.52928
864691136008584622	0	9.04728
864691135584386034	0	11.1287
864691135570662893	0	16.7058
864691136039633918	0	17.094
864691135526066523	0	20.5821
864691135992442760	0	14.2136
864691135855611950	0	24.2475
864691135373616072	0	8.3847
864691136008483756	0	17.5337
864691136039762174	0	9.6692
864691135585105788	0	23.5554
864691135474762048	0	-6.31485
864691136237781564	0	1.49764
864691135865606277	0	20.8584
864691136273615629	0	11.4766
864691136723895293	0	15.5906
864691135644562671	0	10.4206
864691136050862579	0	5.01404
864691135807322141	0	24.4963
864691136388305783	0	26.0299
864691135209994176	0	21.7858
864691136309669978	0	14.9792
864691135474688064	0	9.52719
864691136388289911	0	24.5831
864691136925384266	0	15.3938
864691135654045122	0	31.8652
864691136814314094	0	3.01526
864691135210013376	0	-2.07772
864691136594526114	0	15.441
864691136309986906	0	8.42673
864691135478309318	0	29.0268
864691136378787797	0	10.9574
864691135888860041	0	10.7946
864691136903012530	0	1.61471
864691135385334869	0	8.8068
864691135585559492	0	34.4449
864691135081694199	0	-5.17647
864691136740727644	0	39.1625
864691136723539453	0	5.85042
864691135341029061	0	22.6952
864691136903020466	0	13.6254
864691135807206941	0	17.14
864691135975583043	0	-0.476636
864691135058578587	0	21.0887
864691134940013923	0	23.7741
864691135644559855	0	-15.8917
864691135697366549	0	20.2247
864691135565024708	0	15.6806
864691135081733111	0	9.2143
864691135341402309	0	18.2483
864691135968927845	0	9.90402
864691135476095912	0	21.1628
864691135435114738	0	16.1624
864691135502076853	0	19.18
864691136723513597	0	1.08609
864691135945477924	0	12.6711
864691136692819574	0	7.54318
864691135526346075	0	14.7192
864691136175081222	0	17.6967
864691135269683365	0	16.8245
864691135758728782	0	19.7877
864691135575096094	0	10.7608
864691135454100330	0	12.5758
864691136091332788	0	18.7722
864691136361516002	0	24.9019
864691135952249123	0	22.5325
864691135715217434	0	18.5985
864691135499948740	0	12.1797
864691134884760314	0	19.0806
864691135502070197	0	14.6289
864691135699561250	0	22.209
864691135207747449	0	13.4323
864691136826669422	0	-1.93642
864691136008449708	0	-8.65811
864691136041069142	0	29.7873
864691136903048370	0	21.1716
864691135918338736	0	12.834
864691136701038190	0	30.8987
864691135334650089	0	14.4857
864691135182106370	1	17.0994
864691135724193451	0	3.54175
864691135385363029	0	9.7751
864691136617469659	0	22.9098
864691136292063716	0	11.757
864691135162201901	0	10.3378
864691135754533842	0	11.8962
864691135654084546	0	21.0951
864691135132660896	0	1.96291
864691135446597204	0	15.5587
864691135570700013	0	21.1881
864691135526290011	0	5.61707
864691135502059445	0	27.9436
864691135501553218	0	9.44775
864691135654026178	0	-3.49756
864691135683935415	0	6.35591
864691135334506729	0	26.9555
864691135571263781	0	10.2423
864691135951967011	0	-4.83305
864691135883889264	0	15.0307
864691135988288512	0	27.4049
864691135575136798	0	6.1986
864691135012912278	0	-11.0703
864691135340956357	0	23.6895
864691135855775022	0	10.4337
864691135758488654	0	14.6674
864691135941162612	0	21.5172
864691135841084643	0	13.4374
864691136194202856	0	-5.80182
864691135864066686	0	0.412599
864691136194212072	0	15.3968
864691135403759086	0	24.4385
864691135207766137	0	-7.90733
864691135952037923	0	9.13633
864691135564638295	0	-3.60671
864691135858694248	0	-23.1544
864691135454059114	0	29.3734
864691135386404993	0	21.1113
864691135382719706	0	25.1491
864691136090907060	0	22.8985
864691135692750015	0	6.28198
864691135699244066	0	20.8587
864691135585405820	0	12.5581
864691136712343150	0	22.8166
864691135883859824	0	-14.9587
864691135654053314	0	35.5703
864691135474740288	0	5.18475
864691136209000636	0	7.40344
864691135939672742	0	13.6657
864691135658125186	0	1.97087
864691135937161220	0	21.743
864691135396719905	0	13.2193
864691135994548394	0	10.7939
864691136031782075	0	22.7294
864691136118773528	0	18.0124
864691136296663579	0	31.8832
864691135873820302	2	14.1906
864691134988412538	0	18.9684
864691136296686619	0	18.8704
864691135501534530	0	18.7458
864691135974784111	0	21.4876
864691135657842818	0	14.9265
864691135865868421	0	-6.75207
864691135589956107	0	14.5615
864691136311793725	0	5.0274
864691136237506876	0	13.6332
864691135467529100	0	26.3212
864691134964607519	0	30.1684
864691135568145644	0	0.577654
864691136108767416	0	25.9711
864691135526073947	0	16.0034
864691136723434749	0	23.4901
864691135945560612	0	13.6193
864691136811787891	0	16.8733
864691135012497910	0	-10.7145
864691135475011392	0	17.3958
864691135373721288	0	25.8741
864691135233415769	0	-5.07482
864691136378796245	0	-1.30636
864691136311857469	0	28.4029
864691135777095613	0	15.0999
864691135502945732	0	11.0889
864691135081692919	0	0.969216
864691134884757754	0	21.2606
864691135724247211	0	17.0251
864691135394002933	0	12.532
864691136618458509	0	20.0903
864691135593528875	0	28.5438
864691135012605430	0	20.4817
864691135474602816	0	20.5978
864691135617778831	0	9.70377
864691135593911595	0	11.8048
864691136273683725	0	13.2795
864691136723442429	0	21.7081
864691135777120445	0	39.3096
864691135873735566	0	16.7916
864691135658224514	0	-14.0379
864691135945514788	0	16.4539
864691135501823837	0	23.8274
864691135360161095	0	14.0955
864691135438015986	0	26.9983
864691136965778638	0	20.5306
864691137019770990	0	17.83
864691135345209842	0	-0.142065
864691135081714935	0	15.6116
864691137196873537	0	18.9173
864691135946673761	0	10.6016
864691136236676879	0	22.1213
864691135937504053	0	17.6142
864691135994551722	0	-8.88879
864691135382453722	0	8.53552
864691135939955878	0	-9.87941
864691136482946604	0	21.8039
864691135855631918	0	25.3717
864691135117796317	0	8.30006
864691135474693952	0	17.1226
864691135560494049	0	3.21866
864691135951968547	0	12.8397
864691135194444842	0	-14.9645
864691135382905067	0	-10.1958
864691135991790529	0	13.8647
864691136486789394	0	16.3385
864691136237511996	0	31.4804
864691136056333016	0	27.5186
864691136951605471	0	26.3729
864691136004719818	0	19.8273
864691135472326450	0	15.6565
864691135341054149	0	14.2124
864691136084071020	0	14.1476
864691136683914870	0	12.9789
864691135213217080	0	11.2551
864691136378944469	0	22.8825
864691135660549360	0	-6.21182
864691135724193195	0	3.22757
864691135718495537	0	-6.65094
864691135058568859	0	3.56896
864691135617756303	0	13.6664
864691135915167846	0	14.1174
864691135915168102	0	13.9867
864691135501850205	0	19.4196
864691135590223115	0	13.4351
864691135493959824	0	23.8718
864691135445536914	0	18.9663
864691135132655520	0	-15.9937
864691135414475762	0	11.7188
864691135345534367	0	22.6221
864691136698948982	0	12.596
864691135754611410	0	17.4634
864691136008443052	0	22.6168
864691136729378678	0	18.5725
864691136020327928	0	16.299
864691135864690652	0	21.3637
864691135937146628	0	21.9359
864691135695981210	0	10.9109
864691135488476218	0	20.6588
864691135510168004	0	-2.74809
864691135354921167	0	11.6913
864691135953757192	0	20.9635
864691135497470962	0	-1.00023
864691135274334181	0	34.6139
864691136482870828	0	33.2115
864691135012592630	0	15.423
864691136100133237	0	32.6865
864691136844459374	0	10.775
864691135939352833	0	24.6306
864691135462774078	0	-13.1685
864691136601819601	0	14.9561
864691135883847024	0	20.678
864691135777122237	0	2.93975
864691136031754683	0	4.80038
864691135490229863	0	-11.1809
864691136891118190	0	21.7419
864691135617805199	0	16.3667
864691135446635348	0	27.4917
864691134988449402	0	-6.5137
864691136237455932	0	-12.1137
864691135472067634	0	3.57503
864691136296720411	0	0.97395
864691136292990948	0	14.006
864691135909773481	0	14.9415
864691135915160422	0	-5.25132
864691136378966997	0	20.6736
864691135915203430	0	8.91881
864691136237445180	0	14.7384
864691135586582258	0	20.479
864691136723857405	0	12.5085
864691135497616403	0	25.2392
864691135526108251	0	15.1112
864691135939394049	0	0.765344
864691135686939360	0	25.4868
864691135609455367	0	21.4154
864691135873791118	0	10.0323
864691136922721764	0	12.6229
864691136309646170	0	-1.35957
864691136521560721	0	16.4878
864691135437428978	0	12.2419
864691135382978027	0	14.3703
864691136662236126	0	4.97842
864691135758474830	0	15.3748
864691135212606080	0	5.05087
864691135396392481	0	11.3034
864691136482866476	0	17.5465
864691134939967331	0	9.4533
864691135433434354	0	21.8465
864691135182082306	0	0.659253
864691135939401985	0	-2.29279
864691136734517878	0	19.5958
864691135488215354	0	9.99215
864691136907486062	0	35.062
864691135440513864	0	18.4459
864691136032109704	0	1.90774
864691135544415528	0	17.2783
864691136174956038	0	17.6902
864691135058585499	0	13.5948
864691136236673039	0	29.5164
864691135777159613	0	22.0344
864691135334781417	0	1.54019
864691135213408312	0	31.4479
864691135269774245	0	16.4802
864691135538493554	0	11.7887
864691135360101959	0	21.9586
864691136084038764	0	21.0965
864691135696315546	0	13.1156
864691135785246148	0	16.0327
864691135454059626	0	21.7753
864691135582220228	0	15.8634
864691135855628590	0	21.4666
864691135538091378	0	9.88876
864691135303182247	0	19.5564
864691136194021334	0	20.8011
864691136903004082	0	16.5356
864691135012859030	0	-7.89355
864691135303182503	0	-0.743153
864691135615766633	0	6.74928
864691134940152931	0	32.7058
864691135396380449	0	12.6002
864691136296712987	0	4.50335
864691135740263275	0	15.3887
864691136444087939	0	16.4808
864691135155737188	0	36.2043
864691136486793746	0	4.95678
864691135909735337	0	16.3748
864691135213082936	0	17.0289
864691135809624012	0	16.334
864691136594793634	0	-6.81452
864691135446871380	0	8.21767
864691135975447875	0	12.9183
864691134917383946	0	30.6318
864691135510426320	0	20.4651
864691135937400117	0	12.7233
864691134964699679	0	5.01419
864691136084043116	0	14.2895
864691135771648251	0	8.88862
864691136388628855	0	16.5547
864691137196927553	0	18.4327
864691134988560506	0	14.7431
864691134917400586	0	15.0965
864691135715212826	0	-2.74032
864691135974699887	2	12.4903
864691136089092407	0	30.3467
864691136618398093	0	3.27387
864691136486762770	0	14.6639
864691136266770932	0	29.0542
864691135850645703	0	22.6639
864691135278203041	0	3.51723
864691135564637015	0	28.6096
864691135256122031	0	18.3311
864691136123776550	0	1.75528
864691135354899407	0	29.5512
864691136951563999	0	17.163
864691135575132958	0	23.3485
864691136521562001	0	21.1417
864691135753569229	0	12.2548
864691136309685338	0	19.0101
864691135939661313	0	11.7284
864691136004713162	0	15.0542
864691135274405605	0	26.9189
864691135162231597	0	14.7224
864691136143359284	0	7.49847
864691136273032126	0	32.9306
864691135348241623	0	15.7145
864691135864055678	0	28.722
864691136966039246	0	22.0681
864691135939935654	0	18.457
864691135988291328	0	14.6715
864691135544365352	0	10.4906
864691135753937357	0	27.8415
864691135369161970	0	2.73467
864691136123685670	0	40.2666
864691136723426557	0	15.9078
864691136084052076	0	-5.48461
864691135334553321	0	-11.0465
864691136681949814	0	0.347792
864691135937666869	0	26.7514
864691135058578075	0	13.8782
864691136041267592	0	26.5921
864691135699244322	0	12.2395
864691135748557353	0	-4.20852
864691135953794312	0	16.4983
864691136041432918	0	-17.3454
864691135753733837	0	-0.720249
864691135560524257	0	17.3461
864691135941502836	0	22.8963
864691136903362226	0	10.1717
864691135207777913	0	19.5188
864691136951550687	0	1.04535
864691135864934876	0	6.24157
864691135345231263	0	30.2932
864691135490241127	0	20.4239
864691135407458505	0	24.0808
864691136105457881	0	15.9942
864691135785233860	0	17.7164
864691135937779253	0	7.42651
864691136194296652	0	-0.453356
864691135761516854	0	12.6129
864691135991891592	0	5.42742
864691135986878979	0	35.3797
864691136813994606	0	10.0444
864691135440459592	0	12.3047
864691135587887858	0	18.0708
864691135428501490	0	-16.3478
864691136601568721	0	19.2257
864691135585108092	0	14.3631
864691135771600379	0	18.7881
864691135615799657	0	11.1138
864691135858692456	0	19.7059
864691135345156511	0	22.9569
864691136134404235	0	29.5238
864691135099854624	0	9.87994
864691134917384458	0	17.4289
864691136922762980	0	17.9927
864691136328882154	0	27.0309
864691135754598354	0	10.2133
864691136922728676	0	12.4936
864691135718488625	0	8.47463
864691135551523826	0	-22.5648
864691135968877925	0	27.8972
864691135210062784	0	28.0042
864691135394003189	0	5.86365
864691135700270715	0	2.24864
864691135876003411	0	20.3235
864691135684417975	0	7.91101
864691135431895282	0	20.5696
864691136486763794	0	16.0992
864691136116143780	0	22.4063
864691135468146514	0	18.9155
864691136911627505	0	19.3733
864691136746591716	0	9.8585
864691135730165945	0	14.3434
864691135939750657	0	7.69708
864691135581908333	0	-14.9034
864691136123759142	0	17.6628
864691136486765074	0	24.0229
864691136723488878	0	16.8534
864691136388605047	0	5.2862
864691135700233083	0	8.4395
864691135462752318	0	15.4985
864691135837584019	1	20.1435
864691136682790774	0	15.8127
864691135737497201	0	21.9865
864691135695962010	0	21.5881
864691135718767665	0	28.8537
864691135272378897	0	14.3608
864691136906806382	0	13.7077
864691135939866534	0	22.6695
864691135646320195	0	15.089
864691135858695016	0	31.5331
864691135081679095	0	14.2
864691136482894124	0	15.81
864691135692741311	0	5.13536
864691136010938787	0	-5.17594
864691135436229106	0	-3.34492
864691135585139324	0	11.3468
864691135564539159	0	14.9977
864691136130376273	0	22.0282
864691135883898224	0	18.5466
864691135777174205	0	10.7251
864691135099859488	0	2.03921
864691136692263030	0	15.6394
864691135540748996	0	26.8927
864691135509098761	0	19.3813
864691135489675716	0	14.1742
864691135570657261	0	-0.243045
864691135322958748	0	0.431582
864691135494018192	0	19.9132
864691135462745406	0	19.2392
864691136116138916	0	18.4703
864691135348310743	0	10.9029
864691135700354939	0	24.0726
864691135373739593	0	12.3365
864691135293043724	0	8.50656
864691136088938039	0	18.9295
864691135510411216	0	24.5378
864691135888840329	0	16.5544
864691136418645399	0	30.7252
864691134947401980	0	24.4305
864691135695948698	0	-12.7038
864691135617798799	0	16.7805
864691135761498166	0	-17.8051
864691135155548004	0	5.28832
864691135274331365	0	24.2734
864691136712418166	0	14.4333
864691135617728143	0	-12.2909
864691136741971318	0	16.454
864691135730166713	0	26.2137
864691136361503970	0	18.3876
864691136286553539	0	10.3428
864691135117775581	0	17.9022
864691135274060005	0	12.9717
864691135454095466	0	6.35834
864691135939422721	0	28.9969
864691135782399027	0	7.52109
864691135692762815	0	28.3095
864691135432796658	0	18.9906
864691136451083775	0	23.6639
864691135573273796	0	7.77468
864691136965838542	0	9.86112
864691136680583798	0	17.7002
864691137053660534	0	18.2198
864691135847904606	0	2.18074
864691136237451324	0	6.11679
864691135641507409	0	16.0838
864691136378915285	0	17.9802
864691135162255661	0	15.7819
864691135407535817	0	28.9784
864691135462602653	0	20.2421
864691136911624689	0	25.0647
864691135909761193	0	5.74529
864691135526072667	0	23.4058
864691135776545376	0	18.8075
864691135581565037	0	7.01079
864691136361486562	0	10.9433
864691136601852369	0	10.9649
864691135564631895	0	8.87614
864691135858679400	0	29.1707
864691135360158023	0	21.8214
864691135462272669	0	22.7507
864691135876008531	0	18.2827
864691135945393188	0	24.1601
864691136588658550	0	20.448
864691135658040194	0	14.2509
864691135348418263	0	5.67643
864691135951956259	0	4.80892
864691135491243359	0	29.9927
864691135341459889	0	16.2645
864691135272185105	0	11.3082
864691135478571974	0	18.3813
864691135385344853	0	34.5188
864691135382922731	0	7.99475
864691135012924054	0	-7.67893
864691135548379588	0	28.0406
864691135939345409	0	25.4072
864691136084037228	0	12.3313
864691136236669967	0	14.1295
864691135012438262	0	23.2384
864691135850419399	0	3.59065
864691136333828019	0	15.1291
864691136482921260	0	7.72744
864691136056655064	0	23.9385
864691136594528418	0	18.3388
864691135696212890	0	30.7833
864691135758465358	0	17.7268
864691135753704909	0	14.8476
864691135866421014	0	-2.81968
864691135341289905	0	17.0473
864691135538119282	0	9.67674
864691135122307367	0	22.7195
864691135386381441	0	15.3089
864691136783753070	0	9.30946
864691135341024965	0	21.7743
864691135303184039	0	16.2515
864691134884749818	0	32.7128
864691135432932594	0	19.5969
864691135472010546	0	16.7608
864691135748691753	0	-9.85515
864691136776832622	0	23.1453
864691135501819997	0	21.6627
864691135855593006	0	5.47831
864691136723429629	0	9.82157
864691135354949583	0	9.97545
864691135113321625	0	28.3129
864691135748833833	0	8.14397
864691135508673801	0	10.3741
864691135490959847	0	-13.3176
864691135945552420	0	20.851
864691135474986048	0	18.8056
864691136482910252	0	4.2512
864691135925935886	0	3.11922
864691135775771821	0	18.3047
864691136008486828	0	6.02784
864691136273624333	0	27.0855
864691136056323288	0	10.2467
864691135162222381	0	11.9893
864691135162218541	0	7.17967
864691135354942671	0	19.9993
864691136041043798	0	17.1751
864691136594527650	0	16.078
864691135582377970	0	12.4872
864691135334548713	0	14.2017
864691135490577127	0	23.628
864691136443759747	0	10.0681
864691135345266847	0	-2.99488
864691136194341708	0	12.7477
864691135614166219	0	6.43216
864691135866379798	0	23.5635
864691135761507126	0	8.49314
864691135939337985	0	8.09097
864691135493964176	0	26.5188
864691135012917910	0	13.0507
864691137053649270	0	17.6597
864691136143715380	0	18.9891
864691136236906255	0	-25.9855
864691135616264297	1	25.3834
864691136001711240	0	12.881
864691135478603974	0	24.6833
864691135113526169	0	28.3653
864691136989956757	0	-34.9127
864691135345250463	0	1.17122
864691135771723339	0	21.1404
864691136174960134	0	6.97045
864691135210063296	0	2.40215
864691136039407102	0	17.06
864691135393966325	0	13.6708
864691135463527749	0	-18.4152
864691135490506343	0	7.20071
864691135490505831	0	19.1768
864691135337730534	0	10.3518
864691135207759737	0	23.7077
864691135415463866	0	25.434
864691136361774050	0	27.9134
864691136989925781	0	24.3124
864691135577022725	0	23.5458
864691135815603535	0	21.2716
864691136023797817	0	6.69073
864691135584047602	0	-7.95259
864691135725591871	0	14.3205
864691136486769426	0	15.6166
864691135476113832	0	16.7398
864691136118431256	0	11.6689
864691135782395699	0	19.4991
864691135697362197	0	17.5985
864691135509055497	0	12.8679
864691136681964662	0	17.6144
864691137019550574	0	2.65994
864691135181716226	0	22.8986
864691136065268376	0	12.0602
864691135718468401	0	26.7897
864691135864092542	0	20.7603
864691135884200560	0	29.429
864691135570767597	0	22.8647
864691135488252730	0	32.9041
864691136577465620	0	20.7068
864691135274069733	0	30.8907
864691136065297048	0	15.2136
864691135385359957	0	-29.4203
864691136436413086	0	25.0984
864691136290533348	0	26.782
864691136370784648	0	8.55487
864691136952160479	0	28.563
864691135699291938	0	33.0668
864691135292204470	0	17.7395
864691135345217183	0	10.1094
864691135644885743	0	23.3522
864691136108733112	0	3.52066
864691135777099197	0	4.90342
864691135945397028	0	4.28378
864691136418645911	0	15.1214
864691134964570399	0	14.623
864691135951965731	0	7.75807
864691135750783112	0	8.89116
864691136951565023	0	7.63223
864691135508934409	0	9.52881
864691136084074348	0	36.4084
864691135576942341	0	-8.39836
864691136041052502	0	24.9664
864691135686932192	0	9.5071
864691135564644183	0	28.2397
864691135135066137	0	17.9908
864691136194064598	0	27.6397
864691135345097119	0	1.02876
864691135012420342	0	7.52232
864691134947381500	0	16.0153
864691135987758984	0	-6.28235
864691136175005702	0	16.5841
864691135415612858	0	-9.30212
864691135274150885	0	30.7768
864691135155517796	0	-9.07649
864691135581571437	0	1.38849
864691135382920939	0	17.1762
864691135382921707	0	26.9021
864691136965765838	0	15.1613
864691136175022598	0	-23.2597
864691135338062822	0	19.9589
864691136594523810	0	-24.28
864691135974437999	0	31.7532
864691135754539474	0	23.9324
864691135181769730	0	32.7456
864691136023824441	0	-2.28408
864691135443443954	0	17.6638
864691136039360766	0	6.71366
864691135274074341	0	-6.25899
864691135207958905	0	14.5369
864691135700235643	0	44.2228
864691136808788334	0	11.9483
864691136436417950	0	13.4333
864691135373702473	0	13.3278
864691136039369982	0	25.1608
864691136436423582	0	7.29673
864691135437195762	0	4.62579
864691135730180537	0	-7.88411
864691135468178258	0	10.4805
864691135584079090	0	41.4599
864691135570659565	0	17.1356
864691135207718777	0	22.2761
864691135926315988	0	18.6761
864691136296719643	0	32.6654
864691135638995003	0	9.2665
864691135272291857	0	9.26536
864691136109164984	0	18.538
864691134884761850	0	8.35344
864691135699261218	0	16.8957
864691136296745755	0	10.997
864691136056402648	0	10.4618
864691135012513014	0	13.4316
864691135780820304	0	19.2301
864691135508702473	0	18.9594
864691135407264969	0	4.77001
864691135809469900	0	14.0878
864691135368438002	0	4.52495
864691135544409128	0	8.30127
864691135654278082	0	28.6918
864691134947451644	0	32.3276
864691135383092203	0	26.611
864691135858792552	0	23.4827
864691135847917150	0	1.46429
864691135937222916	0	3.36942
864691135987778952	0	14.7956
864691136296741147	0	11.1906
864691135699279394	0	23.5649
864691135348311511	0	10.9568
864691136100129909	0	17.2722
864691136236721167	0	23.2806
864691136378799317	0	1.34021
864691135807273245	0	13.81
864691135740183147	0	14.3784
864691135432895730	0	1.05503
864691135303160743	0	42.2514
864691135715226906	0	-2.24686
864691136236742927	0	12.0529
864691135132646304	0	-2.40794
864691135585860594	0	16.8444
864691135753716941	0	13.2777
864691135366975481	0	-11.3536
864691136143396404	0	30.482
864691135951971107	0	8.72735
864691134917393162	0	7.47426
864691135415457466	0	2.14949
864691135373695817	0	-13.6189
864691136088946743	0	13.9675
864691135939431425	0	11.6877
864691136952195295	0	17.0753
864691135915345766	0	29.5995
864691136236709647	0	-12.2742
864691135462269597	0	9.67609
864691136008556718	0	17.7445
864691135382964971	0	7.92071
864691135497666067	0	21.9678
864691135497657619	0	15.8515
864691135476108968	0	28.2865
864691135572184562	0	-19.0264
864691136521907345	0	19.8176
864691135866372374	0	-5.95514
864691135345160607	0	23.5152
864691135497632019	0	-5.87243
864691135617741455	0	10.8241
864691135478294214	0	0.64107
864691135132654496	0	3.74488
864691135807323677	0	6.34151
864691135568079084	0	15.8218
864691135538130546	0	-6.62801
864691135617781059	0	8.56627
864691135490611943	0	24.9694
864691135497617427	0	11.6809
864691135494038928	0	4.84695
864691136194024662	0	11.673
864691135058556059	0	17.4403
864691136482876716	0	21.977
864691135753684941	0	20.8709
864691136922720228	0	18.5366
864691135212701056	0	17.1057
864691135415769530	0	14.1293
864691135122629671	3	22.102
864691135385312341	0	-6.14742
864691136143440948	0	29.8135
864691135876003155	0	16.1728
864691135373732296	0	9.87966
864691136008411820	0	20.5662
864691135491453279	0	21.3026
864691136311746365	0	33.5457
864691136673024647	0	16.1236
864691135570733293	0	-13.4114
864691135660607472	0	10.243
864691135474610240	0	11.365
864691135269689509	0	16.4167
864691135683976887	0	8.39186
864691135715215898	0	6.65178
864691136815205998	0	19.8414
864691135639194427	0	13.7429
864691135341020101	0	29.7418
864691135855774766	0	20.5276
864691135850452167	0	9.12091
864691135639268923	0	9.38671
864691136333821619	0	9.94874
864691135462743358	0	0.652891
864691135888508297	0	16.7488
864691135909728425	0	9.40919
864691136594503586	0	19.4954
864691135207758457	0	43.6831
864691136965801422	0	22.82
864691135446603092	0	2.51801
864691135753919949	0	13.3495
864691136194315340	0	16.2976
864691136040985430	0	11.5269
864691135586896114	0	20.2095
864691136065224600	0	0.347753
864691135394009333	0	15.4832
864691135780790096	0	11.9731
864691135502190429	0	20.4011
864691136690277486	0	16.7258
864691135581610605	0	23.33
864691135428509232	0	14.4163
864691136023721529	0	22.3654
864691136925347914	0	21.8982
864691135382491866	0	-23.8573
864691135969088869	0	21.0747
864691135502069429	0	25.2855
864691135577319173	0	3.54509
864691135740205419	0	5.56448
864691135800054114	0	13.3318
864691135367012345	0	33.9313
864691136194096598	0	19.8597
864691136925384010	0	17.7294
864691135579824068	0	23.0671
864691135436615410	0	16.7195
864691135345257631	0	13.6165
864691136906792814	0	5.64713
864691136278517399	0	5.32755
864691135181713410	0	25.8328
864691135385348437	0	23.9952
864691135367169785	0	-7.81088
864691135876338003	0	10.6232
864691136065211032	0	17.7189
864691135212672384	0	15.2758
864691136390365055	0	15.2608
864691135873619854	0	12.44
864691136672647815	0	24.3681
864691135864760028	0	22.1182
864691135334816489	0	35.0761
864691134939986275	0	10.4282
864691135692704703	0	10.1294
864691135567738092	0	18.0789
864691135359148376	0	20.3175
864691135578346948	0	22.9816
864691136757471598	0	21.2654
864691136089073719	0	6.1956
864691136236674831	0	17.7746
864691135725698111	0	19.3969
864691135560492769	0	14.7054
864691135799946594	0	-10.3233
864691135322931100	0	22.2822
864691135865485957	0	-8.10375
864691135207774585	0	26.9221
864691135058579355	0	15.2268
864691135855653678	0	14.7787
864691135952014627	0	25.3141
864691135462234525	0	12.2326
864691135683983799	0	10.4997
864691135529556164	0	16.0173
864691136194292556	0	-21.9937
864691135478576070	0	25.2243
864691136379151573	0	18.2676
864691135440495176	0	5.42049
864691135113199513	0	36.6075
864691135633463363	0	28.4739
864691134884993786	0	19.7962
864691135212667008	0	14.217
864691135472025906	0	20.1678
864691136672681351	0	30.6485
864691136017811537	0	14.7281
864691135884040560	0	28.2347
864691136418910359	0	45.8628
864691135374111817	0	5.33096
864691136194109654	0	11.5987
864691135488213050	0	19.1277
864691136050856691	0	39.8091
864691135865549189	0	7.55896
864691135272379409	0	13.3223
864691136436412574	0	20.2083
864691136825243758	0	29.5044
864691135386410625	0	7.90816
864691136966006222	0	16.2268
864691135393992949	0	13.5832
864691135888521609	0	-12.922
864691135341311685	0	12.9006
864691135373705289	0	20.7915
864691135585339004	0	17.6491
864691136692182390	0	11.055
864691135212658304	0	-6.12528
864691135686920416	0	-3.19373
864691136272929726	0	25.3824
864691135488260410	0	14.6033
864691135986901507	0	-5.17127
864691135617723279	0	7.31028
864691135925927950	0	18.4207
864691135737543025	0	18.2602
864691135403788526	0	0.898189
864691136723327229	0	21.6477
864691136911622897	0	25.2584
864691135360110407	0	41.3877
864691136236727567	0	25.7461
864691135609624583	0	11.0072
864691135644657135	0	18.1881
864691135494294160	0	4.59975
864691135367010297	0	20.6629
864691136286569667	0	21.8929
864691135428798512	0	0.711708
864691135474675776	0	8.1995
864691135683935671	0	32.2309
864691136134400395	0	16.5881
864691135256184751	0	27.9823
864691135293170700	0	13.9151
864691136174988550	0	23.5516
864691136717991542	0	18.7022
864691135568181228	0	-8.10076
864691135207730553	0	19.4761
864691135782416947	0	22.431
864691135303189927	0	2.88553
864691135758507342	0	20.3704
864691136136572285	0	9.66053
864691136237523260	0	7.94084
864691135864095614	0	22.8145
864691135323249564	0	18.9431
864691136740404060	0	38.2861
864691136617319131	0	28.6937
864691135474611520	0	21.1331
864691136723564029	0	22.3614
864691136723467261	0	21.3957
864691136422820911	0	7.13597
864691135292145078	0	1.49479
864691136965766094	0	7.12259
864691135396363809	0	11.0147
864691135865581189	0	10.4634
864691135428684080	0	14.649
864691136723421181	0	11.0893
864691135987295491	0	-2.80522
864691135355029455	0	-22.0382
864691136109194680	0	20.8949
864691135345256351	0	16.8697
864691135617769871	0	14.1325
864691135445939346	0	8.76709
864691136209004220	0	12.7147
864691135373740361	0	6.97679
864691135559890628	0	10.4519
864691135497606675	0	13.8318
864691136041386582	0	25.7486
864691135359219544	0	8.69111
864691135693094335	0	21.1686
864691136443748995	0	19.095
864691135697377813	0	24.4444
864691135510482128	0	5.25944
864691136755687790	0	13.1141
864691135340964293	0	19.5377
864691135809471180	0	9.24554
864691136482855212	0	19.6533
864691135207765369	0	19.7929
864691135564623703	0	40.1479
864691135472027442	0	5.4326
864691135454062186	0	23.703
864691135526058843	0	24.8637
864691135428891440	0	9.78553
864691135888533129	0	-3.39706
864691135373382600	0	11.0089
864691135373384904	0	7.59487
864691136965830094	0	17.2745
864691135366934521	0	15.0768
864691135945558564	0	6.22013
864691135909779113	0	13.4899
864691135491272799	0	16.4891
864691135937812789	0	19.9436
864691135580863172	0	19.2104
864691135847943262	0	24.0314
864691136118805272	0	24.3119
864691134947452924	0	21.6924
864691135909810345	0	19.4066
864691135730120633	0	12.6682
864691135081724407	0	-7.34387
864691135462751806	0	16.8989
864691135952025379	0	3.60865
864691136723417597	0	22.8692
864691134884756986	0	4.18416
864691136311737661	0	21.4043
864691135334491881	0	20.7951
864691135132647072	0	22.7912
864691135873603726	0	19.0952
864691135162217773	0	22.7181
864691135510429392	0	27.0831
864691135570825453	0	-3.19813
864691136697491822	0	11.8397
864691135660744176	0	21.4979
864691135570712557	0	20.9386
864691135570720749	0	11.5364
864691136723442173	0	3.1939
864691135502057141	0	13.45
864691135753706445	0	23.975
864691135777469373	0	12.7317
864691135322987164	0	26.5223
864691135373410760	0	22.554
864691135739906708	0	7.19161
864691136925374538	0	11.967
864691135941376884	0	16.3706
864691135776585056	0	24.3129
864691135099881248	0	-11.1404
864691136227288657	1	33.1473
864691135754592722	0	35.3716
864691135686940384	0	8.69518
864691135274403557	0	5.25377
864691135269943205	0	26.79
864691135560880353	0	27.1516
864691135564988247	1	-11.5456
864691136105444313	0	15.1136
864691135571293733	0	18.3012
864691136723457789	0	17.8453
864691136051165427	0	3.96933
864691135987979912	0	10.6813
864691135715240730	0	4.43882
864691135761552694	0	22.4202
864691136020265464	0	16.5906
864691135210017216	0	15.2238
864691135730179001	0	20.3712
864691135544419880	0	-4.99316
864691135753776077	0	5.81363
864691135657792642	0	26.9888
864691136118698520	0	3.11991
864691135583690616	0	9.93789
864691136486797586	0	32.0077
864691136813885294	0	16.2934
864691136672681863	0	6.11968
864691135366928121	0	23.3708
864691135385322069	0	13.0019
864691136065270936	0	31.7745
864691135865543045	0	20.5337
864691136143693364	0	1.25226
864691136023738681	0	32.2791
864691135809470412	0	15.6005
864691135684390839	0	12.7094
864691136056357848	0	20.9447
864691136236675343	0	18.8279
864691135394013173	0	21.7983
864691135501561410	0	22.0684
864691135501630148	0	20.2243
864691136004717514	0	11.5175
864691135467574412	0	22.2734
864691136293204708	0	25.2029
864691135113533081	0	11.5118
864691135837187219	0	12.4544
864691135615809385	0	17.229
864691135567743980	0	12.2278
864691135751212936	0	18.7976
864691135351033074	0	-4.76848
864691135687094496	0	27.8246
864691135864718812	0	9.72509
864691136004770506	0	25.0484
864691136911640305	0	15.0658
864691135213028152	0	14.8024
864691135609421319	0	28.0595
864691136333749939	0	14.2954
864691135476138664	0	23.6051
864691135883866992	0	19.1246
864691135526041435	0	-5.73584
864691135445554834	0	10.7913
864691135571299109	0	19.027
864691135525522162	0	13.5161
864691135435111154	0	21.2173
864691136010887075	0	13.4281
864691135585861618	0	18.4796
864691135113492633	0	16.6835
864691135373409736	0	-4.79134
864691136296666395	0	-3.09352
864691136175053830	0	18.3978
864691135081710583	0	14.0779
864691136286603715	0	3.90182
864691136031744955	0	24.0715
864691135474618432	0	2.67462
864691135615909225	0	-10.3945
864691135373692745	0	17.8223
864691135715222298	0	13.4348
864691135855554862	0	19.164
864691135850783687	0	13.2981
864691134939987555	0	23.9144
864691136297113371	0	-22.7188
864691135340970693	0	9.93809
864691135481461234	0	13.1338
864691136662187742	0	17.9877
864691135415498170	0	12.1988
864691135850856903	1	5.26765
864691135274134501	0	-2.71145
864691136273655565	0	24.5761
864691135212584576	0	8.1085
864691135207765113	0	21.9727
864691135307098438	0	25.4215
864691135576952581	0	31.8513
864691136008396716	0	11.7912
864691135012910998	0	28.7274
864691135213041208	0	15.0174
864691135837177235	0	17.3003
864691135012882582	0	19.9215
864691135593507627	0	10.4916
864691135974439535	0	-1.46905
864691136723476477	0	10.6385
864691136989959317	0	15.5045
864691135437815282	0	25.2931
864691135939927462	0	21.4262
864691134947726588	0	11.5074
864691135941351796	0	7.41499
864691135809505740	0	-4.81393
864691135366939897	0	28.5823
864691135510420688	0	9.91391
864691135122307879	0	-25.1172
864691136361493474	0	15.4798
864691135939900673	0	15.9075
864691136723431933	0	18.1663
864691135662881220	0	13.1176
864691136236720143	0	29.5322
864691136208992444	0	32.2889
864691135866373142	0	15.9526
864691136422863407	0	12.8246
864691135737547377	0	16.5369
864691136809723246	0	25.6507
864691136951641567	0	11.3726
864691135730158265	0	7.88239
864691135850457031	0	40.1162
864691135212616832	0	15.3775
864691135446816084	0	10.5924
864691135366937337	0	29.3271
864691135946662753	0	6.55501
864691135367011321	0	19.6829
864691136108742328	0	11.4974
864691135012879766	0	6.93146
864691136618410125	0	22.7226
864691135566990532	0	10.3527
864691136378827989	0	21.4779
864691135501728322	0	9.56743
864691135538129266	0	-4.01113
864691134884757242	0	12.5512
864691135570698733	0	25.6921
864691135181882626	0	2.47949
864691135293083916	0	13.8291
864691136329454231	0	5.15303
864691136951651807	0	15.3804
864691135644674031	0	6.50403
864691135373702217	0	18.2816
864691135367009785	0	9.22643
864691136973701660	0	0.528717
864691136482911020	0	10.3859
864691135476302760	0	28.2435
864691135855685678	0	20.3918
864691135739584404	0	18.7793
864691135162193965	0	12.1548
864691135182180354	0	4.40666
864691135564652631	0	16.0583
864691136436362398	0	3.15568
864691136487044370	0	16.5367
864691135538183538	0	27.216
864691135122628391	0	3.203
864691136194207720	0	35.7899
864691135181687554	0	9.85121
864691135478307270	0	24.6182
864691136266768372	0	18.5035
864691135345178527	0	11.7886
864691135684321207	0	-4.78885
864691135103972429	0	12.1666
864691136388553744	0	7.73706
864691136361486818	0	12.9382
864691136451104767	0	21.5494
864691135777115325	0	-1.54848
864691135501856605	0	20.6787
864691136378743253	0	14.7263
864691136601815249	0	18.9225
864691135233347161	0	4.90062
864691136436766878	0	20.9699
864691136903051186	0	30.8851
864691135135045401	0	3.08542
864691135687228128	0	23.7083
864691134947447548	0	15.4109
864691135725595455	0	18.8394
864691135341036229	0	13.1074
864691135986876675	0	22.9046
864691135467541132	0	17.213
864691135570800877	0	10.9883
864691135809442508	0	21.3044
864691136123800870	0	18.1193
864691135771696203	0	8.37349
864691136089367607	0	10.0971
864691135322981020	0	11.9742
864691135210371008	0	21.527
864691135103952205	0	-0.612987
864691135946786657	0	-14.8817
864691135212707200	0	10.7607
864691135491613535	0	13.2029
864691135692756671	0	8.44008
864691135925570830	0	-0.414286
864691136008501932	0	19.4481
864691136090927028	0	-25.5407
864691135341357509	0	22.7016
864691135341022661	0	-19.793
864691136136650877	0	3.39431
864691135654255298	0	10.6084
864691135379874546	0	15.9108
864691135081729783	0	7.81764
864691136056403160	0	19.524
864691136486751506	0	12.7383
864691136577470740	0	30.8441
864691136143361332	0	11.8383
864691136925362762	0	-3.92884
864691134964429343	0	10.5665
864691135617769359	0	30.7503
864691135809487820	0	-4.20575
864691135571265829	0	12.8299
864691135686920672	0	15.6039
864691136911910897	0	10.0222
864691136008554926	0	21.0789
864691135382570202	0	3.52322
864691135366943737	0	21.0809
864691136010895011	0	11.7541
864691135269748389	0	14.2078
864691136194202088	0	6.49681
864691136989929109	0	29.0232
864691135837424787	0	5.16235
864691135884223600	0	3.08805
864691135373541832	0	-3.87546
864691135739625620	0	19.4133
864691135858679656	0	25.9663
864691135748593705	0	29.8954
864691136091051700	0	12.8447
864691135578717892	0	18.481
864691135994546602	0	7.85092
864691135782380595	0	13.9069
864691135841059555	0	13.2282
864691135876021587	0	22.4901
864691134947401724	0	13.4773
864691135866383894	0	-5.11912
864691135684351927	0	20.7961
864691135104264525	0	-7.28724
864691136443728515	0	4.77207
864691135644585711	0	13.512
864691135502355893	0	20.5744
864691135837207699	0	-3.14242
864691135307079494	0	23.0245
864691135502177885	0	7.13478
864691135488241466	0	5.40516
864691135474745152	0	25.3163
864691136672628615	0	0.138662
864691135337686246	0	11.1981
864691135256124847	0	21.7162
864691135937206532	0	18.5956
864691136010972835	0	24.2856
864691135585152380	0	22.7529
864691135358813016	0	23.6639
864691135725610303	0	16.175
864691136008484012	0	1.08593
864691137196919105	0	25.93
864691135122454055	0	10.256
864691136145003159	0	11.0104
864691135865590661	0	16.7746
864691136039408126	0	3.81906
864691135568903302	1	34.7169
864691136680596342	0	16.8192
864691136719057774	0	2.4366
864691136329062122	0	2.06847
864691136640940260	0	10.1131
864691136136583293	0	13.2966
864691135596801603	0	22.73
864691135403710958	0	17.3724
864691135213041720	0	8.02398
864691135807200285	0	18.1784
864691135373694281	0	4.38089
864691135210018240	0	-14.1858
864691135855644718	0	8.56993
864691135012554998	0	29.8206
864691135815456591	0	4.74657
864691136010876067	0	31.6677
864691135876340819	0	27.8506
864691135658244226	0	16.4212
864691135494018704	0	27.5842
864691135772056651	0	35.9249
864691135847906910	0	18.7393
864691135584162168	0	12.2083
864691136723479549	0	0.855762
864691136925347146	0	-19.3043
864691135407307977	0	23.4359
864691135475036992	0	0.744178
864691135597942339	0	10.5116
864691135445542034	0	16.1126
864691135341034949	0	17.7977
864691136973716252	0	19.7686
864691135994524330	0	16.447
864691135946703969	0	8.58796
864691135771825227	0	8.34166
864691135883864432	0	26.6902
864691136099774069	0	15.8716
864691135440506440	0	23.1374
864691135725640511	0	16.3592
864691135440454472	0	23.1672
864691136388565008	0	19.2355
864691136443733123	0	22.4601
864691136361495778	0	-11.8576
864691136680716406	0	21.1572
864691135785711812	0	8.08868
864691135393996021	0	25.2865
864691135385325141	0	24.1601
864691135683944375	0	1.43609
864691135866366742	0	25.1573
864691135775797933	0	7.90059
864691137019980910	0	20.7682
864691135428511280	0	32.5196
864691135654090178	0	12.123
864691135578584516	0	8.28754
864691135576592580	0	5.81681
864691135807203869	0	14.3954
864691134947766012	0	13.0937
864691135613540931	0	26.1133
864691135445539474	0	6.53342
864691135568176876	0	0.589792
864691135212706688	0	30.7935
864691135609432839	0	6.9805
864691136286600131	0	16.2249
864691135941150068	0	25.1836
864691135585936114	0	24.6442
864691136486761490	0	13.9324
864691135700659323	0	16.5827
864691135799746146	0	12.7192
864691136031647419	0	4.94172
864691136333740211	0	10.641
864691135777118397	0	23.6969
864691136023815737	0	29.3879
864691135725822783	0	20.1943
864691135700216187	0	20.5041
864691135134696985	0	9.90713
864691136973659420	0	12.1987
864691136123687206	0	3.14959
864691136444151683	2	16.747
864691136116139940	0	-7.89436
864691135809505484	0	12.9
864691135837203603	0	19.793
864691135372669170	0	12.4359
864691135081719543	0	8.91075
864691135132663456	0	22.9513
864691135570696941	0	13.6186
864691135583709304	0	12.7088
864691135807245597	0	1.69398
864691135945540644	0	-13.4444
864691135081682423	0	20.2008
864691136418741655	0	14.2519
864691136378733525	0	20.3507
864691136194035158	0	-9.26907
864691135617785231	0	21.4425
864691135564564247	0	10.3167
864691135341141681	0	20.5203
864691135117787869	0	3.06994
864691135303207335	0	18.3766
864691135780841296	0	14.4342
864691135213076280	0	29.2222
864691135274090213	0	13.9275
864691135617795983	0	3.86621
864691135918340016	0	23.3794
864691134947448060	0	27.2581
864691136361809122	1	-17.2582
864691136226967121	0	1.50304
864691135348243671	0	19.5498
864691134917396490	0	15.5597
864691135389519090	0	-14.6028
864691135699297570	0	10.8559
864691136685707630	0	4.14569
864691136008534190	0	13.6273
864691135753714637	0	25.3241
864691135809490892	0	-15.3613
864691136903458226	0	6.61936
864691136422861359	0	17.123
864691135864687324	0	26.3705
864691135724200619	0	-3.47517
864691135939341057	0	-0.0842138
864691135925515534	0	43.154
864691136594487458	0	18.5721
864691135837473939	0	16.3873
864691135576093763	0	21.2532
864691137019968622	0	8.12284
864691136482866732	0	30.5276
864691135700219515	0	18.8705
864691135937410101	0	11.6894
864691135771673675	0	-1.35078
864691135213114168	0	7.19353
864691135615808361	0	29.2554
864691135945450020	0	13.9524
864691135782600755	0	25.3131
864691135307095110	0	3.23216
864691136951547615	0	-0.237296
864691135508684809	0	-7.26404
864691135771925243	3	24.6168
864691136273635597	0	3.34024
864691135181712642	0	13.4519
864691135213026616	0	25.5001
864691135730574265	0	12.1733
864691136740783964	0	18.737
864691135754591186	0	15.7309
864691135589918219	0	15.85
864691135753872333	0	12.2003
864691135660743152	0	17.7003
864691135323227804	0	20.3347
864691135883884144	0	22.5964
864691136227258961	0	11.6819
864691135012429814	0	-1.60101
864691136486766866	0	-28.3578
864691135274141669	0	10.5108
864691135761524022	0	20.075
864691135322949276	0	13.4577
864691135081708535	0	15.3752
864691134885047802	0	13.5416
864691135807189789	0	5.70519
864691137053644406	0	12.6695
864691136134407051	0	15.6557
864691135058721947	0	13.1461
864691135679937732	0	21.2773
864691136719787630	0	-3.96701
864691135576938501	0	23.3852
864691136617104603	0	22.424
864691135809486796	0	18.5884
864691136227182929	0	19.8115
864691135584045554	0	9.32103
864691135571271717	0	18.8135
864691134988433274	0	10.375
864691136700255350	0	18.4089
864691135737545841	0	21.577
864691135918319024	0	4.15172
864691135348578519	0	18.8302
864691135677261764	0	-6.10549
864691135589933067	0	9.20039
864691135406618610	0	-5.79013
864691135528704964	0	8.90468
864691135809498316	0	-0.732692
864691136040995414	0	27.487
864691135445544850	0	1.17427
864691135725632575	0	19.5732
864691135467840140	0	13.8037
864691135058550171	0	9.87557
864691135699303714	0	22.6803
864691135864686044	0	23.6174
864691135213070648	0	18.9898
864691135584366066	0	25.6739
864691135644644079	0	5.05703
864691136237473596	0	9.51874
864691135737160324	1	18.1715
864691136989923477	0	28.4549
864691136237449788	0	19.3932
864691135807191837	0	27.453
864691135472336946	0	25.77
864691135476299176	0	21.3533
864691136740418652	0	11.9158
864691135490586343	0	15.1991
864691135272158225	0	19.6357
864691135488273466	0	37.3431
864691135593556779	0	23.9843
864691135968915301	0	15.6534
864691136617109467	0	20.4004
864691135991518145	0	2.9565
864691136023801401	0	31.0367
864691135117829085	0	27.1291
864691136105517017	0	10.463
864691136682775158	0	10.4666
864691136273620493	0	15.1636
864691136031640251	0	12.5727
864691135699240482	0	-0.250346
864691135437430258	0	12.1855
864691136226949201	0	18.8475
864691135630375108	0	-11.2805
864691136483191852	0	25.5618
864691135570693101	0	24.2349
864691136309673050	0	-6.08182
864691136698520942	0	14.7292
864691136023818297	0	-7.57136
864691135345244063	0	34.8807
864691135953747720	0	-18.01
864691135771723851	0	32.5009
864691135269694373	0	2.0878
864691135207764857	0	3.66695
864691137019547758	0	15.0646
864691135393016050	0	24.0072
864691135474595136	0	10.576
864691136309661274	0	7.58574
864691135660534000	0	13.2911
864691135753626061	0	21.7073
864691135683499506	0	24.7874
864691135508729609	0	20.1224
864691136811805299	0	22.3723
864691134940261987	0	24.7058
864691135865563781	0	26.2514
864691135571272229	0	16.227
864691135737494897	0	26.5216
864691135278204577	0	10.7337
864691136965799886	0	28.9731
864691135855682350	0	13.9195
864691135526057563	0	24.7918
864691135584084210	0	22.6558
864691135497874707	0	0.566707
864691135269695909	0	11.0216
864691135807310109	0	17.0433
864691135974443119	0	6.53769
864691135122303527	0	20.2355
864691135396530209	0	7.8903
864691135544364328	0	9.62527
864691135491237983	0	22.5968
864691135345117599	0	-13.194
864691136175053318	0	20.4771
864691136116142244	0	18.9685
864691135740208747	0	-0.467685
864691137197141313	0	9.8472
864691135274403813	0	14.7546
864691135571029741	0	-13.5271
864691136989922965	0	20.8615
864691135181697282	0	30.8759
864691135274564837	0	4.34837
864691135502187357	0	22.6376
864691136020709624	0	4.1653
864691135454252906	0	17.2486
864691136261315223	0	9.81626
864691136815800430	0	9.94631
864691136194010326	0	6.47438
864691135570665453	0	10.3555
864691136065678232	0	10.3811
864691136286848707	0	22.3929
864691135367349497	0	-6.95754
864691135584091256	0	22.0735
864691136989946773	0	-6.0798
864691136422818607	0	21.8674
864691135467590028	0	18.5273
864691136486806290	0	4.98091
864691136925536842	0	21.2751
864691135754045133	0	10.1869
864691136272996798	0	21.3555
864691135334557673	0	-10.0923
864691135415611834	0	3.40672
864691136702107246	0	11.3061
864691136602131409	0	-16.1042
864691136903444914	0	19.5611
864691136328928746	0	31.3859
864691135476362920	0	-8.16256
864691135113515929	0	15.935
864691135212723072	0	10.3666
864691135462552477	0	14.8784
864691135617801103	0	19.7198
864691135194815530	0	-8.28874
864691135194795050	0	16.7142
864691135488522042	0	8.44146
864691135428500784	0	5.29055
864691136911642097	0	26.3248
864691135462981694	0	22.4156
864691135411389938	0	15.3242
864691135715224602	0	23.0485
864691135737630321	0	32.4692
864691135354963151	0	4.79407
864691136989947797	0	8.00874
864691136311780925	0	11.8477
864691135725613631	0	5.34243
864691136023822649	0	11.975
864691136023823417	0	16.2128
864691136436363422	0	22.2316
864691135864069246	0	28.987
864691135463031870	0	-9.6222
864691135986891267	0	20.4853
864691135382977771	0	29.418
864691136811972723	0	12.6973
864691135864244350	0	15.2247
864691135644659951	0	9.70694
864691135571237157	0	2.08104
864691135394021109	0	-20.4316
864691135386386049	0	22.384
864691136594834850	0	32.7767
864691135785699012	0	17.6693
864691136056313304	0	3.76478
864691135654020802	0	14.9751
864691135360116295	0	13.7255
864691136952001503	0	7.51725
864691135771643131	0	17.5888
864691135785720260	0	26.4707
864691135660530928	0	26.3991
864691135771677259	0	3.23845
864691135884240752	0	12.4943
864691135293379852	0	-0.534195
864691136084455276	0	26.5569
864691135580477124	0	-13.783
864691136973899036	0	16.8209
864691135614125259	0	0.624125
864691135994549162	0	10.56
864691135354936783	0	17.9928
864691136004729034	0	26.0676
864691135776593248	0	11.0855
864691135382920683	0	20.8229
864691135291739062	0	23.6328
864691135340955077	0	12.2409
864691135968872037	0	13.8857
864691134917393930	0	12.0242
864691135274150117	0	19.1684
864691136740410716	0	19.7007
864691135909776553	0	14.8833
864691135809486028	0	-13.4002
864691134988365690	0	7.85937
864691135337689062	0	22.3716
864691135509098761	1	20.862
864691135560488929	0	-12.6638
864691135991493313	0	23.282
864691135385246037	0	8.42491
864691135303163047	0	10.5113
864691135570693869	0	20.5366
864691136237513532	0	22.2531
864691135780820560	0	15.9946
864691135807222301	0	15.6347
864691136594749346	0	21.4207
864691136683881846	0	14.4146
864691136039717886	0	20.0097
864691135686877920	0	2.69175
864691135941108852	0	-12.7817
864691135609436679	0	6.97114
864691135386363521	0	13.5495
864691135945379364	0	-9.82366
864691136008422060	0	22.2666
864691135951980323	0	25.4666
864691136951780319	0	16.3683
864691136617115867	0	15.8193
864691135925521678	0	11.1473
864691135532376516	0	8.5196
864691136105519577	0	13.5673
864691136134421643	0	21.6894
864691135858813800	0	12.457
864691135859009640	1	8.36067
864691136379049429	0	11.8631
864691136237462588	0	20.536
864691135748583465	0	19.2951
864691137196896833	0	16.5236
864691136589556598	0	17.8626
864691135181696770	0	-18.3336
864691135583654008	0	12.8335
864691135909731753	0	13.0571
864691135865015772	0	14.063
864691135718787121	0	19.8125
864691135454306666	0	18.5501
864691136482869804	0	3.57634
864691136672909959	0	24.9113
864691136390379135	0	5.03904
864691135385262165	0	10.3151
864691136023808313	0	20.6388
864691135581720685	0	12.1352
864691135615810665	0	-7.85329
864691135194409002	0	10.1469
864691135807299869	0	35.6512
864691135446611028	0	12.2955
864691135776958048	0	25.1627
864691135850670791	0	11.6222
864691136123794214	0	15.7113
864691135753932237	0	21.274
864691136237509948	0	14.5247
864691136136617597	0	19.414
864691135476109992	0	5.61768
864691136175080454	0	8.07892
864691136594500002	0	11.7033
864691136272944318	0	1.271
864691135345239967	0	13.9515
864691135415775162	0	30.7102
864691135341030085	0	21.1748
864691135134955289	0	1.06462
864691135367493625	0	29.0781
864691135937356085	0	-10.866
864691136273018814	0	6.01235
864691135407321033	0	-0.515908
864691134917424138	0	9.85151
864691135925951502	0	16.0233
864691136088929847	0	16.4775
864691135941257332	0	11.4989
864691135809485516	0	17.8109
864691135644638447	0	15.8689
864691136031710651	0	24.9485
864691135875975507	0	3.23052
864691136617123035	0	3.81983
864691135644653295	0	19.9139
864691135081703415	0	12.9034
864691136482905900	0	26.6369
864691135544495912	0	4.061
864691135575099166	0	23.8141
864691136422840367	0	9.31957
864691136090914484	0	-8.10863
864691136105659865	0	-2.88706
864691135233115481	0	21.6322
864691135382718682	0	3.57527
864691135337688038	0	-11.9477
864691136109028792	0	25.903
864691135937813301	0	8.73
864691135403760110	0	15.2041
864691135494447760	0	10.9768
864691135736936324	0	1.3897
864691135382590170	0	-3.49402
864691135462749758	0	15.0231
864691135373747529	0	13.883
864691136123689254	0	29.7114
864691135638988859	0	21.5348
864691135660545264	0	12.4166
864691135617756815	0	22.5038
864691136922730980	0	15.6738
864691136740610908	0	-5.11475
864691135382920427	0	6.63031
864691135739919252	0	-1.8683
864691135687220704	1	7.93299
864691135736895876	0	15.2048
864691136056326872	0	12.8605
864691136951639263	0	21.8496
864691136237497404	0	21.0437
864691136436375710	0	18.757
864691135474760256	0	21.9545
864691136065538712	0	16.3929
864691136065294232	0	-1.524
864691136031722939	0	26.5747
864691135654459074	0	8.65656
864691135474742592	0	-7.24396
864691136390395519	0	19.582
864691135837183891	0	12.6305
864691135162245165	0	18.1578
864691135771942139	0	10.3007
864691136236723983	0	16.5423
864691136088940855	0	9.60959
864691135761515830	0	14.4745
864691136617120475	0	17.6784
864691136266650612	0	11.9878
864691135155510372	0	24.039
864691136521594769	0	9.98011
864691135081685495	0	1.01615
864691135615802985	0	8.12985
864691135992380040	0	19.3485
864691136108727736	0	23.1208
864691135396402721	0	24.7931
864691135585422716	0	8.45165
864691136911635697	0	11.3809
864691136379131605	0	10.7601
864691135581617773	0	18.7974
864691135937499908	0	18.3715
864691135545654980	0	6.05096
864691135303163303	0	16.4906
864691135584425714	0	17.8457
864691135360159047	0	4.10367
864691136311797309	0	18.4589
864691135883917936	0	9.76869
864691135864049534	0	-6.38255
864691135440784456	0	20.0745
864691136723322109	0	22.7993
864691135366976249	0	19.2351
864691135593549099	0	-5.76369
864691136065836440	0	35.7639
864691135348618711	0	19.8042
864691135616259433	0	9.29511
864691135571541285	0	20.3922
864691136143625268	0	13.9546
864691136418720407	0	12.4871
864691135526112091	0	13.9744
864691135348247767	0	12.42
864691136925334346	0	22.6283
864691135213031992	0	26.3491
864691135736930436	0	26.7343
864691135925548302	0	20.5639
864691136266685335	0	7.2403
864691135683226354	0	26.793
864691135494072464	0	21.6684
864691135113200281	0	29.7328
864691135583667064	0	13.374
864691135567762156	0	10.739
864691136443727235	0	15.2839
864691135858994280	0	7.42529
864691135099853856	0	16.6202
864691135478600134	0	12.0279
864691135570692589	0	-7.36156
864691135575379230	0	-1.18791
864691135915422566	0	10.9055
864691134947382780	0	22.2892
864691136618448013	0	13.6857
864691135358818648	0	15.4987
864691137196877633	0	15.9049
864691135181766658	0	1.38033
864691135873842318	0	7.86882
864691135490588868	0	24.2082
864691135776633952	0	25.8288
864691135194402602	0	25.7423
864691135841042147	0	17.1761
864691136922778084	0	-17.5558
864691135564639063	0	11.8255
864691135660501232	0	30.5954
864691136672649351	0	18.5475
864691134917397770	0	1.18058
864691135617792399	0	11.704
864691135488261690	0	11.9126
864691135155526500	0	27.113
864691135181768194	0	22.5692
864691135012462326	0	16.2058
864691136008561326	0	23.5584
864691136903017138	0	21.9141
864691135012558582	0	10.2857
864691135407260617	0	14.649
864691136296721435	0	16.2191
864691135113187737	0	4.53714
864691134917654026	0	5.16045
864691136105774809	0	23.1526
864691136116137636	0	-5.42284
864691135730195129	0	22.0344
864691136418767511	0	7.24188
864691135387501554	0	9.42453
864691136017850504	0	19.2378
864691135476409256	0	25.1762
864691135366945017	0	19.9773
864691135181766146	0	24.7332
864691136723425021	0	4.17477
864691135777134269	0	22.0194
864691135122336551	0	17.0827
864691135501597762	0	7.48504
864691135291743158	0	10.6631
864691135807598109	0	24.1905
864691136749057252	0	31.7337
864691136311937597	0	1.01923
864691135385347157	0	14.1035
864691135660535024	0	42.3903
864691135012417270	0	14.3946
864691135654095810	0	27.4656
864691135474748224	0	-5.66051
864691135407412169	0	-0.325561
864691135753701069	0	16.782
864691134988392314	0	6.61861
864691135256128943	0	22.6954
864691136618487949	0	27.3414
864691135875967315	0	19.0428
864691135510200772	0	16.8675
864691135581567341	0	14.1942
864691137196932929	0	4.83657
864691135658176386	0	9.56982
864691135699243810	0	9.58357
864691134964690719	0	19.0778
864691136922732004	0	19.5063
864691134988861818	0	16.1682
864691135350666994	0	-8.54063
864691135467569292	0	21.0465
864691135945901604	0	8.82884
864691135210000064	0	3.99714
864691136723432701	0	3.36112
864691136209014972	0	20.7309
864691135385324629	0	12.8619
864691135644661487	0	25.3138
864691136175076614	0	-2.28975
864691135493973136	0	-7.52174
864691136811810419	0	15.893
864691135575117854	0	0.65234
864691135463518533	0	3.76081
864691136618414733	0	7.41753
864691135303155879	0	-8.68217
864691136040979798	0	7.69919
864691135560477409	0	-4.83802
864691135382506714	0	11.7832
864691135462702654	0	14.1484
864691135373744969	0	33.4403
864691135476100264	0	12.8377
864691135575060164	0	17.2672
864691135855989038	0	18.2415
864691136056654296	0	10.6524
864691135777457341	0	12.3716
864691135937341749	0	-15.1385
864691135472269618	0	-3.2517
864691135490737383	0	14.0224
864691136020322296	0	-15.0636
864691135692703935	0	0.906203
864691135334750697	0	-2.08179
864691136134520971	0	17.3393
864691135772004347	0	26.3015
864691137197239105	0	19.4096
864691136116405412	0	31.9151
864691136134686603	0	8.80466
864691135428815664	0	20.3486
864691135571456549	0	31.2347
864691136286804931	0	19.5929
864691135382449114	0	9.91008
864691136436745374	0	11.9488
[truncated: 348 more rows]
