# Supplementary material for: An unsupervised map of excitatory neuron dendritic morphology in the mouse visual cortex
Source: Nat Commun. 2025 Apr 9;16:3361. doi: 10.1038/s41467-025-58763-w (PMC11982532; doi:10.1038/s41467-025-58763-w)
Supplement: Supplementary file 4 — Source Data [file 41467_2025_58763_MOESM4_ESM.zip › Source Data/data_figure2.xlsx]

## Sheet: Figure2BCD
segment_id	split_index	latent_emb	soma_y	ri_prediction	ei_prediction	layer_prediction
864691135809506508	0	[0.6002674102783203, 0.23157505691051483, -0.3524712324142456, 1.0843017101287842, -0.4847021698951721, -1.6336501836776733, -0.10268333554267883, -0.9472922682762146, -0.15339337289333344, 0.010879337787628174, 0.46651631593704224, 0.40144819021224976, 0.7160791754722595, 0.7718307375907898, -1.4251987934112549, -0.5914760231971741, 0.17589184641838074, 0.958172619342804, -0.0029417797923088074,…	571.015	neuron	exc	L6
864691136906798958	0	[0.24170437455177307, 1.1170365810394287, -0.811073362827301, 1.8852524757385254, -0.7696251273155212, -1.5522793531417847, 0.6476583480834961, -0.5462707877159119, 0.8391532897949219, -0.08440113067626953, -0.07445932924747467, 0.8189572691917419, 0.263902872800827, 0.06971351057291031, -1.5566046237945557, -0.1759602427482605, 0.5942356586456299, 0.7597890496253967, 0.2982694208621979, 1.687291…	324.705	neuron	exc	L4
864691135946684769	0	[1.300627589225769, 0.5208006501197815, -0.6492897272109985, 1.0916576385498047, 0.20205871760845184, -1.397855281829834, 1.213578462600708, -0.17348669469356537, 0.054924219846725464, -0.95876544713974, -0.5745238065719604, 1.1563454866409302, 0.3422818183898926, -0.027062304317951202, -1.2423886060714722, -1.7534027099609375, -0.07968443632125854, 0.28423190116882324, 0.5949966907501221, 1.3967…	397.161	neuron	exc	L5
864691135478263750	0	[0.10620708763599396, -0.22771331667900085, 0.08332140743732452, 0.4290081262588501, -0.1863487958908081, -1.7712982892990112, 0.02112901210784912, -0.4112873375415802, -0.21248017251491547, -0.8106997013092041, 0.46181392669677734, 1.2327104806900024, 0.6148651838302612, 0.5847471356391907, -1.4661873579025269, -0.4119921922683716, 0.6121187210083008, 0.914531946182251, 0.557309627532959, 0.7025…	547.601	neuron	exc	L6
864691135432723442	0	[0.9407323598861694, 0.01438860036432743, -0.353151798248291, 0.21189099550247192, 0.4229905605316162, -1.0856860876083374, 1.7425312995910645, 0.19908979535102844, -0.6863773465156555, -0.6879183650016785, -0.08554019033908844, 0.5817092657089233, -0.6204386353492737, -0.8016776442527771, -1.1761385202407837, -1.8702423572540283, -0.4420408010482788, -0.2203119397163391, 0.4342263340950012, 0.47…	403.141	neuron	exc	L5
864691135994550954	0	[0.09181427955627441, -0.5313869118690491, 0.24064044654369354, 0.8808425068855286, 0.3200422525405884, -1.8100579977035522, 0.22389401495456696, 0.03204187750816345, -0.15246357023715973, -1.2438511848449707, -0.5981552600860596, 1.944205641746521, 0.4356430470943451, 0.7189014554023743, -1.2603224515914917, -0.6571726202964783, 0.029861673712730408, 0.8007190227508545, 0.7440719604492188, 0.691…	546.972	neuron	exc	L6
864691135478506438	0	[0.5600217580795288, -0.2949753701686859, 0.4503268301486969, 0.7555858492851257, -0.5283746719360352, -1.628246784210205, -0.906649112701416, -0.767493724822998, -0.08674855530261993, 0.25969579815864563, -0.0016987472772598267, 0.2176269292831421, 0.9705460071563721, 1.4271782636642456, -1.0194568634033203, 0.052915602922439575, 0.04828505218029022, 0.9789186120033264, -0.10503250360488892, 0.1…	141.973	neuron	exc	L23
864691134964459039	0	[0.2951752841472626, 0.09600628912448883, 0.38386017084121704, 0.501771092414856, -0.44969362020492554, -1.6519994735717773, -1.0041078329086304, -1.224483847618103, 0.055327948182821274, -0.016988232731819153, 0.1621011346578598, 0.5254853367805481, 0.6931634545326233, 1.174410343170166, -0.9651628732681274, 0.06771527230739594, 0.4550609588623047, 1.0160620212554932, 0.07213390618562698, 0.4478…	111.714	neuron	inh
864691136388591888	0	[0.6081509590148926, -0.4022981822490692, -0.3408817648887634, 0.6910456418991089, 0.025597229599952698, -1.612958550453186, -0.20290830731391907, -0.6655898690223694, -0.1392887979745865, -1.4041990041732788, -0.6946234107017517, 1.8559002876281738, 1.202346682548523, 1.4275782108306885, -0.7796342372894287, -0.8732582330703735, -0.03209957480430603, 1.1023211479187012, 0.4538956880569458, 0.753…	78.1768	reconstruction_issue
864691135883853424	0	[1.0978714227676392, -0.7033645510673523, 0.7464151978492737, 0.2092769593000412, 0.7991365790367126, -0.9973992109298706, -0.35747942328453064, -0.30988529324531555, -0.7529586553573608, 0.18382781744003296, -0.6130836009979248, 0.38058194518089294, 0.4610285758972168, 1.2663791179656982, -0.6082814931869507, -0.9578108191490173, -0.7024338245391846, 0.5954882502555847, -0.07134599983692169, 0.1…	191.449	neuron	exc	L23
864691135614157515	0	[1.414215326309204, 0.20731768012046814, -0.07194702327251434, 0.287398099899292, 0.8064638376235962, -1.340053677558899, 0.9667094945907593, -0.12219034135341644, -0.46680814027786255, -0.6957989931106567, -0.17286957800388336, 0.796345591545105, 0.10087411850690842, 0.07711627334356308, -1.3276780843734741, -1.778620958328247, -0.14489349722862244, 0.20362168550491333, 0.5142683982849121, 0.973…	341.99	neuron	exc	L5
864691135689302164	0	[1.6322343349456787, 0.40207844972610474, -0.39446499943733215, 0.039583876729011536, -0.15092864632606506, -1.3923799991607666, 0.6442269086837769, -1.0967726707458496, -0.4892927408218384, -0.7862680554389954, 0.20379510521888733, 0.31431254744529724, 0.4266064465045929, 0.5387962460517883, -0.6208712458610535, -2.011608600616455, -0.01788569986820221, 0.1330689787864685, 0.39181026816368103, 0…	518.27	neuron	exc	L6
864691135686691732	0	[0.040969327092170715, 0.7203841209411621, -0.7172483205795288, 1.018973469734192, 0.29393845796585083, -1.116321086883545, 0.3795117735862732, -1.3281651735305786, -1.2619130611419678, -0.1276944875717163, -0.3736675977706909, 0.39720964431762695, -0.20989593863487244, 0.6240776777267456, -0.3673970103263855, -1.6609935760498047, -0.2971585988998413, 0.9462080001831055, -0.3541621267795563, 0.37…	278.121	neuron	exc	L4
864691135700635771	0	[1.4224265813827515, 0.3007168769836426, -0.9646744728088379, 0.30450496077537537, -0.5845697522163391, -1.0768762826919556, 0.9317572116851807, -0.8938431143760681, -0.7575150728225708, -0.8486505746841431, 0.3980654180049896, -0.13642938435077667, 0.5326780676841736, 0.250801146030426, -0.5315545797348022, -2.0268237590789795, -0.2795407772064209, 0.10898610949516296, 0.18625575304031372, -0.05…	594.663	neuron	exc	L6
864691135570698221	0	[0.6947534084320068, -0.3261997401714325, 0.016759485006332397, 0.49596530199050903, -1.2537755966186523, -1.1881810426712036, -1.119194507598877, -0.8811257481575012, 0.04104233533143997, 0.6967037916183472, 0.34565043449401855, -0.2795204222202301, 1.359869122505188, 1.5197221040725708, -0.9410247802734375, 0.5573049783706665, 0.15437807142734528, 0.9856012463569641, -0.4469294846057892, 0.4072…	116.383	neuron	exc	L23
864691135695971482	0	[0.6293625831604004, 0.22578589618206024, 0.2737222909927368, 1.5431855916976929, 0.50175940990448, -1.5122216939926147, 0.08232712000608444, 0.12920397520065308, 0.8097736239433289, -0.5831376314163208, -1.0609169006347656, 1.5872290134429932, 0.4125955104827881, 0.4940415024757385, -1.4266397953033447, -0.2999623715877533, 0.10930364578962326, 0.8471546769142151, 0.5518475770950317, 1.707925558…	305.61	neuron	exc	L4
864691135564559639	0	[0.7685648202896118, -0.23722204566001892, -0.5121781826019287, 0.5682169795036316, 0.5390617251396179, -0.5860055088996887, 0.08387896418571472, -0.7810038924217224, -1.2912578582763672, 0.03813198208808899, -0.3232302665710449, 0.06355536729097366, 0.5622978210449219, 1.1145418882369995, -0.31784793734550476, -1.4336154460906982, -0.9787659645080566, 0.8593642711639404, -0.6549657583236694, 0.1…	229.831	neuron	exc	L4
864691135740348011	0	[0.31740063428878784, -0.32523348927497864, 0.8491782546043396, 0.8499119281768799, 0.31822168827056885, -1.4421706199645996, -0.6138075590133667, -0.6022549271583557, -0.37271153926849365, 0.5294121503829956, -0.4327077865600586, 0.38858839869499207, 0.13820987939834595, 1.1164013147354126, -0.7885234355926514, -0.270702064037323, -0.4111511707305908, 0.772882878780365, -0.10229824483394623, 0.1…	168.13	neuron	exc	L23
864691135490249063	0	[0.08626066893339157, 0.9067923426628113, -0.7081134915351868, 1.4938180446624756, 0.25753170251846313, -1.3134526014328003, 1.6991028785705566, 0.046994030475616455, 0.03520013391971588, -0.5214911699295044, -0.21005304157733917, 1.1269110441207886, -0.6621717214584351, -0.8350254893302917, -1.4291722774505615, -1.2518162727355957, 0.0740397572517395, 0.3604627549648285, 0.49056193232536316, 1.4…	359.882	neuron	exc	L5
864691136537968802	0	[0.4877599775791168, -0.20303049683570862, -0.029106244444847107, 1.5535658597946167, 0.09513728320598602, -1.8602598905563354, -0.05676020681858063, -0.2510186433792114, 0.09927644580602646, -0.7486951351165771, -0.8392848968505859, 1.2991456985473633, 0.6409927606582642, 0.9775343537330627, -1.0848320722579956, -0.796726644039154, -0.2441565990447998, 0.9643962979316711, 0.4896150231361389, 0.6…	386.406	reconstruction_issue
864691135644605935	0	[1.2872010469436646, 0.6777377128601074, -1.3814280033111572, -0.7322109937667847, -0.6940973401069641, -0.5012754201889038, 0.3154059648513794, -1.703654170036316, -0.39299654960632324, -0.409315288066864, 1.8237148523330688, -0.6225270628929138, 1.0136367082595825, 0.6809579730033875, -0.4959162771701813, -1.035857915878296, -0.0040490031242370605, 0.2346121221780777, -0.5013347864151001, 0.013…	601.134	reconstruction_issue
864691135730186425	0	[0.6131441593170166, 0.12283313274383545, -0.3216509222984314, 1.3134686946868896, 0.37796550989151, -1.5341675281524658, 0.3243856430053711, -0.28669440746307373, 0.05508807674050331, -1.1243970394134521, -0.9955594539642334, 1.673373818397522, 0.5914294123649597, 0.705502450466156, -0.9909341335296631, -1.1751723289489746, -0.11295774579048157, 0.9862911105155945, 0.47150468826293945, 1.3082629…	299.501	neuron	exc	L4
864691136297042203	0	[0.9857625961303711, 0.35517817735671997, -0.7329764366149902, 0.2696453332901001, -0.8664429187774658, -1.474414587020874, 1.047337532043457, -0.9230233430862427, -0.43148696422576904, -0.646807074546814, 0.9427214860916138, 0.10914132744073868, 0.1230374351143837, -0.21077826619148254, -1.2255464792251587, -1.4583353996276855, 0.08962656557559967, 0.13778914511203766, 0.28275713324546814, 0.247…	687.985	neuron	exc	L6
864691135491203679	0	[-0.4171092212200165, 0.0890626311302185, -0.20354130864143372, 1.2005174160003662, -1.3669065237045288, -1.591822862625122, -0.679358720779419, -0.7949408888816833, 0.09227373450994492, 0.4297422170639038, 0.25169166922569275, 0.24435526132583618, 0.6464358568191528, 0.852105438709259, -1.3247171640396118, 0.726734459400177, 0.5652720332145691, 1.1330533027648926, -0.16704711318016052, 0.6831033…	98.4831	neuron	exc	L23
864691135941109876	0	[0.2644011080265045, 0.2453378438949585, -0.25214144587516785, 1.3670283555984497, 0.8663929104804993, -1.2104934453964233, 0.7126160860061646, -0.2875416874885559, -0.8105078339576721, -0.7858335375785828, -1.1420397758483887, 1.278045892715454, -0.10808037966489792, 0.4191608130931854, -0.6172972321510315, -1.7349622249603271, -0.37415915727615356, 0.8647788166999817, 0.4640449285507202, 0.8866…	286.294	neuron	exc	L4
864691136418787991	0	[0.1815527379512787, -0.4553084671497345, -0.03195846825838089, 0.7736862897872925, -0.19618907570838928, -1.8736425638198853, -0.03946793079376221, -0.6511602997779846, -0.7231297492980957, -1.0443637371063232, -0.07870204746723175, 1.1738262176513672, 0.80660480260849, 0.9005811810493469, -1.0265765190124512, -0.9768046736717224, 0.016318053007125854, 0.9843081831932068, 0.5712916851043701, 0.1…	553.266	neuron	exc	L6
864691135501832285	0	[0.3594459891319275, -0.11170998215675354, 0.6356443166732788, 0.9555854797363281, 0.21537823975086212, -1.3818427324295044, -0.5032384395599365, -1.0192811489105225, -0.6628590226173401, 0.22251898050308228, -0.2819303274154663, 0.31353387236595154, 0.051208123564720154, 1.0225287675857544, -0.6644353866577148, -0.7883283495903015, -0.3304690718650818, 0.8475401401519775, 0.040495797991752625, 0…	189.641	neuron	exc	L23
864691135686921184	0	[0.2058018445968628, -0.3891650438308716, 0.5193842649459839, 0.9236719608306885, -0.6901112794876099, -1.4822077751159668, -1.1560368537902832, -0.47160807251930237, 0.21205367147922516, 0.40042054653167725, -0.1527167409658432, 0.17794379591941833, 0.8769834041595459, 1.295375108718872, -1.042607069015503, 0.6310306787490845, 0.07320919632911682, 1.0120489597320557, -0.1373923122882843, 0.22371…	112.988	neuron	exc	L23
864691136328914410	0	[-0.280441552400589, 0.6406842470169067, -1.4681856632232666, 0.796797513961792, -0.05373211205005646, -0.3324182629585266, -0.591881275177002, -1.2299034595489502, 0.05200980231165886, -1.2621283531188965, 0.9292386174201965, 0.397067666053772, 1.034444808959961, 0.7741566300392151, -0.308119535446167, -0.32486891746520996, 0.3844608664512634, 1.3820414543151855, -0.19908231496810913, 0.17021933…	329.615	reconstruction_issue
864691135848594513	0	[-0.08104463666677475, -0.0040159765630960464, 0.2686711251735687, 0.9243133068084717, 0.44034039974212646, -1.1315594911575317, -0.07511618733406067, -0.7743765711784363, -1.001423954963684, 0.47234290838241577, -0.2820870876312256, 0.1745459884405136, -0.36243149638175964, 0.7164486050605774, -0.638979971408844, -0.8329107165336609, -0.6032836437225342, 0.8093535900115967, -0.5287575721740723, …	200.682	neuron	exc	L23
864691135502072757	0	[0.8446320295333862, 0.470320463180542, -0.6832837462425232, 0.6768583655357361, -0.04537844657897949, -1.0561585426330566, 0.6286094188690186, -1.20087730884552, -1.2000548839569092, -0.08477751165628433, -0.10553468763828278, -0.06273452937602997, 0.020956866443157196, 0.5516713261604309, -0.4288595914840698, -1.8347246646881104, -0.476936936378479, 0.4697030484676361, -0.10672268271446228, 0.2…	542.096	neuron	exc	L6
864691135909977257	0	[0.6090366840362549, -0.12815266847610474, 0.08834685385227203, 0.8468548059463501, 0.8298811316490173, -0.970203161239624, 0.04595031589269638, -0.5609728097915649, -0.8592050075531006, 0.1021992564201355, -0.7658123970031738, 0.5637544989585876, 0.08239185065031052, 0.9735719561576843, -0.5433564186096191, -1.2901463508605957, -0.7018366456031799, 0.8498873710632324, -0.32250016927719116, 0.428…	213.211	neuron	exc	L23
864691136618494093	0	[0.29186543822288513, 0.17218613624572754, -0.24941983819007874, 0.8310670256614685, 0.5593675971031189, -0.918892502784729, 0.39427369832992554, -1.03471839427948, -1.3909075260162354, -0.238700270652771, -0.3024844527244568, 0.29697442054748535, -0.27232813835144043, 0.5583330988883972, -0.2270350456237793, -1.8928935527801514, -0.6894019246101379, 0.7507982850074768, -0.10881347954273224, 0.04…	290.849	neuron	exc	L23
864691135381631986	0	[0.9900188446044922, 0.1153431385755539, -0.3932424783706665, 0.40345141291618347, 0.030982106924057007, -1.0416797399520874, -0.45164385437965393, -1.3131300210952759, -1.067956566810608, -0.547389030456543, 0.41321781277656555, -0.37880051136016846, 1.068962812423706, 1.118199110031128, -0.4147387742996216, -1.3509066104888916, -0.1987740695476532, 0.9636551737785339, -0.008672460913658142, -0.…	605.267	reconstruction_issue
864691136923020516	0	[0.09854120016098022, 0.9094331860542297, -1.018729567527771, 1.6425222158432007, 0.15187598764896393, -1.1771702766418457, 1.3855336904525757, -0.3765921890735626, -0.45205938816070557, -0.4194605350494385, -0.323882520198822, 0.937809407711029, -0.322123646736145, -0.4053835868835449, -1.3117272853851318, -1.4689927101135254, -0.048255205154418945, 0.7506643533706665, 0.1591680347919464, 1.4715…	329.365	neuron	exc	L4
864691134917399306	0	[0.40879327058792114, -0.104601189494133, 0.020253878086805344, 0.9806032776832581, -0.3955712914466858, -1.6017237901687622, -0.7470982074737549, -1.3031642436981201, -0.4653785824775696, -0.3942193388938904, -0.14330627024173737, 0.667620062828064, 1.0610661506652832, 1.488295316696167, -0.5991612672805786, -0.664358913898468, 0.05304740369319916, 1.2568743228912354, 0.24542732536792755, 0.3502…	593.86	reconstruction_issue
864691135385300821	0	[0.43659037351608276, -0.017545713111758232, -0.2473088651895523, 0.9175854921340942, 0.7793137431144714, -1.1271785497665405, 0.59662926197052, -0.5288354158401489, -1.1007589101791382, -0.36010491847991943, -0.547595739364624, 0.6746696829795837, -0.12464085966348648, 0.5776164531707764, -0.6581978797912598, -1.6879777908325195, -0.7032608389854431, 0.8088881373405457, 0.047159694135189056, 0.3…	292.908	neuron	exc	L4
864691135474405106	0	[-0.1355593353509903, -0.09868884086608887, -1.1499227285385132, 1.7487235069274902, -0.7682691216468811, -1.4254735708236694, -0.11000210046768188, -0.6156049966812134, -0.22292731702327728, -1.0316523313522339, -0.4651417136192322, 1.080096960067749, 1.31780207157135, 1.1718412637710571, -0.777462363243103, -0.44388288259506226, -0.08001363277435303, 1.2374141216278076, 0.2731219530105591, 0.45…	652.519	reconstruction_issue
864691136418614935	0	[0.40638285875320435, 0.5619837641716003, -0.34882739186286926, 1.6796678304672241, 0.3928266763687134, -1.3942904472351074, 0.288796603679657, -0.7263467907905579, -0.3166581988334656, -0.8559392094612122, -1.00005042552948, 1.1532938480377197, 0.21007665991783142, 0.6996404528617859, -0.49445509910583496, -1.5357556343078613, -0.1578214168548584, 0.9408683776855469, 0.4956090450286865, 0.932619…	292.761	reconstruction_issue
864691135937600821	0	[0.542407751083374, 0.07582101225852966, 0.1084141731262207, 0.449849009513855, 0.4200453758239746, -1.0291215181350708, -0.04663348197937012, -1.073644995689392, -1.1222606897354126, 0.38425636291503906, 0.09370993077754974, -0.11376290768384933, -0.048388637602329254, 0.7136041522026062, -0.6759535074234009, -1.1217830181121826, -0.4660053253173828, 0.6861593723297119, -0.3530888259410858, 0.13…	208.748	neuron	exc	L23
864691136116161444	0	[0.36588436365127563, -0.4264058768749237, 0.8891070485115051, 0.9022432565689087, -0.15780434012413025, -1.805590271949768, -0.6798672676086426, -0.27727967500686646, 0.6894544363021851, -0.5923922061920166, 0.08339731395244598, 1.197226643562317, 0.5862099528312683, 0.7998595833778381, -1.4509049654006958, 0.12494537234306335, 0.38514524698257446, 0.5422523021697998, 0.7504669427871704, 0.52083…	81.0587	neuron	exc	L23
864691135939636390	0	[0.6833910942077637, 0.5994864106178284, -1.0507608652114868, 0.83892422914505, -1.3034906387329102, -1.5909746885299683, 1.3994951248168945, -0.8486754298210144, 0.008965454995632172, -0.7164037227630615, 0.6203469634056091, 0.5416145920753479, 0.04205799847841263, -0.48179370164871216, -1.1865029335021973, -1.3424007892608643, 0.1792612373828888, -0.1067599356174469, 0.3562224209308624, 0.47632…	515.73	neuron	exc	L6
864691135293379596	0	[-0.31479865312576294, -0.3893844783306122, 0.2863813042640686, 1.0946271419525146, -0.6732342839241028, -1.778024673461914, -0.6219418048858643, -0.44301551580429077, -0.18615563213825226, -0.1459028422832489, -0.47125768661499023, 0.8833410143852234, 0.6098111867904663, 1.0559948682785034, -1.0872896909713745, 0.24595226347446442, 0.3387524485588074, 1.1586856842041016, 0.3030666708946228, 0.44…	90.1484	neuron	exc	L23
864691135771602683	0	[0.8729438781738281, 0.8462449312210083, -0.9369226098060608, 0.631827175617218, -0.3809346854686737, -1.3621708154678345, 0.8795726299285889, -1.2446871995925903, -0.49621814489364624, -0.3369120955467224, 0.632999837398529, 0.07005877047777176, 0.0331035777926445, 0.06077950447797775, -1.0307903289794922, -1.5290451049804688, 0.0824732631444931, 0.349001407623291, 0.04941994324326515, 0.5453994…	597.957	neuron	exc	L6
864691135571221797	0	[1.0342605113983154, 0.30731692910194397, -0.6040094494819641, 0.4206883907318115, 1.1378729343414307, -0.19523616135120392, 0.6412370204925537, -0.5873743295669556, -0.8933812379837036, -0.5264660120010376, -0.16353149712085724, 0.3645888566970825, 0.19582149386405945, 0.45217323303222656, -0.3649654984474182, -1.933896541595459, -0.6874920129776001, 0.5301109552383423, -0.22888338565826416, 0.5…	319.24	reconstruction_issue
864691136011236771	0	[2.2008912563323975, 0.1727621704339981, -0.6349215507507324, -0.43736502528190613, 0.8238270878791809, -0.6372463703155518, 0.7148088216781616, -0.28291818499565125, -0.1459817886352539, -0.9854705333709717, 0.012448295950889587, 0.6835111975669861, 1.0636225938796997, 0.6288964748382568, -0.9886244535446167, -1.6896216869354248, -0.1661149561405182, 0.31848445534706116, 0.1861347258090973, 1.17…	341.665	neuron	inh
864691135837205907	0	[0.28564003109931946, -0.3753749430179596, 0.20121708512306213, 0.9900691509246826, -0.5909210443496704, -1.3547286987304688, -1.266751766204834, -0.7654343247413635, -0.025163009762763977, -0.18969905376434326, -0.35534369945526123, 0.4094577431678772, 1.1557480096817017, 1.5243017673492432, -0.604787290096283, 0.04245398938655853, -0.038153380155563354, 1.247581958770752, -0.04156427085399628, …	73.2161	reconstruction_issue
864691136829270500	0	[-0.060487136244773865, -0.2960633933544159, 0.5075502395629883, 1.2514091730117798, -0.7955510020256042, -1.7481062412261963, -1.0956621170043945, -0.6500141024589539, 0.21509131789207458, 0.19454964995384216, -0.4508231282234192, 0.5213574171066284, 0.7111307978630066, 1.275734305381775, -0.9010951519012451, 0.5160970687866211, 0.1375512182712555, 1.0104353427886963, 0.06360393762588501, 0.3061…	105.169	neuron	exc	L23
864691135683255026	0	[0.5654282569885254, 0.7410398721694946, -0.6552262902259827, 0.6579684615135193, -0.1783347725868225, -1.4060397148132324, 0.5487179756164551, -1.4561156034469604, -1.0387365818023682, -0.3182368874549866, 0.2548166811466217, 0.13008470833301544, -0.058436594903469086, 0.413127601146698, -0.7686494588851929, -1.6361329555511475, 0.07595619559288025, 0.6787236928939819, 0.10775193572044373, 0.400…	617.923	neuron	exc	L6
864691135571130564	0	[0.25981250405311584, 0.14600427448749542, -0.19322410225868225, 0.5372322797775269, 0.9853246808052063, -0.9019492268562317, 0.6738647222518921, -0.5970150828361511, -1.1668559312820435, -0.03705917298793793, -0.27671998739242554, 0.6901538968086243, -0.3946135342121124, 0.2620921730995178, -0.7935532331466675, -1.524277925491333, -0.5161105394363403, 0.6917886734008789, -0.2736457586288452, 0.5…	246.291	neuron	exc	L4
864691135782761267	0	[0.4217323660850525, 0.6088535189628601, -0.32200396060943604, 1.2093662023544312, 0.10155446827411652, -1.3358333110809326, -0.11814466118812561, -0.8725952506065369, -0.46546536684036255, -0.37999770045280457, 0.41840681433677673, -0.1896866410970688, 0.47177445888519287, 0.563795804977417, -1.043777585029602, -0.9348194003105164, 0.11355644464492798, 0.9710569977760315, 0.14900800585746765, 0.…	660.327	reconstruction_issue
864691135564944471	0	[1.3289729356765747, -0.2776986062526703, -0.3608083426952362, -0.421429306268692, 0.3820083737373352, -0.761322021484375, 1.7501647472381592, 0.3407875597476959, -0.6175990700721741, -0.5345365405082703, 0.19294586777687073, 0.284046471118927, -0.44142892956733704, -0.7710464596748352, -1.238468885421753, -1.6384871006011963, -0.5874937772750854, -0.36020684242248535, 0.17118939757347107, 0.3244…	453.27	neuron	exc	L5
864691135428866608	0	[1.0057026147842407, 0.7478065490722656, -0.9454615116119385, 1.1562564373016357, 0.5990938544273376, -0.884544849395752, 1.5666077136993408, -0.024731436744332314, -0.3353336453437805, -0.7904188632965088, -0.796241044998169, 0.9889152646064758, -0.0786999836564064, -0.2814857065677643, -0.9457464218139648, -1.9689302444458008, -0.2442968785762787, 0.3404543995857239, 0.37505877017974854, 1.3391…	329.554	neuron	exc	L5
864691135212660864	0	[0.22975751757621765, -0.6182088255882263, 0.5372876524925232, 1.0513828992843628, -0.7452642321586609, -1.5782231092453003, -1.0403573513031006, -0.41368889808654785, -0.02868853509426117, 0.16573914885520935, -0.5072206854820251, 0.5771252512931824, 1.052728295326233, 1.3990634679794312, -1.0287120342254639, 0.3451806306838989, 0.08074070513248444, 1.1235883235931396, 0.06327152997255325, 0.502…	96.8241	neuron	exc	L23
864691135181746946	0	[0.752392053604126, 0.9673658013343811, -0.7292187213897705, 1.4406055212020874, 0.15868116915225983, -1.4635518789291382, 1.4604805707931519, 0.005037112161517143, 0.39917266368865967, -0.7038006782531738, -0.3876989483833313, 1.2184514999389648, -0.13647258281707764, -0.43396952748298645, -1.4984627962112427, -1.290766954421997, 0.14403218030929565, 0.17779654264450073, 0.5190467834472656, 1.60…	362.302	neuron	exc	L5
864691135358803288	0	[-0.45514747500419617, -0.22499504685401917, 0.2804952561855316, 1.4488507509231567, -1.1499754190444946, -1.5324608087539673, -0.8951188325881958, -0.46226799488067627, 0.30869820713996887, 0.4654252529144287, 0.10154329240322113, 0.17839133739471436, 0.5826294422149658, 0.8577399849891663, -1.2302684783935547, 0.9938848614692688, 0.42777684330940247, 1.0551677942276, 0.15675152838230133, 0.4333…	92.3293	neuron	exc	L23
864691135965204426	0	[1.0109273195266724, 0.33359917998313904, -1.3773659467697144, -0.336153507232666, -0.5528159141540527, -0.825029730796814, 1.1799930334091187, -1.2737765312194824, -0.8252593874931335, -0.5670243501663208, 1.0745362043380737, -0.017292698845267296, 0.28120413422584534, 0.1886243224143982, -0.5343198776245117, -1.7288594245910645, -0.5327754616737366, 0.06884150207042694, -0.44213345646858215, 0.…	601.153	reconstruction_issue
864691135761540918	0	[-0.04975225776433945, 0.32795798778533936, -1.6182613372802734, 0.9761086702346802, -1.7824186086654663, -1.1427286863327026, -0.49595680832862854, -1.5210105180740356, -0.08859352767467499, 0.12483328580856323, 1.033609390258789, -0.1510787159204483, 1.4009075164794922, 1.181204915046692, -0.9502559900283813, 0.3799284100532532, 0.36234819889068604, 1.213613510131836, -0.6788150072097778, 0.435…	640.388	reconstruction_issue
864691136103289169	0	[0.5893172025680542, -0.06464861333370209, -0.7662800550460815, 0.7346720695495605, -0.11355845630168915, -1.152701497077942, -0.6143108606338501, -1.0536280870437622, 0.08405604213476181, -1.4109022617340088, 0.08520427346229553, 1.1327476501464844, 1.6575164794921875, 1.4666651487350464, -0.561257004737854, -0.5057632923126221, 0.1494167149066925, 1.2310378551483154, 0.25057917833328247, 0.4468…	66.9203	reconstruction_issue
864691136008596398	0	[0.3298110067844391, -0.36762142181396484, 0.370815247297287, 1.416929841041565, -0.5740278959274292, -1.7305492162704468, -0.8389278650283813, -0.5599355101585388, 0.038295842707157135, 0.23524191975593567, -0.6654935479164124, 0.4947231411933899, 0.8539672493934631, 1.4147456884384155, -0.9361257553100586, 0.12843890488147736, -0.17562925815582275, 0.9815389513969421, 0.008382923901081085, 0.35…	131.849	neuron	exc	L23
864691135660496624	0	[-0.08146844059228897, -0.32884731888771057, 0.4751943051815033, 1.476024866104126, -0.7957989573478699, -1.5653883218765259, -0.9821908473968506, -0.6551387310028076, -0.061176374554634094, 0.1798771321773529, -0.3370901346206665, 0.34421733021736145, 0.6510864496231079, 1.1088799238204956, -1.0135273933410645, 0.29563039541244507, 0.14867132902145386, 1.1411359310150146, 0.19456985592842102, 0.…	96.8743	neuron	exc	L23
864691135407439561	0	[0.13490380346775055, -0.6716822981834412, -0.5341275930404663, 0.6620848178863525, -0.20085880160331726, -1.6791760921478271, 0.808451771736145, 0.05273537337779999, -1.0601451396942139, -1.6746068000793457, -0.05404460430145264, 1.6076093912124634, 0.7155778408050537, 0.37536826729774475, -1.1822751760482788, -1.515859842300415, 0.057872191071510315, 0.9710317254066467, 0.6760318279266357, 0.48…	44.1734	neuron	inh
864691136194168552	0	[1.3140919208526611, -1.0739365816116333, 0.3490127921104431, 0.18410468101501465, 0.37343060970306396, -0.9895319938659668, -0.5868031978607178, -0.362297922372818, -0.8399447202682495, -0.22979986667633057, -0.49955010414123535, 0.2896731197834015, 1.2777656316757202, 1.7545018196105957, -0.43058979511260986, -1.0300257205963135, -0.778989315032959, 0.7941179275512695, -0.030807048082351685, -0…	168.459	neuron	exc	L23
864691135581799277	0	[0.6300373077392578, 0.5193866491317749, -0.5623527765274048, 0.5752171874046326, -0.04479166865348816, -1.232972264289856, 0.4447420835494995, -1.5066992044448853, -1.183185338973999, -0.5493475198745728, 0.22863051295280457, 0.21680378913879395, 0.12164546549320221, 0.5056476593017578, -0.44856229424476624, -1.903867244720459, -0.12620824575424194, 0.7234889268875122, 0.18626020848751068, 0.220…	606.106	neuron	exc	L6
864691136020324088	0	[-0.3071090877056122, -0.37532490491867065, 0.3247706890106201, 1.5262318849563599, -1.0210946798324585, -1.670254111289978, -0.9443548917770386, -0.44811078906059265, 0.12775889039039612, 0.25732141733169556, -0.44857895374298096, 0.4619072675704956, 0.7674022912979126, 1.1751936674118042, -1.0171736478805542, 0.6330649256706238, 0.14098432660102844, 1.080864429473877, 0.027301698923110962, 0.34…	83.2696	neuron	exc	L23
864691134988404602	0	[1.4205219745635986, -0.15658991038799286, 0.06622037291526794, 0.8676826357841492, 0.42649245262145996, -1.4598114490509033, 1.0199880599975586, 0.44018885493278503, -0.20123620331287384, -0.9922362565994263, -0.6054181456565857, 0.9548724889755249, 0.3439996540546417, 0.03845999389886856, -1.2162047624588013, -1.8777668476104736, -0.21645867824554443, 0.14255881309509277, 0.8346117734909058, 0.…	486.16	neuron	exc	L5
864691135213066552	0	[0.26459190249443054, -0.06016431748867035, -0.6459832787513733, 1.3226723670959473, -0.49007296562194824, -1.8847604990005493, -0.12538573145866394, -0.5565614104270935, -0.15726687014102936, -0.7391662001609802, -0.2545010447502136, 0.9462673664093018, 0.9898050427436829, 1.1793327331542969, -1.2360997200012207, -0.3794235587120056, 0.2430761158466339, 1.0704398155212402, 0.3728160858154297, 0.…	589.375	neuron	exc	L6
864691136443732099	0	[1.7032912969589233, -0.27718713879585266, -0.618146538734436, 0.008358847349882126, 0.03720174729824066, -1.1279479265213013, 1.2720296382904053, 0.03785119950771332, -0.8174123764038086, -1.6629648208618164, -0.5765097141265869, 0.997036337852478, 0.7520102262496948, -0.01348666101694107, -0.7423489093780518, -2.4698057174682617, -0.08502611517906189, 0.20870451629161835, 0.8045828342437744, 0.…	424.064	neuron	exc	L5
864691135593606699	0	[2.1466376781463623, -0.7222051620483398, -0.24082323908805847, -0.5691263675689697, 0.7626546621322632, -0.8125573396682739, 0.9180921316146851, 0.36023640632629395, -0.7763132452964783, -1.5210082530975342, -0.6433054208755493, 1.0501374006271362, 1.1258000135421753, 0.5314860939979553, -0.8808532953262329, -2.1108760833740234, -0.31136196851730347, 0.24570629000663757, 0.6329692602157593, 0.74…	382.823	neuron	exc	L5
864691135575386910	0	[0.6840676069259644, -0.7150480151176453, 0.2531590163707733, 0.13987207412719727, 0.24126453697681427, -1.64658522605896, 0.23224413394927979, 0.05726328492164612, -0.5707618594169617, -1.2730571031570435, 0.08155833929777145, 1.3140580654144287, 0.7845242619514465, 0.6153728365898132, -1.3043315410614014, -1.1143064498901367, 0.22182691097259521, 0.7253204584121704, 0.7288863658905029, 0.321666…	443.492	neuron	inh
864691135939513857	0	[1.1097873449325562, -0.3912622034549713, -0.6602179408073425, 0.08993718028068542, 0.8454378843307495, -0.5993415117263794, 1.401037335395813, 0.17332985997200012, -1.3908624649047852, -1.194336175918579, -0.846752405166626, 0.8470144271850586, 0.06786485016345978, -0.003365255892276764, -0.4177488088607788, -2.4764652252197266, -0.7150822877883911, 0.3206336796283722, 0.3136705160140991, 0.3727…	338.58	neuron	exc	L5
864691135583713400	0	[1.0199799537658691, -1.0187876224517822, 0.6479712128639221, 0.563847005367279, -0.45230382680892944, -1.1450423002243042, -1.1932920217514038, -0.05505672097206116, -0.04538707435131073, 0.11827298998832703, -0.7004732489585876, 0.2947954535484314, 1.5333142280578613, 1.7086725234985352, -0.7984446287155151, 0.20413288474082947, -0.13103234767913818, 0.9818894863128662, 0.09149015694856644, 0.3…	102.169	neuron	exc	L23
864691135354891727	0	[0.4838545024394989, -0.1525115966796875, 0.06818369030952454, 0.5724702477455139, 0.01139184832572937, -1.8703681230545044, 0.08870066702365875, -0.4029495418071747, 0.22636449337005615, -0.9817986488342285, 0.18414045870304108, 1.6185885667800903, 0.7342279553413391, 0.6553568243980408, -1.6235389709472656, -0.43793874979019165, 0.4544433355331421, 0.752325713634491, 0.628273606300354, 1.064899…	538.783	neuron	exc	L6
864691135736894852	0	[1.9394620656967163, 0.6257199645042419, -0.8705635666847229, 0.027134351432323456, 0.30187636613845825, -0.6682894229888916, 0.29872459173202515, -0.9016291499137878, -0.28528720140457153, -1.104236125946045, 0.3135453462600708, -0.19579742848873138, 1.2731611728668213, 0.7790141701698303, -0.25411882996559143, -1.854313850402832, -0.17431658506393433, 0.3150641918182373, 0.24921968579292297, 0.…	547.181	reconstruction_issue
864691135564953879	0	[1.0393809080123901, -0.39175066351890564, 0.07776148617267609, 0.5071205496788025, 0.9699433445930481, -0.9221538305282593, 0.008499614894390106, -0.3642306625843048, -0.9334943294525146, -0.2746671438217163, -0.7989885807037354, 0.5452670454978943, 0.4303595721721649, 1.1165012121200562, -0.49095475673675537, -1.5369138717651367, -0.782055139541626, 0.7620605826377869, -0.17670100927352905, 0.2…	217.733	neuron	exc	L23
864691135974320074	0	[0.9512721300125122, -0.7693478465080261, -0.15130072832107544, -0.11035190522670746, 0.14759625494480133, -1.283579707145691, 0.16322731971740723, -0.2521578371524811, -0.9087663888931274, -1.5768879652023315, 0.05110297352075577, 1.313305377960205, 1.2639203071594238, 0.9052523374557495, -0.9734660387039185, -1.5100114345550537, 0.22888252139091492, 0.9760639071464539, 0.6645159721374512, 0.504…	472.651	neuron	inh
864691136003952842	0	[0.677680492401123, 0.39831507205963135, -0.516579806804657, 0.8000829815864563, 0.5022795796394348, -1.0795036554336548, 1.8128883838653564, 0.3564791977405548, -0.3455502390861511, -0.6889615058898926, -0.011163696646690369, 0.8026277422904968, -0.5878795385360718, -0.9576361775398254, -1.5864317417144775, -1.6241660118103027, -0.18918371200561523, 0.09229859709739685, 0.4576837122440338, 1.080…	409.139	neuron	exc	L5
864691135587120626	0	[1.2766867876052856, 0.2466726452112198, -0.2275611162185669, 0.8566977977752686, 1.1791889667510986, -0.9443732500076294, 1.077599287033081, 0.3057437539100647, -0.3259318470954895, -0.8154257535934448, -1.0287069082260132, 1.2065023183822632, 0.10389785468578339, 0.043770305812358856, -1.1168595552444458, -1.7962217330932617, -0.2427176833152771, 0.43785983324050903, 0.5066876411437988, 1.45170…	303.795	neuron	exc	L5
864691135058886811	0	[0.3050144612789154, -0.002338813617825508, -0.046500399708747864, 0.8108977675437927, 0.721270740032196, -0.8995303511619568, 0.16835448145866394, -0.7331856489181519, -1.1715137958526611, 0.17539477348327637, -0.4474794864654541, 0.4245525300502777, -0.1049581840634346, 0.7553055882453918, -0.544562578201294, -1.3742625713348389, -0.6509613990783691, 0.867644190788269, -0.4349108040332794, 0.40…	227.606	neuron	exc	L4
864691135181903106	0	[1.0592159032821655, -0.08252813667058945, -0.5992646813392639, -0.450281023979187, -0.08667454868555069, -0.8161327242851257, 2.122117757797241, 0.2211160510778427, -0.4996751546859741, -0.7564599514007568, 0.32993972301483154, 0.5118609666824341, -0.6965014338493347, -1.2650213241577148, -1.2319906949996948, -1.6669411659240723, -0.3753376603126526, -0.5593277812004089, 0.23617008328437805, 0.4…	484.974	neuron	exc	L5
864691135673749188	0	[1.1060895919799805, 0.8119186758995056, -0.7968584895133972, 0.5960037112236023, -0.4817923903465271, -1.1513909101486206, 0.6073592901229858, -1.079538345336914, -0.23622696101665497, -0.425810307264328, 0.7918208837509155, -0.4488791823387146, 0.2907305657863617, 0.18816348910331726, -0.7961440086364746, -1.255488395690918, 0.017167240381240845, 0.14654900133609772, 0.2101280689239502, -0.0143…	629.822	neuron	exc	L6
864691135777167037	0	[-0.4155075252056122, 0.06908050924539566, 0.3127182424068451, 1.3948142528533936, -0.9945411086082458, -1.6792744398117065, -0.7999240159988403, -0.5750636458396912, 0.3692091703414917, 0.5461099743843079, -0.06358771026134491, 0.357040673494339, 0.3775584399700165, 0.832391083240509, -1.2697064876556396, 0.8471412658691406, 0.4163965582847595, 0.9679509401321411, 0.006373889744281769, 0.5840051…	112.853	neuron	exc	L23
864691135415717562	0	[0.6536228656768799, 0.09739556163549423, -0.3502293825149536, 0.9237534999847412, 0.8053005933761597, -0.7287254929542542, 0.28344619274139404, -0.576272189617157, -1.0805385112762451, 0.10770285129547119, -0.7038576602935791, 0.3425397574901581, 0.1894448697566986, 0.8859105110168457, -0.4222122132778168, -1.4729557037353516, -0.7132759690284729, 0.8365203738212585, -0.4359871447086334, 0.47476…	222.651	neuron	exc	L4
864691135454407018	0	[1.060373067855835, 0.7382545471191406, -0.25895124673843384, 0.6011636853218079, -0.23624783754348755, -1.5996596813201904, 1.3267638683319092, -0.5190829634666443, -0.06839694082736969, -0.7304531335830688, -0.0025984495878219604, 0.6804659366607666, -0.41560980677604675, -0.5494928956031799, -1.1481082439422607, -1.8179314136505127, 0.2625875473022461, -0.17968374490737915, 0.6960524320602417,…	537.459	neuron	exc	L6
864691135918338992	0	[0.763721227645874, 0.3751925528049469, -0.2863042652606964, 0.681322455406189, 0.2353483885526657, -0.39203351736068726, -0.9060865640640259, -1.1788458824157715, -0.5646013021469116, 0.08194375038146973, 0.7822502851486206, -0.9815093874931335, 1.1363306045532227, 1.3276780843734741, -0.1634824275970459, -0.6420791745185852, -0.33254456520080566, 0.9427708983421326, -0.41551998257637024, -0.490…	190.682	reconstruction_issue
864691135373756104	0	[1.6089229583740234, -0.01696385256946087, 0.02881227433681488, 0.17531371116638184, 0.3724444508552551, -1.5107181072235107, 0.2956966161727905, 0.04868394881486893, 0.4644652009010315, -0.5724568963050842, 0.29173123836517334, 0.8829227089881897, 1.0437778234481812, 0.6772859692573547, -1.7021594047546387, -0.687188982963562, 0.18189480900764465, 0.36907249689102173, 0.431429922580719, 1.270305…	402.797	neuron	exc	L4
864691135576947717	0	[1.8270906209945679, 0.1525636464357376, -0.30216723680496216, 0.5761895179748535, -0.21433615684509277, -1.481458306312561, 0.6543062925338745, -0.4995158910751343, -0.25985002517700195, -0.6574388742446899, -0.3581997752189636, 0.37338054180145264, 0.6606660485267639, 0.6845919489860535, -0.8973864316940308, -1.7770256996154785, -0.15594017505645752, 0.15247556567192078, 0.5443472862243652, 0.4…	567.271	neuron	exc	L6
864691135748933929	0	[0.658578634262085, -0.011057892814278603, -0.020155102014541626, 0.2877201437950134, 1.2176164388656616, -0.7558711767196655, 1.7067208290100098, 0.5381412506103516, -0.8103514909744263, -0.8460872173309326, -0.7070209980010986, 1.0611095428466797, -0.8655039072036743, -0.739056408405304, -0.8842219114303589, -1.9724233150482178, -0.44088518619537354, 0.04156160354614258, 0.5768470764160156, 0.7…	366.433	neuron	exc	L5
864691136721683566	0	[1.4844125509262085, -0.04024132341146469, -0.39692455530166626, -0.5935420989990234, 0.21260233223438263, -0.7667054533958435, 1.8065303564071655, 0.18451975286006927, -0.44644224643707275, -0.7722508907318115, 0.3152432441711426, 0.3046477735042572, -0.4094569981098175, -0.9274802803993225, -1.1220566034317017, -1.7187259197235107, -0.33259129524230957, -0.5495182275772095, 0.3860243260860443, …	471.057	neuron	exc	L5
864691135012892054	0	[0.7671234607696533, -0.22835135459899902, -0.41386282444000244, 0.5104350447654724, 0.7878581285476685, -0.7918331623077393, 0.2945096492767334, -0.6607792973518372, -1.2224922180175781, -0.3741694688796997, -0.47548699378967285, 0.5899791717529297, 0.4700995981693268, 1.0401883125305176, -0.41901057958602905, -1.7398569583892822, -0.7719473242759705, 0.9177156090736389, -0.28299134969711304, 0.…	232.329	neuron	exc	L4
864691135382452442	0	[0.3962861895561218, -0.16138215363025665, 0.2663217782974243, 0.6388474106788635, 0.8790879845619202, -1.0050513744354248, 0.1373032182455063, -0.5234594941139221, -1.015307068824768, 0.2701861560344696, -0.47891801595687866, 0.4545694589614868, -0.1466064751148224, 0.7895386219024658, -0.6263391971588135, -1.2074499130249023, -0.6690388917922974, 0.7003127336502075, -0.2688829004764557, 0.22062…	196.894	neuron	exc	L23
864691135501843549	0	[0.7917865514755249, 0.5406923294067383, -1.0063412189483643, 0.25483837723731995, -0.8599556088447571, -0.19177435338497162, -1.0509177446365356, -1.3043323755264282, 0.17497384548187256, 0.4869117736816406, 1.3480799198150635, -0.9845646023750305, 1.5695083141326904, 1.4406111240386963, -0.4412616789340973, 0.1266450732946396, 0.03180260956287384, 1.1464216709136963, -0.9119523763656616, 0.3152…	145.623	reconstruction_issue
864691136143357492	0	[-0.01122913509607315, -0.4304620325565338, -0.5170599818229675, 0.8518731594085693, -0.20757710933685303, -1.6416893005371094, 0.20566967129707336, -0.49272623658180237, -0.9115761518478394, -1.4410758018493652, -0.018545344471931458, 1.4426342248916626, 0.8984565138816833, 0.7893574237823486, -1.0076261758804321, -1.29787015914917, 0.15714240074157715, 1.1755895614624023, 0.5254255533218384, 0.…	518.285	neuron	inh
864691135521742834	0	[0.5271928310394287, 0.6413619518280029, -0.979533314704895, 0.8779464960098267, -0.6872579455375671, -1.2809323072433472, 1.208446741104126, -0.8688921332359314, -0.4216703772544861, -0.1442694067955017, 0.6698409914970398, -0.09450655430555344, -0.23535412549972534, -0.18655845522880554, -1.0465425252914429, -1.2836246490478516, -0.23021012544631958, 0.09908448159694672, -0.03266088664531708, 0…	504.509	neuron	exc	L6
864691135118036701	0	[0.5894614458084106, -1.272497534751892, -0.16194084286689758, -0.33180180191993713, 0.44361525774002075, -0.5317562222480774, 0.43473291397094727, 0.029310857877135277, -1.5569636821746826, -1.9178842306137085, -0.6674401760101318, 1.689414143562317, 1.0816222429275513, 0.8783949017524719, -0.13900358974933624, -1.7835371494293213, -0.1612931787967682, 0.9651581048965454, 0.676892876625061, 0.21…	33.3868	neuron	inh
864691136031789755	0	[0.5520997047424316, 0.16361939907073975, -0.3283643424510956, 0.9909443259239197, -0.864442765712738, -1.635198950767517, -0.7319056987762451, -1.1540701389312744, -0.09645918011665344, 0.3119382858276367, 0.20712141692638397, 0.005373230203986168, 0.9972493648529053, 1.242361307144165, -1.1487154960632324, -0.0009767711162567139, 0.14908023178577423, 0.994820237159729, -0.3886272609233856, 0.51…	409.437	neuron	inh
864691135494054800	0	[0.6841931343078613, -0.36019760370254517, -0.744326114654541, 0.8350013494491577, -0.0028658658266067505, -1.577870488166809, 0.15967510640621185, -0.388685017824173, -0.6811535358428955, -1.6596568822860718, -0.29601573944091797, 1.4001542329788208, 1.2641187906265259, 1.087275743484497, -0.8874855041503906, -1.423964262008667, -0.11359810829162598, 1.2009282112121582, 0.43864360451698303, 0.46…	577.117	reconstruction_issue
864691135590266379	0	[1.6708054542541504, 0.19745001196861267, 0.08636237680912018, 0.37438690662384033, 0.17877523601055145, -1.4464894533157349, 1.2406452894210815, 0.183294877409935, 0.0706721842288971, -1.1813409328460693, -0.3901904821395874, 0.8920740485191345, 0.11605806648731232, -0.3329585790634155, -1.1733464002609253, -1.8155243396759033, 0.20015744864940643, -0.14940381050109863, 1.1429460048675537, 0.783…	448.971	neuron	exc	L6
864691135012888982	0	[0.6100761890411377, -0.15427301824092865, 0.17136193811893463, 0.6036643385887146, -0.7786949276924133, -1.2553858757019043, -1.170263648033142, -0.779880702495575, 0.366118848323822, 0.5199478268623352, 0.39254873991012573, 0.021708613261580467, 1.2262099981307983, 1.3749024868011475, -1.1556150913238525, 0.6311978697776794, 0.27028852701187134, 1.04644775390625, -0.4035893976688385, 0.65273827…	124.054	neuron	exc	L23
864691135474752832	0	[0.4785659611225128, -0.35819464921951294, 0.7239750623703003, 0.4602504372596741, -0.6442076563835144, -1.3387078046798706, -0.9258849620819092, -0.7796544432640076, -0.04870717227458954, 0.804667055606842, 0.2825310230255127, -0.07609511911869049, 0.6138689517974854, 1.089085340499878, -1.1405277252197266, 0.44893360137939453, 0.13181711733341217, 0.8404187560081482, -0.19620570540428162, 0.333…	143.958	neuron	exc	L23
864691135739601812	0	[0.1320045292377472, 0.4129602015018463, -0.7534842491149902, 1.4105678796768188, 0.20752708613872528, -1.0193864107131958, 0.5552027821540833, -0.7413910627365112, -0.9710583686828613, 0.12845942378044128, -0.27348780632019043, 0.24242258071899414, -0.12392789870500565, 0.5096496343612671, -0.6811296939849854, -1.443784475326538, -0.6962398290634155, 0.8463895916938782, -0.539589524269104, 0.444…	231.477	neuron	exc	L4
864691136100164469	0	[0.7952115535736084, 0.18113072216510773, 0.41810762882232666, 0.6708410382270813, 0.28002095222473145, -1.2531169652938843, -0.4792017638683319, -0.8761992454528809, -0.2645087242126465, 0.36966437101364136, 0.426261305809021, -0.16459104418754578, 0.4095829129219055, 0.8776142001152039, -1.064864993095398, -0.4587249159812927, -0.01283988356590271, 0.7037078142166138, 0.07080187648534775, 0.410…	570.437	neuron	inh
864691135817116547	0	[0.17668980360031128, 0.44842788577079773, -1.6973918676376343, 1.153517246246338, -1.0745986700057983, -0.6103389859199524, -0.6086820363998413, -1.3264267444610596, 0.13539725542068481, -0.6457692384719849, 0.6629698872566223, 0.16249966621398926, 1.950653076171875, 1.3580735921859741, -0.36902114748954773, -0.09687061607837677, 0.3399033844470978, 1.1914310455322266, -0.09861305356025696, 0.44…	685.312	reconstruction_issue
864691135963491018	0	[0.21526974439620972, -0.24365130066871643, 0.1282101720571518, 1.0483322143554688, 0.6723317503929138, -1.070905327796936, 0.09309585392475128, -0.5481235384941101, -1.1608942747116089, 0.09568867087364197, -0.6355411410331726, 0.45535436272621155, -0.09300107508897781, 0.9089198112487793, -0.495214581489563, -1.3312044143676758, -0.7807644605636597, 0.9065075516700745, -0.20272105932235718, 0.1…	225.014	neuron	exc	L23
864691135567721708	0	[-1.1794542074203491, 0.029155252501368523, -0.0811471939086914, 1.416128396987915, -1.0435090065002441, -1.5854030847549438, -0.5277154445648193, -0.6118752360343933, 0.05677378177642822, 0.03313875198364258, -0.04555541276931763, 0.8417965173721313, 0.23022779822349548, 0.5321300029754639, -1.184213638305664, 0.7591819167137146, 0.6488679051399231, 1.1736011505126953, 0.1605682373046875, 0.6094…	63.8354	neuron	exc	L23
864691135256539055	0	[1.5920878648757935, 0.1473521590232849, -0.037417538464069366, 0.39110398292541504, -0.19330552220344543, -1.4853779077529907, 0.6893669366836548, -0.5977264642715454, -0.5191341042518616, -0.7184450626373291, -0.2753719091415405, 0.27246758341789246, 0.34134340286254883, 0.43776553869247437, -0.6689895391464233, -1.9179167747497559, -0.11125314235687256, 0.07815708220005035, 0.6624044179916382,…	558.895	neuron	exc	L6
864691135360128583	0	[0.7652900218963623, -0.7496822476387024, 0.5471441745758057, 1.2287826538085938, -0.15165019035339355, -1.5836169719696045, -0.7866395711898804, -0.055570513010025024, 0.14373689889907837, -0.15523181855678558, -0.9637583494186401, 0.9046061635017395, 1.1514222621917725, 1.4444774389266968, -1.0484826564788818, -0.14592167735099792, -0.32645338773727417, 0.9659016728401184, 0.25185778737068176, …	112.554	neuron	exc	L23
864691135181758722	0	[1.5405775308609009, -0.26668334007263184, 0.1887364685535431, 0.5085528492927551, 0.7454208135604858, -1.4852579832077026, 0.21844375133514404, -0.018307538703083992, -0.15922917425632477, -0.5985814332962036, -0.5054477453231812, 0.8378196358680725, 0.8547773957252502, 0.966515839099884, -1.1686224937438965, -1.245915174484253, -0.28062623739242554, 0.5033862590789795, 0.5059014558792114, 0.774…	471.777	neuron	exc	L6
864691135925766414	0	[0.10458265244960785, -0.1671813577413559, 0.9663663506507874, 1.1295115947723389, 0.18889294564723969, -1.5559139251708984, -0.6711965799331665, -0.12335783988237381, 0.7050682306289673, -0.06339756399393082, 0.11015816032886505, 0.8657204508781433, 0.3021782636642456, 0.5630502104759216, -1.4425530433654785, 0.39646822214126587, 0.4194289445877075, 0.6729332208633423, 0.6162229776382446, 0.7265…	475.405	neuron	inh
864691135864754908	0	[0.7816082239151001, -0.029985761269927025, -0.32783183455467224, 1.4570642709732056, 0.5182740092277527, -1.3300809860229492, 0.19818583130836487, -0.06989911198616028, 0.08167283236980438, -1.242000699043274, -1.2145689725875854, 1.560532808303833, 0.8200801610946655, 0.8940397500991821, -0.7609949111938477, -1.170870065689087, -0.2665095925331116, 0.9456024765968323, 0.5576075315475464, 1.1407…	273.747	reconstruction_issue
864691135155829092	0	[1.6428356170654297, -0.13103611767292023, -0.8754425644874573, -0.5985198616981506, 0.09497590363025665, -0.9659693241119385, 1.7242896556854248, -0.1218722015619278, -0.8830482959747314, -1.422084927558899, 0.062273845076560974, 0.8489031195640564, 0.27709418535232544, -0.5037078857421875, -1.0466423034667969, -2.308229446411133, -0.1552484929561615, -0.04581978917121887, 0.4456528425216675, 0.…	497.407	neuron	exc	L5
864691135113523097	0	[-0.8738105297088623, 0.30720606446266174, -2.191795587539673, 1.2972935438156128, -1.4498529434204102, -0.24276329576969147, 0.06326994299888611, -0.9780351519584656, -0.2237861007452011, -0.5490490198135376, 0.9970988035202026, 0.21965211629867554, 1.4111207723617554, 0.5023813843727112, -0.6039999723434448, 0.21496157348155975, 0.3652062714099884, 1.155834674835205, -0.2777927815914154, 0.4668…	657.799	reconstruction_issue
864691136194026966	0	[0.3745560348033905, -0.03171610087156296, -0.05539672449231148, 1.1508740186691284, 0.8826616406440735, -0.9745379686355591, 0.5396076440811157, -0.3731440305709839, -1.0399425029754639, 0.0022353678941726685, -0.8454773426055908, 0.6551272869110107, -0.22179245948791504, 0.6249108910560608, -0.5656871795654297, -1.5292344093322754, -0.7149096131324768, 0.7360550761222839, 0.05971594154834747, 0…	231.142	neuron	exc	L4
864691135373402824	1	[-0.7051540613174438, -0.7043086886405945, -1.2889569997787476, 0.5287331938743591, -0.6482463479042053, -0.1149996817111969, 0.13755904138088226, -0.39260634779930115, -1.2587413787841797, -1.5406428575515747, -0.6517413854598999, 1.2538442611694336, 1.1510961055755615, 0.7928538918495178, 0.5855873823165894, -0.8258662819862366, 0.003678455948829651, 1.264481782913208, 0.21697628498077393, 0.01…	387.897	reconstruction_issue
864691135918342576	0	[0.22438231110572815, 0.8947097063064575, -1.2151603698730469, 1.4293252229690552, 0.2309371381998062, -0.920723557472229, 1.7205969095230103, -0.28675034642219543, -0.4587327837944031, -0.5753815174102783, -0.411904513835907, 0.9355840086936951, -0.4394809305667877, -0.6142041087150574, -1.0522384643554688, -1.6603949069976807, -0.20638039708137512, 0.4477299749851227, 0.12937143445014954, 1.252…	346.527	neuron	exc	L5
864691135875998803	0	[1.1383229494094849, -1.1338577270507812, 0.4198346436023712, -0.25171929597854614, 0.5833830237388611, -1.2823553085327148, 0.2666040360927582, 0.20386013388633728, -0.7452445030212402, -1.6640748977661133, -0.31632906198501587, 1.5743224620819092, 1.0145102739334106, 0.933773934841156, -0.892058253288269, -1.4657292366027832, -0.04410639405250549, 0.5782545804977417, 0.9334443807601929, 0.18210…	352.439	neuron	inh
864691135587427826	0	[0.6171784400939941, 0.5481668710708618, -0.08568386733531952, 1.1699882745742798, 0.21269910037517548, -1.302751064300537, 0.1311827003955841, -1.2417916059494019, -0.7626731395721436, -0.22743771970272064, -0.7436366081237793, 0.5240276455879211, 0.07948511093854904, 0.9175496101379395, -0.14695188403129578, -1.6744306087493896, -0.24436485767364502, 0.7864320874214172, 0.30736199021339417, 0.4…	496.197	neuron	exc	L6
864691135987340291	0	[0.2755582332611084, 0.08680713921785355, 0.31802040338516235, 0.7119503021240234, -0.19172286987304688, -1.3504390716552734, -0.4462073743343353, -0.9336612820625305, -0.26416170597076416, 0.8572105169296265, 0.28581544756889343, 0.08562350273132324, 0.22149372100830078, 0.8656969666481018, -1.1665208339691162, 0.02930748462677002, -0.012915641069412231, 0.7800173759460449, -0.41530296206474304,…	165.96	neuron	exc	L23
864691135440591432	0	[0.6483832597732544, -0.23443397879600525, -0.9852637052536011, 0.0970783531665802, 0.45050984621047974, -0.6588123440742493, 1.990298867225647, 0.20536240935325623, -1.2898257970809937, -0.7161656618118286, -0.25673937797546387, 0.6734707355499268, -0.5262858867645264, -0.8031450510025024, -1.0820754766464233, -2.0114827156066895, -0.8618186712265015, 0.13807693123817444, -0.17040833830833435, 0…	406.513	neuron	exc	L5
864691135954105352	0	[1.0496954917907715, -0.505317747592926, 0.2661554515361786, 0.7397674918174744, 0.20874570310115814, -1.1751699447631836, -0.44549432396888733, -0.5311439037322998, -0.7030751705169678, 0.20562386512756348, -0.3792315721511841, 0.07557535916566849, 0.7553675174713135, 1.327271580696106, -0.6950832605361938, -0.9528104662895203, -0.7609314918518066, 0.7347556948661804, -0.31045886874198914, 0.085…	165.731	neuron	exc	L23
864691135162537261	0	[-0.09115506708621979, -0.37946051359176636, 0.7507060766220093, 1.3392977714538574, -0.712227463722229, -1.573394536972046, -0.9205193519592285, -0.4697270691394806, 0.17419767379760742, 0.7875646948814392, -0.12013585865497589, 0.18000610172748566, 0.39733198285102844, 1.009093165397644, -1.1249316930770874, 0.6649534106254578, -0.03734779357910156, 0.8602806329727173, -0.06436014175415039, 0.3…	120.899	neuron	exc	L23
864691136237567548	0	[1.553795337677002, -0.29770758748054504, -0.007068040780723095, -0.20317547023296356, 0.5746326446533203, -0.7631060481071472, 1.7494895458221436, 0.8049132227897644, -0.3432489037513733, -0.6558510065078735, -0.4112371802330017, 0.4278513491153717, -0.4113304913043976, -0.7471215128898621, -1.0487048625946045, -1.7496604919433594, -0.4395855665206909, -0.5716032385826111, 0.6469714641571045, 0.…	456.18	neuron	exc	L5
864691135570945005	0	[1.0385836362838745, 0.2203715741634369, -0.9810540676116943, 0.30785077810287476, -0.931609034538269, -1.4510358572006226, 1.25545072555542, -0.7990216016769409, -0.4408784508705139, -0.6434392929077148, 0.8176522254943848, 0.2264586240053177, 0.21014198660850525, -0.2061414122581482, -1.222933292388916, -1.5442650318145752, -0.1902237832546234, 0.034716248512268066, 0.12310771644115448, 0.28196…	630.604	neuron	exc	L6
864691135939844609	0	[0.6805583238601685, 0.1660842001438141, -0.4634404480457306, 0.3856240212917328, 0.7904865741729736, -0.6728197336196899, 0.17833714187145233, -0.8450230360031128, -0.8902181386947632, 0.1311332881450653, -0.09224928915500641, 0.3446194529533386, 0.3561185896396637, 0.9543970227241516, -0.6438220739364624, -1.1852478981018066, -0.5990464091300964, 0.895581066608429, -0.6657620668411255, 0.547813…	226.503	neuron	exc	L4
864691136261843684	0	[0.05450351536273956, -0.13886262476444244, 0.0918184146285057, 1.028339147567749, -1.1809293031692505, -1.497794508934021, -1.1220290660858154, -0.8613118529319763, 0.17936722934246063, 0.40897268056869507, -0.008664354681968689, 0.1448138803243637, 0.9701334834098816, 1.3097645044326782, -0.9916521310806274, 0.6502085328102112, 0.34677359461784363, 1.0764505863189697, -0.18057513236999512, 0.44…	104.176	neuron	exc	L23
864691136444142211	0	[-0.15465670824050903, 1.4804136753082275, -1.6354576349258423, 1.8328183889389038, -0.3996952772140503, -0.8036384582519531, 1.0362695455551147, -0.8311215043067932, 0.2474936544895172, -0.3969306945800781, 0.29104679822921753, 0.5397255420684814, -0.018592528998851776, -0.3779080808162689, -1.0919133424758911, -0.8848028779029846, 0.2856433093547821, 0.8745512366294861, -0.09032100439071655, 1.…	331.526	neuron	exc	L4
864691135081730039	0	[0.7318713665008545, -0.20030081272125244, 0.5804938077926636, 0.5342836380004883, 0.8587630391120911, -0.9789415597915649, -0.09626168012619019, -0.534149169921875, -0.9369792938232422, 0.34503448009490967, -0.6817381381988525, 0.3167787790298462, -0.05456811934709549, 0.8900542259216309, -0.5995255708694458, -1.1648478507995605, -0.6502435803413391, 0.6050162315368652, -0.21863001585006714, 0.2…	203.793	neuron	exc	L23
864691135292176822	0	[0.250232994556427, -0.147029310464859, 0.12403252720832825, 0.8588782548904419, -0.016346141695976257, -1.3542747497558594, -0.30478695034980774, -0.9681093096733093, -0.8261567950248718, 0.5602966547012329, 0.06454303860664368, 0.13207322359085083, 0.2319512665271759, 0.9782804846763611, -0.9800708293914795, -0.517257034778595, -0.43654006719589233, 0.8970586061477661, -0.4512116611003876, 0.32…	175.822	neuron	exc	L23
864691136134454667	0	[-0.3912719786167145, -0.3391915559768677, 0.6285585761070251, 0.9769080281257629, -0.6266533732414246, -1.5622845888137817, -0.8906505107879639, -0.3299146294593811, 0.29556965827941895, 0.08317995071411133, -0.1604575663805008, 0.7703068256378174, 0.5408346056938171, 0.8952663540840149, -1.2595552206039429, 0.8408060073852539, 0.5361913442611694, 1.085432767868042, 0.28976166248321533, 0.561576…	73.5249	neuron	exc	L23
864691136617124827	0	[-0.23223111033439636, 0.18243642151355743, -0.7843638062477112, 1.7783665657043457, -1.1611422300338745, -1.6140254735946655, -0.17616480588912964, -0.6315576434135437, 0.12867408990859985, 0.3314349055290222, 0.18771705031394958, 0.4484180510044098, 0.7672497630119324, 0.8495497703552246, -1.565885305404663, 0.29480335116386414, 0.17097748816013336, 1.1947262287139893, -0.3233405649662018, 1.06…	396.816	neuron	exc	L23
864691135256148655	0	[0.5883986949920654, -0.32789671421051025, 0.08439682424068451, 0.5786805152893066, 0.4110710620880127, -1.193921446800232, -0.09975901246070862, -0.8694934248924255, -1.0989863872528076, -0.027563080191612244, -0.14790697395801544, 0.2377580851316452, 0.30511245131492615, 1.1029287576675415, -0.5599051713943481, -1.2705204486846924, -0.7117258906364441, 0.765036940574646, -0.21390613913536072, -…	221.964	neuron	exc	L23
864691135697358101	0	[1.123733401298523, 0.2830265760421753, -0.5816881060600281, 0.17192205786705017, -0.5479224324226379, -1.3187954425811768, 0.7840573787689209, -1.229032278060913, -0.7315695881843567, -0.5893324613571167, 0.5257366299629211, 0.09147338569164276, 0.1837109923362732, 0.4024713635444641, -0.4909048080444336, -1.8414115905761719, -0.30107301473617554, 0.1139221340417862, 0.10707763582468033, -0.1480…	590.565	neuron	exc	L6
864691135609447431	0	[0.6545411348342896, -0.7230982780456543, 0.4724409282207489, 0.512700617313385, 0.5060204863548279, -1.0623770952224731, -0.3075801432132721, -0.46919968724250793, -1.1209174394607544, 0.20786181092262268, -0.43633145093917847, 0.0641225054860115, 0.3003712296485901, 1.169407606124878, -0.4511175751686096, -1.0611367225646973, -0.8764642477035522, 0.7433607578277588, -0.2087189257144928, -0.4099…	199.278	neuron	exc	L23
864691135577014277	0	[0.8262971639633179, -0.297304630279541, 0.11967656016349792, -0.005905468016862869, -0.211217999458313, -1.628264307975769, -0.5775185823440552, -0.5591943860054016, 0.41578954458236694, -0.37607505917549133, 0.5658684372901917, 0.9084762930870056, 1.2269926071166992, 1.1758207082748413, -1.5446550846099854, 0.25676167011260986, 0.5309838652610779, 0.8469403386116028, 0.24566413462162018, 0.9008…	207.166	neuron	inh
864691135785684164	0	[1.0921818017959595, 0.5895058512687683, -0.375731498003006, 0.6679359674453735, 0.32261359691619873, -1.1151405572891235, 1.715522050857544, 0.3639722466468811, 0.1409069150686264, -0.9570181369781494, -0.28581589460372925, 0.7296810746192932, -0.47541531920433044, -0.9403688311576843, -1.2054227590560913, -1.8579559326171875, -0.13155198097229004, -0.26077836751937866, 0.6172610521316528, 0.646…	451.352	neuron	exc	L5
864691135517333130	0	[0.5876678228378296, 0.8633108735084534, -0.21262966096401215, 1.6704658269882202, 0.2638729214668274, -1.5764894485473633, 0.8296831846237183, -0.10272200405597687, 0.6400575637817383, -0.7720163464546204, -0.7491083741188049, 1.354537010192871, -0.04323790222406387, -0.159490704536438, -1.2936108112335205, -1.0337085723876953, 0.3069033920764923, 0.5817943215370178, 0.8070920705795288, 1.530109…	385.927	neuron	exc	L4
864691135403940334	0	[0.5311371088027954, -0.8789822459220886, -0.13488683104515076, 0.0597735159099102, 0.3924792408943176, -1.0429229736328125, -0.021755412220954895, -0.3382759094238281, -1.2028053998947144, -1.6706552505493164, -0.7918563485145569, 1.588130235671997, 1.0808275938034058, 1.2627969980239868, -0.2437567412853241, -1.446728229522705, -0.04842710494995117, 1.1840589046478271, 0.6552951335906982, 0.103…	465.99	neuron	inh
864691135589897739	0	[-0.00994320958852768, 0.3864576518535614, -0.1957845389842987, 1.2805390357971191, -0.39288145303726196, -1.7846558094024658, -0.49268725514411926, -1.2137092351913452, -0.23008926212787628, -0.08040821552276611, -0.002843230962753296, 0.5920409560203552, 0.5303253531455994, 1.1234620809555054, -0.9680593013763428, -0.40955185890197754, 0.1692032814025879, 1.225417137145996, -0.08550754189491272…	398.922	reconstruction_issue
864691136925685578	0	[0.3353135883808136, -0.19863863289356232, -0.16601011157035828, 1.5026956796646118, 0.45224738121032715, -1.2125574350357056, 0.33071503043174744, 0.024251481518149376, -0.2752382755279541, -1.327109456062317, -1.5645753145217896, 1.6013399362564087, 0.4151987135410309, 0.6878930926322937, -0.3904869854450226, -1.4052555561065674, -0.5191279649734497, 0.9745403528213501, 0.5380760431289673, 0.66…	294.68	reconstruction_issue
864691135373402824	0	[0.9453222751617432, -0.027125420048832893, -0.38358205556869507, 0.4550711512565613, 1.1070687770843506, -0.6537545919418335, 1.4678452014923096, 0.3124138414859772, -0.9474608898162842, -0.8458492159843445, -0.6570638418197632, 0.9005658626556396, -0.3606674373149872, -0.36495810747146606, -0.9173561334609985, -2.180619955062866, -0.5851959586143494, 0.3457477390766144, 0.2954716086387634, 0.85…	341.79	neuron
864691135567847916	0	[0.47592076659202576, -0.08105918020009995, 0.3154812455177307, 0.740679919719696, 1.2425364255905151, -0.719340443611145, 0.5490796566009521, -0.1284366250038147, -0.9606747627258301, 0.13563987612724304, -0.9352231025695801, 0.635020911693573, -0.5041232109069824, 0.4309895634651184, -0.5036964416503906, -1.4793972969055176, -0.7173373699188232, 0.547387421131134, -0.052179574966430664, 0.43803…	247.104	neuron	exc	L4
864691136951637727	0	[0.9186623096466064, -0.8280957341194153, 0.02416069433093071, 0.8695539832115173, 0.6420900821685791, -1.2427563667297363, 0.08451210707426071, 0.13764557242393494, -0.31048327684402466, -1.2652605772018433, -1.3041951656341553, 1.7657654285430908, 0.980496346950531, 1.2403790950775146, -0.7293546199798584, -1.1477882862091064, -0.4738198518753052, 0.9454540014266968, 0.5484805703163147, 0.81798…	257.752	reconstruction_issue
864691135837329811	0	[0.7390676736831665, -0.231245756149292, -0.06619063764810562, 1.1180318593978882, -0.08786754310131073, -1.8141191005706787, -0.16603991389274597, -0.2916733920574188, -0.05295261740684509, -0.4553203582763672, -0.18592871725559235, 0.9411225318908691, 0.9880139827728271, 1.0249919891357422, -1.5560951232910156, -0.5866142511367798, 0.06003466248512268, 1.0799927711486816, 0.2354930192232132, 0.…	531.164	neuron	inh
864691135345188255	0	[-0.18661755323410034, -0.36742982268333435, -0.5071494579315186, 0.7873199582099915, -1.0563478469848633, -1.3902592658996582, -0.7773559093475342, -1.1414357423782349, -0.9485045671463013, -0.4075391888618469, 0.0993541032075882, 0.40278929471969604, 1.245523452758789, 1.3364139795303345, -0.6881990432739258, -0.43014466762542725, 0.16422033309936523, 1.5181188583374023, -0.17736244201660156, 0…	712.908	reconstruction_issue
864691135207768185	0	[0.07695496082305908, -0.379903644323349, 0.8670939207077026, 0.5889623761177063, 0.8307136297225952, -0.9957401752471924, -0.22627362608909607, -0.49457547068595886, -0.7015928030014038, 0.5899795889854431, -0.3191630244255066, 0.4267689883708954, -0.3467745780944824, 0.821037769317627, -0.5716526508331299, -0.5683680772781372, -0.6277118921279907, 0.6446233987808228, -0.19397658109664917, 0.004…	189.276	neuron	exc	L23
864691135739585428	0	[0.2832218408584595, 0.42222535610198975, -0.7541040182113647, 1.0688669681549072, -0.3142586350440979, -1.1683710813522339, 0.5993088483810425, -1.178114891052246, -1.269128441810608, -0.05566161125898361, 0.1487521231174469, -0.1897990107536316, -0.1695723831653595, 0.36695078015327454, -0.5768197774887085, -1.6416504383087158, -0.47085148096084595, 0.7319058775901794, -0.12847019731998444, -0.…	621.488	neuron	exc	L6
864691135501842269	0	[1.1762367486953735, -0.7268264293670654, 0.17910246551036835, 0.34740713238716125, 0.5244238376617432, -0.7692081928253174, -0.42590418457984924, -0.5241467356681824, -1.0971938371658325, 0.0054536908864974976, -0.45112794637680054, 0.005363857373595238, 0.9061391353607178, 1.503441572189331, -0.3162768483161926, -1.2683229446411133, -0.9173300266265869, 0.8283390998840332, -0.29296955466270447,…	175.61	neuron	exc	L23
864691135436746226	0	[0.9344502687454224, 0.951574981212616, -1.3586328029632568, 0.6135492920875549, -0.09129631519317627, -0.48133575916290283, 0.03609663248062134, -1.3773562908172607, -0.6308271288871765, -0.8838196992874146, 1.0559972524642944, -0.7429633736610413, 1.0955095291137695, 0.48969095945358276, -0.2590257525444031, -1.4985883235931396, 0.06748412549495697, 0.78025883436203, -0.04783250391483307, -0.10…	576.247	reconstruction_issue
864691135462759230	0	[1.0614081621170044, -0.08910766243934631, 0.11949841678142548, -0.019561398774385452, 0.36605507135391235, -0.9020587205886841, -0.42090025544166565, -0.8250731229782104, -0.47524482011795044, 0.5195157527923584, 0.2987869083881378, 0.02786155603826046, 0.7034735679626465, 1.1506738662719727, -0.9155864715576172, -0.5034857988357544, -0.273334801197052, 0.8159177899360657, -0.6642823219299316, 0…	206.941	neuron	exc	L23
864691135374866162	0	[0.6704604625701904, 0.5858330130577087, -1.0775007009506226, 1.248149037361145, 0.34939074516296387, -1.0445345640182495, 1.3958402872085571, -0.23349538445472717, -0.6983304023742676, -1.1907601356506348, -0.8869062662124634, 1.1217609643936157, 0.04703880846500397, -0.10604768246412277, -0.7113991975784302, -2.198061466217041, -0.30024462938308716, 0.5924694538116455, 0.32754290103912354, 1.06…	338.036	neuron	exc	L5
864691135256414895	0	[0.05905759334564209, 0.28802216053009033, -1.159793734550476, 1.4130386114120483, -1.272926926612854, -1.3781723976135254, -0.5794256925582886, -1.3680816888809204, -0.45697396993637085, -0.03014513850212097, 0.49558407068252563, -0.266552597284317, 1.1063402891159058, 1.281848430633545, -0.7850310802459717, -0.2750086486339569, -0.016149967908859253, 1.178161859512329, -0.5053517818450928, -0.0…	721.78	reconstruction_issue
864691135739564180	0	[-0.17570900917053223, 0.783935010433197, -0.8287739753723145, 2.0846707820892334, 0.2728533148765564, -1.174336552619934, 0.6856205463409424, -0.46468186378479004, -0.4678903818130493, -0.32892507314682007, -0.7163761258125305, 0.8454775214195251, -0.15087437629699707, 0.24499043822288513, -0.7925208806991577, -1.380000114440918, -0.3221476078033447, 0.9615569114685059, -0.08506341278553009, 0.9…	301.262	neuron	exc	L4
864691135589096434	0	[-0.38469618558883667, 0.25505682826042175, -1.8261616230010986, 0.9888232946395874, -1.1962019205093384, -0.391809344291687, -0.4232812225818634, -1.2683932781219482, -0.31869399547576904, -0.9344945549964905, 0.8114410042762756, 0.3028867244720459, 1.8304321765899658, 1.0578030347824097, -0.24542929232120514, -0.17661046981811523, 0.44956737756729126, 1.2872059345245361, -0.05985456705093384, 0…	515.37	reconstruction_issue
864691135392097461	0	[0.16473940014839172, 0.4805499315261841, -0.8606395125389099, 1.044060468673706, -0.8873227834701538, -1.4331916570663452, -0.17060598731040955, -1.3886375427246094, -0.4663430452346802, 0.36248064041137695, 0.6904926896095276, -0.11042263358831406, 0.662361741065979, 0.9905858635902405, -1.099457025527954, -0.2925998568534851, 0.011210218071937561, 1.1053075790405273, -0.48631998896598816, 0.49…	679.836	neuron	exc	L6
864691136296874267	0	[0.6740506887435913, 0.0913865938782692, 0.006442778743803501, 0.9111983776092529, 0.8200026750564575, -0.9926186800003052, 0.07740373909473419, -0.564920961856842, -0.9075914621353149, 0.03758874535560608, -0.5669114589691162, 0.4166843891143799, 0.20558401942253113, 0.9383836388587952, -0.6965252161026001, -1.292346715927124, -0.5457192659378052, 0.8622130155563354, -0.28387323021888733, 0.5503…	232.05	neuron	exc	L23
864691135692739007	0	[1.1209065914154053, 0.03136424720287323, -0.36236801743507385, -0.040512073785066605, 1.0984140634536743, -0.6822909116744995, 0.17272765934467316, -0.8524898290634155, -1.148831844329834, -0.7438802123069763, -0.49712997674942017, 0.5724354386329651, 0.47175830602645874, 1.0304769277572632, -0.12491129338741302, -1.9161431789398193, -0.5062775611877441, 0.7227376103401184, -0.09227538108825684,…	285.179	neuron	exc	L4
864691135386633345	0	[1.0281466245651245, -0.24155455827713013, 0.3645581007003784, 0.6484772562980652, 0.9895060658454895, -1.0301915407180786, 0.1809273660182953, -0.2637213170528412, -0.8687178492546082, -0.11404750496149063, -0.9706681966781616, 0.6988548040390015, 0.20072779059410095, 0.9334000945091248, -0.6131847500801086, -1.5845963954925537, -0.5901443958282471, 0.6708688735961914, 0.06093870848417282, 0.533…	242.274	neuron	exc	L23
864691136031763643	0	[-0.31276312470436096, -0.20391114056110382, 0.05120372772216797, 1.2733970880508423, -1.0398057699203491, -1.5320265293121338, -0.8896955251693726, -0.7962918281555176, -0.07007686793804169, 0.16787105798721313, -0.074908047914505, 0.49433019757270813, 0.8040788769721985, 1.0148274898529053, -1.1256027221679688, 0.452006995677948, 0.426273912191391, 1.3023927211761475, -0.019588269293308258, 0.7…	101.268	neuron	exc	L23
864691135785306564	0	[0.8626070022583008, 0.4777194857597351, -0.9446927905082703, 0.35869550704956055, -1.0894386768341064, -1.540206789970398, 1.3659241199493408, -0.9376973509788513, -0.3136376142501831, -0.9920205473899841, 0.7346941828727722, 0.4425676465034485, 0.008294358849525452, -0.5490462779998779, -1.0455493927001953, -1.6346306800842285, 0.1450755000114441, -0.09323424100875854, 0.47086283564567566, 0.27…	609.033	neuron	exc	L6
864691135491237215	0	[0.6589716672897339, -0.34880977869033813, 0.4538671374320984, 0.23099003732204437, -0.15072792768478394, -1.1609894037246704, -0.6899335384368896, -0.8190107941627502, -0.37949496507644653, 0.7249033451080322, 0.5165546536445618, -0.11487451940774918, 0.643747866153717, 1.0843504667282104, -1.1225481033325195, 0.05289211869239807, -0.21386396884918213, 0.8454771637916565, -0.5221644639968872, 0.…	176.273	neuron	exc	L23
864691135697376277	0	[-0.6976721286773682, -0.11756634712219238, -0.585304319858551, 1.3666168451309204, -0.9940923452377319, -1.3190094232559204, -0.812716007232666, -0.8372927904129028, -0.16171692311763763, -0.5295268893241882, -0.2832539677619934, 0.9099162220954895, 1.1224874258041382, 1.1447944641113281, -0.6650857925415039, 0.16222159564495087, 0.2596842646598816, 1.4214587211608887, 0.019812852144241333, 0.46…	46.2459	reconstruction_issue
864691135618021519	0	[0.853388786315918, -0.43663522601127625, 0.3449780344963074, 0.9211485385894775, -0.5339454412460327, -1.4299348592758179, -0.9316649436950684, -0.6235541105270386, -0.11588914692401886, 0.4316965341567993, -0.21113230288028717, 0.22081595659255981, 1.1236876249313354, 1.4815114736557007, -1.0757181644439697, -0.02839323878288269, -0.1726372241973877, 1.0376770496368408, -0.2803110182285309, 0.6…	116.699	neuron	exc	L23
864691135478259142	0	[0.8767216205596924, 0.7506802082061768, -0.4343814253807068, 0.2087673395872116, -0.3705596327781677, -1.2740284204483032, -0.036792248487472534, -1.7431386709213257, -0.508007824420929, -0.10260236263275146, 1.0462125539779663, -0.22426122426986694, 0.3839419186115265, 0.6924769282341003, -0.7705997228622437, -1.0970499515533447, 0.24562640488147736, 0.4961216449737549, -0.06186634302139282, 0.…	620.713	neuron	exc	L6
864691136740771676	0	[0.46884748339653015, -0.13778726756572723, 0.6292540431022644, 0.714981198310852, 0.9495782256126404, -1.0273338556289673, -0.09611673653125763, -0.48235413432121277, -0.775416374206543, 0.2641714811325073, -0.5956944823265076, 0.4508708119392395, -0.21554836630821228, 0.8166372776031494, -0.6188275814056396, -1.0761306285858154, -0.59309983253479, 0.6924797296524048, -0.12479054927825928, 0.246…	211.601	neuron	exc	L23
864691135761501750	0	[0.11049002408981323, 1.217161774635315, -0.7346802949905396, 1.8935439586639404, -0.1298445761203766, -1.5789185762405396, 0.8687659502029419, -0.5335131883621216, 0.2949754595756531, -0.5402676463127136, -0.6518917679786682, 1.0731552839279175, -0.2279316782951355, -0.08400730788707733, -1.2083054780960083, -0.9727672934532166, 0.33765196800231934, 0.7553192377090454, 0.4186837673187256, 1.4420…	334.569	neuron	exc	L4
864691135454403946	0	[0.7295287847518921, 0.7383881211280823, -0.9665889739990234, 0.309797078371048, -0.9787294268608093, -1.2687724828720093, 0.7012274265289307, -1.4779044389724731, -0.4919692873954773, -0.45459455251693726, 1.3037413358688354, -0.32862958312034607, 0.1483507752418518, -0.02472437173128128, -0.9185703992843628, -1.1736657619476318, 0.16311749815940857, 0.19582560658454895, 0.07654845714569092, 0.0…	659.359	neuron	exc	L6
864691135614208459	0	[1.0479930639266968, 0.39339372515678406, 0.10864275693893433, 0.1666385680437088, 0.31346070766448975, -1.175254225730896, 1.5882527828216553, 0.27120354771614075, 0.2377326637506485, -0.4077502191066742, 0.3731568455696106, 0.46977758407592773, -0.7767020463943481, -0.924428403377533, -1.3653558492660522, -1.235703706741333, -0.01275750994682312, -0.5625994801521301, 0.6864966154098511, 0.55661…	441.997	neuron	exc	L5
864691135735900820	0	[0.5172412395477295, 0.6558846235275269, -0.45952582359313965, 0.9164094924926758, 0.889826238155365, -0.9208885431289673, 0.7379076480865479, -0.7740177512168884, -1.0519715547561646, -0.60999596118927, -0.42008090019226074, 0.6201059818267822, -0.2617414593696594, 0.19001621007919312, -0.5504711866378784, -2.0441415309906006, -0.3580610156059265, 0.6295947432518005, 0.09542055428028107, 0.60661…	314.797	neuron	exc	L4
864691135660493296	0	[-0.11807061731815338, 0.3078199028968811, -0.46363508701324463, 1.0723152160644531, 0.5570864081382751, -1.2668609619140625, 0.7026567459106445, -0.5666489601135254, -0.8153097629547119, -0.0913422554731369, 0.045225098729133606, 0.7298686504364014, -0.33028948307037354, 0.28726187348365784, -1.1070295572280884, -1.1446516513824463, -0.33697354793548584, 0.7916337251663208, -0.18207401037216187,…	245.505	neuron	exc	L4
864691135551415748	0	[0.17941832542419434, 0.3094882369041443, -0.5566208362579346, 2.2775206565856934, -0.5085981488227844, -1.6387462615966797, -0.05749425292015076, -0.5105530023574829, 0.10417623072862625, -0.2746278643608093, -0.8391808271408081, 0.70164555311203, 0.5691900849342346, 0.921461284160614, -0.8747766017913818, -0.6971257328987122, -0.25312602519989014, 1.0164062976837158, 0.12520340085029602, 0.6882…	323.426	reconstruction_issue
864691135690728084	0	[0.4018964171409607, -0.6544694900512695, 0.09828579425811768, 0.12665969133377075, 0.5027216076850891, -1.444873571395874, 0.1606234610080719, -0.30045995116233826, -0.7008315920829773, -1.6516469717025757, -0.2730339765548706, 1.880323052406311, 0.7154172658920288, 0.8057893514633179, -0.8041380643844604, -1.2528793811798096, 0.1692158281803131, 0.9108982086181641, 0.7934314012527466, 0.3858162…	381.546	neuron	inh
864691136031712955	0	[0.8078904151916504, 0.10704812407493591, -0.2154640257358551, 0.6277955770492554, 0.5536869168281555, -1.293191909790039, 0.4236230254173279, -0.8454257845878601, -0.8829718232154846, -0.3450891971588135, -0.21992839872837067, 0.785862147808075, 0.18517833948135376, 0.7021089792251587, -0.8201639652252197, -1.7059516906738281, -0.40411484241485596, 0.6838772296905518, 0.06044367328286171, 0.6843…	258.542	neuron	exc	L4
864691135065039684	0	[0.12445586919784546, 0.634918212890625, -0.33515051007270813, 1.5407795906066895, -0.3245667815208435, -1.4556024074554443, 0.060129545629024506, -1.4026501178741455, -0.7106941342353821, 0.19369080662727356, -0.3369104862213135, 0.31881511211395264, 0.003271140158176422, 0.8159428238868713, -0.5325438976287842, -1.1047658920288086, -0.15239164233207703, 0.8709350824356079, 0.036079078912734985,…	588.883	neuron	exc	L6
864691135360119879	0	[0.5247067213058472, 1.1231180429458618, -1.066778540611267, 0.33765745162963867, -0.04596666991710663, -0.29094839096069336, -0.8346962928771973, -1.8363087177276611, -0.25752443075180054, -0.4707053601741791, 0.9523535370826721, -0.5848953127861023, 0.9464775323867798, 1.2082440853118896, 0.1495368480682373, -0.9726681113243103, 0.09424905478954315, 1.1675331592559814, -0.4279649555683136, -0.0…	720.972	reconstruction_issue
864691135809424844	0	[1.0650168657302856, -0.013187186792492867, -0.47486644983291626, 0.0030738934874534607, 1.192789912223816, -0.384186327457428, 0.5681865215301514, -0.5734608769416809, -1.3584612607955933, -0.7656305432319641, -0.7046006917953491, 0.5788813233375549, 0.3178669214248657, 0.7531101107597351, -0.10687640309333801, -2.041264772415161, -0.6021131277084351, 0.6998226046562195, -0.055077821016311646, 0…	280.576	neuron	exc	L4
864691135740209003	0	[0.6165131330490112, -0.07928788661956787, -0.3049551844596863, 0.41168373823165894, 0.8968366980552673, -0.8365000486373901, 1.8574739694595337, 0.4965015947818756, -0.8553611040115356, -0.9025006890296936, -0.5479585528373718, 1.0287103652954102, -0.7367751598358154, -0.823784589767456, -1.0467857122421265, -1.9800827503204346, -0.5259808301925659, 0.03710094094276428, 0.5158587694168091, 0.737…	379.592	neuron	exc	L5
864691135841100771	0	[0.2811720669269562, -0.3450179994106293, 0.01355550903826952, 0.9339139461517334, -0.14288640022277832, -1.9498108625411987, -0.1049795001745224, -0.5760281682014465, -0.3626960515975952, -1.0104966163635254, -0.3054323196411133, 1.4446637630462646, 0.7752615809440613, 0.9770515561103821, -1.1658539772033691, -0.7810854315757751, 0.2012016475200653, 1.1071076393127441, 0.5869185328483582, 0.5916…	586.338	neuron	exc	L6
864691135560517601	0	[-0.019948609173297882, 0.33275216817855835, -0.5727691054344177, 1.479303002357483, -0.6979865431785583, -1.6399959325790405, -0.13552618026733398, -1.4071625471115112, -0.8061316013336182, -0.08469276130199432, -0.1461796909570694, 0.21088413894176483, 0.3555067479610443, 1.0834437608718872, -0.4350118637084961, -1.0128159523010254, -0.23745328187942505, 1.0203616619110107, 0.009520448744297028…	621.894	neuron	exc	L6
864691135497942547	0	[0.15601783990859985, 0.08761291205883026, 0.23662394285202026, 0.9198125600814819, 0.7134740948677063, -1.4843394756317139, 0.15596523880958557, -0.7336375117301941, -0.7716050744056702, -0.09424817562103271, -0.48204505443573, 0.8844784498214722, -0.2108694314956665, 0.7654284834861755, -0.8180333375930786, -1.1388523578643799, -0.31146854162216187, 0.7783640027046204, 0.18688490986824036, 0.47…	223.322	neuron	exc	L23
864691135495279556	0	[1.0597007274627686, 0.27137672901153564, 0.010168527252972126, 0.6981618404388428, 0.015616253018379211, -1.6028485298156738, -0.08705335855484009, -1.210785150527954, -0.6463808417320251, -0.4117777347564697, -0.2994137406349182, 0.43202242255210876, 0.4513394236564636, 1.0131709575653076, -0.594511866569519, -1.5604274272918701, -0.06220981478691101, 0.7664111256599426, 0.33309414982795715, 0.…	548.065	neuron	exc	L6
864691135334555625	0	[0.6092329025268555, -0.42323121428489685, 0.5000612735748291, 0.32418546080589294, 0.46301162242889404, -1.1121610403060913, -0.34844812750816345, -0.8736621737480164, -0.9612597227096558, 0.3194271922111511, -0.19741465151309967, 0.24810130894184113, 0.17008697986602783, 1.1274607181549072, -0.5483526587486267, -0.9228333830833435, -0.645680844783783, 0.7539318799972534, -0.3318132162094116, -0…	188.302	neuron	exc	L23
864691135212678272	0	[-0.4729384481906891, -0.02651389129459858, -1.2514569759368896, 1.5003423690795898, -1.4990390539169312, -1.687745451927185, 0.04088197648525238, -0.7962290644645691, -0.6718752980232239, -0.29616621136665344, 0.03999391198158264, 0.3458755910396576, 0.8895145654678345, 1.018164038658142, -0.9904568195343018, -0.27072033286094666, 0.09249554574489594, 1.1241846084594727, -0.0063573867082595825, …	659.379	neuron	inh
864691135463529285	0	[0.012243926525115967, 0.6701869964599609, -0.2752911448478699, 1.4679311513900757, -0.8984270691871643, -1.8526697158813477, -0.11943332850933075, -1.4619635343551636, -0.35012108087539673, -0.028997287154197693, -0.14056743681430817, 0.38881954550743103, 0.15107187628746033, 0.7979348301887512, -0.7973910570144653, -0.6402085423469543, 0.33107441663742065, 0.9121706485748291, 0.2350163608789444…	631.343	neuron	exc	L6
864691135718496561	0	[0.48702332377433777, 0.9053118228912354, -0.8787317872047424, 1.7730112075805664, -0.40658968687057495, -1.410709261894226, 1.3747769594192505, -0.09997646510601044, 0.5616673827171326, -0.29789313673973083, -0.16600535809993744, 0.792778730392456, -0.1016717329621315, -0.4051452875137329, -1.5631500482559204, -0.907715916633606, 0.09426198899745941, 0.32046034932136536, 0.37396958470344543, 1.2…	376.703	neuron	exc	L5
864691136753433710	0	[0.9637548923492432, -0.5799669027328491, 0.10557560622692108, 0.7397199869155884, 0.24853922426700592, -1.5367845296859741, -0.4019301235675812, -0.5758426189422607, -0.5043065547943115, -1.0879955291748047, -1.176949381828308, 1.3056732416152954, 1.1521427631378174, 1.582221508026123, -0.32080814242362976, -1.1993968486785889, -0.3211650252342224, 0.9958416223526001, 0.6358259916305542, 0.31254…	299.567	reconstruction_issue
864691135584136690	0	[0.7259185314178467, -0.18381717801094055, -0.2970510423183441, 0.5853602290153503, 0.5955238938331604, -1.1872199773788452, 0.42465487122535706, -0.6477853655815125, -0.9476568698883057, -0.49398577213287354, -0.0322832316160202, 0.6875535249710083, 0.25344884395599365, 0.6950235962867737, -0.9049937725067139, -1.6542389392852783, -0.5899032354354858, 0.734272837638855, -0.03882169723510742, 0.4…	575.76	neuron	exc	L4
864691135117803485	0	[0.6762034893035889, -0.7497069835662842, 1.1124179363250732, 0.7242878675460815, -0.05333968997001648, -1.238632082939148, -0.9798539876937866, -0.2569442093372345, -0.18001516163349152, 0.607271134853363, -0.5146415829658508, 0.019618218764662743, 0.5803894400596619, 1.3322418928146362, -0.7486816644668579, 0.09845191240310669, -0.3521915078163147, 0.6851726770401001, 0.039884403347969055, -0.1…	148.233	neuron	exc	L23
864691135780832592	0	[0.8031561374664307, 0.5920138359069824, -1.046755075454712, 0.6733229756355286, 0.8467817902565002, -0.25214463472366333, 0.42411771416664124, -0.8827575445175171, -0.775348961353302, -0.7526788115501404, -0.406000554561615, 0.5269249081611633, 0.5171790719032288, 0.7849732637405396, -0.024960577487945557, -1.840336561203003, -0.5931414365768433, 0.8435102105140686, -0.34818723797798157, 0.62457…	285.472	reconstruction_issue
864691135488251194	0	[0.23304715752601624, 0.16054724156856537, -0.06220465525984764, 1.0854991674423218, 0.6947216987609863, -1.0375208854675293, 0.47748255729675293, -0.5768986940383911, -1.122874140739441, 0.218698650598526, -0.5252968668937683, 0.35806286334991455, -0.40476194024086, 0.46412980556488037, -0.6435010433197021, -1.4388206005096436, -0.6379841566085815, 0.738567054271698, -0.19517314434051514, 0.3746…	227.128	neuron	exc	L4
864691135474637376	0	[0.6893833875656128, 0.02266099490225315, -0.11559893935918808, 1.3738553524017334, -0.4015955924987793, -1.6830344200134277, 0.11680179089307785, -0.257627934217453, -0.10110242664813995, 0.23521673679351807, 0.07552912831306458, 0.2178208976984024, 0.48609888553619385, 0.6155081987380981, -1.6266369819641113, -0.5417214035987854, -0.12148407101631165, 0.7239323258399963, 0.005820870399475098, 0…	527.585	neuron	exc	L6
864691135382923243	0	[0.5042213201522827, 0.7561542391777039, -0.6441579461097717, 1.790745496749878, 0.5957071781158447, -1.0050618648529053, 1.5411208868026733, 0.4394550621509552, 0.04588393121957779, -0.5069265961647034, -0.7227781414985657, 0.9683727025985718, -0.34713929891586304, -0.5401931405067444, -1.3114044666290283, -1.3778607845306396, -0.18398326635360718, 0.3380328118801117, 0.46350911259651184, 1.4374…	344.976	neuron	exc	L5
864691135632820164	0	[0.6391216516494751, 0.6107959747314453, -0.7884153723716736, 0.498263955116272, -0.2421516478061676, -1.0376924276351929, 0.48774072527885437, -1.155819296836853, -0.8474061489105225, 0.21098455786705017, 0.7034559845924377, -0.40024909377098083, -0.013769082725048065, 0.36821597814559937, -0.9432510137557983, -1.2137491703033447, -0.377471387386322, 0.5515823364257812, -0.6117517948150635, 0.18…	663.966	neuron	exc	L6
864691135491256818	0	[1.144067406654358, 0.7509268522262573, -0.9435168504714966, 0.820366621017456, -0.512328565120697, -1.543169379234314, 1.0073738098144531, -0.8819469213485718, -0.17503853142261505, -0.5613542199134827, 0.2809527516365051, 0.2973063588142395, 0.2931177616119385, 0.1397586464881897, -1.1922941207885742, -1.6284723281860352, 0.030255764722824097, 0.2550250291824341, 0.2629828155040741, 0.580475330…	602.648	neuron	exc	L6
864691135515928275	0	[1.3463983535766602, 0.3816835880279541, -0.9510939121246338, 0.4975782036781311, -0.8049077391624451, -1.4980226755142212, 1.2712527513504028, -0.7216265201568604, -0.21833519637584686, -1.1123968362808228, 0.17474551498889923, 0.5766921043395996, 0.3876843750476837, -0.03207216039299965, -0.8496369123458862, -1.9544789791107178, -0.021911561489105225, -0.0886872410774231, 0.5049053430557251, 0.…	566.259	neuron	exc	L6
864691135589884171	0	[1.2276784181594849, 0.6626864671707153, -0.26375100016593933, 1.2448045015335083, 0.4908214807510376, -1.391053318977356, 0.4275107979774475, -0.423798143863678, 0.28048306703567505, -1.0381290912628174, -1.0444673299789429, 1.2775262594223022, 0.5249587297439575, 0.5472440719604492, -0.8651989698410034, -1.5090217590332031, 0.04641959071159363, 0.6765758991241455, 0.6319026947021484, 1.32264363…	300.896	neuron	exc	L4
864691135758545486	0	[0.5250270366668701, -0.37625357508659363, 0.8267771005630493, 0.6055874228477478, -0.09793449193239212, -1.301347017288208, -0.7698988914489746, -0.8144397139549255, -0.4530791640281677, 0.5859377384185791, 0.01718965172767639, 0.0019760169088840485, 0.3429161012172699, 1.127581238746643, -0.8638501167297363, -0.2298208773136139, -0.2825688123703003, 0.8257216215133667, -0.2422584593296051, 0.06…	190.939	neuron	exc	L23
864691135431055858	0	[1.3112412691116333, 1.1032061576843262, -0.9704196453094482, 0.06815264374017715, 0.011049196124076843, -0.7754231691360474, 0.4199811816215515, -1.4181441068649292, -0.23595751821994781, -0.9235168695449829, 1.1268970966339111, -0.3135312795639038, 0.7654765844345093, 0.20331338047981262, -0.4866372346878052, -1.6351759433746338, 0.23484842479228973, 0.296200692653656, 0.2604084610939026, 0.186…	552.736	reconstruction_issue
864691135888625289	0	[0.061223551630973816, -0.2655773460865021, -0.21863020956516266, 2.038268566131592, -0.004764065146446228, -1.6447439193725586, 0.08362597972154617, -0.09293477982282639, -0.04100845754146576, -0.8627169132232666, -1.17336106300354, 1.5271257162094116, 0.49956515431404114, 0.8558509349822998, -0.9745362997055054, -0.8409737348556519, -0.4023978114128113, 1.071608304977417, 0.3869733512401581, 0.…	254.041	neuron	exc	L4
864691134939996515	0	[1.0902482271194458, -0.43931275606155396, 0.06478575617074966, 0.6739239692687988, 0.5403560996055603, -1.146451711654663, -0.15777766704559326, -0.47403281927108765, -0.8378760814666748, -0.020683318376541138, -0.5156685709953308, 0.40284138917922974, 0.7125237584114075, 1.2711161375045776, -0.7718062400817871, -1.2222585678100586, -0.7260012030601501, 0.8420475125312805, -0.20211604237556458, …	211.318	neuron	exc	L23
864691135946966113	0	[2.4534780979156494, -0.5860263109207153, -0.17596951127052307, -1.2655199766159058, 1.109598159790039, -0.3816835880279541, 0.3761504292488098, 0.16914141178131104, -0.4161975383758545, -1.0631120204925537, -0.057286277413368225, 0.6499607563018799, 1.49891996383667, 0.9909617304801941, -0.8630229234695435, -1.4342894554138184, -0.17315661907196045, 0.2210007905960083, 0.24161525070667267, 0.802…	332.422	neuron	inh
864691135382556378	0	[0.8848024606704712, -0.1523345708847046, -0.10061264783143997, -0.1647326648235321, 0.3207564353942871, -0.7717334032058716, 1.7668404579162598, 0.39216455817222595, -0.45597368478775024, -0.31615468859672546, 0.2519083023071289, 0.2237088680267334, -0.9011296629905701, -1.0763205289840698, -1.2402695417404175, -1.4122042655944824, -0.5191096067428589, -0.46262437105178833, 0.29306960105895996, …	443.944	neuron	exc	L5
864691135272508945	0	[0.018093880265951157, 0.9273623824119568, -1.195630669593811, 2.286223888397217, -0.035933420062065125, -0.8745403289794922, 0.2758515477180481, -0.09672477841377258, 0.8168023824691772, -0.5973514318466187, -0.187446728348732, 0.6242577433586121, 0.74075847864151, 0.3516145944595337, -1.0506064891815186, -0.1134527176618576, 0.1442219614982605, 1.0303597450256348, 0.20226770639419556, 1.1566534…	344.019	reconstruction_issue
864691135461475268	0	[0.3667145371437073, 0.09121564030647278, 0.3632889688014984, 0.742886483669281, -0.4151805639266968, -1.7491041421890259, -0.30368563532829285, -0.7177279591560364, -0.24207116663455963, 0.3457074761390686, 0.4348461627960205, 0.10464838147163391, 0.31359806656837463, 0.7116879820823669, -1.4441336393356323, -0.14484113454818726, 0.4132879078388214, 0.7582806944847107, 0.1260077953338623, 0.3565…	569.174	neuron	inh
864691135937207556	0	[0.12748104333877563, -0.028659729287028313, -0.4361457824707031, 1.7639362812042236, -0.005108386278152466, -1.4989213943481445, -0.29103752970695496, -0.5440593957901001, -0.26585984230041504, -0.758834958076477, -0.6428403854370117, 0.8649984002113342, 0.6792008280754089, 1.0720628499984741, -0.7152647972106934, -0.9273800253868103, -0.3873360753059387, 1.2291350364685059, 0.11502891778945923,…	443.065	reconstruction_issue
864691136723518973	0	[0.7417831420898438, 0.8418769836425781, -0.4642811715602875, 1.3587335348129272, 0.5980032682418823, -1.34056556224823, 1.1584032773971558, -0.13826338946819305, 0.03787432610988617, -0.7396337389945984, -0.7240957617759705, 1.2864059209823608, -0.20903280377388, -0.2075742781162262, -1.2073724269866943, -1.6063647270202637, 0.018058091402053833, 0.4780328869819641, 0.4921160042285919, 1.5600970…	329.366	neuron	exc	L4
864691136422821423	0	[0.6992411613464355, -0.20778745412826538, -0.10734982043504715, 0.3801955282688141, 1.0655945539474487, -0.6177150011062622, 0.17118297517299652, -0.6202164888381958, -1.2831995487213135, -0.16189277172088623, -0.7883941531181335, 0.5061690807342529, 0.19228258728981018, 1.0195095539093018, -0.18633532524108887, -1.5752248764038086, -0.729656994342804, 0.8646706938743591, -0.33068323135375977, 0…	233.868	neuron	exc	L4
864691136024249401	0	[0.6054819822311401, -0.35266050696372986, 0.20280203223228455, 0.8749232292175293, 0.4997941255569458, -1.1194987297058105, -0.15076807141304016, -0.5958162546157837, -0.8941649794578552, 0.2687125504016876, -0.49329257011413574, 0.2305745780467987, 0.2744770348072052, 1.150376319885254, -0.5804860591888428, -1.0282793045043945, -0.779304563999176, 0.7952923774719238, -0.2289045751094818, 0.0573…	195.208	neuron	exc	L23
864691136701321582	0	[0.2711494565010071, 0.5691708326339722, -0.8952298164367676, 1.4493694305419922, -0.404807984828949, -1.7200077772140503, 0.01834675669670105, -1.0822561979293823, 0.02348397672176361, -0.7170223593711853, 0.030130192637443542, 0.8193311095237732, 0.7304700613021851, 0.8706454038619995, -0.9739630222320557, -0.8621314764022827, 0.1325037181377411, 1.0459089279174805, 0.12043893337249756, 0.63425…	383.82	reconstruction_issue
864691135544416296	0	[1.9373574256896973, -0.4963589012622833, -0.23643182218074799, -0.16193576157093048, 0.33242321014404297, -0.731756329536438, -0.7010064125061035, -0.4392440617084503, -0.20196257531642914, -0.32911217212677, -0.11924000084400177, 0.25947028398513794, 2.024108648300171, 1.928371548652649, -0.7750933170318604, -0.6080319285392761, -0.28286483883857727, 1.0281786918640137, -0.23000195622444153, 0.…	136.869	neuron	inh
864691135474624064	0	[0.3166258633136749, 0.22804979979991913, -1.402730107307434, 0.6907058954238892, -1.6381518840789795, -1.0782803297042847, -0.21569150686264038, -0.540238082408905, 0.6473661661148071, 0.45366716384887695, 0.8972229957580566, 0.04412755370140076, 1.4938197135925293, 1.0341185331344604, -1.570953130722046, 0.9872670769691467, 0.5967018604278564, 1.0212879180908203, -0.4922522008419037, 1.07445693…	126.002	neuron	inh
864691135941132148	0	[0.063054159283638, 0.4582202136516571, -0.42639464139938354, 1.7033371925354004, 0.5149454474449158, -1.3519810438156128, 0.56868577003479, -0.5001383423805237, -0.6024729013442993, -0.68159419298172, -0.5952566862106323, 0.9898443818092346, -0.1142209842801094, 0.38269421458244324, -0.8413988351821899, -1.5520329475402832, -0.33621299266815186, 0.9414803385734558, 0.29724881052970886, 0.7619143…	273.566	neuron	exc	L4
864691135567892204	0	[-0.46280238032341003, -0.09826666116714478, 0.5370283722877502, 1.3481602668762207, -0.8635241985321045, -1.5788300037384033, -0.949938178062439, -0.6501961350440979, 0.15583112835884094, 0.5421120524406433, -0.017211169004440308, 0.2685096263885498, 0.3276706039905548, 0.8428139090538025, -1.122236967086792, 0.6253232359886169, 0.22931820154190063, 1.0161280632019043, -0.08813731372356415, 0.38…	130.296	neuron	exc	L23
864691136951616479	0	[-0.5012881755828857, -0.02315124310553074, -1.256113052368164, 1.78702974319458, -1.5046674013137817, -1.6331276893615723, -0.10268169641494751, -0.8817179799079895, -0.46974027156829834, -0.25030583143234253, -0.148335799574852, 0.5508094429969788, 0.97819584608078, 1.128615140914917, -0.890731692314148, -0.23176240921020508, -0.02606251835823059, 1.2554609775543213, -0.09989467263221741, 0.355…	656.174	reconstruction_issue
864691135753710797	0	[1.701033592224121, 0.3172650933265686, 0.07975699007511139, 0.7636416554450989, 0.46041882038116455, -1.6127204895019531, 0.8299504518508911, 0.021801574155688286, 0.2456272542476654, -0.9621147513389587, -0.7345772981643677, 1.1265380382537842, 0.42165228724479675, 0.30092260241508484, -1.2194981575012207, -1.6359710693359375, 0.09083529561758041, 0.1520857810974121, 0.901839017868042, 1.152663…	441.568	neuron	exc	L5
864691136236682767	0	[-0.06026729941368103, -0.47441545128822327, 0.3952021598815918, 1.079567313194275, 0.21170274913311005, -1.5746947526931763, -0.5169961452484131, -0.4554862380027771, 0.1648760437965393, -1.0709590911865234, -1.100720763206482, 2.030116081237793, 0.5855223536491394, 1.0649758577346802, -0.656224250793457, -0.20289689302444458, 0.09926755726337433, 1.0062954425811768, 0.7224080562591553, 0.790369…	214.825	reconstruction_issue
864691136116461476	0	[0.11627286672592163, -0.4351079761981964, -0.1575709879398346, 1.176046371459961, -0.45753777027130127, -1.8705228567123413, -0.22862988710403442, -0.5039564371109009, -0.56220942735672, -0.761142373085022, -0.06367230415344238, 0.8568516373634338, 0.8888450860977173, 1.0531939268112183, -1.1962205171585083, -0.5884149074554443, 0.06534382700920105, 1.2196648120880127, 0.3656729459762573, 0.1992…	624.095	neuron	inh
864691135609598215	0	[0.737586259841919, -0.6158822774887085, -0.11221292614936829, 0.8040486574172974, 0.9101296067237854, -0.890442430973053, 0.31595325469970703, -0.15469738841056824, -0.9173930883407593, -1.029396653175354, -1.2885733842849731, 1.4178615808486938, 0.5305802226066589, 1.0989965200424194, -0.2871377468109131, -1.7387075424194336, -0.7365753650665283, 0.896287739276886, 0.36464959383010864, 0.491107…	240.932	neuron	exc	L4
864691135660478960	0	[0.2896697223186493, 0.7012017965316772, -0.6545572280883789, 1.1191074848175049, 0.10524135828018188, -0.9957399368286133, -0.09559652209281921, -1.2645509243011475, -0.7642151713371277, 0.3905654549598694, -0.06575331091880798, 0.1469959020614624, 0.3170359432697296, 1.0006755590438843, -0.657378077507019, -0.9180222153663635, -0.1973876953125, 1.0553959608078003, -0.6925028562545776, 0.7021743…	234.079	neuron	exc	L23
864691135488522810	0	[0.9423645734786987, 0.17256416380405426, -0.5331683158874512, 0.5014587044715881, 1.12877357006073, -0.4049539566040039, 0.48857536911964417, -0.509442150592804, -0.9432185888290405, -0.49928462505340576, -0.3963586091995239, 0.5315023064613342, 0.25262877345085144, 0.6140338778495789, -0.3948124051094055, -1.969670057296753, -0.705934464931488, 0.7756027579307556, -0.3248026371002197, 0.5555767…	275.259	neuron	exc	L4
864691135753630157	0	[0.6931135654449463, 0.24577753245830536, -0.40128082036972046, 1.3677626848220825, -0.03362557291984558, -1.6812036037445068, 0.2840211093425751, -0.643795907497406, -0.39635688066482544, -0.3089927136898041, -0.26928067207336426, 0.6622526049613953, 0.5851275324821472, 0.7645590901374817, -1.220070481300354, -1.1823763847351074, -0.09625667333602905, 0.9192036986351013, 0.21098066866397858, 0.8…	635.482	neuron	exc	L6
864691134964410655	0	[-0.11297686398029327, 1.0292302370071411, -0.3552842438220978, 2.0066661834716797, 0.004424095153808594, -1.618354082107544, 0.6459094285964966, -0.5986365675926208, 0.056563686579465866, -0.513697624206543, -0.9173097610473633, 1.1179406642913818, -0.45960476994514465, -0.006609685719013214, -0.9589383602142334, -1.0993995666503906, 0.18023322522640228, 0.7970804572105408, 0.36987394094467163, …	316.72	neuron	exc	L4
864691135595669700	0	[0.9997144937515259, -0.48573586344718933, -0.0853334441781044, -0.011446136981248856, -0.0476345494389534, -1.5196210145950317, -0.24185636639595032, -0.6255643367767334, -0.802345871925354, -1.1616649627685547, 0.11191647499799728, 0.8798686861991882, 1.2710297107696533, 1.1832987070083618, -1.0295804738998413, -1.179839849472046, 0.27766022086143494, 1.1239228248596191, 0.3855271339416504, 0.3…	593.842	neuron	exc	L6
864691135568923526	0	[0.6318018436431885, -0.009598003700375557, -0.3222005367279053, 0.780559241771698, 0.8939918875694275, -0.8679819703102112, 0.395393043756485, -0.5166743993759155, -1.0405961275100708, -0.10599316656589508, -0.30580800771713257, 0.48727014660835266, 0.1121022030711174, 0.618440568447113, -0.845983624458313, -1.5108673572540283, -0.6460368037223816, 0.8303323984146118, -0.3451038897037506, 0.6008…	244.305	neuron	exc	L4
864691135638973499	0	[-0.014604680240154266, 0.8371514678001404, -1.4238011837005615, 1.0833452939987183, -0.8867470026016235, -1.4236563444137573, 1.2976144552230835, -1.2787079811096191, -0.7257769703865051, -0.5017620325088501, 0.4939826726913452, 0.37664783000946045, -0.2213388979434967, -0.08647219091653824, -0.8082115650177002, -1.524383306503296, -0.10349398851394653, 0.46147406101226807, -0.022697992622852325…	601.861	neuron	exc	L6
864691135366948089	0	[1.0637811422348022, 0.4350631833076477, -0.5547590255737305, 0.6235973238945007, -0.2240086942911148, -1.3276118040084839, 0.8593845367431641, -1.0194629430770874, -0.5806660652160645, -0.7328044772148132, 0.10023801028728485, 0.24678398668766022, 0.08556056022644043, 0.3912331759929657, -0.43891265988349915, -1.921694040298462, -0.32507336139678955, 0.11167258024215698, 0.39264193177223206, -0.…	502.561	neuron	exc	L6
864691135491207519	0	[-0.03888978064060211, 0.39957475662231445, -0.5968321561813354, 1.4821138381958008, -0.7261998057365417, -1.5564794540405273, -0.19729527831077576, -1.240349292755127, -0.47357892990112305, 0.2707447111606598, 0.3278558850288391, 0.08275683969259262, 0.42414113879203796, 0.8579326272010803, -1.1377451419830322, -0.39907023310661316, -0.02762278914451599, 1.054295301437378, -0.30550485849380493, …	702.379	neuron	exc	L6
864691135730554553	0	[0.959781289100647, 0.4646897614002228, -0.5156998634338379, 0.48798447847366333, 0.04739849269390106, -1.2009798288345337, 0.7556935548782349, -1.0067881345748901, -0.8627615571022034, 0.01663336157798767, 0.17382772266864777, 0.07097415626049042, -0.035163380205631256, 0.36126911640167236, -0.7761451005935669, -1.655977725982666, -0.3181520700454712, 0.2702200710773468, -0.08448158204555511, 0.…	551.669	neuron	exc	L6
864691135345119391	0	[-0.15188103914260864, -0.5099935531616211, 0.8229530453681946, 0.8900740742683411, -0.2538093328475952, -1.4972219467163086, -0.8977012634277344, -0.12370599806308746, 0.24713493883609772, -0.0025940239429473877, -0.32099753618240356, 0.8840152025222778, 0.6475823521614075, 0.9085094332695007, -1.2669034004211426, 0.6556664705276489, 0.38869553804397583, 1.0427272319793701, 0.3158436119556427, 0…	79.1193	neuron	exc	L23
864691135494397072	0	[-0.3357996642589569, 0.25700339674949646, -0.6776818037033081, 0.8874184489250183, -0.7179136872291565, -1.700890302658081, -0.2651479244232178, -1.1010515689849854, -0.2943553328514099, -0.6034890413284302, 0.5436423420906067, 0.8146232962608337, 0.7195141315460205, 0.7987624406814575, -1.175697684288025, -0.2711840867996216, 0.5371693968772888, 1.2843003273010254, 0.11766625940799713, 0.528176…	665.682	neuron	exc	L6
864691135615779433	0	[0.602846622467041, -0.19722671806812286, 0.31805357336997986, 0.7394699454307556, 0.9802418351173401, -1.1623163223266602, 0.13066521286964417, -0.2912754416465759, -0.8571510314941406, 0.008146792650222778, -0.7408310174942017, 0.6645634174346924, 0.0257541686296463, 0.8659456968307495, -0.7918429374694824, -1.230367660522461, -0.5900951623916626, 0.753821611404419, -0.07798635959625244, 0.4269…	220.761	neuron	exc	L23
864691135445348594	0	[1.0239546298980713, 0.524075448513031, -0.4066217839717865, 0.8344516158103943, -0.00799611210823059, -1.745997428894043, 0.8067500591278076, -0.8096605539321899, -0.38191092014312744, -0.7895890474319458, -0.1773061901330948, 0.8043033480644226, 0.12660856544971466, 0.21289366483688354, -1.016882061958313, -1.859527826309204, -0.03265170753002167, 0.37880000472068787, 0.4472464323043823, 0.6650…	552.863	neuron	exc	L6
864691136237801532	0	[-0.34337934851646423, -0.42966100573539734, 0.7635158896446228, 1.357216477394104, 0.12861965596675873, -1.7846436500549316, -0.5608681440353394, -0.023369180038571358, 0.30935394763946533, -0.5530205965042114, -0.9236733913421631, 1.4556959867477417, 0.24705109000205994, 0.8294174075126648, -0.9305702447891235, 0.21857231855392456, 0.08149415254592896, 0.9256887435913086, 0.7457088232040405, 0.…	53.3031	neuron	exc	L23
864691136418626711	0	[0.37228646874427795, -0.38731780648231506, -0.11734450608491898, 1.2840105295181274, 0.22062154114246368, -1.5405648946762085, 0.2079501748085022, -0.41204461455345154, -0.5695924162864685, -1.3012661933898926, -1.2051795721054077, 1.6514405012130737, 0.5019275546073914, 0.8928894400596619, -0.49573373794555664, -1.5570485591888428, -0.41805148124694824, 1.037074089050293, 0.6128247976303101, 0.…	251.081	reconstruction_issue
864691135761994550	0	[0.7136353254318237, -0.13399618864059448, -0.09258221089839935, 0.5968433022499084, 0.2715322971343994, -0.8505028486251831, -0.5385382175445557, -0.8798874616622925, -0.9535970687866211, 0.387116014957428, -0.09090407192707062, -0.33609408140182495, 0.5894620418548584, 1.3514093160629272, -0.2897365987300873, -0.9537674784660339, -0.7829846739768982, 0.9487787485122681, -0.728654146194458, -0.1…	203.79	neuron	exc	L23
864691135497903379	0	[1.294039011001587, 0.5418184995651245, -0.4774518311023712, 1.1288182735443115, 0.020610719919204712, -1.1462370157241821, 1.5054945945739746, 0.30034875869750977, 0.23358437418937683, -0.2869139313697815, -0.336792528629303, 0.3978104293346405, -0.20480811595916748, -0.459622323513031, -1.493298888206482, -1.3406257629394531, -0.21269682049751282, -0.17236608266830444, 0.3815949559211731, 0.994…	413.399	neuron	exc	L5
864691135210180032	0	[-0.04226956143975258, 0.0737392008304596, -0.41327330470085144, 1.9668211936950684, -0.2597167193889618, -1.7346768379211426, -0.11723919212818146, -0.5453485250473022, -0.04290224611759186, -0.39207923412323, -0.7617465257644653, 1.0710127353668213, 0.5720380544662476, 0.9803171753883362, -1.0035614967346191, -0.49879372119903564, -0.22404295206069946, 1.249751091003418, 0.14375555515289307, 0.…	316.618	reconstruction_issue
864691135577318405	0	[0.09507638216018677, -0.6449984312057495, 0.9563847184181213, 1.0547244548797607, -0.36952826380729675, -1.4708526134490967, -0.983330249786377, -0.037228092551231384, 0.22659769654273987, 0.30986762046813965, -0.35191255807876587, 0.536697268486023, 0.6813620328903198, 0.964771568775177, -1.2736576795578003, 0.5632916688919067, 0.0775025486946106, 0.9290655255317688, 0.14667057991027832, 0.5449…	98.63	neuron	exc	L23
864691136050809843	0	[0.5025254487991333, 0.173343688249588, -0.0905628651380539, 1.000359296798706, 0.6490990519523621, -1.0493137836456299, -0.020185843110084534, -0.7665831446647644, -0.8257798552513123, 0.2336767315864563, -0.32343417406082153, 0.30888256430625916, 0.11705555021762848, 0.9055035710334778, -0.6984831094741821, -1.1882572174072266, -0.5314210653305054, 0.9034159779548645, -0.3828253149986267, 0.430…	197.446	neuron	exc	L23
864691135508871433	0	[-0.2906927764415741, -0.1082594245672226, -0.0013192621991038322, 1.3746998310089111, -0.6797003149986267, -1.7534366846084595, -0.44578543305397034, -0.432593435049057, 0.007956050336360931, -0.21840660274028778, -0.3185296058654785, 0.9206422567367554, 0.5458395481109619, 0.8230812549591064, -1.3528436422348022, 0.13086232542991638, 0.3784976601600647, 1.0716485977172852, 0.25831887125968933, …	44.5286	neuron	exc	L23
864691136001884874	0	[0.638149619102478, 0.2899930775165558, -0.4131339192390442, -0.14547155797481537, 0.49795639514923096, -0.6398199796676636, 1.6104291677474976, -0.12037487328052521, -0.5789924263954163, -0.429498553276062, 0.7785767912864685, 0.042991481721401215, -0.9189549088478088, -1.0533347129821777, -1.103934407234192, -1.4146795272827148, -0.39656633138656616, -0.26317745447158813, 0.19612672924995422, 0…	437.613	neuron	exc	L5
864691135382982891	0	[-0.01371525228023529, 0.17180244624614716, -0.02375245839357376, 1.041151762008667, 0.9440866112709045, -0.882021963596344, 0.47215747833251953, -0.5139395594596863, -1.0217201709747314, 0.15967553853988647, -0.5874815583229065, 0.5865948796272278, -0.5446635484695435, 0.4135938286781311, -0.592776894569397, -1.2817227840423584, -0.6364444494247437, 0.7890484929084778, -0.31951600313186646, 0.41…	229.829	neuron	exc	L4
864691135776655456	0	[0.8307681083679199, 0.35308638215065, -0.22272221744060516, 0.5723852515220642, 0.8436298966407776, -1.0829321146011353, 0.2755325138568878, -0.9418259263038635, -0.818171501159668, -0.47457703948020935, -0.6056026220321655, 0.8541351556777954, 0.1006593108177185, 0.7340141534805298, -0.6503658294677734, -1.6758232116699219, -0.3154284954071045, 0.7443594336509705, -0.1290694773197174, 0.7019569…	263.02	neuron	exc	L4
864691135915412582	0	[0.9773237705230713, 0.7319921255111694, -0.9152451753616333, 0.8357546329498291, 0.6375188827514648, -0.9817692041397095, 1.4037177562713623, -0.18760931491851807, -0.17180918157100677, -0.5976842641830444, -0.3197866678237915, 1.0811034440994263, 0.03188870847225189, -0.24477726221084595, -1.37967848777771, -1.4929518699645996, -0.10814091563224792, 0.5165443420410156, 0.11912046372890472, 1.73…	351.48	neuron	exc	L5
864691135394171637	0	[0.8102555274963379, -0.18725918233394623, 0.20149661600589752, 0.6027781963348389, 1.0617783069610596, -0.94584059715271, 0.22262799739837646, -0.40492257475852966, -0.9995700120925903, -0.2079738974571228, -0.9160153865814209, 0.739009439945221, 0.06707624346017838, 0.8717893958091736, -0.5189028382301331, -1.5935719013214111, -0.6209202408790588, 0.7327718138694763, -0.056594252586364746, 0.42…	237.653	neuron	exc	L4
864691136990005653	0	[1.3925166130065918, -0.7052004337310791, 0.5192686319351196, 0.17324736714363098, -0.22840529680252075, -1.01322340965271, -1.1994305849075317, -0.6002478003501892, -0.28989458084106445, 0.24404725432395935, -0.33916085958480835, -0.1019861251115799, 1.3872992992401123, 1.728905200958252, -0.5674583911895752, -0.34310394525527954, -0.3762078881263733, 0.7883775234222412, -0.28947123885154724, 0.…	154.354	neuron	exc	L23
864691135598988996	0	[1.0360370874404907, -0.5215217471122742, -0.575177013874054, 0.30889588594436646, 0.4988260865211487, -0.7575713992118835, -0.38485971093177795, -0.43529215455055237, -0.5786952972412109, -1.7016465663909912, -0.42299139499664307, 1.2021946907043457, 1.6112667322158813, 1.4155336618423462, -0.3618391752243042, -1.1570172309875488, -0.013880684971809387, 1.2574005126953125, 0.4508281946182251, 0.…	403.117	reconstruction_issue
864691135274083557	0	[0.8894202709197998, 0.8230180740356445, -1.1898561716079712, 0.3850977122783661, -0.6134527921676636, -1.2267768383026123, 0.9919419288635254, -1.3143452405929565, -0.49283289909362793, -0.31516388058662415, 0.8992809653282166, -0.013614499941468239, 0.0717986524105072, 0.15392395853996277, -0.9320906400680542, -1.5301456451416016, -0.08504655957221985, 0.1556917130947113, -0.14656604826450348, …	659.516	neuron	exc	L6
864691136194385878	0	[0.7047964334487915, -0.23092997074127197, 0.019294068217277527, 0.6186323165893555, 0.4706132411956787, -1.7651675939559937, 0.33551016449928284, -0.5039787888526917, -0.47560006380081177, -0.9013611078262329, -0.09350414574146271, 1.284566044807434, 0.3621104061603546, 0.831497848033905, -1.0798486471176147, -1.4116237163543701, -0.15107601881027222, 0.5752024054527283, 0.5873415470123291, 0.54…	483.992	neuron	exc	L6
864691135758479950	0	[0.28901270031929016, 0.08189353346824646, -0.41220781207084656, 0.7934460043907166, 0.5579156875610352, -1.016322374343872, 0.2375880628824234, -0.8820686340332031, -1.2183482646942139, -0.007338196039199829, -0.3087160587310791, 0.33161550760269165, 0.043411336839199066, 0.8619389533996582, -0.5084261894226074, -1.407081127166748, -0.7130053639411926, 0.8939477205276489, -0.4789242446422577, 0.…	229.206	neuron	exc	L4
864691136266764276	0	[0.6113659143447876, -0.06590455770492554, 0.25866007804870605, 0.6168217062950134, 0.8577284216880798, -1.1462513208389282, -0.06814625859260559, -0.6334293484687805, -0.8292125463485718, 0.010130316019058228, -0.5572474598884583, 0.5972213745117188, 0.12107791751623154, 1.0063252449035645, -0.6908981800079346, -1.144587755203247, -0.4233555197715759, 0.8730485439300537, -0.18812698125839233, 0.…	219.309	neuron	exc	L23
864691135340971205	0	[1.2746940851211548, -0.5752292275428772, 0.14751403033733368, 0.2108045369386673, 0.9692185521125793, -0.6762845516204834, -0.41338613629341125, -0.4619942605495453, -0.9352836608886719, -0.3880598843097687, -0.7472947239875793, 0.26842257380485535, 0.8447286486625671, 1.5284864902496338, 0.007608428597450256, -1.4981789588928223, -0.8297522068023682, 0.7603331208229065, -0.02715417742729187, -0…	169.287	neuron	exc	L23
864691135585319036	0	[0.6139674186706543, -0.7499238848686218, 1.0008853673934937, 0.9312630295753479, -0.2869429290294647, -1.4008324146270752, -1.033110499382019, -0.05388730764389038, 0.18378406763076782, 0.48937010765075684, -0.38457006216049194, 0.2843937575817108, 0.8165820240974426, 1.164144515991211, -1.1278899908065796, 0.31716716289520264, -0.20280015468597412, 0.7736034989356995, 0.038474515080451965, 0.43…	122.343	neuron
864691135644990959	0	[1.0371010303497314, -0.605408251285553, 0.2715508043766022, 0.44210001826286316, 0.4356675148010254, -1.5070436000823975, -0.1842578649520874, -0.21603339910507202, -0.1778230220079422, -1.1522281169891357, -0.24633236229419708, 1.364394187927246, 1.211160659790039, 1.1690938472747803, -1.1570470333099365, -0.8543712496757507, 0.08784563094377518, 0.9125410318374634, 0.7593647241592407, 0.721942…	496.591	neuron	inh
864691135660498672	0	[0.1925363540649414, -0.3900245428085327, 0.8685533404350281, 1.1413096189498901, -0.2689962387084961, -1.6654366254806519, -0.9821873903274536, -0.4737646281719208, 0.28515446186065674, 0.36007410287857056, -0.37947654724121094, 0.548941433429718, 0.5853428840637207, 1.1928625106811523, -1.0655568838119507, 0.4465886950492859, -0.023519188165664673, 0.8605889678001404, 0.15326446294784546, 0.412…	115.947	neuron	exc	L23
864691135609443847	0	[0.9247176647186279, -1.113111138343811, 0.6596904397010803, 0.5449442863464355, -0.13104288280010223, -1.2020703554153442, -0.8985520601272583, -0.3563659191131592, -0.6856069564819336, 0.09535980224609375, -0.5827537775039673, 0.2060350775718689, 1.0983487367630005, 1.6265413761138916, -0.5486356019973755, -0.5648938417434692, -0.6998473405838013, 0.8578139543533325, -0.06209935247898102, -0.17…	142.535	neuron	exc	L23
864691135865578629	0	[0.5240378379821777, 0.27567994594573975, -0.6215783357620239, 1.2517731189727783, 1.0205613374710083, -0.5944870710372925, 1.0002936124801636, -0.04755942523479462, -0.9360947608947754, -0.4464101493358612, -1.1103593111038208, 0.8952022194862366, -0.1605941355228424, 0.25119590759277344, -0.5713092684745789, -1.833733320236206, -0.6524703502655029, 0.7775943279266357, -0.031174466013908386, 1.0…	278.567	neuron	exc	L4
864691135272170769	0	[0.12807497382164001, 0.3728198707103729, -1.1449599266052246, 0.8618797063827515, 0.15900982916355133, -0.6167297959327698, -0.6207469701766968, -1.0022659301757812, 0.116053506731987, -1.3733813762664795, 0.5902305245399475, 0.6884101033210754, 1.1815215349197388, 0.9495715498924255, -0.5062768459320068, -0.5775994658470154, 0.1618226319551468, 1.3719468116760254, -0.10925137996673584, 0.332771…	252.065	reconstruction_issue
864691135269693349	0	[0.3195437788963318, -0.5785046815872192, -0.04211260378360748, 1.390118956565857, 0.41505277156829834, -1.5488286018371582, 0.25058943033218384, 0.13659527897834778, -0.3256591558456421, -1.2636778354644775, -1.4437793493270874, 1.859398603439331, 0.5782848000526428, 0.9550537467002869, -0.7368168830871582, -1.1256616115570068, -0.48838478326797485, 0.9383581280708313, 0.6158033609390259, 0.7568…	262.745	neuron	exc	L4
864691136194112470	0	[0.9498162269592285, -0.20161543786525726, -0.32540324330329895, 1.027530312538147, 0.7758501768112183, -1.234745740890503, -0.03325057029724121, -0.09733595699071884, -0.2273455411195755, -1.0470646619796753, -0.8909081220626831, 0.9808091521263123, 1.106207251548767, 1.279470682144165, -0.7032052278518677, -1.079392910003662, -0.5168169140815735, 0.9397962093353271, 0.3936097025871277, 0.375629…	469.999	reconstruction_issue
864691135986916355	0	[0.08867749571800232, -0.5931576490402222, 0.2318257838487625, 1.3241896629333496, -0.036786213517189026, -1.9103094339370728, -0.059428870677948, -0.012584196403622627, -0.15823595225811005, -0.8203911781311035, -0.4187614917755127, 1.4463214874267578, 0.5921229124069214, 0.8567841649055481, -1.3903920650482178, -0.5799148678779602, -0.11671820282936096, 0.9520288109779358, 0.5170457363128662, 0…	579.9	neuron	exc	L6
864691136023720249	0	[0.31596729159355164, -0.6107535362243652, 0.6917775273323059, 1.1466785669326782, -0.6504080891609192, -1.4929753541946411, -1.128432035446167, -0.34926745295524597, 0.20953944325447083, 0.38509857654571533, -0.4030284285545349, 0.3943220376968384, 0.8948404788970947, 1.2678110599517822, -1.1071451902389526, 0.42438560724258423, -0.02228538691997528, 0.9973155856132507, -0.03802478313446045, 0.4…	101.438	neuron	exc	L23
864691135918325936	0	[-0.6029183864593506, -0.14466038346290588, -0.877966046333313, 1.1584166288375854, -0.5659434199333191, -1.6423461437225342, 0.1692015379667282, -0.7599512934684753, -0.8966847062110901, -1.161365270614624, -0.3230680227279663, 1.4148519039154053, 0.6816045641899109, 0.82757169008255, -0.8134710788726807, -0.866775631904602, 0.11959155648946762, 1.2908532619476318, 0.26042407751083374, 0.4022178…	673.519	neuron	exc	L6
864691135991491521	0	[-0.259321391582489, 1.0365447998046875, -0.5100089311599731, 1.9646562337875366, 0.2559851408004761, -1.3610836267471313, 0.8541387319564819, -0.3640270531177521, 0.2677266001701355, -0.41156935691833496, -0.36072975397109985, 1.2223719358444214, -0.4166965186595917, -0.31588640809059143, -1.2450662851333618, -0.7239542007446289, 0.24205151200294495, 0.6888687610626221, 0.42682400345802307, 1.59…	319.621	neuron	exc	L4
864691135968869733	0	[-1.0955041646957397, -0.40987080335617065, 0.19171293079853058, 1.247725486755371, -0.3333889842033386, -1.5581328868865967, -0.22583910822868347, -0.1468299776315689, -0.46415990591049194, -0.6371287107467651, -0.4456467628479004, 1.170546293258667, 0.08704805374145508, 0.5281914472579956, -0.8929793834686279, 0.004859857261180878, 0.26626506447792053, 1.0846126079559326, 0.5279688835144043, 0.…	41.3712	neuron	exc	L23
864691135383248619	0	[0.4872737228870392, 0.6129576563835144, -0.44142869114875793, 1.944879412651062, 0.5881016254425049, -1.1959526538848877, 0.18274125456809998, -0.26008549332618713, 0.1388009637594223, -0.754001796245575, -0.8914964199066162, 0.9977387189865112, 0.48165586590766907, 0.6702457666397095, -0.8407323360443115, -1.1263883113861084, -0.27996671199798584, 0.9622101783752441, 0.3270789384841919, 1.08903…	295.391	reconstruction_issue
864691135058555291	0	[1.5176361799240112, -0.15154258906841278, -0.8237674832344055, -0.2313777655363083, 0.33314019441604614, -0.8725395798683167, 1.7674174308776855, 0.1053992211818695, -0.8210906982421875, -1.4536665678024292, -0.5126386880874634, 1.1066406965255737, 0.10695924609899521, -0.4471453130245209, -0.7990442514419556, -2.471034526824951, -0.4256085157394409, -0.010643452405929565, 0.39340582489967346, 0…	442.766	neuron	exc	L5
864691135345108639	0	[0.2611871659755707, -0.13711674511432648, 0.006371104158461094, 1.2944097518920898, -0.28970450162887573, -1.7918621301651, -0.4860844910144806, -1.1307131052017212, -0.2650175094604492, -0.8312963247299194, -1.0534464120864868, 1.316676378250122, 0.6763213872909546, 1.3728975057601929, -0.3305312395095825, -0.8622451424598694, -0.09715539216995239, 1.0844454765319824, 0.5349575281143188, 0.3707…	474.376	reconstruction_issue
864691135155520356	0	[0.1829320639371872, 0.9493591785430908, -0.46227893233299255, 1.831504464149475, 0.3636741638183594, -1.341862678527832, 1.0676532983779907, -0.3570666015148163, -0.14845962822437286, -0.5125253200531006, -0.7300539016723633, 1.1409329175949097, -0.452104777097702, -0.15431265532970428, -1.0280917882919312, -1.4390509128570557, 0.12774622440338135, 0.6353435516357422, 0.5591287612915039, 1.37130…	299.017	neuron	exc	L4
864691135479821520	0	[-0.8947707414627075, 0.47177958488464355, -2.1029138565063477, 1.3149473667144775, -1.0512702465057373, -0.06621801853179932, 0.11500856280326843, -0.761813759803772, -0.13646802306175232, -0.7561472058296204, 0.8764612674713135, 0.3514384627342224, 1.2178828716278076, 0.3923483192920685, -0.6450142860412598, -0.03491351008415222, 0.29901039600372314, 1.3549997806549072, -0.29160553216934204, 0.…	293.163	reconstruction_issue
864691135472015410	0	[0.17162853479385376, -0.3469450771808624, 0.1458670198917389, 1.105621576309204, -0.9623913168907166, -1.4115883111953735, -1.1021277904510498, -0.5503301024436951, 0.19170908629894257, 0.2902776896953583, -0.11961238086223602, 0.3673301041126251, 1.20964515209198, 1.3509103059768677, -1.1938745975494385, 0.6107167601585388, 0.29047203063964844, 1.2495534420013428, -0.15695133805274963, 0.777256…	98.2618	neuron	exc	L23
864691135639276859	0	[0.5953555107116699, -0.5621834993362427, 0.3405347168445587, 1.1532330513000488, -0.5278403162956238, -1.572574257850647, -0.8922760486602783, -0.525290846824646, 0.025073617696762085, 0.1497466266155243, -0.12306936085224152, 0.4350123405456543, 1.1401463747024536, 1.4166951179504395, -1.2361998558044434, 0.050331175327301025, -0.17309382557868958, 1.1099810600280762, -0.045759573578834534, 0.5…	119.643	neuron	exc	L23
864691135462756670	0	[0.31057676672935486, -0.332552969455719, 0.35545554757118225, 1.365684986114502, 0.46644848585128784, -1.661806583404541, -0.023979976773262024, -0.3243862986564636, -0.32201433181762695, -0.4332352876663208, -0.8108214735984802, 1.251686692237854, 0.3034018576145172, 0.892365038394928, -0.9903706312179565, -0.9598972201347351, -0.43154019117355347, 0.8970956206321716, 0.3791431486606598, 0.6466…	335.974	neuron	exc	L23
864691135467532684	0	[0.8446346521377563, 0.8467843532562256, -0.8503208756446838, 0.3312116861343384, -0.5799961686134338, -1.2201601266860962, 0.5078394412994385, -1.6561483144760132, -0.614486038684845, -0.09614801406860352, 1.0156515836715698, -0.12091521173715591, 0.2086048424243927, 0.4207093119621277, -0.963558554649353, -1.2220304012298584, 0.19049914181232452, 0.5247400999069214, -0.13081443309783936, 0.5075…	686.779	neuron	exc	L6
864691135739712916	0	[0.8243904113769531, 0.6949847936630249, -1.3574864864349365, 0.6968619227409363, -0.7727609276771545, -1.2224332094192505, 0.77400803565979, -1.3951587677001953, -0.6199373602867126, -0.8148858547210693, 0.7927908301353455, -0.061414673924446106, 0.5064789652824402, 0.2586716413497925, -0.6514090299606323, -1.6578137874603271, -0.19076573848724365, 0.3326956331729889, 0.017406068742275238, 0.074…	639.723	neuron	exc	L6
864691135478284486	0	[1.7061535120010376, 0.32187849283218384, -0.5487622022628784, 0.15319307148456573, 0.4673464298248291, -1.1457439661026, 1.5955572128295898, 0.06697562336921692, -0.1565411239862442, -0.9708343148231506, -0.18586911261081696, 0.9152814149856567, 0.10968312621116638, -0.3834559917449951, -1.372894048690796, -1.9418277740478516, -0.14720875024795532, -0.07327815890312195, 0.5436446070671082, 1.222…	409.083	neuron	exc	L5
864691135360127815	0	[0.7262948751449585, -0.36094823479652405, -0.3729526102542877, 0.5282996296882629, -0.09464280307292938, -1.8139188289642334, 0.29933467507362366, -0.41963791847229004, -0.47106868028640747, -1.6280139684677124, 0.13790443539619446, 1.5412402153015137, 1.0703964233398438, 0.8415544629096985, -1.2494155168533325, -1.3697922229766846, 0.15483318269252777, 0.8748836517333984, 0.6284688711166382, 0.…	526.836	neuron	exc	L6
864691135081841399	0	[-0.3047584593296051, 1.1744235754013062, -1.4574716091156006, 2.0347938537597656, -0.021232113242149353, -0.9207829833030701, 1.154931664466858, -0.5246326923370361, -0.06254057586193085, -0.4844243824481964, -0.23057006299495697, 0.860741913318634, -0.13285502791404724, -0.20720946788787842, -0.9221165180206299, -0.9747325778007507, -0.03581538796424866, 0.7700800895690918, -0.03833585977554321…	337.682	neuron	exc	L4
864691135081652471	0	[0.40267813205718994, 0.5379831790924072, -0.5970712900161743, 0.2069946974515915, -0.23210495710372925, -1.2868512868881226, 0.38758736848831177, -1.587286353111267, -0.9677542448043823, -0.019911840558052063, 0.846014142036438, 0.06746923923492432, -0.049342282116413116, 0.42197853326797485, -0.8874369859695435, -1.2150678634643555, -0.12576043605804443, 0.6776190400123596, -0.37151050567626953…	587.747	neuron	exc	L6
864691136051149555	0	[0.974481463432312, -0.22991251945495605, -0.06596305221319199, 0.8675342798233032, 0.2548564076423645, -1.4858131408691406, -0.3587760925292969, -0.7937753200531006, -0.4623536467552185, -1.0478447675704956, -0.6931654810905457, 1.01888108253479, 1.1471045017242432, 1.5036287307739258, -0.5260856747627258, -1.339402437210083, -0.3105817437171936, 1.0076982975006104, 0.41585221886634827, 0.229995…	280.734	reconstruction_issue
864691135945542436	0	[0.6448118686676025, 0.34141838550567627, -0.3198319375514984, 0.41265833377838135, 0.4615201950073242, -1.1561418771743774, 1.7359718084335327, 0.11255976557731628, -0.43095725774765015, -1.124935507774353, 0.035623133182525635, 0.9973104596138, -0.6723934412002563, -1.018662691116333, -1.2508697509765625, -1.7854278087615967, 0.06701840460300446, 0.03790479898452759, 0.8356677293777466, 0.83520…	421.02	neuron	exc	L5
864691135577012485	0	[0.46854302287101746, 0.39020609855651855, -0.5642484426498413, 0.9594600200653076, 1.031345009803772, -0.680130124092102, 1.066165804862976, -0.3341798782348633, -1.0938600301742554, -0.7028288245201111, -0.679676353931427, 0.818544864654541, -0.32847917079925537, 0.05029597133398056, -0.4830869436264038, -2.0937490463256836, -0.5544741153717041, 0.5770474076271057, 0.1329972743988037, 0.6649081…	310.116	neuron	exc	L4
864691135571296293	0	[1.308681845664978, -0.3228336572647095, -0.5227382183074951, 0.8663574457168579, 0.12000279128551483, -1.4460753202438354, 0.5679375529289246, -0.16829794645309448, -0.6058588027954102, -1.5869243144989014, -0.8296394348144531, 1.203795075416565, 1.0241401195526123, 0.7299196124076843, -0.7330722808837891, -2.079636812210083, -0.3658902049064636, 0.7360714077949524, 0.6009917259216309, 0.5630524…	475.421	neuron	exc	L6
864691135841206499	0	[0.9644207954406738, 0.06535238027572632, -0.1519654095172882, -0.5628272294998169, 0.6048365235328674, -0.6578648090362549, 2.0350341796875, 0.5248711705207825, -0.24681268632411957, -0.5757500529289246, 0.24036362767219543, 0.5418749451637268, -1.0540978908538818, -1.4291856288909912, -1.2115848064422607, -1.4261744022369385, -0.20972144603729248, -0.6967815160751343, 0.48072928190231323, 0.492…	463.372	neuron	exc	L5
864691135946885729	0	[0.4178828001022339, -0.03544045239686966, 0.05732783302664757, 0.8418682813644409, 0.83961021900177, -0.9783543348312378, 0.0938141942024231, -0.7006986737251282, -0.987217903137207, 0.00869762897491455, -0.5378656387329102, 0.5818185210227966, -0.0501275435090065, 0.8300560116767883, -0.5420852899551392, -1.3534715175628662, -0.618986189365387, 0.859766960144043, -0.287604957818985, 0.417940288…	210.767	neuron	exc	L23
864691137015933294	0	[-0.10931644588708878, 1.048065185546875, -1.1106243133544922, 1.6379072666168213, -0.41003257036209106, -1.3049606084823608, 0.9003182649612427, -1.2664378881454468, -0.6934197545051575, -0.35461941361427307, -0.14508090913295746, 0.4370553493499756, -0.36765632033348083, 0.1390245258808136, -0.6118395924568176, -1.5114030838012695, -0.061339110136032104, 0.7477790713310242, 0.16027963161468506,…	305.446	neuron	exc	L6
864691135777478845	0	[0.21260526776313782, -0.3111092150211334, -0.17188897728919983, 1.2656447887420654, -0.17184540629386902, -1.8503221273422241, 0.055306464433670044, -0.7095637321472168, -0.8331838250160217, -0.6472771763801575, -0.38132190704345703, 0.9326785802841187, 0.5189407467842102, 0.8664774894714355, -1.0446714162826538, -1.1970696449279785, -0.27124667167663574, 1.1101666688919067, 0.2974199950695038, …	523.045	neuron	exc	L6
864691136011284387	0	[0.010704845190048218, -0.3692106008529663, 0.5132068395614624, 0.8641053438186646, -0.689801037311554, -1.5994294881820679, -0.9122483730316162, -0.38643547892570496, 0.22206303477287292, 0.33216094970703125, -0.022747069597244263, 0.43258488178253174, 0.7521333694458008, 1.050878882408142, -1.3450132608413696, 0.7548155188560486, 0.36534422636032104, 1.0468087196350098, 0.02830193191766739, 0.5…	94.7891	neuron	exc	L23
864691135692753855	0	[1.095069408416748, 0.7894469499588013, -0.283801794052124, 0.3700130879878998, -0.406869113445282, -1.617080807685852, 0.5806788802146912, -1.3449245691299438, -0.24593029916286469, -0.29051196575164795, 0.4510183334350586, 0.3402498662471771, 0.10133855044841766, 0.31041035056114197, -0.9518216848373413, -1.4241180419921875, 0.4033523201942444, 0.2627982497215271, 0.4107024371623993, 0.62522202…	596.759	neuron	exc	L6
864691135748599593	0	[0.897986650466919, -0.18025295436382294, 0.13317710161209106, 0.8976354002952576, 0.9466992020606995, -1.1771169900894165, 0.4266577959060669, -0.19838140904903412, -0.5574600696563721, -1.0774797201156616, -1.3226428031921387, 1.4840478897094727, 0.26939284801483154, 0.7099108099937439, -0.457986056804657, -1.786985158920288, -0.37924134731292725, 0.7394537329673767, 0.7253738641738892, 0.81687…	260.528	neuron	exc	L4
864691135569343110	0	[-1.0404876470565796, -0.22264450788497925, -0.15607458353042603, 1.4081777334213257, -1.1668733358383179, -1.5710151195526123, -0.6418825387954712, -0.7616610527038574, -0.44203680753707886, -0.1889050006866455, -0.034598469734191895, 0.5132284164428711, 0.5045372247695923, 0.8828164935112, -0.8024095296859741, 0.3380836248397827, 0.37343788146972656, 1.29557466506958, 0.1901642382144928, -0.028…	69.8766	neuron	exc	L23
864691135122310951	0	[0.8872191905975342, -0.6650349497795105, 0.6132751703262329, 0.6629630923271179, -0.5437118411064148, -1.4583059549331665, -1.1490471363067627, -0.40487560629844666, 0.18569500744342804, 0.26086828112602234, -0.3741130828857422, 0.34028372168540955, 1.3043094873428345, 1.641963243484497, -0.9294681549072266, 0.3241461217403412, -0.017854467034339905, 0.9163519740104675, 0.08058832585811615, 0.46…	113.289	neuron	exc	L23
864691135740254059	0	[0.8122774362564087, 0.3120427131652832, -0.0971081331372261, 0.44612812995910645, 0.0505344420671463, -1.6681650876998901, 0.23149935901165009, -0.8796114921569824, -0.8633050322532654, -0.4315042495727539, 0.16932964324951172, 0.04012429714202881, 0.1335432529449463, 0.5214791893959045, -0.9219447374343872, -1.431959867477417, 0.0768812894821167, 0.6522021293640137, 0.3010701835155487, -0.01639…	689.567	neuron	exc	L6
864691135586918130	0	[1.0270830392837524, 0.46665096282958984, -0.6541797518730164, 0.8553033471107483, 0.9469134211540222, -0.9037466645240784, 1.1934186220169067, -0.09298726171255112, -0.40352773666381836, -0.9972670078277588, -0.7696418762207031, 1.26243257522583, 0.1015128642320633, 0.020737014710903168, -0.9273273944854736, -1.869344711303711, -0.20199072360992432, 0.5301967859268188, 0.395126074552536, 1.40636…	336.861	neuron	exc	L4
864691135585134204	0	[0.5354512929916382, 0.16204695403575897, -0.156036376953125, 0.7635492086410522, 0.9984334111213684, -0.9362245798110962, 0.7520928382873535, -0.5124751329421997, -1.0303136110305786, -0.3874240815639496, -0.5896828770637512, 0.8811923265457153, -0.2877047657966614, 0.2818654179573059, -0.7477408647537231, -1.8041515350341797, -0.5112102031707764, 0.6947201490402222, 0.10012614727020264, 0.79728…	292.336	neuron	exc	L4
864691135800021858	0	[-0.6763590574264526, -0.3420557379722595, -1.3067423105239868, 1.4205129146575928, -0.3733155131340027, -0.721193790435791, 0.28517666459083557, -0.3007314205169678, -1.3199889659881592, -1.3967926502227783, -0.5084922909736633, 1.0039253234863281, 0.8240453004837036, 0.6746476292610168, -0.23399734497070312, -1.2017548084259033, -0.08568230271339417, 1.3710339069366455, 0.18941554427146912, 0.1…	707.988	reconstruction_issue
864691136436381854	0	[0.6282422542572021, 0.5096173882484436, -0.009722070768475533, 0.9187244772911072, 0.013612344861030579, -1.6550160646438599, 0.08629470318555832, -1.2570713758468628, -0.714111864566803, -0.29018187522888184, -0.3198429346084595, 0.6456552743911743, 0.1549879014492035, 0.706750750541687, -0.7637206315994263, -1.512342929840088, 0.14111623167991638, 0.8678891658782959, 0.3333899676799774, 0.7144…	577.206	neuron	exc	L6
864691135657805442	0	[1.0677012205123901, 0.3833766281604767, 0.10364162921905518, 0.6579339504241943, 0.5232305526733398, -1.5259441137313843, 0.5883400440216064, -0.6486403942108154, -0.37310802936553955, -0.6123538613319397, -0.17057864367961884, 0.6777989268302917, -0.03130438178777695, 0.22558754682540894, -0.9699809551239014, -1.7173435688018799, -0.05789843201637268, 0.34427905082702637, 0.5820120573043823, 0.…	593.375	neuron	exc	L6
864691135385248853	0	[-0.0814867615699768, 0.7264571785926819, -1.21073579788208, 1.46104896068573, -1.3310784101486206, -1.4202991724014282, 0.17159317433834076, -0.7180588245391846, 0.6627466678619385, 0.4559258818626404, 0.7857615351676941, 0.21008427441120148, 0.7411601543426514, 0.5486345291137695, -1.5854564905166626, 0.5532193183898926, 0.5496827960014343, 0.9296289682388306, -0.2314465343952179, 1.22230243682…	337.754	neuron	exc	L23
864691136032022203	0	[0.6957237720489502, 0.5751062631607056, -1.3806979656219482, 0.5877903699874878, -0.8318887948989868, -1.1129052639007568, 1.1016616821289062, -1.3670070171356201, -0.5849685072898865, -0.371184766292572, 0.6031195521354675, 0.08516396582126617, 0.1500466912984848, 0.30233508348464966, -0.5560966730117798, -1.5594768524169922, -0.45843076705932617, 0.17386357486248016, -0.22147372364997864, 0.06…	545.096	neuron	exc	L6
864691135809486540	0	[1.4205856323242188, -0.1943405717611313, 0.03998143598437309, 1.0137542486190796, 0.29841065406799316, -1.747204303741455, 0.5816373825073242, 0.16445963084697723, 0.03908773884177208, -1.0927990674972534, -1.0353705883026123, 1.253701090812683, 0.6690858602523804, 0.6779209971427917, -1.1077221632003784, -1.5419111251831055, -0.2495644986629486, 0.44876354932785034, 0.8290343284606934, 0.824392…	491.813	neuron	exc	L6
864691135593529387	0	[0.8437910079956055, 0.592501699924469, -0.8392820954322815, 0.6172588467597961, -0.5616208910942078, -1.335573673248291, 1.1490510702133179, -1.0819228887557983, -0.6945425271987915, -0.398529589176178, 0.46672314405441284, 0.18281903862953186, -0.09796587377786636, -0.04504934698343277, -0.8733973503112793, -1.8029098510742188, -0.11185348033905029, 0.18940569460391998, 0.1457979381084442, 0.33…	598.436	neuron	exc	L6
864691136601573841	0	[1.4301400184631348, 0.7135505080223083, -0.4561313986778259, 0.1310068964958191, -0.3498607575893402, -1.4426060914993286, 0.476863831281662, -1.3320868015289307, -0.24923737347126007, -0.6053683161735535, 0.7728912234306335, 0.14109881222248077, 0.37517428398132324, 0.37745657563209534, -1.0621442794799805, -1.4748239517211914, 0.3436288833618164, 0.26733309030532837, 0.3410656452178955, 0.5580…	665.945	neuron	exc	L6
864691134964437023	0	[0.0006086118519306183, -0.41394707560539246, -0.75761479139328, 1.1083698272705078, -0.352142333984375, -1.4471856355667114, -0.056359097361564636, -0.5308876037597656, -0.832379937171936, -1.4295417070388794, -0.8989708423614502, 1.3592301607131958, 1.0823426246643066, 1.2738292217254639, -0.29674258828163147, -1.0624079704284668, -0.09726876020431519, 1.2960610389709473, 0.4832562506198883, 0.…	476.212	reconstruction_issue
864691135462693694	0	[0.37199416756629944, 0.20194301009178162, -0.34066349267959595, 0.7115177512168884, 0.46228867769241333, -0.8309668898582458, 0.0650419145822525, -1.0185296535491943, -1.0237185955047607, 0.442297101020813, 0.1869133859872818, 0.011741479858756065, 0.10987845808267593, 0.7391636967658997, -0.7224202156066895, -1.0713539123535156, -0.5251712799072266, 0.8228012919425964, -0.6743899583816528, 0.34…	230.843	neuron	exc	L4
864691135809451724	0	[0.8581979274749756, -0.4422183930873871, 0.47331830859184265, 0.5588206052780151, -0.6295222043991089, -1.370338797569275, -1.1281476020812988, -0.6234142780303955, 0.11820855736732483, 0.461500883102417, -0.15748544037342072, 0.19549228250980377, 1.2686200141906738, 1.475867748260498, -1.0780303478240967, 0.3823453187942505, 0.1612759381532669, 1.0460810661315918, -0.16644465923309326, 0.705298…	147.358	neuron	exc	L23
864691135402120946	0	[1.1040397882461548, -0.4066866934299469, -0.33797478675842285, -0.08719377219676971, 0.7674118280410767, -0.7131998538970947, 1.6842153072357178, 0.3154747784137726, -1.1418489217758179, -1.261078119277954, -0.8726722002029419, 1.2056477069854736, -0.26000547409057617, -0.4567563831806183, -0.5597437024116516, -2.482606887817383, -0.530522346496582, 0.09795498847961426, 0.5575075149536133, 0.622…	387.812	neuron	exc	L5
864691135508700681	0	[-0.6369196176528931, 0.40753263235092163, -0.6676467657089233, 1.690147042274475, -0.9720255732536316, -1.6352434158325195, -0.2452426552772522, -1.2857322692871094, -0.5100736618041992, -0.15654702484607697, 0.11309659481048584, 0.35643839836120605, 0.4324529767036438, 0.8396287560462952, -0.8049598932266235, -0.3085317313671112, 0.22610679268836975, 1.2211780548095703, 0.10089197754859924, 0.2…	688.21	reconstruction_issue
864691136175075846	0	[-0.19881442189216614, 0.2530025541782379, -0.2797839641571045, 1.8110637664794922, -0.566371500492096, -1.8857553005218506, -0.29793259501457214, -1.1530314683914185, -0.24700279533863068, -0.09497608244419098, -0.5226996541023254, 0.8597844243049622, 0.32956627011299133, 1.1425284147262573, -0.7496455907821655, -0.5338502526283264, -0.11212080717086792, 1.0938153266906738, 0.07928718626499176, …	497.432	reconstruction_issue
864691135385313365	0	[0.3170616328716278, 0.8645921945571899, -1.0440287590026855, 1.2400693893432617, 0.8639079928398132, -0.3634060025215149, 1.2852553129196167, -0.4210483729839325, -0.7735341191291809, -0.8251852989196777, -0.4152759909629822, 0.5925983786582947, -0.348326176404953, -0.44444364309310913, -0.430265337228775, -1.9648520946502686, -0.40570443868637085, 0.5118573307991028, 0.12767837941646576, 0.8681…	326.546	reconstruction_issue
864691136361494242	0	[-0.23955486714839935, 0.19305618107318878, 0.04650121182203293, 1.223481297492981, 0.5044841766357422, -1.0810731649398804, 0.28345155715942383, -0.6699963212013245, -1.0125024318695068, 0.5234177708625793, -0.42630380392074585, 0.25984132289886475, -0.5278555154800415, 0.5074509978294373, -0.6114011406898499, -0.9179951548576355, -0.6080980896949768, 0.8038914799690247, -0.361056923866272, 0.21…	217.544	neuron	exc	L23
864691136482851116	0	[1.0648047924041748, 0.5206475257873535, -0.724355936050415, 0.7056896686553955, 0.7192822694778442, -0.9383485317230225, 0.6527928113937378, -0.7051125764846802, -0.5770129561424255, -0.4125361740589142, -0.5268744230270386, 0.6754247546195984, 0.28273525834083557, 0.5703313946723938, -0.7205567359924316, -1.6990857124328613, -0.4507367014884949, 0.6678882837295532, -0.19916415214538574, 0.95685…	302.099	neuron	exc	L4
864691136723507965	0	[0.29067039489746094, -0.2339925765991211, -0.14413027465343475, 1.707321047782898, -0.1725248098373413, -1.9324873685836792, 0.06844450533390045, -0.24104052782058716, -0.07082881033420563, -0.7187200784683228, -0.8875211477279663, 1.3832186460494995, 0.6153469085693359, 0.9223328232765198, -1.248017430305481, -0.7740594744682312, -0.23931941390037537, 1.0452907085418701, 0.33182573318481445, 0.…	338.446	neuron	exc	L6
864691135660510704	0	[-0.49147656559944153, 0.2372952699661255, -1.3024609088897705, 1.177118182182312, -1.3295578956604004, -1.2708148956298828, -0.4474559724330902, -1.1235469579696655, -0.39020872116088867, -0.27584409713745117, 0.7029862999916077, 0.018547844141721725, 1.2521164417266846, 1.108263611793518, -0.9366774559020996, 0.11572490632534027, 0.3726673722267151, 1.3986644744873047, -0.18179672956466675, 0.0…	706.732	reconstruction_issue
864691135865557893	0	[-0.25567179918289185, -0.2537117898464203, 0.40818867087364197, 1.1838195323944092, -1.0235342979431152, -1.5775699615478516, -1.0712051391601562, -0.669359028339386, 0.28700923919677734, 0.3728562593460083, -0.011501386761665344, 0.4014250338077545, 0.7654226422309875, 1.1195241212844849, -1.1489832401275635, 0.8552464842796326, 0.3766634464263916, 1.1215840578079224, 0.0004741474986076355, 0.5…	110.317	neuron	exc	L23
864691137053645430	0	[1.0792107582092285, 0.3029811978340149, -0.2068634331226349, 1.185777187347412, -0.3093344569206238, -1.6657018661499023, 0.8351466655731201, -0.486646443605423, -0.24452833831310272, -1.0059248208999634, -0.7503031492233276, 0.8839493989944458, 0.2101256549358368, 0.26880696415901184, -0.5687481760978699, -1.981842041015625, -0.0982728898525238, 0.1968526393175125, 0.8589003086090088, 0.4028750…	518.988	neuron	exc	L6
864691136041433942	0	[0.6208254098892212, 0.8195314407348633, -1.105246663093567, 0.49073857069015503, -1.0419405698776245, -1.099359154701233, 0.3286716938018799, -1.639194130897522, -0.5506919622421265, 0.022133231163024902, 1.292182207107544, -0.6332456469535828, 0.37497153878211975, 0.4864550232887268, -0.7879496812820435, -0.8457850813865662, 0.14169642329216003, 0.3835223317146301, -0.2437029480934143, 0.085593…	676.088	neuron	exc	L6
864691134885055738	0	[0.3575056195259094, -0.6774946451187134, -0.21175944805145264, 0.9498490691184998, 0.03165711462497711, -1.497591257095337, -0.015600189566612244, -0.37066206336021423, -0.5942907333374023, -1.3819693326950073, -1.1882072687149048, 1.8276604413986206, 0.9796027541160583, 1.2907438278198242, -0.5774065256118774, -1.0097119808197021, -0.2718804180622101, 1.1988227367401123, 0.5292335152626038, 0.6…	230.551	reconstruction_issue
864691135909903273	0	[0.5167280435562134, -0.5651886463165283, 0.42564573884010315, 0.646771252155304, 0.7083155512809753, -0.7319452166557312, -0.08653177320957184, -0.37411147356033325, -1.1161268949508667, 0.40235692262649536, -0.5514931678771973, 0.12766321003437042, -0.014854788780212402, 0.9426891207695007, -0.45938238501548767, -1.136228084564209, -1.001414179801941, 0.7182509303092957, -0.4944283664226532, -0…	211.393	neuron	exc	L23
864691135181728258	0	[0.9871286153793335, 0.6893454790115356, -0.470974862575531, 0.9630608558654785, -0.3329883813858032, -1.2832084894180298, 0.0858926922082901, -1.2987004518508911, -0.46736598014831543, -0.0680801048874855, 0.2889334261417389, -0.2934701144695282, 0.4563654363155365, 0.7928295731544495, -0.6045719385147095, -1.2495689392089844, -0.10765483975410461, 0.4724048972129822, 0.09331774711608887, 0.1979…	513.736	neuron	exc	L6
864691135382454234	0	[0.9843686819076538, -0.49166712164878845, 0.4761933386325836, 0.3992089629173279, -0.008874669671058655, -1.6523773670196533, -0.6332322359085083, -0.4919157326221466, -0.1794736534357071, -0.2298537790775299, -0.14712004363536835, 0.6356459856033325, 1.1042845249176025, 1.2999378442764282, -1.2747652530670166, -0.3284747004508972, 0.16867922246456146, 0.9573723673820496, 0.28465425968170166, 0.…	189.299	neuron
864691136237532220	0	[0.36852791905403137, -0.4124925434589386, 0.6941117644309998, 0.5433841347694397, 0.3814992904663086, -1.406680703163147, -0.5794938802719116, -0.6823998093605042, -0.6452187299728394, 0.3346954584121704, -0.273135244846344, 0.4183652400970459, 0.2671924829483032, 1.1877034902572632, -0.830272912979126, -0.457516610622406, -0.36715734004974365, 0.8631622791290283, -0.21732813119888306, 0.0778559…	172.389	neuron	exc	L23
864691136864665198	0	[1.4501934051513672, 0.2335054576396942, -0.5404444336891174, 0.045633647590875626, 0.02418684959411621, -1.255142092704773, 1.7453792095184326, 0.06484702229499817, -0.13561086356639862, -1.2573742866516113, -0.018329352140426636, 0.8892540335655212, -0.10639453679323196, -0.7696964144706726, -1.1165430545806885, -1.9537103176116943, 0.03275910019874573, -0.35376185178756714, 0.7951518297195435,…	463.237	neuron	exc	L5
864691136923123428	0	[0.05883365869522095, 0.40845316648483276, -0.15206056833267212, 1.4017869234085083, 0.78732830286026, -1.218795895576477, 0.4453463852405548, -0.6086902022361755, -0.8075406551361084, -0.4388820230960846, -0.9532136917114258, 1.0660794973373413, -0.32965782284736633, 0.46719181537628174, -0.5788482427597046, -1.5440192222595215, -0.3546299934387207, 0.9678980112075806, 0.07661370933055878, 0.757…	242.594	neuron	exc	L4
864691135407279049	0	[0.23148557543754578, 0.6361298561096191, -0.06400617957115173, 1.354244351387024, 0.647272527217865, -1.4813112020492554, 0.6636999845504761, -0.18329185247421265, 0.2595755159854889, -0.5709271430969238, -0.4959285259246826, 1.552590012550354, -0.14759153127670288, -0.05238676071166992, -1.3985778093338013, -0.8687331080436707, 0.2207643985748291, 0.7626780867576599, 0.5181550979614258, 1.67292…	316.848	neuron	exc	L4
864691135345174175	0	[-0.4756743013858795, -0.12107272446155548, 0.3670980930328369, 0.9979872703552246, -1.0086138248443604, -1.5178906917572021, -0.8559235334396362, -0.5444129109382629, 0.22795774042606354, 0.4576873183250427, 0.286401629447937, 0.26253342628479004, 0.5131220817565918, 0.8064534068107605, -1.3182355165481567, 0.9579594135284424, 0.6432029008865356, 1.0622212886810303, 0.1288078874349594, 0.4593691…	98.3179	neuron	exc	L23
864691135560481249	0	[1.6616361141204834, 0.6422087550163269, -0.3844582140445709, 0.48503026366233826, 0.5131517052650452, -1.027532935142517, 0.198430597782135, -0.5347316265106201, -0.05698610842227936, -0.8298990726470947, 0.4133673310279846, -0.22818401455879211, 0.9520586133003235, 0.6273218393325806, -0.7073447704315186, -1.5600574016571045, -0.03479310870170593, 0.32161927223205566, 0.42737865447998047, 0.118…	544.202	reconstruction_issue
864691136194179048	0	[-0.038856491446495056, 0.6021577715873718, -0.27982035279273987, 1.3882578611373901, 0.7160751819610596, -0.929814338684082, 0.5948028564453125, -0.9051055908203125, -0.9882322549819946, -0.4372866153717041, -0.5246391892433167, 0.7967199087142944, -0.5027663111686707, 0.20873171091079712, -0.4133290648460388, -1.7839314937591553, -0.39933913946151733, 0.8296517729759216, 0.12630224227905273, 0.…	269.713	neuron	exc	L4
864691135526056283	0	[0.326309472322464, 0.9927608966827393, -1.2096339464187622, 0.8003487586975098, -0.7807539105415344, -1.1066745519638062, 0.6239825487136841, -1.5117418766021729, -0.4697796702384949, 0.20422035455703735, 1.0494215488433838, -0.3372454345226288, 0.04251915216445923, 0.2939351797103882, -0.9644346237182617, -0.8736408352851868, 0.07300987839698792, 0.5473619103431702, -0.315609872341156, 0.423447…	624.643	neuron	exc	L6
864691135510799568	0	[0.3094067871570587, 0.33623990416526794, -0.3256818652153015, 1.214170217514038, 1.0507831573486328, -0.711979866027832, 0.9649033546447754, -0.05246834456920624, -0.9107605218887329, -0.8030945062637329, -1.4909944534301758, 1.1168032884597778, -0.4235862195491791, 0.18322867155075073, -0.1439221352338791, -1.997847318649292, -0.5616585612297058, 0.7009652853012085, 0.27282118797302246, 0.65526…	289.898	neuron	exc	L4
864691135373416392	0	[0.9421519041061401, -0.6841161251068115, -0.03328277915716171, 1.0576118230819702, -0.05670526623725891, -1.4376758337020874, -0.5876812934875488, -0.4368171989917755, -0.5007749795913696, -0.6573917269706726, -0.9736007452011108, 0.8957899808883667, 1.3553084135055542, 1.7190135717391968, -0.6600258350372314, -0.9922934174537659, -0.5157292485237122, 1.1357630491256714, 0.16601713001728058, 0.4…	127.161	reconstruction_issue
864691135667199555	0	[1.20313560962677, 0.3959641456604004, 0.004561801441013813, 0.9432255029678345, 0.07309450209140778, -1.3793071508407593, -0.6789939403533936, -0.9368553161621094, 0.7318440675735474, -0.4330851137638092, -0.18346969783306122, 0.8530650734901428, 1.0944772958755493, 1.1122277975082397, -1.136918067932129, -0.2861672043800354, 0.3386746644973755, 0.9305658936500549, 0.19300132989883423, 1.3325805…	317.093	reconstruction_issue
864691134988722810	0	[0.9223382472991943, -0.3435286283493042, 0.526820182800293, 0.24717219173908234, 0.11309365928173065, -1.325837254524231, -0.5870251655578613, -0.6104680299758911, -0.290668785572052, 0.40773332118988037, 0.22556520998477936, 0.05764717608690262, 0.7344404458999634, 1.1916342973709106, -1.1808292865753174, -0.193181574344635, -0.11982607841491699, 0.6753345727920532, -0.17864549160003662, 0.2272…	189.075	neuron	exc	L23
864691135407274441	0	[0.9587905406951904, 0.6165469884872437, -0.34299013018608093, 0.6643216609954834, -0.10708612948656082, -1.4208000898361206, 0.28102561831474304, -1.296005368232727, -0.8708298802375793, -0.2291477620601654, 0.11478327959775925, 0.17306791245937347, 0.32339781522750854, 0.6457215547561646, -0.7675293684005737, -1.6945099830627441, 0.10036911070346832, 0.7035422325134277, 0.17424140870571136, 0.5…	650.558	neuron	exc	L6
864691136699374446	0	[0.19980353116989136, 0.49840566515922546, -0.48019087314605713, 0.9615881443023682, 0.736260712146759, -1.1085814237594604, 0.7393127679824829, -0.7640485763549805, -0.914101243019104, -0.3820584714412689, -0.34164267778396606, 0.9183610677719116, -0.2587834894657135, 0.32401901483535767, -0.7443078756332397, -1.653203010559082, -0.3090716004371643, 0.8214126825332642, -0.07144714891910553, 0.82…	268.314	neuron	exc	L4
864691135322944668	0	[0.04663276672363281, 0.158773273229599, 0.31084492802619934, 0.7120789885520935, 1.0049670934677124, -0.8152360916137695, 0.20538431406021118, -0.5607777237892151, -0.9476360082626343, 0.3889615535736084, -0.2764289379119873, 0.22904068231582642, -0.5709291696548462, 0.46889495849609375, -0.5292642712593079, -1.0390751361846924, -0.621367871761322, 0.5884239673614502, -0.34605684876441956, 0.038…	231.586	neuron	exc	L23
864691136024220985	0	[0.5433462858200073, -0.006304671987891197, -0.31263789534568787, 0.9207837581634521, -0.49205511808395386, -1.6882575750350952, -0.2891938388347626, -0.8179435133934021, -0.7560845613479614, -0.302102267742157, -0.07879821956157684, -0.044291913509368896, 0.7582991123199463, 1.1109322309494019, -0.8268965482711792, -0.8481488823890686, 0.08169743418693542, 0.9411693811416626, 0.1265266239643097,…	634.431	neuron	inh
864691135926332372	0	[0.49486348032951355, -0.27836400270462036, -1.2288408279418945, 0.9564576148986816, -0.2963486313819885, -0.886996328830719, -0.21971678733825684, -0.7634358406066895, -0.5099882483482361, -1.6533445119857788, -0.602607011795044, 1.2364141941070557, 1.562544584274292, 1.4251339435577393, -0.047331370413303375, -1.0896103382110596, -0.09519153833389282, 1.2356793880462646, 0.27617159485816956, 0.…	245.311	reconstruction_issue
864691135360476743	0	[1.0785102844238281, 0.1905345320701599, -0.171072855591774, 0.9712411165237427, -0.020421966910362244, -1.6828116178512573, 1.296486496925354, 0.14717766642570496, 0.05593916401267052, -1.149571418762207, -0.3772159218788147, 1.1369513273239136, 0.04860812425613403, -0.36387670040130615, -1.3237016201019287, -1.739553689956665, 0.021667659282684326, 0.08619347959756851, 0.9131883382797241, 0.841…	537.732	neuron	exc	L6
864691136023732793	0	[0.8373531103134155, -0.24195793271064758, -0.11570921540260315, 0.18970829248428345, 0.43993085622787476, -1.561902642250061, 0.19888223707675934, -0.6552088856697083, -0.532354474067688, -0.5426830053329468, 0.34262093901634216, 0.8432393074035645, 0.47262635827064514, 0.9193401336669922, -1.1284765005111694, -1.2107913494110107, -0.27364838123321533, 0.5102353096008301, 0.09793189913034439, 0.…	525.951	neuron	exc	L6
864691135617865103	0	[1.0704885721206665, 0.47053274512290955, -0.4405832886695862, 0.4795750379562378, -0.3842315375804901, -1.338335394859314, 1.0744892358779907, -0.9316636919975281, -0.5284806489944458, -0.3954574167728424, 0.13460901379585266, 0.2227318286895752, -0.23245564103126526, 0.05049476772546768, -0.6217832565307617, -1.8258020877838135, -0.2652921676635742, -0.17002969980239868, 0.28928694128990173, 0.…	543.592	neuron	exc	L6
864691135937601589	0	[0.7200331687927246, 0.3527261018753052, 0.028254061937332153, 1.0109779834747314, 0.18512733280658722, -1.7715873718261719, 0.08611555397510529, -0.7908075451850891, -0.11668701469898224, -0.4833066463470459, -0.06245654821395874, 0.7377508878707886, 0.31635257601737976, 0.7543705105781555, -0.9660801887512207, -1.2737715244293213, 0.018881812691688538, 0.6774095296859741, 0.43496832251548767, 0…	544.55	neuron	exc	L6
864691135293069068	0	[0.6779025793075562, -0.5723236203193665, 0.2521052062511444, 0.6530680060386658, 0.15743519365787506, -1.1285473108291626, -0.4518453776836395, -0.6907016038894653, -0.9543710947036743, 0.39264190196990967, -0.2963082790374756, 0.051503024995326996, 0.5529501438140869, 1.330356478691101, -0.5834601521492004, -0.8183124661445618, -0.7976800203323364, 0.8566277027130127, -0.505068302154541, -0.068…	180.117	neuron	exc	L23
864691136056519896	0	[-0.206841841340065, 0.14452305436134338, -0.177725687623024, 1.1845394372940063, 0.6744124293327332, -1.0915955305099487, 0.5375163555145264, -0.7259058952331543, -1.2854207754135132, -0.23034228384494781, -0.5218943953514099, 0.6472739577293396, -0.5714676380157471, 0.37986117601394653, -0.4530470371246338, -1.62260103225708, -0.625924825668335, 0.8569705486297607, -0.04230701923370361, 0.19051…	271.057	neuron	exc	L4
864691135341007557	0	[0.2440240979194641, 1.0474604368209839, -0.3321585953235626, 1.6084308624267578, 0.17661435902118683, -1.3199577331542969, 0.5709402561187744, -0.6103152632713318, 0.17627458274364471, 0.05260510742664337, 0.09466598927974701, 0.7006288766860962, -0.13485297560691833, 0.06325743347406387, -1.3915910720825195, -0.7029595971107483, 0.3594343066215515, 0.7260091304779053, 0.2545294761657715, 1.5241…	330.875	neuron	exc	L4
864691135725748543	0	[-0.21280452609062195, -0.3618868887424469, 0.5947161912918091, 1.2651231288909912, -0.7679190039634705, -1.6307615041732788, -0.9446909427642822, -0.531130850315094, -0.0051896050572395325, 0.4495089650154114, -0.20587123930454254, 0.3086758553981781, 0.4904039204120636, 1.090983271598816, -1.058191180229187, 0.48749858140945435, -0.016404151916503906, 0.9908352494239807, -0.092927947640419, 0.2…	114.869	neuron	exc	L23
864691135233139289	0	[0.8156149387359619, 0.3214399218559265, -0.7433218359947205, 0.9039198160171509, 0.7151721119880676, -1.0729378461837769, 1.4625416994094849, -0.0039468128234148026, -0.6974818110466003, -0.7600823640823364, -0.578231155872345, 1.0954886674880981, -0.0563555583357811, -0.16171830892562866, -1.1679967641830444, -1.9368438720703125, -0.39050590991973877, 0.4913620054721832, 0.3040453791618347, 1.2…	366.112	neuron	exc	L5
864691137019560558	0	[1.2415716648101807, 0.19957628846168518, -0.7017096281051636, 0.5676028728485107, -0.2474399209022522, -1.3763762712478638, 1.5305840969085693, -0.2144061028957367, -0.20774279534816742, -0.587491512298584, -0.048405349254608154, 0.5390748381614685, -0.04729451984167099, -0.19166645407676697, -1.1678645610809326, -1.6690428256988525, -0.515538215637207, -0.16498133540153503, 0.21140149235725403,…	504.502	neuron	exc	L5
864691136911620337	0	[0.5070102214813232, -0.2442072331905365, 0.448690265417099, 0.7493370771408081, 1.1115334033966064, -1.003645420074463, 0.16427454352378845, -0.27325937151908875, -0.8253321647644043, 0.0638294517993927, -0.7725987434387207, 0.795818030834198, -0.11595077067613602, 0.7794598340988159, -0.7209274768829346, -1.2337448596954346, -0.5552825927734375, 0.7230709791183472, 0.01922847330570221, 0.544998…	220.972	neuron	exc	L23
864691135373674569	0	[1.267917275428772, -0.5172388553619385, 0.19671116769313812, -0.20940667390823364, 0.07808524370193481, -1.5057761669158936, -0.52762770652771, -0.7253108024597168, -0.270654559135437, -0.8626767992973328, -0.10224886238574982, 1.123846173286438, 1.4597913026809692, 1.501476526260376, -1.0508230924606323, -0.6419085264205933, 0.41806310415267944, 1.0092275142669678, 0.5122827291488647, 0.6585319…	279.222	neuron	inh
864691136178914026	0	[-0.38080546259880066, -0.09291871637105942, -1.7050743103027344, 0.7083289623260498, -0.5350140929222107, -0.12471948564052582, -0.20402756333351135, -0.7202748656272888, -0.4119402766227722, -1.53641939163208, -0.018884137272834778, 1.0061792135238647, 1.3703707456588745, 0.829890251159668, 0.19905447959899902, -0.4643287658691406, 0.17186373472213745, 1.347477674484253, -0.026738472282886505, …	588.856	reconstruction_issue
864691136209466812	0	[-0.17733655869960785, -0.5557320713996887, 1.0306683778762817, 1.2178442478179932, -0.06951449811458588, -1.695874810218811, -0.7275458574295044, 0.12373939156532288, 0.4308379888534546, -0.07068489491939545, -0.6874515414237976, 1.148101568222046, 0.37242284417152405, 0.9170493483543396, -1.2189844846725464, 0.5205177664756775, 0.18040047585964203, 0.8389788269996643, 0.5996092557907104, 0.6074…	88.9333	neuron	exc	L23
864691136443721603	0	[0.6655087471008301, -0.417693555355072, 0.15847614407539368, 0.6934835910797119, 0.8372103571891785, -0.9808553457260132, 0.03163816034793854, -0.41097554564476013, -1.1308315992355347, 0.002350747585296631, -0.8436431884765625, 0.5178626775741577, 0.2137497216463089, 1.1035619974136353, -0.4241696298122406, -1.4095497131347656, -0.8404688835144043, 0.8322917819023132, -0.1965300440788269, 0.127…	211.002	neuron	exc	L23
864691135367365113	0	[-0.8713293075561523, -0.07655893266201019, -1.1664605140686035, 1.7845934629440308, -1.0605398416519165, -1.6238574981689453, 0.23246453702449799, -0.7159882187843323, -0.8679302334785461, -0.851557731628418, -0.4689416289329529, 1.1361641883850098, 0.5737437009811401, 0.7258478999137878, -0.8033668994903564, -0.6400701403617859, 0.03096674382686615, 1.3410453796386719, 0.11951493471860886, 0.50…	613.334	neuron	exc	L6
864691135926609876	0	[0.9702099561691284, 0.6039104461669922, -0.5041980743408203, 0.865192174911499, -0.3302755355834961, -1.4335041046142578, 1.5462970733642578, -0.40763354301452637, -0.19548280537128448, -0.988828718662262, -0.17362423241138458, 0.7554476857185364, -0.33605143427848816, -0.5634462237358093, -0.9207547903060913, -1.9811716079711914, -0.02777475118637085, -0.22237509489059448, 0.7684526443481445, 0…	513.655	neuron	exc	L6
864691135490484839	0	[1.4266599416732788, 0.2564024329185486, -0.4600796401500702, 0.2064315229654312, -0.49684417247772217, -1.2795408964157104, 0.8249765634536743, -1.0157709121704102, -0.5408670902252197, -0.6312029361724854, 0.3555242419242859, 0.12736111879348755, 0.286522775888443, 0.28882545232772827, -0.6034964323043823, -1.8911852836608887, -0.29471254348754883, -0.07991430163383484, 0.3230353891849518, 0.04…	558.599	neuron	exc	L6
864691135718494001	0	[0.6097673177719116, 0.7938679456710815, -0.702649712562561, 1.1857701539993286, -0.6832256317138672, -1.6671395301818848, 0.8312393426895142, -0.8989364504814148, -0.027397572994232178, -0.23647241294384003, 0.4051814079284668, 0.2725558876991272, 0.025010354816913605, 0.166499525308609, -1.2397708892822266, -1.059168815612793, 0.06260617077350616, 0.413580060005188, 0.25203925371170044, 0.63844…	514.842	neuron	exc	L6
864691136020685048	0	[0.9331302642822266, 0.3835345208644867, -0.4048443138599396, -0.20852524042129517, 0.416357159614563, -1.0313085317611694, 1.2063621282577515, -0.6567305326461792, -0.7458170652389526, -0.6397837400436401, 0.6315565705299377, 0.24874454736709595, -0.46609678864479065, -0.40497827529907227, -1.0373586416244507, -1.7828855514526367, -0.2942315340042114, 0.06479331851005554, 0.08155548572540283, 0.…	442.858	neuron	exc	L5
864691135873621646	0	[0.7296632528305054, -0.40468451380729675, 0.540554940700531, 0.7259730100631714, -0.2500056326389313, -1.3539634943008423, -0.8672975301742554, -0.8234929442405701, -0.46133357286453247, 0.5177558064460754, -0.1758827120065689, 4.143081605434418e-05, 0.7295884490013123, 1.4275619983673096, -0.7149844169616699, -0.301902174949646, -0.35323649644851685, 0.869763195514679, -0.20084160566329956, 0.1…	147.591	neuron	exc	L23
864691135503079666	0	[0.39360541105270386, 1.019008994102478, -0.22661855816841125, 0.9366300106048584, -0.2093549370765686, -1.5003042221069336, 0.29021602869033813, -1.1203852891921997, -0.17857886850833893, 0.4751175045967102, 0.3069039583206177, 0.22555702924728394, -0.1005605086684227, 0.3204757571220398, -1.2352946996688843, -0.5803180932998657, 0.4226808249950409, 0.6115386486053467, -0.05156455934047699, 1.06…	583.747	neuron	exc	L6
864691135548506308	0	[0.995020866394043, 0.4790203869342804, -0.9245268702507019, 0.5490009188652039, -0.7981215119361877, -1.3676868677139282, 1.4392520189285278, -0.7851235270500183, -0.40728384256362915, -0.777094304561615, 0.39608660340309143, 0.4187581539154053, -0.025616444647312164, -0.4657190144062042, -0.9863758087158203, -1.9048855304718018, -0.08242863416671753, -0.1643075942993164, 0.3061676621437073, 0.3…	548.002	neuron	exc	L6
864691135724585899	0	[0.6043070554733276, -0.3695228099822998, 0.3680937886238098, 1.3946235179901123, -0.7379133105278015, -1.3646882772445679, -1.0573146343231201, -0.5034868717193604, 0.27953556180000305, 0.3761553168296814, -0.1753574162721634, 0.016335314139723778, 1.1081528663635254, 1.4337645769119263, -0.9953274726867676, 0.3491173982620239, -0.05291852355003357, 0.9707646369934082, 0.09327471256256104, 0.359…	121.656	neuron	exc	L23
864691135730233529	0	[1.2417336702346802, -0.1808255910873413, 0.013861612416803837, 0.11987675726413727, -0.02581094205379486, -1.5749672651290894, -0.324479341506958, -0.35573241114616394, 0.275429368019104, -0.3952169418334961, 0.5682055950164795, 0.666810154914856, 1.2762794494628906, 0.9960053563117981, -1.6477915048599243, -0.23305225372314453, 0.38588857650756836, 0.7507286071777344, 0.175466850399971, 1.00446…	267.166	neuron	inh
864691135692754111	0	[0.4848748743534088, -0.3455573320388794, 0.24245962500572205, 1.0174541473388672, 1.0562325716018677, -1.1597696542739868, 0.30631929636001587, -0.06269335001707077, -0.7312736511230469, -0.6423477530479431, -1.2789889574050903, 1.3052079677581787, 0.002677805721759796, 0.8195973634719849, -0.559971809387207, -1.5472509860992432, -0.6097099781036377, 0.7854303121566772, 0.32252663373947144, 0.48…	237.207	neuron	exc	L4
864691135644705007	0	[1.4382256269454956, -0.6985300779342651, 0.46324917674064636, -0.3939012587070465, 0.6047936081886292, -1.3360463380813599, -0.4423346221446991, -0.6970576643943787, -0.525587260723114, -1.1562247276306152, -0.16940726339817047, 1.0696903467178345, 1.2141926288604736, 1.3970054388046265, -0.6147207617759705, -1.1054303646087646, 0.0757293701171875, 0.7737869024276733, 0.7479698657989502, 0.12244…	312.624	neuron	inh
864691135590313995	0	[1.0232635736465454, -0.36342376470565796, 0.0431443527340889, 0.1448545902967453, 0.4840313792228699, -0.9666950702667236, -0.16466891765594482, -0.7440739870071411, -0.9764026403427124, 0.32273757457733154, -0.10125018656253815, 0.07676150649785995, 0.5964245796203613, 1.2259966135025024, -0.681592583656311, -0.9997722506523132, -0.6185765266418457, 0.7374781966209412, -0.45801398158073425, 0.1…	176.965	neuron	exc	L23
864691136312113981	0	[1.4362273216247559, -0.12890057265758514, -0.6016722321510315, -0.304118812084198, 0.291872501373291, -1.1451921463012695, 1.7295479774475098, 0.15736065804958344, -0.6944736242294312, -1.3198186159133911, 0.007173672318458557, 1.060176968574524, 0.12122725695371628, -0.5840775370597839, -1.3127837181091309, -2.153360366821289, -0.0971502959728241, 0.02296394109725952, 0.5394539833068848, 0.9448…	465.385	neuron	exc	L5
864691136966038734	0	[0.7557903528213501, 0.6345430016517639, -0.6158546209335327, 0.608250617980957, -0.4226987957954407, -1.2165943384170532, 0.18622973561286926, -1.5921090841293335, -0.9005303382873535, 0.19554352760314941, 0.3637279272079468, -0.2045738399028778, 0.19805864989757538, 0.8000629544258118, -0.5952774286270142, -1.3575654029846191, -0.19343894720077515, 0.6615091562271118, -0.3126143217086792, 0.257…	609.437	neuron	exc	L6
864691135508731657	0	[0.5268920660018921, 0.21585935354232788, -0.1645883321762085, 0.563832700252533, 0.5794217586517334, -1.0910661220550537, 0.06489797681570053, -0.8928417563438416, -0.8619638681411743, 0.17842096090316772, 0.04306851327419281, 0.28598207235336304, 0.1383238136768341, 0.795271635055542, -0.9059734344482422, -1.1177208423614502, -0.41468846797943115, 0.8998308181762695, -0.4991385042667389, 0.5032…	222.489	neuron	exc	L23
864691135122346023	0	[0.790311336517334, 0.6553333401679993, -0.018636196851730347, 0.7658944725990295, 0.7966768741607666, -1.1581363677978516, -0.1919761598110199, -0.7845966219902039, 0.06430608034133911, -0.6358387470245361, 0.6191499829292297, 0.20607678592205048, 0.5496217608451843, 0.5031803846359253, -1.0382449626922607, -0.8436689972877502, 0.19066059589385986, 0.7217657566070557, 0.44960302114486694, 0.3922…	517.229	reconstruction_issue
864691134917420554	0	[0.48480334877967834, 0.5792348980903625, -0.1434609293937683, 1.3562090396881104, -0.4542137384414673, -1.7760497331619263, 0.07410626113414764, -1.1982057094573975, -0.5445661544799805, -0.1573547124862671, -0.5875351428985596, 0.3206949234008789, 0.07488950341939926, 0.7836416363716125, -0.513261079788208, -1.2338340282440186, -0.02709883451461792, 0.7002189755439758, 0.352242112159729, 0.3689…	558.987	neuron	exc	L6
864691135998193354	0	[0.6313433647155762, 0.07451002299785614, -0.2531440556049347, 1.2407317161560059, 0.7522971034049988, -1.128972053527832, -0.021833419799804688, -0.5574285387992859, -0.6031721234321594, -0.5337426662445068, -0.8168782591819763, 0.702362596988678, 0.4059028923511505, 1.165238857269287, -0.31657442450523376, -1.567695140838623, -0.5749655961990356, 0.889599621295929, 0.15859469771385193, 0.212044…	211.806	reconstruction_issue
864691135807692317	0	[0.3426171839237213, 0.6011571884155273, -0.45109954476356506, 1.161044716835022, 1.005275011062622, -0.8474305868148804, 0.4690989553928375, -0.7174913287162781, -0.8031954765319824, -0.4431963264942169, -0.6379889845848083, 0.7614617347717285, -0.18209242820739746, 0.3547796607017517, -0.6270526051521301, -1.6141431331634521, -0.3587196469306946, 0.8618965744972229, -0.15790244936943054, 0.8108…	273.4	neuron	exc	L4
864691135207784825	0	[0.2118469774723053, -0.1459670215845108, 0.5599402785301208, 0.8916795253753662, 0.7187521457672119, -1.126747965812683, -0.045464888215065, -0.47116056084632874, -0.7728568315505981, 0.538790762424469, -0.5062017440795898, 0.32771819829940796, -0.3376711308956146, 0.7699893116950989, -0.7035077810287476, -0.7854587435722351, -0.5919767022132874, 0.6953088045120239, -0.24402591586112976, 0.19671…	197.066	neuron	exc	L23
864691135386499201	0	[1.5446867942810059, -0.04600851237773895, -0.06165584549307823, -0.3223993182182312, -0.16397008299827576, -1.1918150186538696, -0.7640419006347656, -0.8178017735481262, 0.29824626445770264, -0.12108208239078522, 0.7632896304130554, 0.19014650583267212, 1.5172656774520874, 1.3432198762893677, -1.2919334173202515, -0.12299567461013794, 0.38192084431648254, 0.8128035664558411, -0.17654678225517273…	281.233	neuron	inh
864691136577497108	0	[0.44004616141319275, 0.6748648881912231, -0.4002001881599426, 1.1612067222595215, 0.67610764503479, -0.8194651007652283, 0.38901564478874207, -0.9515568614006042, -0.7452681660652161, 0.03949582576751709, -0.3343350291252136, 0.4576515555381775, -0.037137337028980255, 0.5729236602783203, -0.5757536888122559, -1.3601679801940918, -0.33835166692733765, 0.8532292246818542, -0.15782728791236877, 0.9…	282.27	neuron	exc	L4
864691135462763326	0	[0.8978805541992188, 0.7485287189483643, -0.7555462718009949, 0.7063701152801514, -0.5665314793586731, -1.589376449584961, 0.9817967414855957, -1.215306282043457, -0.5022163987159729, -0.7117754817008972, 0.2574063539505005, 0.40323400497436523, 0.021741293370723724, 0.12132183462381363, -0.7322323322296143, -1.834702730178833, 0.08758115023374557, 0.14121347665786743, 0.4156070053577423, 0.30478…	583.742	neuron	exc	L6
864691135939934886	0	[0.5418741703033447, 0.6318393349647522, -1.0452368259429932, 0.7403053641319275, -0.8430977463722229, -1.6403175592422485, 1.1040242910385132, -1.2547991275787354, -0.6862969398498535, -0.9426665306091309, 0.4189964532852173, 0.49351364374160767, 0.009220026433467865, 0.05999111384153366, -0.7648979425430298, -1.7859325408935547, 0.011769279837608337, 0.3052293360233307, 0.30556994676589966, 0.1…	563.404	neuron	exc	L6
864691136024273977	0	[0.22007009387016296, -0.3424597382545471, 0.571100652217865, 0.8616605997085571, -0.7846668362617493, -1.3948287963867188, -1.1398441791534424, -0.6647241711616516, 0.24449023604393005, 0.598508358001709, 0.24030496180057526, 0.045705392956733704, 0.9316752552986145, 1.295950174331665, -1.0622878074645996, 0.7084344029426575, 0.16791179776191711, 0.9547051787376404, -0.1547076404094696, 0.280563…	128.295	neuron	exc	L23
864691135373673545	0	[0.48023292422294617, -0.33047619462013245, 0.09154631197452545, 0.6083195209503174, -0.6825982928276062, -1.8943508863449097, -0.5846047401428223, -0.794025719165802, -0.12415678799152374, -0.2749980688095093, 0.33350175619125366, 0.621760368347168, 0.992677628993988, 1.1264190673828125, -1.335158348083496, -0.17836454510688782, 0.26438555121421814, 0.9702723026275635, 0.15517352521419525, 0.437…	404.369	neuron	inh
864691135776756064	0	[0.8252617120742798, 0.3825671076774597, -0.336822509765625, 0.7012825608253479, -0.9096060395240784, -1.5539981126785278, 1.187648892402649, -0.5555609464645386, -0.10786719620227814, -0.6600046753883362, 0.4113658666610718, 0.2907693088054657, -0.21926501393318176, -0.4261314868927002, -0.976852297782898, -1.4560906887054443, -0.004401281476020813, -0.25558334589004517, 0.5542992949485779, 0.04…	566.643	neuron	exc	L6
864691135700261243	0	[-0.2285090535879135, -0.23454606533050537, 0.4969683587551117, 1.094523549079895, -1.0397862195968628, -1.4479838609695435, -1.031794548034668, -0.6387602090835571, 0.24772608280181885, 0.6205571889877319, 0.18145751953125, 0.15697360038757324, 0.6036009192466736, 0.9302219748497009, -1.2611216306686401, 0.897526204586029, 0.3818734884262085, 1.0583124160766602, -0.0999220758676529, 0.5297650098…	107.314	neuron	exc	L23
864691136811805811	0	[0.3144160211086273, -0.2131342887878418, 0.274593323469162, 0.85973060131073, 0.657081127166748, -1.2724401950836182, 0.07549026608467102, -0.5416331887245178, -0.9812060594558716, 0.11491698026657104, -0.4456663131713867, 0.4416637420654297, -0.0864080861210823, 0.8615127801895142, -0.7048028707504272, -1.183781385421753, -0.644497811794281, 0.771099328994751, -0.10121920704841614, 0.1356605440…	215.973	neuron	exc	L23
864691135751851656	0	[-0.048037443310022354, -0.006288381293416023, 0.13002391159534454, 1.046657681465149, -0.3036542236804962, -1.453852891921997, -1.0237129926681519, -0.5955431461334229, 0.4725605845451355, -0.3954484462738037, -0.12640215456485748, 0.8634881377220154, 0.8779553771018982, 1.0354199409484863, -1.1181066036224365, 0.4439234137535095, 0.4599156975746155, 1.264474868774414, 0.13791607320308685, 0.635…	53.7474	neuron	exc	L23
864691135269742757	0	[0.7289773225784302, -0.1656021922826767, 0.19030694663524628, 0.5654994249343872, -0.472182035446167, -1.5159494876861572, -0.82741379737854, -0.7392722368240356, 0.49746978282928467, 0.08039841055870056, 0.24261021614074707, 0.6197428703308105, 1.227733850479126, 1.298210859298706, -1.3593171834945679, 0.42085176706314087, 0.3827008903026581, 0.9111006259918213, 0.13987500965595245, 0.963988423…	321.762	neuron	inh
864691135462289053	1	[0.6522966623306274, 0.6435022354125977, -0.7329541444778442, 0.9794172048568726, 0.566343367099762, -0.9230755567550659, 1.3527270555496216, -0.44366753101348877, -0.9782339334487915, -0.8711133003234863, -0.8073196411132812, 0.7806559205055237, -0.395139217376709, -0.17418494820594788, -0.5093692541122437, -2.2817184925079346, -0.29499149322509766, 0.4804942309856415, 0.407461553812027, 0.79748…	329.214	neuron	exc	L5
864691135291735222	0	[0.6498962640762329, -0.6747285723686218, 0.14176273345947266, 1.4066470861434937, -0.4266127943992615, -1.6368204355239868, -0.7415924072265625, -0.13369569182395935, 0.018809571862220764, -0.4759185314178467, -0.9623857736587524, 0.8952964544296265, 1.2856552600860596, 1.5779352188110352, -0.9294862747192383, -0.25367507338523865, -0.23178935050964355, 1.0512657165527344, 0.2688579857349396, 0.…	93.0601	reconstruction_issue
864691135403716846	0	[0.8928476572036743, 0.8828649520874023, -0.915005624294281, 1.741890788078308, -0.4427030086517334, -1.601685881614685, 0.5526319742202759, -0.5743794441223145, 0.4562574028968811, -0.3884008526802063, -0.37346625328063965, 0.747546374797821, 0.6507945656776428, 0.5150097012519836, -1.3358862400054932, -0.9218485355377197, 0.16937889158725739, 0.6473957300186157, 0.2457939237356186, 1.3864318132…	384.2	neuron	exc	L4
864691135366925305	0	[0.8187971115112305, -0.5930620431900024, 0.739307165145874, 0.5436837673187256, -0.2828851044178009, -1.153616189956665, -1.015030026435852, -0.7144257426261902, -0.4685959815979004, 0.6418496966362, -0.2550215721130371, -0.09280882775783539, 0.7922280430793762, 1.4652531147003174, -0.6914677619934082, -0.200373113155365, -0.3502368927001953, 0.8780292272567749, -0.31126925349235535, 0.112647138…	148.647	neuron	exc	L23
864691135571282981	0	[0.05912409722805023, 0.3231421411037445, -0.6104661226272583, 1.1223533153533936, 0.6880174279212952, -0.7877717614173889, 0.970755934715271, -0.6205544471740723, -1.40101957321167, -0.7890937328338623, -0.9615832567214966, 0.8165145516395569, -0.432710200548172, 0.25322774052619934, -0.01796022057533264, -2.135319232940674, -0.5797751545906067, 0.7621847987174988, 0.2611525058746338, 0.24511684…	284.728	neuron	exc	L4
864691136194192360	0	[0.23542946577072144, 0.17689457535743713, -0.2956344187259674, 0.8417831659317017, 1.0267630815505981, -0.9380902051925659, 0.9304420948028564, -0.36998599767684937, -1.133331298828125, -0.5599639415740967, -0.6913614273071289, 0.9841738939285278, -0.43853893876075745, 0.08702131360769272, -0.6653835773468018, -1.8888647556304932, -0.4690471887588501, 0.7001190781593323, 0.13369251787662506, 0.6…	294.562	neuron	exc	L4
864691136039401214	0	[-1.1503523588180542, 0.13850341737270355, -0.18328115344047546, 1.3381876945495605, -1.3189419507980347, -1.5777761936187744, -0.468404084444046, -0.8023974299430847, -0.10689465701580048, 0.25909891724586487, 0.3315321207046509, 0.3436676263809204, 0.13174794614315033, 0.43055278062820435, -1.223604679107666, 0.810335099697113, 0.6330752372741699, 1.1205449104309082, 0.06235224008560181, 0.3781…	83.0696	neuron	exc	L23
864691135463524933	0	[-0.358521968126297, -0.5704556107521057, -0.8022977709770203, 1.0799956321716309, -0.18107585608959198, -1.1523829698562622, 0.32870739698410034, -0.2237929403781891, -1.3725875616073608, -1.5509577989578247, -0.6080130338668823, 1.2457689046859741, 0.9228209257125854, 0.8884736895561218, -0.32747146487236023, -1.367891550064087, -0.1697448492050171, 1.3232741355895996, 0.562164843082428, -0.000…	651.685	reconstruction_issue
864691135560820193	0	[1.5196987390518188, 0.021029310300946236, -0.07871347665786743, 0.7915332913398743, 0.23312459886074066, -1.5970795154571533, 0.9375721216201782, 0.2397332489490509, -0.004101134836673737, -0.6187814474105835, -0.1649237424135208, 0.6775779128074646, 0.44727808237075806, 0.18850547075271606, -1.4953197240829468, -1.5032336711883545, -0.19428333640098572, 0.11333128064870834, 0.5949479937553406, …	411.485	neuron	exc	L5
864691136273130686	0	[0.5895674228668213, -0.23845967650413513, 0.5167399048805237, 0.6258988976478577, 0.4195181131362915, -1.0466773509979248, -0.4807529151439667, -0.7489820718765259, -0.7309477925300598, 0.6401524543762207, -0.32248014211654663, 0.17313556373119354, 0.2944367527961731, 1.19290292263031, -0.6455477476119995, -0.6234521269798279, -0.48549699783325195, 0.8042881488800049, -0.41627731919288635, 0.286…	182.08	neuron	exc	L23
864691135681710276	0	[0.17809909582138062, -0.21651014685630798, -0.7888333797454834, 1.6185109615325928, -0.7718331217765808, -1.6947224140167236, -0.30294135212898254, -0.6712379455566406, -0.35480010509490967, -0.6900106072425842, -0.5888816118240356, 0.8959049582481384, 1.2366292476654053, 1.4282081127166748, -0.8668415546417236, -0.6054480671882629, -0.21672654151916504, 1.283214807510376, 0.07340026646852493, 0…	521.951	reconstruction_issue
864691135272375057	0	[0.2798894941806793, 0.71050626039505, -1.3233795166015625, 0.7916709780693054, 0.41123008728027344, -0.22925777733325958, 0.3410699963569641, -1.230104923248291, -1.211124062538147, -0.14803320169448853, 0.08312395215034485, -0.23570698499679565, 0.2849920988082886, 0.7277231812477112, -0.06937246769666672, -1.572368860244751, -0.6761299967765808, 1.1430245637893677, -0.9085954427719116, 0.03509…	252.651	reconstruction_issue
864691135945527844	0	[0.9134800434112549, -0.05957227945327759, -0.7051599025726318, 0.5721010565757751, 0.3826621174812317, -0.5219653248786926, 0.06746482849121094, -0.8954201340675354, -1.1608610153198242, 0.12578555941581726, -0.20986519753932953, -0.0474507138133049, 0.7295231223106384, 1.1988329887390137, -0.2621878981590271, -1.4291634559631348, -0.8419214487075806, 0.958168625831604, -0.7462515830993652, 0.24…	229.443	neuron	exc	L4
864691135590255371	0	[0.4440818130970001, 0.5769973397254944, -1.2086607217788696, 0.337364137172699, -1.3154221773147583, -1.2782174348831177, 1.0230345726013184, -1.2101775407791138, -0.3543046712875366, -0.16576574742794037, 1.5566529035568237, -0.21325750648975372, 0.05459253489971161, -0.17808187007904053, -1.2730047702789307, -0.8233532905578613, 0.19694283604621887, 0.2725309133529663, -0.15820223093032837, 0.…	682.638	neuron	exc	L6
864691135440474184	0	[0.545181393623352, -0.04077240824699402, -0.4560055732727051, 0.7688947916030884, 0.5757055282592773, -0.8792762756347656, 0.3477642834186554, -0.8591554760932922, -1.2722020149230957, -0.12724344432353973, -0.24328486621379852, 0.33411696553230286, 0.13790364563465118, 0.7808945178985596, -0.5337393283843994, -1.6711130142211914, -0.7944479584693909, 0.8791312575340271, -0.3685181438922882, 0.2…	268.415	neuron	exc	L4
864691135809444044	0	[0.6430618762969971, 0.002353586256504059, 0.4326670467853546, 0.6038941740989685, 0.36072641611099243, -1.3006105422973633, -0.3176105320453644, -0.9642662405967712, -0.7980485558509827, 0.44595420360565186, -0.4635276198387146, 0.30070823431015015, 0.16285991668701172, 1.1523897647857666, -0.6414932012557983, -0.8659301400184631, -0.3275594115257263, 0.7696457505226135, -0.21133515238761902, 0.…	191.761	neuron	exc	L23
864691135695967130	0	[0.4746731221675873, 0.061516061425209045, -0.7772461175918579, 1.5062702894210815, 0.23425628244876862, -1.2549152374267578, 0.5598828792572021, -0.27354902029037476, -0.4668791890144348, -1.2701841592788696, -1.1847258806228638, 1.4789085388183594, 0.5951585173606873, 0.6874697208404541, -0.6345056295394897, -1.6102755069732666, -0.4273155927658081, 1.0437871217727661, 0.28754448890686035, 0.97…	285.764	neuron	exc	L4
864691136039740670	0	[-0.06454002857208252, 0.5507786273956299, 0.013761878944933414, 1.424012303352356, 0.7335067987442017, -1.3197109699249268, 0.42587757110595703, -0.6436172723770142, -0.6280431151390076, -0.12379947304725647, -0.7989444136619568, 0.9890105128288269, -0.439532071352005, 0.4228074550628662, -0.6718586683273315, -1.283787488937378, -0.19694167375564575, 0.866623044013977, 0.23009157180786133, 0.825…	260.783	neuron	exc	L4
864691135345170591	0	[0.30001556873321533, 0.22206202149391174, -0.3980678617954254, 0.7944809198379517, 0.9066659808158875, -0.8096410036087036, 0.5979703664779663, -0.6518545150756836, -1.2035605907440186, -0.15251247584819794, -0.4827987551689148, 0.6379775404930115, -0.2508091628551483, 0.45065760612487793, -0.5611656904220581, -1.6597919464111328, -0.6069919466972351, 0.8093044757843018, -0.36402225494384766, 0.…	237.319	neuron	exc	L4
864691135454404202	0	[0.7921676635742188, -0.3703211545944214, 0.637997567653656, 0.3149862587451935, 0.1470649093389511, -1.3090603351593018, -0.6828521490097046, -0.7560476660728455, -0.4964275360107422, 0.4828075170516968, 0.08567392826080322, 0.1411592811346054, 0.6007614135742188, 1.2105051279067993, -0.9691649675369263, -0.36200666427612305, -0.24866360425949097, 0.8056907653808594, -0.2755625247955322, 0.29377…	174.588	neuron	exc	L23
864691135692948415	0	[0.5748194456100464, -0.2875329554080963, 0.49775758385658264, 0.8091093897819519, 0.03837539255619049, -1.3355967998504639, -0.5190993547439575, -0.7246133089065552, -0.7189920544624329, 0.4572509527206421, -0.2522197961807251, 0.0397263765335083, 0.32115694880485535, 1.095668911933899, -0.7877646684646606, -0.6719180345535278, -0.49844563007354736, 0.7693454623222351, -0.311972439289093, 0.0730…	182.595	neuron	exc	L23
864691135987311875	0	[0.10966776311397552, 0.5845220685005188, -0.8018225431442261, 1.2972787618637085, 0.516994297504425, -0.9540736675262451, 1.9836441278457642, 0.3606615960597992, -0.45578980445861816, -0.6116876602172852, -0.5196335911750793, 0.9677750468254089, -0.8463956713676453, -0.9173099398612976, -1.1503459215164185, -1.6427571773529053, -0.35169023275375366, 0.22673310339450836, 0.34980329871177673, 1.02…	349.374	neuron	exc	L5
864691135589395396	0	[1.948891043663025, 0.2983127534389496, -0.808467447757721, 0.5505825877189636, -0.17110198736190796, -1.23897385597229, 1.192021369934082, -0.0916227474808693, 0.15659306943416595, -1.2827937602996826, -0.3456864356994629, 0.7907516360282898, 0.7867312431335449, 0.05042097717523575, -1.1186325550079346, -1.9568138122558594, -0.12445646524429321, 0.022698625922203064, 0.6046900749206543, 0.865847…	449.235	neuron	exc	L6
864691135941150580	0	[0.0014500133693218231, 0.5905922651290894, -0.3537501096725464, 1.152076005935669, 0.31136834621429443, -1.223361611366272, 0.44260185956954956, -0.9548739194869995, -0.7827093601226807, 0.3962014317512512, -0.09539775550365448, 0.3620227575302124, -0.3547270596027374, 0.36491987109184265, -0.8839453458786011, -1.0511188507080078, -0.3085554838180542, 0.7783621549606323, -0.3535318374633789, 0.6…	266.847	neuron	exc	L4
864691135771658315	0	[0.39810696244239807, -0.13018354773521423, -0.10418608784675598, 1.4708070755004883, 0.3076576590538025, -1.5098596811294556, -0.22131744027137756, -0.5761821269989014, -0.5075394511222839, -0.28853151202201843, -1.0620126724243164, 0.8022024631500244, 0.5161070823669434, 1.3441013097763062, -0.5210443139076233, -0.9861168265342712, -0.6536926627159119, 1.0015356540679932, -0.019275933504104614,…	172.334	reconstruction_issue
864691135683260914	0	[0.5956348180770874, -0.2473132312297821, 0.2117321938276291, 0.8414551615715027, 0.1025097519159317, -2.0323984622955322, 0.006208702921867371, -0.5219077467918396, -0.2596232295036316, -0.7915334105491638, -0.48674917221069336, 1.2980051040649414, 0.6159597635269165, 0.9809331297874451, -1.1743981838226318, -0.9499124884605408, -0.05876880884170532, 0.8581493496894836, 0.5978832244873047, 0.511…	522.886	neuron	exc	L6
864691136023774265	0	[0.8158149719238281, 0.5353772044181824, -0.16795015335083008, 0.3222392201423645, 0.8757860064506531, -0.9695135354995728, 0.45791465044021606, -1.0502811670303345, -0.9924685955047607, -0.3380894362926483, -0.1463235765695572, 0.5808476805686951, -0.05618595331907272, 0.5580013394355774, -0.6174553036689758, -1.7806503772735596, -0.09002366662025452, 0.6455975770950317, 0.13322453200817108, 0.7…	298.977	neuron	exc	L4
864691135385229141	0	[-0.2834870219230652, 0.17689728736877441, 0.10364870727062225, 1.2456341981887817, -1.1570216417312622, -1.6380383968353271, -0.8820537328720093, -0.8324650526046753, 0.4656962752342224, 0.4519374966621399, 0.2852499485015869, 0.3040488362312317, 0.6778942942619324, 0.9605154395103455, -1.2656148672103882, 0.9403560757637024, 0.6698816418647766, 0.9712173342704773, -0.012851811945438385, 0.62298…	83.949	neuron	exc	L23
864691136754874222	0	[1.3448454141616821, 0.14094103872776031, -0.4091247022151947, 0.20363135635852814, 0.5441582798957825, -1.161800742149353, 1.856086015701294, 0.4897025525569916, -0.2436133772134781, -1.3242563009262085, -0.5378375053405762, 1.3388265371322632, -0.16702324151992798, -0.7510800957679749, -1.244075059890747, -2.0889763832092285, -0.1199357807636261, -0.15812477469444275, 0.7232187986373901, 1.1417…	450.386	neuron	exc	L5
864691135570666477	0	[1.0932825803756714, -0.7697083950042725, 0.24825122952461243, 0.32672885060310364, 0.6692355275154114, -1.2042754888534546, -0.20028626918792725, -0.37992480397224426, -0.8850322961807251, -0.38162726163864136, -0.6278836727142334, 0.5240440368652344, 0.7980515360832214, 1.4772388935089111, -0.4761061370372772, -1.269458532333374, -0.7315859794616699, 0.7450181841850281, 0.11974527686834335, -0.…	191.378	neuron	exc	L23
864691136922771940	0	[1.0646449327468872, 0.7553397417068481, -0.23866671323776245, 1.4835782051086426, 0.5511863231658936, -1.2569799423217773, 0.5230176448822021, -0.1509019136428833, 0.6562047600746155, -0.842514157295227, -1.0462030172348022, 1.4629484415054321, 0.4374750852584839, 0.2898133397102356, -1.1324585676193237, -1.0035173892974854, 0.2657100558280945, 0.7061880230903625, 0.7036939859390259, 1.887379288…	307.067	neuron	exc	L4
864691135989890952	0	[1.9415360689163208, -0.43177279829978943, -0.28891634941101074, -0.7156012058258057, 0.4392853379249573, -0.9790191650390625, -0.28154826164245605, -0.14705868065357208, 0.5244836211204529, -0.956391453742981, 0.20981663465499878, 1.1298253536224365, 1.9207701683044434, 1.4022576808929443, -1.387054204940796, -0.12308770418167114, 0.3148670196533203, 0.6891530156135559, 0.20610561966896057, 1.28…	80.6732	neuron	inh
864691135099839264	0	[-0.002638518810272217, 0.34508034586906433, -0.3242994546890259, 1.5764979124069214, 0.8596019744873047, -1.0156553983688354, 0.8931901454925537, -0.2076365053653717, -0.7322296500205994, -0.39708900451660156, -0.8175633549690247, 1.1512870788574219, -0.42407020926475525, 0.08673786371946335, -0.7698104381561279, -1.6136596202850342, -0.4722942113876343, 0.8220465183258057, 0.16692717373371124, …	260.234	neuron	exc	L4
864691135427661042	0	[-0.8599698543548584, 0.07786617428064346, 0.0734289139509201, 1.3134121894836426, -1.0357108116149902, -1.5314399003982544, -0.6867038011550903, -0.5041221976280212, 0.3143107295036316, 0.39212191104888916, 0.21324162185192108, 0.4153643846511841, 0.3088836371898651, 0.5660171508789062, -1.3745497465133667, 1.077099323272705, 0.6803820133209229, 1.022788405418396, 0.06968531012535095, 0.60128760…	76.0494	neuron	exc	L23
864691136951561439	0	[0.1911158263683319, -0.2815511226654053, 0.7950888872146606, 0.7452281713485718, 0.05590224266052246, -1.208195447921753, -0.5999201536178589, -0.8372469544410706, -0.5164696574211121, 0.7546459436416626, 0.12554816901683807, 0.015723859891295433, 0.016085311770439148, 0.9012302756309509, -0.8707647323608398, -0.1572510004043579, -0.3766881227493286, 0.7440376281738281, -0.2596701681613922, 0.09…	175.199	neuron	exc	L23
864691135406155762	0	[0.17277392745018005, 0.6780800819396973, -0.010786830447614193, 1.7486034631729126, 0.7476522326469421, -1.3394020795822144, 0.864627480506897, -0.007919378578662872, 0.19233910739421844, -0.313831090927124, -0.8166171312332153, 1.2157611846923828, -0.5298687815666199, -0.12512575089931488, -1.1323354244232178, -1.065378189086914, -0.1387169063091278, 0.4781169295310974, 0.5143427848815918, 1.29…	306.432	neuron	exc	L4
864691135560514017	0	[0.9554945230484009, -0.4779609143733978, -0.183791384100914, 0.8136643767356873, 0.34801530838012695, -1.136839747428894, -0.1922799050807953, -0.3885590732097626, -0.8084086179733276, -0.04535233974456787, -0.2827666997909546, 0.09561256319284439, 0.7801520228385925, 1.2658659219741821, -0.715837836265564, -1.1724274158477783, -0.9097567796707153, 0.7650999426841736, -0.39171066880226135, -0.07…	211.471	neuron	exc	L23
864691135939333121	0	[0.9180607795715332, 0.06744646281003952, -0.3556106388568878, 0.08764851093292236, 1.0443053245544434, -0.40658241510391235, 0.21000398695468903, -0.8816591501235962, -1.2801542282104492, -0.6351282596588135, 0.0493495836853981, 0.11666198819875717, 0.4105950891971588, 0.7537010908126831, -0.09620867669582367, -1.9382953643798828, -0.6231826543807983, 0.700368344783783, -0.11882433295249939, -0.…	294.633	reconstruction_issue
864691136175084806	0	[0.3456950783729553, -0.12633837759494781, -0.3076876103878021, 0.9340978860855103, -0.5403313040733337, -1.5127829313278198, -0.8646256923675537, -1.3637775182724, -0.40725797414779663, -0.5723832845687866, 0.21125836670398712, 0.49566152691841125, 1.3342894315719604, 1.505606770515442, -0.667438268661499, -0.44383132457733154, 0.06465817987918854, 1.2312827110290527, 0.15804427862167358, 0.1942…	486.677	reconstruction_issue
864691135975633475	0	[1.1011483669281006, 0.1400054544210434, 0.03904961049556732, 0.437107652425766, 0.6569651961326599, -1.272496223449707, 1.4238286018371582, 0.312529981136322, -0.3587046265602112, -0.697811484336853, -0.17658628523349762, 0.7318825721740723, -0.4616546928882599, -0.6614816188812256, -1.4668715000152588, -1.73995041847229, -0.22717222571372986, -0.04498818516731262, 0.5833475589752197, 0.80582189…	383.769	neuron	exc	L5
864691134964449311	0	[0.8238542079925537, -0.40060147643089294, 0.48894134163856506, 0.8040377497673035, 0.23833976686000824, -1.3911885023117065, -0.5008920431137085, -0.5698595643043518, -0.4572916626930237, 0.327189564704895, -0.47254449129104614, 0.5050736665725708, 0.6601272821426392, 1.317989706993103, -0.928490161895752, -0.6018843054771423, -0.3871750831604004, 0.9005357623100281, -0.12399417161941528, 0.6140…	173.64	neuron	exc	L23
864691135292171446	0	[1.5211912393569946, -0.4000152349472046, -0.0013230210170149803, -0.021587494760751724, 0.06130130589008331, -1.3942161798477173, -0.5125893354415894, -0.47516658902168274, 0.1524391770362854, -0.610185980796814, 0.2528701424598694, 0.7066848874092102, 1.6996777057647705, 1.439881682395935, -1.3611220121383667, -0.2826375365257263, 0.30534833669662476, 0.8995175957679749, 0.3230394721031189, 0.7…	105.032	neuron	inh
864691135687216352	0	[1.1982008218765259, -0.7802078723907471, -0.03185150772333145, -0.1401771754026413, 0.46060746908187866, -1.3139498233795166, 0.18893566727638245, -0.3482133448123932, -0.6746911406517029, -1.8311512470245361, -0.3593901991844177, 1.8180309534072876, 1.18122398853302, 1.0752018690109253, -0.7910747528076172, -1.5195410251617432, -0.018543794751167297, 0.7622135281562805, 0.7568956613540649, 0.63…	525.855	neuron	exc	L6
864691135385338965	0	[-0.6291031837463379, -0.18583820760250092, 0.3003491163253784, 1.001032829284668, -1.0721404552459717, -1.5384217500686646, -0.9643188714981079, -0.6658149361610413, 0.09414821118116379, 0.3977090120315552, 0.01604430377483368, 0.4185602068901062, 0.5693556070327759, 0.9608964323997498, -1.1030735969543457, 0.9414084553718567, 0.5860812664031982, 1.1387765407562256, 0.032072365283966064, 0.44159…	90.5356	neuron	exc	L23
864691135360258631	0	[0.578479528427124, 0.05983959138393402, 0.20874717831611633, 0.95236736536026, 0.5769794583320618, -1.2421157360076904, 0.0036625266075134277, -0.8549401760101318, -0.9407926797866821, -0.11017856001853943, -0.6151010990142822, 0.4324653148651123, 0.08141224831342697, 0.9315484166145325, -0.46861952543258667, -1.4915013313293457, -0.5367537140846252, 0.7337369918823242, 0.13825646042823792, 0.16…	242.588	neuron	exc	L23
864691135855636014	0	[-0.28449130058288574, -0.3148760497570038, -0.6699690818786621, 1.3791513442993164, -0.3867972493171692, -1.375956654548645, -0.3443106710910797, -0.8609254360198975, -0.6690201759338379, -1.366308331489563, -0.7160317897796631, 1.301629662513733, 0.8833290338516235, 1.1988615989685059, -0.19301876425743103, -0.9448040127754211, -0.1738830804824829, 1.2702655792236328, 0.3320987820625305, 0.0060…	568.839	reconstruction_issue
864691136436412062	0	[0.35561612248420715, 0.280710905790329, -0.34245944023132324, 0.9106408953666687, 0.6290282011032104, -0.957923412322998, 0.33319729566574097, -0.9143534302711487, -1.0514307022094727, 0.06385451555252075, -0.3832470774650574, 0.47316187620162964, -0.08938891440629959, 0.7610070705413818, -0.575834333896637, -1.3829116821289062, -0.5546685457229614, 0.9286138415336609, -0.33061644434928894, 0.55…	233.93	neuron	exc	L4
864691136923076580	0	[0.2031923532485962, -0.012157982215285301, -0.3192794620990753, 1.0294642448425293, 0.0426243394613266, -1.5147649049758911, 0.15469732880592346, -1.0174152851104736, -1.219590663909912, -0.2941528856754303, -0.22742117941379547, 0.34506696462631226, 0.1463315784931183, 0.7997251152992249, -0.6002389788627625, -1.554990530014038, -0.4709283709526062, 0.9344433546066284, 0.021747469902038574, -0.…	569.264	neuron	exc	L6
864691136020247288	0	[1.2636752128601074, 0.14385473728179932, -0.3882540762424469, 0.7783631086349487, -0.36240890622138977, -1.670611023902893, 1.4129869937896729, 0.12203288078308105, 0.11354400217533112, -1.0048798322677612, -0.0320664644241333, 0.8630499839782715, 0.1464100182056427, -0.31040439009666443, -1.4847315549850464, -1.6057462692260742, -0.04753434658050537, -0.07118076086044312, 0.7371119260787964, 0.…	560.071	neuron	exc	L6
864691135593504043	0	[1.0677716732025146, 0.5504359602928162, -0.46064022183418274, 0.7474731206893921, 0.25346457958221436, -1.0702153444290161, 1.6325132846832275, 0.01987224631011486, -0.16752929985523224, -0.6883167028427124, -0.062050387263298035, 0.4679950475692749, -0.4505758583545685, -0.8071146607398987, -1.09743332862854, -1.813190221786499, -0.17747390270233154, -0.2517603635787964, 0.5832099914550781, 0.6…	393.907	neuron	exc	L5
864691135510437840	0	[-0.031022772192955017, -0.23616015911102295, 0.6773983240127563, 1.3628008365631104, -0.7531378865242004, -1.3322666883468628, -1.1338367462158203, -0.3610720932483673, 0.6949257850646973, 0.5992954969406128, 0.06433945894241333, 0.27086442708969116, 0.7231817841529846, 0.9402617812156677, -1.3368985652923584, 1.061703085899353, 0.35176345705986023, 1.008180856704712, 0.08355671912431717, 0.7618…	98.2686	neuron	exc	L23
864691135748543785	0	[1.245673418045044, 0.5583463907241821, -0.7291312217712402, 0.6353626847267151, 0.7299060225486755, -0.976830005645752, 1.0650655031204224, -0.4975089132785797, -0.7744859457015991, -1.0251744985580444, -0.5435032248497009, 0.7749837040901184, 0.13442236185073853, 0.0809982493519783, -0.7417935132980347, -2.2651076316833496, -0.16665056347846985, 0.3821874260902405, 0.31315749883651733, 0.938858…	324.61	neuron	exc	L5
864691136487237650	0	[0.6048699617385864, -0.33436867594718933, 0.8463099002838135, 0.6886405348777771, 0.7523484826087952, -1.2768934965133667, -0.2968697249889374, -0.3928990066051483, -0.594805896282196, 0.35408467054367065, -0.6116925477981567, 0.5014803409576416, 0.04675476625561714, 0.9580400586128235, -0.7924816608428955, -0.8217048048973083, -0.4113449454307556, 0.65193772315979, 0.05895351618528366, 0.273439…	197.693	neuron	exc	L23
864691135403770094	0	[0.4508046805858612, -0.5576500296592712, 0.5535329580307007, 1.1834608316421509, -0.7817981243133545, -1.416467547416687, -1.1189863681793213, -0.6676663756370544, -0.08645427227020264, 0.5134999752044678, -0.29201841354370117, 0.048442497849464417, 0.9498204588890076, 1.482557773590088, -0.7837828397750854, 0.19598287343978882, -0.2118644416332245, 0.9171645045280457, -0.04509377479553223, 0.22…	131.672	neuron	exc	L23
864691135491336434	0	[0.8309594392776489, -0.24388545751571655, -0.24714525043964386, 0.20103706419467926, 0.5647016763687134, -1.2629481554031372, 0.0029546022415161133, -0.4604472517967224, -0.2722402811050415, -1.653116226196289, -0.03659270703792572, 1.583674430847168, 1.179834246635437, 1.0094884634017944, -0.9330503940582275, -1.2075164318084717, 0.20465700328350067, 1.0549699068069458, 0.6398786306381226, 0.76…	337.01	neuron	inh
864691135995044298	0	[0.13944382965564728, 0.1419038474559784, -0.35034164786338806, 0.5084291100502014, 1.089760184288025, -0.6422905921936035, 1.7789779901504517, 0.28259268403053284, -0.9806398153305054, -0.5986456274986267, -0.4760373830795288, 0.9539586305618286, -1.0807327032089233, -0.8588765859603882, -0.8928327560424805, -1.780688762664795, -0.5281972885131836, 0.16391916573047638, 0.2412446141242981, 0.6716…	368.544	neuron	exc	L5
864691134988443770	0	[0.2604447305202484, -0.02105962671339512, -0.40771815180778503, 1.1385279893875122, -0.1743442863225937, -1.7219823598861694, -0.36591121554374695, -0.8152673244476318, -0.11289320886135101, -0.9402497410774231, -0.38801753520965576, 1.2975441217422485, 0.9910079836845398, 1.2588468790054321, -0.9326996803283691, -0.5328012704849243, 0.19903358817100525, 1.2363548278808594, 0.41480305790901184, …	86.3718	reconstruction_issue
864691135639001915	0	[1.1714226007461548, 0.3689897358417511, -0.761667013168335, 0.5789614915847778, 0.9626608490943909, -0.6461299061775208, 1.166225790977478, -0.26556333899497986, -0.838874876499176, -0.7777760028839111, -0.9548513889312744, 0.9421908259391785, 0.08793206512928009, 0.10195180028676987, -0.6216453313827515, -2.1296756267547607, -0.42061203718185425, 0.5074273347854614, 0.14856663346290588, 1.17086…	297.781	neuron	exc	L4
864691135575092510	0	[0.5414892435073853, -0.014920631423592567, -0.2982379198074341, 0.6523597240447998, 0.4768744111061096, -1.3283592462539673, 0.3043898642063141, -0.8259026408195496, -1.2371013164520264, -0.3457615375518799, -0.26583266258239746, 0.3482714891433716, 0.22185051441192627, 0.8197862505912781, -0.6698383092880249, -1.616274118423462, -0.4808383584022522, 0.8043479323387146, 0.009724140167236328, 0.0…	592.51	neuron	exc	L6
864691135876334163	0	[1.3067389726638794, 0.24609972536563873, -0.1114376112818718, 0.3425648510456085, 0.10415668785572052, -1.7319071292877197, 0.554741621017456, -0.8630066514015198, -0.2643989324569702, -0.8919932246208191, 0.033996373414993286, 0.8718981146812439, 0.37047818303108215, 0.5327037572860718, -0.8888599872589111, -1.7238647937774658, -0.028378993272781372, 0.26331576704978943, 0.6010087728500366, 0.5…	553.59	neuron	exc	L6
864691135681989828	0	[0.9361639022827148, -0.8216786980628967, 0.22175326943397522, 0.8250432014465332, 0.2776486873626709, -1.5201712846755981, -0.2947033941745758, -0.04308030754327774, -0.40152162313461304, -0.9820724725723267, -1.0430474281311035, 1.328908920288086, 1.232204794883728, 1.5835113525390625, -0.8357398509979248, -0.9419191479682922, -0.3391883969306946, 0.9921070337295532, 0.5943804979324341, 0.41602…	519.286	reconstruction_issue
864691135134709273	0	[-0.19726362824440002, -0.2818795144557953, -0.280142605304718, 1.4161537885665894, -0.89859539270401, -1.5322805643081665, -0.8216475248336792, -0.5926687717437744, -0.06091822683811188, -0.218107208609581, -0.3977469801902771, 0.7714113593101501, 1.1457955837249756, 1.2094422578811646, -1.0976485013961792, 0.2329256534576416, 0.2609799802303314, 1.419628381729126, -0.04031708836555481, 0.755102…	70.5089	neuron	exc	L23
864691135385279061	0	[-1.1118412017822266, -0.21147577464580536, -0.07050527632236481, 1.4440096616744995, -0.8463602066040039, -1.4807571172714233, -0.5817985534667969, -0.5469159483909607, -0.2648630142211914, -0.39287856221199036, -0.22636564075946808, 0.9212018251419067, 0.43431389331817627, 0.7577128410339355, -0.8854013681411743, 0.35186007618904114, 0.4186132848262787, 1.307180404663086, 0.2756946086883545, 0.…	60.7175	neuron	exc	L23
864691135505793476	0	[0.8610777854919434, 0.9588393568992615, -0.3311128318309784, 0.7681777477264404, -0.32428884506225586, -1.5321941375732422, 0.5984103679656982, -1.3461825847625732, -0.29028499126434326, -0.22175371646881104, 0.20407725870609283, 0.32601410150527954, -0.08605354279279709, 0.2932162582874298, -0.8115500211715698, -1.404430627822876, 0.3265419006347656, 0.27556005120277405, 0.4870845675468445, 0.6…	577.798	neuron	exc	L6
864691134988775034	0	[0.6063774824142456, -0.6239803433418274, 0.16641740500926971, 0.621908962726593, -0.01266036182641983, -1.7537251710891724, -0.12982746958732605, -0.5147772431373596, -0.7418904900550842, -1.1595733165740967, -0.7249412536621094, 1.3959258794784546, 0.9379293322563171, 1.1857844591140747, -0.8791289329528809, -1.1429517269134521, -0.02561056613922119, 1.0326430797576904, 0.6229825019836426, 0.32…	289.509	reconstruction_issue
864691136311738941	1	[0.4735836684703827, 0.006676031276583672, -0.13718950748443604, 0.5235278010368347, -0.055862292647361755, -1.6876527070999146, -0.08009357750415802, -0.4824042320251465, 0.47215813398361206, -0.7984883785247803, 0.39561253786087036, 1.430881142616272, 0.910129189491272, 0.7012112140655518, -1.7084131240844727, -0.006544008851051331, 0.5860651731491089, 0.8203740119934082, 0.47460389137268066, 1…	68.9766	neuron	inh
864691135988299008	0	[1.1935210227966309, -0.41264721751213074, -0.11024564504623413, 0.7709954380989075, 0.5068566203117371, -1.4548938274383545, 0.21022841334342957, -0.10191839933395386, -0.44914519786834717, -0.4575995206832886, -0.36344558000564575, 0.7671173810958862, 0.8107991218566895, 1.0942732095718384, -1.204265832901001, -1.3083291053771973, -0.5369943976402283, 0.6713200211524963, 0.1437930166721344, 0.6…	380.203	neuron	exc	L23
864691135847918430	0	[0.7713559865951538, -0.6046292185783386, 0.12288352847099304, 0.8436024785041809, 0.7886922359466553, -1.072383999824524, -0.05144338309764862, -0.23059603571891785, -1.0304030179977417, -0.41080933809280396, -0.8952430486679077, 0.6179824471473694, 0.5115509629249573, 1.1900935173034668, -0.37064510583877563, -1.5212762355804443, -0.960719108581543, 0.814586341381073, -0.014757566154003143, -0.…	191.444	neuron	exc	L23
864691135012476662	0	[0.21284708380699158, -0.15707075595855713, -0.5821549892425537, 1.2697535753250122, -0.8125307559967041, -1.7430351972579956, -0.5716432332992554, -1.045080304145813, -0.30924713611602783, -0.7045102119445801, -0.48817694187164307, 1.0376843214035034, 1.2416707277297974, 1.4987441301345825, -0.745063066482544, -0.5182162523269653, 0.05512556433677673, 1.304434061050415, 0.14588508009910583, 0.57…	641.601	reconstruction_issue
864691136546958498	0	[-0.45643898844718933, -0.46366238594055176, -0.0027111023664474487, 0.9304826855659485, 0.1266239434480667, -1.6508018970489502, 0.08928272128105164, -0.2805829644203186, -0.7187272906303406, -1.3451385498046875, -0.7032576203346252, 1.6690621376037598, 0.4404495358467102, 0.9196372032165527, -0.5591515302658081, -0.7771193981170654, 0.1325112283229828, 1.0730184316635132, 0.8798366785049438, -0…	68.9363	neuron	inh
864691135012912886	0	[0.8918900489807129, 0.3584396541118622, -0.2697608768939972, 0.9556748867034912, 1.1784409284591675, -0.5470759868621826, 0.6751670837402344, -0.2447156310081482, -0.8881571888923645, -0.20616571605205536, -0.8659040927886963, 0.5608533620834351, -0.030849583446979523, 0.46353989839553833, -0.5387972593307495, -1.7669212818145752, -0.5399320125579834, 0.6168712973594666, -0.0007841885089874268, …	271.353	neuron	exc	L4
864691135568877190	0	[0.44668081402778625, 0.5354200005531311, -0.8113569021224976, 0.9994784593582153, 1.0014322996139526, -0.5198090076446533, 1.2494875192642212, -0.2217293530702591, -0.8003297448158264, -0.49646177887916565, -0.6348984837532043, 0.9572796821594238, -0.3302100896835327, -0.0952785387635231, -0.7439577579498291, -1.7262694835662842, -0.4357537031173706, 0.6362977027893066, -0.07527385652065277, 1.2…	303.842	neuron	exc	L4
864691135544423464	0	[0.7920705080032349, 0.8270705938339233, -0.891039252281189, 0.8437926769256592, -0.5993629097938538, -1.2660298347473145, 0.626437783241272, -1.3734394311904907, -0.6276967525482178, -0.16666407883167267, 0.38787007331848145, -0.2264743149280548, 0.07181857526302338, 0.5053648352622986, -0.5321000814437866, -1.5548267364501953, -0.0840114951133728, 0.29407280683517456, 0.01948465406894684, 0.046…	577.136	neuron	exc	L6
864691136535199650	0	[0.267661988735199, 0.15599645674228668, -0.36971619725227356, 0.6703776717185974, 0.9150235056877136, -0.9898004531860352, 1.4903924465179443, -0.03548887372016907, -1.079417109489441, -0.6962319612503052, -0.46409499645233154, 1.0094655752182007, -0.7574321031570435, -0.4530109465122223, -0.9404798746109009, -1.9360284805297852, -0.4435780644416809, 0.40654826164245605, 0.3080933690071106, 0.71…	342.906	neuron	exc	L5
864691135526356571	0	[1.5199187994003296, 0.03492303192615509, -0.3914530873298645, 0.4624249339103699, -0.23278529942035675, -1.4588383436203003, 1.1596685647964478, -0.24363163113594055, -0.4228382110595703, -1.1237430572509766, -0.37101006507873535, 0.7305229306221008, 0.39585137367248535, 0.016694359481334686, -0.8628832101821899, -2.2170400619506836, -0.233193039894104, 0.03579409420490265, 0.6568615436553955, 0…	600.71	neuron	exc	L6
864691135700266619	0	[1.3882864713668823, 0.8578267097473145, -0.9924731254577637, 1.0404505729675293, 0.7193237543106079, -0.8186591863632202, 1.0881792306900024, -0.0691104456782341, 0.34350427985191345, -0.8860507011413574, -0.7509768009185791, 1.1146349906921387, 0.49101021885871887, 0.08332789689302444, -1.0560756921768188, -1.4209396839141846, -0.06061798334121704, 0.4505528211593628, 0.3329935669898987, 1.6980…	318.138	neuron	exc	L4
864691135939278593	0	[0.11049064993858337, 0.8660154938697815, -0.7419484257698059, 1.6162941455841064, 0.529283344745636, -1.204654335975647, 0.7938289642333984, -0.38487112522125244, 0.150420680642128, -0.5100252628326416, -0.5900819301605225, 1.2755610942840576, -0.12604466080665588, 0.07937117666006088, -1.030970573425293, -0.9902463555335999, -0.07069319486618042, 0.8455857038497925, 0.05984463170170784, 1.44092…	314.885	neuron	exc	L4
864691135577339844	0	[0.7641727924346924, 0.22803053259849548, -0.5530180931091309, 1.1432262659072876, 0.8740636706352234, -1.1052727699279785, 1.1727389097213745, 0.14636598527431488, -0.5768484473228455, -0.8149360418319702, -0.87373948097229, 1.249678373336792, 0.06727708131074905, 0.07295862585306168, -1.0456576347351074, -1.8131740093231201, -0.38132357597351074, 0.5954772233963013, 0.3311675786972046, 1.270786…	326.807	neuron	exc	L4
864691135754094285	0	[-0.08083552867174149, -0.11531263589859009, -0.7304405570030212, 1.4909722805023193, -0.5637539029121399, -1.5699750185012817, -0.3994794189929962, -1.0512701272964478, -0.45413869619369507, -1.232382893562317, -0.4875798225402832, 1.1452549695968628, 1.1520166397094727, 1.4610933065414429, -0.3487134575843811, -0.8161008954048157, -0.11060208082199097, 1.2584843635559082, 0.4367157518863678, 0.…	563.74	reconstruction_issue
864691136723562749	0	[0.37391963601112366, -0.2853415906429291, 0.047176994383335114, 1.207724690437317, 0.5671092867851257, -1.4040744304656982, -0.007098272442817688, -0.44471243023872375, -0.7401203513145447, -0.19291429221630096, -0.835456132888794, 0.874384880065918, 0.2722724974155426, 1.116413950920105, -0.7205140590667725, -1.1894137859344482, -0.6483306884765625, 0.9923098683357239, -0.06531104445457458, 0.3…	224.101	neuron	exc	L23
864691135780802128	0	[0.5655384063720703, 0.38647595047950745, -0.5184211134910583, 0.48064786195755005, 0.4612891674041748, -0.9542700052261353, 1.8947348594665527, -0.08287762105464935, -0.798285961151123, -1.1023812294006348, -0.3292888402938843, 0.9788190722465515, -0.8175693154335022, -0.977995753288269, -0.821412205696106, -2.2141857147216797, -0.1926388144493103, 0.019137874245643616, 0.708815336227417, 0.6788…	386.45	neuron	exc	L5
864691135415503802	0	[1.282699704170227, 0.6892112493515015, -0.8553069233894348, 0.20908671617507935, -0.2906606197357178, -1.011832356452942, 0.5458983182907104, -1.3160477876663208, -0.5276253819465637, -0.46990686655044556, 0.8563647270202637, -0.40495431423187256, 0.4491446018218994, 0.429332435131073, -0.5238689184188843, -1.5621025562286377, -0.16817504167556763, 0.10048405826091766, 0.07402614504098892, -0.07…	632.926	reconstruction_issue
864691135293350924	0	[1.5255602598190308, 0.055268704891204834, -0.2776211202144623, 0.6003340482711792, 0.3241540789604187, -1.31699538230896, -0.1585596203804016, -0.625304639339447, -0.3973798155784607, -0.5054444074630737, -0.13573522865772247, 0.24985557794570923, 1.1170668601989746, 1.180168867111206, -0.9421989917755127, -1.456453800201416, -0.2698933780193329, 0.8199540972709656, 0.11003750562667847, 0.417266…	516.316	neuron	exc	L6
864691135590329611	0	[0.31389108300209045, -0.27952319383621216, 0.2449665367603302, 0.5297726392745972, -1.1115145683288574, -1.3713480234146118, -1.1402554512023926, -0.9078754782676697, 0.1742887794971466, 0.4437140226364136, 0.25321483612060547, 0.1796385794878006, 1.1790276765823364, 1.364359974861145, -1.0521392822265625, 0.7185084223747253, 0.4657214879989624, 1.106649398803711, -0.13064970076084137, 0.5965247…	95.7801	neuron	exc	L23
864691135303361703	0	[-0.07464379072189331, -0.21338769793510437, 0.06867412477731705, 0.6737393736839294, -0.07168048620223999, -1.8145437240600586, -0.08711275458335876, -0.5357126593589783, -0.1288767009973526, -1.0288580656051636, 0.05257841944694519, 1.5678049325942993, 0.5782027244567871, 0.6805434226989746, -1.2595726251602173, -0.426089882850647, 0.4512295126914978, 0.9620369076728821, 0.600348711013794, 0.66…	421.92	neuron	inh
864691135576932869	0	[0.36911723017692566, 0.5196138024330139, -0.5107991099357605, 1.9086302518844604, 0.3898218870162964, -1.3152918815612793, 0.48857638239860535, -0.2756241261959076, -0.0496598482131958, -0.21458081901073456, -0.9795413017272949, 1.033208966255188, 0.18661201000213623, 0.5762245655059814, -0.9766433238983154, -0.927603542804718, -0.29928499460220337, 0.9623202681541443, 0.09116990864276886, 1.309…	330.526	neuron	exc	L4
864691135740573291	0	[0.3840773105621338, 0.012903925031423569, -0.14969679713249207, 0.857948899269104, 0.6539650559425354, -1.1728557348251343, 0.30608734488487244, -0.7615000605583191, -1.1280595064163208, -0.3326397240161896, -0.392960786819458, 0.6411425471305847, -0.005962885916233063, 0.713317334651947, -0.5911244750022888, -1.7163317203521729, -0.5611355304718018, 0.8000898361206055, -0.07692296802997589, 0.2…	605.734	neuron	exc	L4
864691135937480964	0	[0.8751208782196045, 0.5583546161651611, -0.942291259765625, 0.5008593201637268, -0.6024132370948792, -1.3306772708892822, 1.0174686908721924, -1.2222658395767212, -0.5877112150192261, -0.40530073642730713, 0.6307282447814941, 0.10205218195915222, 0.05519487336277962, 0.1958303153514862, -0.8119553327560425, -1.5886476039886475, -0.20824944972991943, 0.1588853895664215, 0.02227480709552765, 0.162…	602.19	neuron	exc	L6
864691135925768974	0	[0.3646544814109802, 0.3118801712989807, -0.0073752691969275475, 1.6530660390853882, 0.4005170464515686, -1.578837275505066, 0.2638818025588989, -0.07565375417470932, 0.5214030742645264, -0.7465963363647461, -0.8912334442138672, 1.63184654712677, 0.3190525770187378, 0.4390300512313843, -1.2875598669052124, -0.6368898749351501, 0.06306540966033936, 0.9513350129127502, 0.5161017179489136, 1.5425883…	293.667	neuron	exc	L4
864691135724655275	0	[0.4117119312286377, 0.882206380367279, -0.6027094125747681, 1.9247584342956543, -0.5863684415817261, -1.6973658800125122, 0.5022026300430298, -0.5132073163986206, 0.5511913895606995, -0.040614038705825806, -0.16949670016765594, 0.6305586695671082, 0.273301362991333, 0.28014636039733887, -1.4081575870513916, -0.571405827999115, 0.27708637714385986, 0.737580418586731, 0.26014089584350586, 1.260905…	358.368	neuron	exc	L4
864691136266699252	0	[-0.2420303225517273, -0.31989434361457825, 0.09230111539363861, 1.530027985572815, -0.9017080664634705, -1.737912893295288, -0.7254979610443115, -0.4318983256816864, -0.03556180000305176, -0.09722575545310974, -0.46483027935028076, 0.5929385423660278, 0.8044217228889465, 1.194146990776062, -1.0450003147125244, 0.2999104857444763, 0.2717258632183075, 1.114910364151001, 0.3379875421524048, 0.31895…	74.739	neuron	exc	L23
864691136617121755	0	[0.3762814402580261, -0.18206864595413208, 0.5949878096580505, 1.1454076766967773, 0.43987762928009033, -1.4818534851074219, -0.3370395004749298, -0.5302740931510925, -0.48014551401138306, 0.37258797883987427, -0.6730575561523438, 0.5377804636955261, 0.05125495791435242, 1.0134912729263306, -0.8037052154541016, -0.6675646305084229, -0.4645271897315979, 0.7328851222991943, -0.06586968898773193, 0.…	173.213	neuron	exc	L23
864691136309626714	0	[0.2703709602355957, 0.5228819847106934, -1.0691108703613281, 0.802344799041748, -1.0368322134017944, -1.1957998275756836, 0.6999809741973877, -1.3091884851455688, -0.8218640089035034, -0.6607564687728882, 1.0996379852294922, -0.35145366191864014, 0.11768050491809845, -0.035804055631160736, -0.7052065134048462, -1.3458185195922852, -0.07689613103866577, 0.3924518823623657, 0.11188101768493652, -0…	691.573	neuron	exc	L6
864691135654471106	0	[-0.1527508795261383, 0.016284270212054253, -0.21012641489505768, 0.609966516494751, -0.2680267095565796, -1.7775217294692993, -0.19229239225387573, -0.8861754536628723, -0.19656173884868622, -0.7150239944458008, -0.040868595242500305, 1.4529995918273926, 0.6652699708938599, 0.8781423568725586, -1.2398737668991089, -0.15650039911270142, 0.6624549627304077, 1.1504454612731934, 0.4209133982658386, …	566.045	neuron	exc	L6
864691135876166995	0	[1.4974162578582764, 0.1008748710155487, -0.4139740467071533, 0.471687912940979, 0.8717460036277771, -1.0551611185073853, 0.9182597398757935, -0.09097474813461304, -0.6678867936134338, -1.0530321598052979, -0.5602303147315979, 0.7823055386543274, 0.4727464020252228, 0.4437393546104431, -0.8131532669067383, -2.117486000061035, -0.4181276559829712, 0.37149614095687866, 0.43792685866355896, 0.702650…	357.426	neuron	exc	L5
864691135730556601	0	[0.3503938317298889, 0.4485500454902649, -0.578096866607666, 0.8141356110572815, 0.7748326659202576, -0.8080521821975708, 1.7301855087280273, 0.3013565242290497, -0.5382200479507446, -1.328633427619934, -0.44116270542144775, 1.0663845539093018, -0.6697956919670105, -1.0067816972732544, -0.7424787282943726, -2.147630453109741, -0.22288721799850464, 0.2449449896812439, 0.6956931352615356, 0.6321629…	367.643	neuron	exc	L5
864691135695967642	0	[0.43972042202949524, 0.4771597385406494, -0.13372015953063965, 1.7770432233810425, 0.7575337290763855, -1.2941347360610962, 0.6018434762954712, 0.11985334753990173, 0.2448451817035675, -0.8152809143066406, -1.4352999925613403, 1.529525637626648, -0.053158171474933624, 0.22301355004310608, -0.9260371923446655, -1.1058831214904785, -0.1762632131576538, 0.7554759383201599, 0.5217502117156982, 1.405…	306.183	neuron	exc	L4
864691135081678583	0	[0.08882781863212585, 0.009610887616872787, -0.6966347694396973, 1.8166292905807495, -0.7150801420211792, -1.8601677417755127, -0.21833613514900208, -0.6785306334495544, -0.12272627651691437, -0.5775729417800903, -0.5415114760398865, 0.9663049578666687, 0.9400453567504883, 1.29220712184906, -1.0287230014801025, -0.5014990568161011, -0.039733171463012695, 1.251389503479004, 0.1731722056865692, 0.6…	662.763	reconstruction_issue
864691134947454716	0	[1.43558931350708, 0.15361933410167694, -0.6730242967605591, 0.5381067991256714, 0.49545615911483765, -1.1204389333724976, 1.608269453048706, 0.2372569739818573, -0.2567610740661621, -1.2374844551086426, -0.7513198852539062, 1.3143740892410278, 0.1768721044063568, -0.22425928711891174, -1.0720595121383667, -2.10270357131958, -0.3068355917930603, 0.14001911878585815, 0.555381178855896, 1.210174202…	410.73	neuron	exc	L5
864691136050966515	0	[0.4985479414463043, -0.07956182211637497, 0.5512375831604004, 0.3183298707008362, 0.5403515696525574, -0.969560980796814, -0.442101389169693, -0.8660443425178528, -0.74748694896698, 0.5861067771911621, -0.048723891377449036, 0.0796588584780693, -0.004300348460674286, 0.9044780731201172, -0.6968415975570679, -0.6844216585159302, -0.44967031478881836, 0.7551015615463257, -0.5825297832489014, 0.181…	193.286	neuron	exc	L23
864691135065335364	0	[-0.14092278480529785, -0.6093811988830566, 0.7532367706298828, 0.9979048371315002, -0.28233277797698975, -1.7059392929077148, -0.9125977754592896, -0.48718851804733276, -0.2684667110443115, -0.3365105986595154, -0.5139225125312805, 0.7902231216430664, 0.5505872964859009, 1.0574222803115845, -0.7715383768081665, -0.09914134442806244, -0.0035475194454193115, 1.0533983707427979, 0.4185304343700409,…	83.701	neuron	exc	L23
864691135434098418	0	[0.5898387432098389, -0.48218491673469543, 0.8039268255233765, 0.5461769104003906, -0.4907160997390747, -1.2323821783065796, -1.1587309837341309, -0.5494217872619629, 0.0721990093588829, 0.7496435046195984, 0.06756062805652618, -0.10048829764127731, 0.8496392965316772, 1.301033616065979, -1.031471610069275, 0.5564283728599548, -0.029470860958099365, 0.841693639755249, -0.25553077459335327, 0.2846…	131.745	neuron	exc	L23
864691135517659274	0	[-0.21988323330879211, -0.1940346658229828, 0.33267104625701904, 0.8414320349693298, -1.1141767501831055, -1.2393097877502441, -1.29397451877594, -0.7792025208473206, 0.20096592605113983, 0.4367154836654663, 0.11217479407787323, 0.13283084332942963, 0.8969054222106934, 1.1149790287017822, -0.936822772026062, 0.853774905204773, 0.41351139545440674, 1.140211582183838, -0.18355286121368408, 0.457486…	94.1471	neuron	exc	L23
864691135583656568	0	[0.32336294651031494, 0.8833404779434204, -0.7529855370521545, 1.8226087093353271, -0.051601797342300415, -1.5206152200698853, 1.0713084936141968, -0.4629364013671875, 0.1336641013622284, -0.7817632555961609, -0.5503158569335938, 1.3001153469085693, -0.0582890585064888, -0.09521690011024475, -1.1659287214279175, -1.3544175624847412, 0.10999927669763565, 0.6338034868240356, 0.523193895816803, 1.43…	337.664	neuron	exc	L4
864691135581557357	0	[1.3630353212356567, 0.5844326019287109, -0.9692953824996948, 0.4683128297328949, -0.8598613739013672, -1.1669046878814697, 0.7922152280807495, -0.9207367300987244, -0.22714821994304657, -0.9501078128814697, 0.8136901259422302, -0.11253901571035385, 0.734527587890625, -0.025099217891693115, -0.9149521589279175, -1.6893718242645264, 0.1557922065258026, 0.16490158438682556, 0.32787853479385376, 0.1…	530.019	neuron	exc	L6
864691136617135323	0	[0.72580885887146, -0.7318196892738342, 0.5723479986190796, 0.9338052868843079, 0.0163448303937912, -1.3348727226257324, -0.662760853767395, -0.4907778799533844, -0.6698989272117615, 0.3140231966972351, -0.5648676156997681, 0.261970192193985, 0.6861259341239929, 1.4328038692474365, -0.724435567855835, -0.6425610184669495, -0.6472302675247192, 0.9404472708702087, -0.14553645253181458, 0.1370168477…	164.829	neuron	exc	L23
864691136903313586	0	[0.8587633371353149, 0.4110548496246338, -0.279803067445755, 0.3253268003463745, 0.40991705656051636, -1.227264642715454, 1.820434331893921, 0.21066471934318542, -0.23421098291873932, -1.208999514579773, -0.035522282123565674, 1.0592806339263916, -0.5959974527359009, -1.1442269086837769, -1.2596975564956665, -1.8246994018554688, 0.1872822791337967, -0.15677297115325928, 0.956884503364563, 0.91240…	446.111	neuron	exc	L5
864691135468398930	0	[0.41890275478363037, -0.6344546675682068, 0.7361029982566833, 1.0715909004211426, -0.6152607798576355, -1.5803790092468262, -1.0180888175964355, -0.4546537399291992, 0.08544042706489563, 0.44084006547927856, -0.3827362060546875, 0.37892162799835205, 0.8402255773544312, 1.364778757095337, -1.029394507408142, 0.33738186955451965, -0.12371641397476196, 0.8847917914390564, 0.03877026587724686, 0.366…	120.857	neuron	exc	L23
864691135488539450	0	[1.1614116430282593, 0.3660765588283539, -1.036309003829956, 0.5620090365409851, -0.08391611278057098, -1.163034439086914, 1.921466588973999, -0.023141788318753242, -0.2146061509847641, -0.8353723287582397, -0.09836660325527191, 0.8710302710533142, -0.10204822570085526, -0.6540170311927795, -1.343949794769287, -1.81430983543396, -0.32554829120635986, -0.11151999235153198, 0.24825918674468994, 1.0…	470.659	neuron	exc	L5
864691135415479994	0	[-0.7942309379577637, -0.35398030281066895, 0.6814422011375427, 0.8451224565505981, 0.33597302436828613, -1.3277206420898438, -0.5939016342163086, -0.1704309582710266, -0.02455805242061615, -0.782678484916687, -0.34336596727371216, 1.3974080085754395, 0.12271586060523987, 0.503173291683197, -0.7917470932006836, 0.1494133472442627, 0.3963816463947296, 1.0341172218322754, 0.639700174331665, 0.08830…	61.0367	reconstruction_issue
864691135334503657	0	[0.22953945398330688, -0.1656980663537979, 0.0111022824421525, 1.3234225511550903, -0.17046083509922028, -2.0240113735198975, 0.03925534337759018, -0.7466440200805664, -0.545427680015564, -0.7462511658668518, -0.7056658864021301, 1.151162028312683, 0.4010222256183624, 0.9403262734413147, -0.8067272901535034, -1.1379051208496094, -0.14361825585365295, 0.9626091122627258, 0.6263467073440552, 0.2994…	513.831	reconstruction_issue
864691135883906160	0	[1.3589627742767334, -0.004913313314318657, -0.13578227162361145, 0.31922367215156555, 0.3034279942512512, -1.7014435529708862, 0.8975952863693237, -0.08726816624403, 0.024093300104141235, -1.2113569974899292, -0.027005493640899658, 1.3037101030349731, 0.46645644307136536, 0.18744561076164246, -1.3459298610687256, -1.6548142433166504, 0.049404025077819824, 0.2533014714717865, 0.7730720043182373, …	443.319	neuron	exc	L5
864691136865315438	0	[1.0479910373687744, 0.9302139282226562, -0.34824883937835693, 0.420409619808197, -0.4636077880859375, -1.4881582260131836, 0.7908273935317993, -1.253576636314392, -0.11297173798084259, -0.29094499349594116, 0.5394979119300842, 0.23976147174835205, -0.10014412552118301, 0.057684652507305145, -0.902758002281189, -1.4701828956604004, 0.2814275026321411, 0.050726547837257385, 0.34779077768325806, 0.…	567.739	neuron	exc	L6
864691136056320984	0	[0.9784526824951172, 0.5696748495101929, 0.11057712882757187, 1.0718673467636108, 0.28288644552230835, -1.729603886604309, 0.4400542378425598, -0.7468944787979126, -0.1136510819196701, -0.7184525728225708, -0.5959354639053345, 1.0876367092132568, 0.09820405393838882, 0.47858113050460815, -0.9740813970565796, -1.6060295104980469, 0.1801394522190094, 0.5084751844406128, 0.7775871753692627, 1.052233…	490.224	neuron	exc	L6
864691135104217933	0	[0.8993669748306274, -0.3676097095012665, 0.11278082430362701, 1.0559682846069336, 0.08460189402103424, -1.4625897407531738, -0.5260493755340576, -0.5181111097335815, -0.28832679986953735, -0.13215789198875427, -0.3588980436325073, 0.47795039415359497, 1.114684820175171, 1.4980002641677856, -0.98082435131073, -0.6172892451286316, -0.4111461639404297, 0.979178249835968, -0.00046844035387039185, 0.…	156.269	neuron	exc	L23
864691135386783873	0	[1.0385006666183472, 0.1624123603105545, -1.0272661447525024, 0.1893080323934555, -0.8221198320388794, -1.2474825382232666, 0.8237357139587402, -1.1618541479110718, -1.0317931175231934, -0.9527238011360168, 0.7052650451660156, -0.09141855686903, 0.4978437125682831, 0.1527906060218811, -0.5579601526260376, -1.9214589595794678, -0.2735650837421417, 0.2403866946697235, 0.15495583415031433, -0.246430…	663.324	neuron	exc	L6
864691135850404039	0	[0.2627623379230499, 0.9650718569755554, -1.0197803974151611, 0.24316181242465973, -0.7165936827659607, -1.1035606861114502, 0.38884982466697693, -1.8744443655014038, -0.8294290900230408, -0.03175675868988037, 1.4021209478378296, -0.48569369316101074, 0.005566321313381195, 0.2630581855773926, -0.7959221601486206, -0.9736992716789246, 0.24880807101726532, 0.5712240934371948, -0.28092440962791443, …	683.145	neuron	exc	L6
864691136008547246	0	[1.269515037536621, 0.40620508790016174, -0.4512971043586731, 0.09817267954349518, -0.5345154404640198, -1.2836298942565918, 0.8855499029159546, -1.0383669137954712, -0.2988640069961548, -0.4151892066001892, 0.7162425518035889, 0.010787637904286385, 0.07322163134813309, 0.19495263695716858, -0.8024812936782837, -1.5148735046386719, -0.18583258986473083, -0.15755823254585266, 0.20760183036327362, …	578.237	neuron	exc	L6
864691135724637867	0	[0.5307376384735107, -0.31888240575790405, 0.04116383194923401, 1.3207567930221558, 0.3086179494857788, -1.7826958894729614, 0.2873345613479614, 0.04194226861000061, -0.029045313596725464, -0.7857458591461182, -0.29637300968170166, 1.2932995557785034, 0.4993444085121155, 0.6441696882247925, -1.5335783958435059, -0.8997184038162231, -0.28676897287368774, 0.6701051592826843, 0.46550267934799194, 0.…	559.365	neuron	exc	L6
864691135341139633	0	[0.07020000368356705, -0.42894405126571655, -0.11537148803472519, 0.050727929919958115, 0.1535457819700241, -1.5377919673919678, 0.3331132233142853, -0.5850170850753784, -0.845083475112915, -1.5108261108398438, 0.03503856062889099, 1.7922418117523193, 0.6099354028701782, 0.611581563949585, -0.8889631032943726, -1.1752970218658447, 0.42065736651420593, 0.9588136672973633, 0.7187474966049194, 0.472…	551.317	neuron	exc	L6
864691135334530793	0	[0.6149332523345947, 0.016562992706894875, -0.9229750633239746, 0.9345436096191406, -0.9908260703086853, -1.547473430633545, -0.5885097980499268, -1.2647870779037476, -0.23955126106739044, -0.5509041547775269, 0.004877015948295593, 0.588508129119873, 1.6182866096496582, 1.5993655920028687, -0.7523698806762695, -0.5327208638191223, 0.15441596508026123, 1.2265880107879639, -0.03299620747566223, 0.5…	602.391	reconstruction_issue
864691135509089545	0	[0.060941681265830994, 1.1134700775146484, -1.15690016746521, 1.863227128982544, -0.8587203621864319, -1.4978008270263672, 0.8636037111282349, -0.4243283271789551, 0.634643018245697, 0.026266157627105713, 0.2153119146823883, 0.6015943884849548, 0.23004785180091858, -0.05647505819797516, -1.6783987283706665, -0.23108303546905518, 0.5148700475692749, 0.7530784010887146, 0.025997012853622437, 1.4811…	364.646	neuron	exc	L4
864691135404006638	0	[1.7385317087173462, 0.28911513090133667, -0.08711665868759155, 0.3442605137825012, 0.6143721342086792, -1.401659607887268, 1.0663058757781982, 0.009648973122239113, 0.07201050221920013, -1.1625269651412964, -0.32027846574783325, 1.0903068780899048, 0.37895408272743225, 0.0298149436712265, -1.222036361694336, -1.8095433712005615, 0.06398271024227142, 0.08093737065792084, 0.8762261867523193, 1.065…	434.709	neuron	exc	L5
864691136487276050	0	[0.9425537586212158, -0.5105994939804077, 0.5140325427055359, -0.07319799065589905, 0.009702637791633606, -1.6010602712631226, -0.6322919130325317, -0.7362844944000244, -0.3226262331008911, -0.4239146411418915, 0.13405056297779083, 0.7565310001373291, 1.1758226156234741, 1.3511658906936646, -1.078921914100647, -0.4589540958404541, 0.2745758295059204, 0.8847345113754272, 0.37709033489227295, 0.348…	174.271	neuron	inh
864691135815493711	0	[1.1390016078948975, -0.5539489984512329, 0.37007924914360046, 0.05345137044787407, 0.7063989639282227, -0.9546858072280884, -0.44457975029945374, -0.6644243001937866, -0.883891224861145, -0.008680522441864014, -0.16589303314685822, 0.2862952947616577, 0.8118736147880554, 1.4222352504730225, -0.6040177345275879, -1.0824170112609863, -0.5802662372589111, 0.827631413936615, -0.20334652066230774, 0.…	194.703	neuron	exc	L23
864691136436422814	0	[0.15258702635765076, 0.578233540058136, -0.38201677799224854, 1.757773518562317, 0.53819739818573, -1.2625815868377686, 0.8683881759643555, -0.2621402442455292, -0.2315981239080429, -0.870949387550354, -1.0896202325820923, 1.4259082078933716, -0.237469881772995, 0.06301545351743698, -0.7173324823379517, -1.6018309593200684, -0.21768513321876526, 0.8174546360969543, 0.5110172033309937, 1.17436337…	318.18	neuron	exc	L4
864691135585431420	0	[0.7453335523605347, -0.7842671275138855, 0.6358590126037598, 1.12946617603302, -0.1430279016494751, -1.4243448972702026, -0.788489580154419, -0.13757720589637756, -0.2937161326408386, 0.20138442516326904, -0.8489557504653931, 0.2598624527454376, 0.9072713851928711, 1.5209952592849731, -0.7287739515304565, -0.26444554328918457, -0.5992060899734497, 0.8367949724197388, 0.015231281518936157, -0.017…	125.977	neuron	exc	L23
864691136327109783	0	[0.8499020338058472, -0.6485288143157959, 0.7183256149291992, 0.533849835395813, 0.06467555463314056, -1.303203821182251, -0.8505436182022095, -0.7672665119171143, -0.6169480681419373, 0.2531502842903137, -0.389825701713562, 0.24420897662639618, 0.7478998303413391, 1.4757139682769775, -0.6046755909919739, -0.6102052927017212, -0.518366813659668, 0.8486979603767395, -0.12467145919799805, 0.0411206…	160.136	neuron	exc	L23
864691135516136178	0	[0.554502010345459, 0.1704707145690918, -0.4449528455734253, 0.5642687082290649, 0.8438203930854797, -0.7317618131637573, 0.8510842323303223, -0.6799141764640808, -1.1706267595291138, -0.1488480120897293, -0.191507950425148, 0.5003179311752319, -0.28482213616371155, 0.29769790172576904, -0.6475433707237244, -1.7318711280822754, -0.6460956931114197, 0.5714818835258484, -0.19742488861083984, 0.5692…	305.326	neuron	exc	L4
864691135986880259	0	[1.7346352338790894, 1.0369333028793335, -0.9628334045410156, 0.41075894236564636, 0.5956576466560364, -0.8612844944000244, 0.6299922466278076, -0.7275797128677368, 0.27796781063079834, -0.7881019115447998, 0.03795845806598663, 0.6238564252853394, 0.8344259262084961, 0.3758750557899475, -1.0388516187667847, -1.4727916717529297, 0.22069784998893738, 0.5652322173118591, 0.21620701253414154, 1.41308…	361.72	reconstruction_issue
864691135394212853	0	[0.6143462657928467, -0.35331884026527405, 0.345468133687973, 0.5810644030570984, 0.668058454990387, -1.032945156097412, -0.20285800099372864, -0.6305699348449707, -1.0892688035964966, 0.20653921365737915, -0.6195873618125916, 0.25357717275619507, 0.1767522096633911, 1.1098320484161377, -0.45345163345336914, -1.1577210426330566, -0.7529691457748413, 0.7989503741264343, -0.3490024507045746, -0.057…	198.738	neuron	exc	L23
864691135837489043	0	[0.3765386641025543, 0.9816606044769287, -1.1799920797348022, 1.0944054126739502, -0.35517728328704834, -1.1675792932510376, 1.0814838409423828, -1.154474139213562, -0.7124946117401123, -0.2814594507217407, 0.38824760913848877, 0.03253348916769028, -0.18262752890586853, -0.07886574417352676, -0.7603107690811157, -1.5706672668457031, -0.15653634071350098, 0.36511096358299255, 0.014383748173713684,…	624.188	neuron	exc	L6
864691135915157094	0	[0.17980921268463135, 0.16902214288711548, -0.5747201442718506, 1.1545238494873047, -1.0287282466888428, -1.227352261543274, -0.6828770637512207, -1.7762175798416138, -0.9140347242355347, -0.3169330954551697, -0.10529263317584991, 0.07401204854249954, 0.9647868871688843, 1.394784927368164, -0.059066154062747955, -0.8949577212333679, -0.08603644371032715, 1.1752653121948242, -0.07465231418609619, …	619.373	reconstruction_issue
864691135815622479	0	[0.5123773813247681, -0.2600031793117523, 0.1166989728808403, 0.6166828870773315, 0.9630060791969299, -1.0482195615768433, 0.23409214615821838, -0.2929942309856415, -0.9400442838668823, 0.006400108337402344, -0.4785345196723938, 0.5532417297363281, -0.015522964298725128, 0.7200844883918762, -0.841752290725708, -1.2704195976257324, -0.7234337329864502, 0.7485431432723999, -0.31176456809043884, 0.2…	217.601	neuron	exc	L23
864691135947005025	0	[0.7593802213668823, -0.30723416805267334, 0.17113129794597626, 0.2661054730415344, 0.4056416153907776, -1.0119423866271973, -0.43941017985343933, -0.9957177042961121, -0.826177716255188, 0.11698389053344727, 0.10448342561721802, 0.3057061433792114, 0.6588269472122192, 1.3509352207183838, -0.6225605010986328, -0.979738175868988, -0.4835793375968933, 0.930767297744751, -0.40593448281288147, 0.2139…	182.61	neuron	exc	L23
864691135307374406	0	[0.9072655439376831, 0.3990533947944641, -0.6707051992416382, 0.04794517531991005, 1.0515615940093994, -0.3179810643196106, 1.6391304731369019, 0.30934858322143555, -0.7579320669174194, -0.8981019258499146, 0.16093029081821442, 0.056185707449913025, -0.5231756567955017, -0.9187756776809692, -0.7276970148086548, -1.8825690746307373, -0.5222927927970886, -0.15698358416557312, 0.26493945717811584, 0…	420.256	reconstruction_issue
864691135991679937	0	[-0.37389692664146423, -0.2829471230506897, 0.5192155838012695, 1.2809298038482666, -0.9268880486488342, -1.5931025743484497, -0.9487529993057251, -0.5468502640724182, -0.04260088503360748, 0.3665223717689514, -0.28425443172454834, 0.2618556320667267, 0.4385339021682739, 0.9276993870735168, -1.068454384803772, 0.5841129422187805, 0.33397623896598816, 1.0721290111541748, 0.11565450578927994, 0.274…	104.21	neuron	exc	L23
864691135386379137	0	[0.6689271926879883, -0.6663165092468262, 0.6108157634735107, 0.5427684783935547, -0.3206273913383484, -1.1706631183624268, -0.9357593059539795, -0.7610366940498352, -0.6119664311408997, 0.5958417057991028, -0.08616293966770172, -0.062342844903469086, 0.7691893577575684, 1.4103364944458008, -0.6855056285858154, -0.2666390836238861, -0.5054134726524353, 0.8835262060165405, -0.45960918068885803, 0.…	155.921	neuron	exc	L23
864691135660494064	0	[0.24482664465904236, -0.3703019618988037, 0.5187391042709351, 1.0512983798980713, -0.9037134051322937, -1.4915269613265991, -1.0820271968841553, -0.6920478940010071, -0.027182474732398987, 0.5612251162528992, -0.1187177449464798, 0.11020652204751968, 0.8243568539619446, 1.2400181293487549, -1.0389806032180786, 0.3946145474910736, 0.09052504599094391, 1.0867743492126465, -0.11494597792625427, 0.5…	103.314	neuron	exc	L23
864691135998122442	0	[1.0545873641967773, -0.7466356158256531, 0.17682906985282898, 0.03711758926510811, -0.04369188845157623, -1.8133043050765991, -0.011970698833465576, -0.27488330006599426, -0.3280642032623291, -1.1759687662124634, 0.28226080536842346, 1.1873936653137207, 1.1670783758163452, 1.0298351049423218, -1.3627591133117676, -0.9060627818107605, 0.11781440675258636, 0.7308219075202942, 0.6378114223480225, 0…	434.687	neuron	inh
864691135724605867	0	[-0.6492328643798828, 0.09818881750106812, -0.422748863697052, 1.5998530387878418, -0.5741590857505798, -1.737912654876709, -0.1906236708164215, -0.6690542101860046, -0.09641093015670776, -0.6005261540412903, -0.49848610162734985, 1.3858546018600464, 0.43050315976142883, 0.738835871219635, -1.1484999656677246, -0.09470151364803314, 0.30882909893989563, 1.3190932273864746, 0.17643016576766968, 0.9…	44	neuron	exc	L4
864691135181717506	0	[-0.8638327121734619, -0.09363804757595062, -0.14023353159427643, 1.7344223260879517, -0.03514733910560608, -1.6785579919815063, 0.014862880110740662, -0.19041529297828674, -0.007295966148376465, -0.9129085540771484, -0.593299150466919, 1.5830955505371094, 0.2315477728843689, 0.691088080406189, -0.9111661911010742, -0.09543126821517944, 0.16041721403598785, 1.161247730255127, 0.6661072969436646, …	426.287	neuron	exc	L5
864691135777104061	0	[0.501328706741333, -0.0245294738560915, -0.3607195317745209, 1.0846515893936157, -0.7648314237594604, -1.8770064115524292, -0.49283960461616516, -0.962146520614624, 0.06021784991025925, -0.2122395634651184, -0.05279633402824402, 0.8595689535140991, 1.1535924673080444, 1.3371305465698242, -1.3122810125350952, -0.16105562448501587, 0.22529637813568115, 1.1324472427368164, 0.018530987203121185, 0.9…	617.674	reconstruction_issue
864691135428513840	0	[-0.039278239011764526, 0.8989591002464294, -1.1168018579483032, 1.9039084911346436, 0.19930021464824677, -1.014104962348938, 1.2659729719161987, -0.22760571539402008, -0.29326027631759644, -0.7375439405441284, -1.0334769487380981, 1.1116360425949097, -0.30484846234321594, -0.22027111053466797, -0.7431764602661133, -1.5029313564300537, -0.24289631843566895, 0.7845206260681152, 0.15460842847824097…	320.665	neuron	exc	L4
864691136020228088	0	[0.9774324893951416, -0.5454286932945251, 0.04607325419783592, 0.7644748091697693, 0.023727446794509888, -1.7300519943237305, -0.2509308457374573, -0.5685806274414062, -0.5188776850700378, -0.9836877584457397, -0.5442684888839722, 1.1061745882034302, 1.0969022512435913, 1.2843596935272217, -0.9446147680282593, -1.2398462295532227, -0.08770421147346497, 0.946108877658844, 0.5525579452514648, 0.451…	564.512	reconstruction_issue
864691135974438255	0	[1.2032424211502075, -0.4167185425758362, -0.13391536474227905, 0.47466418147087097, 0.6464582085609436, -0.9230916500091553, 0.02333998680114746, -0.49914926290512085, -0.8872573375701904, -0.08578037470579147, -0.41758501529693604, 0.41463080048561096, 0.7329787015914917, 1.2393910884857178, -0.6596112251281738, -1.4279613494873047, -0.777012825012207, 0.7562044262886047, -0.2779536843299866, 0…	220.223	neuron	exc	L23
864691135181978370	0	[0.7800573110580444, -0.06853684782981873, -0.3619052469730377, 0.7561315298080444, 1.0497465133666992, -0.8102845549583435, 0.6509430408477783, -0.29220736026763916, -1.0665738582611084, -0.4020928740501404, -0.8843950033187866, 0.7867302894592285, 0.11244287341833115, 0.6269028782844543, -0.5789017677307129, -1.7671852111816406, -0.7109397053718567, 0.6705157160758972, -0.05452847480773926, 0.6…	248.524	neuron	exc	L4
864691135488430906	0	[1.0501152276992798, -1.345921277999878, -0.1704525649547577, -1.0183537006378174, 0.6927694082260132, -0.06032197177410126, 0.35606950521469116, 0.08495865017175674, -1.382030963897705, -1.9101954698562622, -0.40350794792175293, 1.4903295040130615, 1.4382295608520508, 0.9643029570579529, -0.040600426495075226, -1.5614635944366455, -0.10215196013450623, 0.8279799818992615, 0.6049332618713379, 0.2…	359.926	neuron	inh
864691135939378433	0	[0.4910615384578705, 0.4065990149974823, -0.6717435717582703, 0.21343202888965607, 0.9030560851097107, -0.5615072846412659, 0.6804395914077759, -0.9580779671669006, -1.144986629486084, -0.35473278164863586, -0.04961955547332764, 0.5840377807617188, -0.25133955478668213, 0.3000499904155731, -0.477622926235199, -1.8043534755706787, -0.5525506734848022, 0.6100110411643982, -0.5445059537887573, 0.536…	268.624	neuron	exc	L4
864691136020732152	0	[1.1294589042663574, 0.3745386004447937, -0.8766422867774963, 0.6800234913825989, -0.8673151731491089, -1.5176326036453247, 1.240925669670105, -0.64862459897995, -0.3111225366592407, -0.6447350978851318, 0.3236461877822876, 0.3063047528266907, 0.2862447202205658, -0.024833112955093384, -0.9816889762878418, -1.718376874923706, -0.12136328220367432, -0.007150977849960327, 0.2991856634616852, 0.2051…	566.955	neuron	exc	L6
864691135686903008	0	[0.2981864809989929, 0.4107676148414612, -0.31222283840179443, 0.7136163711547852, 0.8255853056907654, -0.9060409069061279, 0.6990953683853149, -0.8371922969818115, -1.095220685005188, -0.26628577709198, -0.07770080864429474, 0.4307015538215637, -0.4766145646572113, 0.15680232644081116, -0.6197794675827026, -1.644472599029541, -0.39304929971694946, 0.5705335140228271, 0.05827098712325096, 0.35123…	289.757	neuron	exc	L4
864691135274096101	0	[0.6709495782852173, -0.04547242820262909, -0.4095548093318939, 0.6548218131065369, 1.0744680166244507, -0.5600721836090088, 0.6462324857711792, -0.4316774606704712, -1.269509196281433, -0.4614216685295105, -0.8156396150588989, 0.749520480632782, 0.03571969270706177, 0.597840428352356, -0.34287410974502563, -1.9347703456878662, -0.762753427028656, 0.8010131120681763, -0.13153907656669617, 0.55236…	255.413	neuron	exc	L4
864691136194190294	0	[1.237550139427185, 0.05021602660417557, -0.2819305956363678, 0.47962331771850586, 0.5853783488273621, -1.1902083158493042, 1.7413071393966675, 0.4646974503993988, -0.30476677417755127, -1.384407877922058, -0.8673756122589111, 1.4137300252914429, -0.13748711347579956, -0.5420216917991638, -1.0108294486999512, -2.0900166034698486, -0.22129184007644653, -0.030750498175621033, 0.9681947231292725, 1.…	388.646	neuron	exc	L5
864691135585453948	0	[0.5993837118148804, 1.117235541343689, -1.6542032957077026, 1.2242463827133179, 0.5575054883956909, -0.08731959760189056, 0.46696460247039795, -0.7827127575874329, 0.013995297253131866, -0.7403774261474609, 0.6644699573516846, 0.1484428346157074, 0.7820294499397278, 0.24183669686317444, -0.6573376655578613, -1.133875846862793, -0.07022285461425781, 1.073310375213623, -0.34712454676628113, 1.0014…	300.465	reconstruction_issue
864691135472054322	0	[-0.12870457768440247, -0.4655980169773102, -0.6070952415466309, 0.8525920510292053, 0.04263924062252045, -1.3300256729125977, 0.07999292016029358, -0.4715293347835541, -1.0310803651809692, -1.5778602361679077, -0.38348454236984253, 1.4416334629058838, 0.8733295798301697, 0.9841291308403015, -0.43672114610671997, -1.475705862045288, -0.17137902975082397, 1.1479246616363525, 0.41212236881256104, 0…	553.936	reconstruction_issue
864691136486770450	0	[-0.18409785628318787, 0.32261988520622253, -0.12511864304542542, 1.159786343574524, 1.096039056777954, -0.797235369682312, 0.7964904308319092, -0.37906694412231445, -1.0623328685760498, -0.26339855790138245, -0.8854812383651733, 0.9564255475997925, -0.7368466854095459, 0.16071650385856628, -0.40016359090805054, -1.5984549522399902, -0.5654869079589844, 0.8107243180274963, -0.008385337889194489, …	256.193	neuron	exc	L4
864691135543211460	0	[0.6433488130569458, 0.893770158290863, -0.5583243370056152, 0.5662930011749268, -0.2689039707183838, -1.3675189018249512, 0.8646198511123657, -1.3267685174942017, -0.48897188901901245, -0.5085245370864868, 0.6603346467018127, 0.12270212918519974, -0.3276880979537964, -0.07731667906045914, -0.6953115463256836, -1.5790126323699951, 0.0772683322429657, 0.07504040747880936, 0.3493087589740753, 0.153…	614.282	neuron	exc	L6
864691135497647635	0	[0.6090047359466553, -0.15810655057430267, 0.035485222935676575, 1.4893044233322144, 0.7639911770820618, -1.1861114501953125, 0.08123970031738281, -0.0283387191593647, -0.24798567593097687, -0.8655443787574768, -1.3905847072601318, 1.4057703018188477, 0.4658980965614319, 0.9476317763328552, -0.5919395685195923, -1.3583948612213135, -0.49770498275756836, 1.0222495794296265, 0.38348373770713806, 0.…	276.51	neuron	exc	L4
864691135538098546	0	[0.41056010127067566, -0.5380067229270935, 0.28938519954681396, 1.0232059955596924, -0.8224037885665894, -1.6227173805236816, -0.9493502378463745, -0.7742095589637756, -0.3928597569465637, 0.19981279969215393, -0.24758388102054596, 0.20387515425682068, 0.9587847590446472, 1.485491394996643, -0.7645817995071411, -0.21490591764450073, -0.2349584996700287, 1.024247646331787, -0.1240101158618927, 0.1…	99.7556	neuron	exc	L23
864691135703533204	0	[0.09584246575832367, -0.4655781090259552, -0.004405968356877565, 0.6754341721534729, 0.05955640971660614, -1.8426469564437866, 0.21438394486904144, -0.47144076228141785, -0.5226844549179077, -1.457489252090454, -0.3025779128074646, 1.8287222385406494, 0.6062120199203491, 0.8290360569953918, -0.9930692911148071, -1.0299878120422363, 0.09051093459129333, 0.8774475455284119, 0.7270940542221069, 0.3…	531.527	neuron	exc	L6
864691135491228402	0	[0.38714829087257385, -0.40339431166648865, 0.3111206293106079, 0.3742942810058594, 0.18732105195522308, -1.7909752130508423, -0.07904607057571411, -0.42788785696029663, -0.3324163556098938, -1.0570251941680908, 0.0050949156284332275, 1.4538973569869995, 0.7712778449058533, 0.8850783705711365, -1.2288448810577393, -0.7432048320770264, 0.3840812146663666, 0.9457878470420837, 0.7274197340011597, 0.…	437.782	neuron	inh
864691137015690606	0	[1.107414722442627, 0.2872418463230133, -0.5250791311264038, 0.43000659346580505, 0.12378780543804169, -1.3882976770401, 1.5198649168014526, -0.2409333884716034, -0.6085721850395203, -0.947367787361145, -0.025012224912643433, 0.7550132274627686, -0.25682032108306885, -0.473842054605484, -1.2177708148956299, -2.0866267681121826, -0.20418399572372437, 0.03224584460258484, 0.4644404947757721, 0.6912…	440.507	neuron	exc	L5
864691135771671115	0	[-0.7464408874511719, -0.013776050880551338, -0.07298316806554794, 1.1176095008850098, -1.3348356485366821, -1.4555680751800537, -0.7976222038269043, -1.036526083946228, -0.13638603687286377, 0.20149478316307068, 0.4251903295516968, 0.2890183925628662, 0.5136658549308777, 0.764015257358551, -1.06999671459198, 0.5334393382072449, 0.5202209949493408, 1.270247220993042, -0.10040193796157837, 0.42176…	86.7105	neuron	exc	L23
864691136521600657	0	[0.7410393953323364, -0.46168938279151917, -0.05859609320759773, 0.8123717904090881, -0.9001244902610779, -1.4007236957550049, -0.8361748456954956, -0.5938320755958557, -0.06405679881572723, 0.28691917657852173, 0.22343111038208008, 0.03138670325279236, 1.2669541835784912, 1.4065848588943481, -1.1778987646102905, 0.03190433979034424, -0.0336911678314209, 1.073899507522583, -0.30646154284477234, 0…	109.442	neuron	exc	L23
864691135181833730	0	[0.4402206242084503, 0.5684475302696228, -0.848735511302948, 0.706298828125, 0.8113371133804321, -0.7105751633644104, 1.3323055505752563, -0.5138867497444153, -0.9545916318893433, -0.6117957234382629, -0.13455753028392792, 0.7874000668525696, -0.3345516622066498, -0.24252623319625854, -0.8795830011367798, -1.8821032047271729, -0.35130101442337036, 0.608803391456604, 0.04447023943066597, 1.0011007…	320.194	neuron	exc	L4
864691135939331585	0	[0.9702270030975342, 0.1691713184118271, -0.19675661623477936, 0.17144213616847992, 1.055473804473877, -0.6170393824577332, 0.40833649039268494, -0.7844259142875671, -0.9913970232009888, -0.3057993948459625, 0.026597261428833008, 0.3325648903846741, 0.1008572056889534, 0.5336775183677673, -0.5867372751235962, -1.6770703792572021, -0.4895581603050232, 0.5952731370925903, -0.11807990074157715, 0.49…	289.212	neuron	exc	L4
864691135346999026	0	[0.3015192151069641, 0.9328287243843079, -1.0625523328781128, 0.9535667300224304, -0.6162712574005127, -1.1984840631484985, 1.1217764616012573, -1.2839186191558838, -0.7111485600471497, -0.12699855864048004, 0.44735246896743774, -0.030833637341856956, -0.4610767662525177, -0.10344316810369492, -0.672606348991394, -1.551344633102417, -0.18484002351760864, 0.26422080397605896, -0.08692142367362976,…	618.197	neuron	exc	L6
864691135345437087	0	[0.29908302426338196, -0.07112302631139755, 0.5638928413391113, 0.7333747148513794, 0.657925546169281, -1.1833184957504272, -0.2599628269672394, -0.6382678747177124, -0.7197853326797485, 0.433340847492218, -0.4813917875289917, 0.3977324962615967, -0.13086366653442383, 0.9668075442314148, -0.68414306640625, -0.760595440864563, -0.4570140838623047, 0.7483541965484619, -0.30108514428138733, 0.185646…	202.228	neuron	exc	L23
864691135374084169	1	[0.6654585599899292, 1.0351462364196777, -0.49354302883148193, 0.9061547517776489, 0.06040439009666443, -1.1983860731124878, -0.22650504112243652, -1.5245752334594727, -0.16222955286502838, -0.5111901760101318, 0.7414469718933105, 0.08274013549089432, 0.6382285952568054, 0.7119858860969543, -0.7349754571914673, -1.011056661605835, 0.4924605190753937, 0.9074186682701111, 0.29789841175079346, 0.652…	676.149	reconstruction_issue
864691135946625889	0	[0.4652591645717621, -0.5685744881629944, -0.5394662022590637, 1.016153335571289, -0.031949788331985474, -1.0723488330841064, -0.30552905797958374, -0.5004890561103821, -0.8030619621276855, -1.4357277154922485, -0.9379862546920776, 1.1701844930648804, 1.2030258178710938, 1.317907691001892, -0.24805164337158203, -1.2989745140075684, -0.31050175428390503, 1.3576350212097168, 0.2904333472251892, 0.2…	644.262	reconstruction_issue
864691135462782014	1	[0.2138707935810089, -0.07396629452705383, 0.4764014482498169, 0.9425166249275208, -0.3298991918563843, -1.574289321899414, -0.6921178102493286, -0.9405141472816467, -0.3738971948623657, 0.6754847168922424, -0.048889368772506714, 0.1279454380273819, 0.3019029200077057, 1.1379473209381104, -0.9255596399307251, -0.06330239772796631, -0.164650559425354, 0.8699753284454346, -0.2595430016517639, 0.299…	154.524	neuron	exc	L23
864691136056414936	0	[1.7692667245864868, -0.14536026120185852, -0.04110310971736908, 0.6533551812171936, 0.4915456771850586, -1.5225976705551147, 0.6558146476745605, 0.3091919422149658, -0.027420639991760254, -1.1177899837493896, -0.6197890639305115, 1.0485063791275024, 0.8463549017906189, 0.520763099193573, -1.3601115942001343, -1.697922706604004, -0.1326788365840912, 0.3378135561943054, 0.7507390975952148, 1.04423…	517.718	neuron	exc	L6
864691135212720256	0	[0.48191091418266296, 0.8323007225990295, -0.8177523016929626, 1.013789176940918, -0.7104366421699524, -1.6316590309143066, 0.3224419951438904, -1.6527540683746338, -0.5904806852340698, -0.4844661355018616, 0.4472394585609436, 0.20726151764392853, 0.2805744409561157, 0.6188231110572815, -0.7421373128890991, -1.2860198020935059, 0.22188228368759155, 0.699979305267334, 0.2034071385860443, 0.3537849…	643.379	neuron	exc	L6
864691135994759114	0	[-0.4994228780269623, -0.4930337965488434, -0.3624507486820221, 1.3149808645248413, -0.21865412592887878, -1.707641363143921, 0.28931862115859985, -0.2194824069738388, -0.9060919284820557, -1.3250209093093872, -0.9082357883453369, 1.6301873922348022, 0.45012813806533813, 0.8897618055343628, -0.5721404552459717, -1.0324530601501465, -0.11729970574378967, 1.1113287210464478, 0.631716251373291, 0.08…	345.745	neuron	exc	L6
864691135967719626	0	[0.8487663269042969, 0.7768161296844482, -0.5317372679710388, 1.2111949920654297, -0.20223097503185272, -1.3552061319351196, 0.6184172630310059, -0.6870987415313721, -0.04090122878551483, 0.14109563827514648, 0.24199555814266205, 0.00604177825152874, 0.1273493468761444, 0.2811111807823181, -1.0702612400054932, -1.1034016609191895, -0.19507476687431335, 0.2480047047138214, -0.11817093193531036, 0.…	486.193	neuron	exc	L5
864691136065282712	0	[0.480694979429245, 1.2459089756011963, -1.7407807111740112, 1.246810793876648, -0.23189416527748108, -0.7263743281364441, 1.2634962797164917, -1.0966472625732422, -0.23012064397335052, -0.8233490586280823, 0.15721040964126587, 0.6213464140892029, 0.12499094009399414, -0.2773059010505676, -0.7622277736663818, -1.7481563091278076, -0.05122560262680054, 0.5261065363883972, -0.11661699414253235, 0.9…	331.285	reconstruction_issue
864691135437565938	0	[2.181436538696289, -0.4751226603984833, -0.3610912263393402, -1.2727024555206299, 0.48971593379974365, -0.21806557476520538, -0.4108879864215851, -0.3927634060382843, -0.16938160359859467, -0.3575601875782013, 0.818077802658081, -0.2552839517593384, 1.865336298942566, 1.5246106386184692, -0.7021487951278687, -0.5301288962364197, -0.18656766414642334, 0.5182597041130066, -0.4387013018131256, 0.25…	233.112	neuron	inh
864691134939981923	0	[1.4954886436462402, 0.3097258508205414, -0.7237311005592346, 0.11750474572181702, -0.6312635540962219, -1.5472352504730225, 0.9665451049804688, -0.9662458896636963, -0.46293264627456665, -0.9811931252479553, 0.4672214984893799, 0.3649687170982361, 0.5022727847099304, 0.15916231274604797, -0.9953364133834839, -1.8558626174926758, 0.04282987117767334, 0.10635466873645782, 0.44471749663352966, 0.32…	629.847	neuron	exc	L6
864691136444060547	0	[0.016884878277778625, 0.5378288626670837, -0.9442490339279175, 0.9011148810386658, -1.287886142730713, -1.4256064891815186, 0.21793010830879211, -1.5816373825073242, -0.7400429248809814, 0.09887337684631348, 0.9632154107093811, -0.2037695050239563, 0.23485112190246582, 0.5862142443656921, -1.0981959104537964, -0.5760712027549744, 0.23358233273029327, 0.9093971848487854, -0.22509220242500305, 0.2…	706.272	neuron	exc	L6
864691135657832834	0	[0.2522701323032379, -0.23983290791511536, 0.22045767307281494, 1.2101521492004395, -0.6916748285293579, -1.7878180742263794, -0.9060508012771606, -1.0207624435424805, -0.05058959126472473, -0.199530690908432, -0.5120101571083069, 0.8853556513786316, 0.9910702705383301, 1.510042667388916, -0.8090970516204834, -0.09529939293861389, 0.179691344499588, 1.1857531070709229, 0.24090638756752014, 0.5056…	78.081	reconstruction_issue
864691136577495572	0	[1.3764358758926392, 0.4153185784816742, 0.6031237840652466, 0.7938911318778992, 0.9734801650047302, -0.8125741481781006, 0.06726381927728653, 0.27681586146354675, 0.4965757131576538, -0.03142090141773224, 0.26514703035354614, -0.3971460163593292, 0.3286880552768707, 0.26476961374282837, -1.0572043657302856, -0.7458959221839905, -0.16663241386413574, 0.03856326639652252, 0.5113948583602905, 0.167…	450.046	neuron	exc	L6
864691136003665354	0	[0.4956522285938263, -0.10684312880039215, 0.6975774765014648, 1.6129298210144043, 0.15460549294948578, -1.961135745048523, 0.1910945177078247, 0.20501217246055603, 0.4496745467185974, -0.21448659896850586, -0.6163305640220642, 0.9129108786582947, -0.025854729115962982, 0.42061495780944824, -1.405961275100708, -0.5067301392555237, -0.15813776850700378, 0.39953917264938354, 0.7967050075531006, 0.5…	457.533	neuron	exc	L6
864691135587520754	0	[0.7248746156692505, 0.5701562166213989, -1.2190237045288086, 0.7589341402053833, -0.9629989862442017, -1.4605640172958374, 0.9009507894515991, -1.3135502338409424, -0.5012521743774414, -0.533101499080658, 0.7292364239692688, 0.1379861682653427, 0.35062435269355774, 0.2805517315864563, -0.7723898887634277, -1.5463831424713135, -0.16779637336730957, 0.2874510884284973, 0.015362173318862915, 0.1641…	561.099	neuron	exc	L6
864691135134670361	0	[0.46874096989631653, -0.18622708320617676, -0.17459417879581451, 0.418376624584198, 0.01115088164806366, -1.8733893632888794, 0.28029951453208923, -0.5353671312332153, -0.08683092892169952, -1.2282583713531494, 0.4118618369102478, 1.556006669998169, 0.5998530983924866, 0.5541097521781921, -1.4619721174240112, -0.8335189819335938, 0.3573209345340729, 0.7993149161338806, 0.5593166947364807, 0.7910…	527.031	neuron	exc	L6
864691135508998665	0	[0.330753892660141, -0.3545926511287689, 0.10951806604862213, 1.536860704421997, 0.773833155632019, -1.3952053785324097, 0.24544194340705872, 0.1560007929801941, -0.2817707657814026, -0.6314733624458313, -1.340561032295227, 1.4331401586532593, 0.24542611837387085, 0.9372537732124329, -0.7797695398330688, -1.0651259422302246, -0.6159151792526245, 0.9121717214584351, 0.3983387053012848, 0.712913334…	231.844	neuron	exc	L4
864691135415456442	0	[1.0452693700790405, 0.26140037178993225, -0.771186888217926, 0.266756534576416, 0.5794458985328674, -0.8895716071128845, 1.468622088432312, -0.38908499479293823, -1.0410367250442505, -1.1364281177520752, -0.6565136909484863, 0.9819355607032776, -0.18238016963005066, -0.19867759943008423, -0.5123725533485413, -2.5082037448883057, -0.5057957172393799, 0.21702484786510468, 0.24054960906505585, 0.67…	408.679	neuron	exc	L5
864691135493966480	0	[0.6269367933273315, 0.23765474557876587, -0.37192806601524353, 1.625959038734436, 0.6037169694900513, -1.3787859678268433, 0.5536094903945923, -0.0342138335108757, -0.19585709273815155, -0.9194908142089844, -1.2535430192947388, 1.3570237159729004, 0.35187044739723206, 0.6339730620384216, -0.8442879915237427, -1.3998439311981201, -0.3380226492881775, 0.8956432342529297, 0.5066136121749878, 1.1673…	313.3	neuron	exc	L4
864691135113148569	0	[0.5100185871124268, 0.20699653029441833, 0.23486411571502686, 0.503534197807312, 0.48948079347610474, -1.0881747007369995, -0.13034039735794067, -0.819470226764679, -0.6323370933532715, 0.627609372138977, 0.07028226554393768, 0.06039948761463165, -0.04199136048555374, 0.741843044757843, -0.9184046983718872, -0.6141088604927063, -0.29075533151626587, 0.6782547235488892, -0.5122603178024292, 0.430…	204.661	neuron	exc	L23
864691136922784740	0	[0.5768511295318604, 0.5935681462287903, -1.196913480758667, 0.7001814842224121, -0.9956459999084473, -1.3855903148651123, 1.22640061378479, -1.1154215335845947, -0.6058447957038879, -0.6404888033866882, 0.802754282951355, 0.10060656815767288, -0.021287351846694946, -0.14010649919509888, -0.9617371559143066, -1.57991623878479, -0.10384353995323181, 0.22530974447727203, 0.05892544984817505, 0.0622…	657.594	neuron	exc	L6
864691135754592466	0	[0.2322728931903839, 0.5951032638549805, -0.7742483615875244, 1.5883495807647705, 0.634141743183136, -1.0601197481155396, 1.462586522102356, 0.18287213146686554, -0.23639948666095734, -0.7516801953315735, -0.8427406549453735, 1.3834950923919678, -0.363812118768692, -0.3507922291755676, -1.0708235502243042, -1.5416069030761719, -0.2820574939250946, 0.5704247951507568, 0.2915084660053253, 1.4261158…	344.093	neuron	exc	L4
864691135058569883	0	[-0.3642549216747284, -0.0596625879406929, -0.35596850514411926, 1.751359224319458, -0.6314615607261658, -1.649342656135559, -0.36940309405326843, -0.62931227684021, -0.030665889382362366, -0.48149463534355164, -0.37366271018981934, 1.1843568086624146, 0.7509210705757141, 0.8521395325660706, -1.2381927967071533, -0.01831240952014923, 0.2957453429698944, 1.3128721714019775, 0.28145989775657654, 1.…	70.2809	neuron	exc	L4
864691136557856674	0	[0.5590119361877441, -0.24343878030776978, 0.08452862501144409, 0.5564641356468201, 0.8963786959648132, -0.967445969581604, 0.2513832151889801, -0.666222333908081, -1.2823997735977173, -0.3221126198768616, -0.6619970798492432, 0.6161901950836182, -0.018308892846107483, 0.8205615282058716, -0.26300206780433655, -1.7892954349517822, -0.7628562450408936, 0.7984952330589294, 0.05314772576093674, 0.05…	257.713	neuron	exc	L4
864691135134659097	0	[0.3739664852619171, 0.7596450448036194, -1.2478607892990112, 1.3286046981811523, 0.3428761959075928, -0.9278947114944458, 1.6575297117233276, -0.1347011774778366, -0.4417891502380371, -0.8842356204986572, -0.5493284463882446, 1.0400340557098389, -0.2357228696346283, -0.6392796635627747, -1.035491704940796, -1.8507990837097168, -0.24252855777740479, 0.4692299962043762, 0.18839609622955322, 1.2323…	337.984	neuron	exc	L5
864691135233116249	0	[1.3421630859375, -0.4486450254917145, 0.06401439756155014, 0.4084235429763794, -0.2842501997947693, -1.2914372682571411, -1.0254260301589966, -0.692175030708313, 0.32311052083969116, -0.31080496311187744, -0.13272304832935333, 0.7372552156448364, 1.7905216217041016, 1.873700737953186, -0.9913742542266846, -0.003223910927772522, 0.2563910484313965, 1.099539041519165, 0.14198388159275055, 0.943349…	105.403	reconstruction_issue
864691135385325909	0	[0.11695869266986847, -0.3087211847305298, 0.7347792387008667, 0.6357802152633667, -0.4799765348434448, -1.5854452848434448, -0.8789218664169312, -0.3758198320865631, 0.537055492401123, 0.3032074272632599, 0.23242036998271942, 0.6363324522972107, 0.6845025420188904, 0.8448449969291687, -1.4576128721237183, 0.8315141201019287, 0.5592734813690186, 0.876685619354248, 0.25479525327682495, 0.802062273…	82.0315	neuron	exc	L23
864691135292001974	0	[-0.7889882326126099, -0.36876851320266724, -0.09159380197525024, 1.9335376024246216, -1.0044705867767334, -1.572219967842102, -0.5861527919769287, -0.321765273809433, -0.20715560019016266, -0.1480211764574051, -0.8822705745697021, 0.7740438580513, 0.5244476199150085, 0.9799055457115173, -0.7526850700378418, 0.27611827850341797, 0.022396236658096313, 1.2137279510498047, 0.20299531519412994, 0.339…	71.4916	neuron	exc	L23
864691135737847153	0	[0.5249285697937012, 0.33246612548828125, -0.4605725109577179, 0.3779662847518921, 0.7469903826713562, -0.9528473615646362, 0.5885512828826904, -0.8422346711158752, -0.8714956045150757, 0.013610124588012695, 0.059668734669685364, 0.5728000402450562, -0.06859175115823746, 0.4728301167488098, -0.8832622766494751, -1.362170934677124, -0.4256136417388916, 0.7035689949989319, -0.3699702322483063, 0.75…	258.457	neuron	exc	L4
864691135616117609	1	[1.1993201971054077, -0.20931509137153625, 0.24940454959869385, 0.32355356216430664, 0.1765396147966385, -1.5286487340927124, -0.13853895664215088, -0.08192773908376694, 0.3375018239021301, -0.213636115193367, 0.37870046496391296, 0.7335823178291321, 1.016534447669983, 0.8276126980781555, -1.7676559686660767, -0.24427250027656555, 0.23362380266189575, 0.6875022053718567, 0.19649259746074677, 1.18…	367.161	neuron	inh
864691135647425732	0	[1.156410574913025, 0.47236087918281555, -0.15323807299137115, 0.5734400749206543, 0.0216866135597229, -1.2872816324234009, 0.07983602583408356, -1.2290481328964233, -0.707832932472229, -0.3456577658653259, -0.10220058262348175, 0.003554178401827812, 0.4433019757270813, 0.7743046879768372, -0.41632822155952454, -1.5676825046539307, -0.09373554587364197, 0.567090630531311, 0.34248727560043335, 0.2…	520.812	neuron	exc	L6
864691135445929106	0	[0.6287374496459961, 0.9903469681739807, -0.9463704228401184, 0.48209989070892334, -0.4921438694000244, -1.1049458980560303, 0.5602493286132812, -1.6702449321746826, -0.6075360774993896, -0.13949884474277496, 1.0673518180847168, -0.24506735801696777, 0.06661038845777512, 0.17261040210723877, -0.8543763160705566, -1.2444732189178467, 0.18477429449558258, 0.3181101083755493, -0.025518395006656647, …	681.722	neuron	exc	L6
864691135213102136	0	[0.17098566889762878, 1.0673367977142334, -0.3254794478416443, 1.6880018711090088, 0.17877788841724396, -1.4803818464279175, 0.8165314197540283, -0.6058475971221924, 0.27479520440101624, -0.590943455696106, -0.5295525789260864, 1.3364503383636475, -0.34846508502960205, -0.17662447690963745, -1.1326617002487183, -1.1752045154571533, 0.3370405435562134, 0.6744486093521118, 0.562484860420227, 1.5919…	323.234	neuron	exc	L4
864691135474706752	0	[0.7039140462875366, -0.2882339060306549, 0.7007507085800171, 1.323825478553772, 0.8272701501846313, -1.3361225128173828, 0.016135722398757935, 0.017425401136279106, -0.468475878238678, -0.14134643971920013, -1.3078343868255615, 0.7773460745811462, 0.024187728762626648, 0.8675407767295837, -0.6148414611816406, -1.2830290794372559, -0.5973581671714783, 0.6475389003753662, 0.447150856256485, 0.4234…	220.931	neuron	exc	L23
864691135740256875	0	[1.0818673372268677, 0.6760244369506836, -0.14434412121772766, -0.021930940449237823, -0.08671626448631287, -1.3702375888824463, 0.556071400642395, -1.342881441116333, -0.6656045913696289, -0.3298500180244446, 0.6124840378761292, -0.023330921307206154, -0.17327159643173218, 0.18620282411575317, -0.6987969875335693, -1.580763578414917, 0.1358148753643036, 0.10810631513595581, 0.29265767335891724, …	605.427	neuron	exc	L6
864691135462238109	0	[-0.012416308745741844, 0.47917282581329346, -0.09407520294189453, 1.1074118614196777, 0.48551690578460693, -1.1733510494232178, 0.17791502177715302, -0.8278316855430603, -0.6765824556350708, 0.47248929738998413, -0.21809937059879303, 0.2826657295227051, -0.4263526499271393, 0.5218197703361511, -0.879510760307312, -0.7452772259712219, -0.36148518323898315, 0.7608326077461243, -0.508704423904419, …	212.174	neuron	exc	L23
864691135974464879	0	[1.1535238027572632, 0.40475142002105713, -0.9078447818756104, 0.6352958679199219, -0.112275630235672, -1.5113680362701416, 1.1387256383895874, -0.7033524513244629, -0.5175703167915344, -0.6985267996788025, -0.0014581680297851562, 0.5455901622772217, 0.30573421716690063, 0.34559351205825806, -0.9511781930923462, -1.8525378704071045, -0.2880978286266327, 0.28232675790786743, 0.23617230355739594, 0…	604.562	neuron	exc	L6
864691135954108424	0	[0.6253974437713623, 0.34545084834098816, -0.4601787328720093, 0.9875268340110779, 0.7310729622840881, -1.0694514513015747, 1.594625473022461, 0.19564712047576904, -0.47500836849212646, -0.8529471158981323, -0.3006187677383423, 1.036309838294983, -0.4215291440486908, -0.6594989895820618, -1.251782774925232, -1.8768837451934814, -0.2997516989707947, 0.1985318511724472, 0.5238454341888428, 1.100267…	380.035	neuron	exc	L5
864691136023913273	0	[1.875851035118103, -0.6760008931159973, -0.032566290348768234, -0.028195925056934357, 0.4342228174209595, -1.1559667587280273, -0.4541591703891754, -0.25804030895233154, 0.021891571581363678, -0.6576598286628723, -0.27619361877441406, 0.7880251407623291, 1.7502763271331787, 1.7273935079574585, -1.034116268157959, -0.7059956789016724, -0.33250951766967773, 0.7296373248100281, 0.07038272172212601,…	143.542	neuron	inh
864691136443800707	0	[0.8473191261291504, 0.17288926243782043, -0.3902881145477295, -0.6565446853637695, 0.059955790638923645, -0.7260606288909912, 2.0324974060058594, 0.06706465780735016, -0.4087321162223816, -0.8507400751113892, 0.6032098531723022, 0.44880688190460205, -1.0026195049285889, -1.5527797937393188, -1.0299900770187378, -1.556753396987915, -0.07322779297828674, -0.6775397658348083, 0.49176326394081116, 0…	471.736	neuron	exc	L5
864691135428493616	0	[1.0607267618179321, 0.9979453086853027, -0.32651084661483765, 1.446739912033081, 0.1312265545129776, -1.5172024965286255, 0.5378921031951904, -0.5520812273025513, 0.7248008847236633, -0.6892734169960022, -0.759746789932251, 1.205366611480713, 0.2438596785068512, 0.29709485173225403, -1.1557319164276123, -1.0439066886901855, 0.36485767364501953, 0.6304562091827393, 0.5919113755226135, 1.611823081…	343.147	neuron	exc	L4
864691134947395836	0	[0.6079933643341064, 0.846869945526123, -0.6055624485015869, 0.572576105594635, 0.48076027631759644, -0.7441412806510925, -0.12896594405174255, -1.6265946626663208, -0.7415082454681396, -0.43744096159935, 0.5050302743911743, -0.0021976176649332047, 0.5150887966156006, 0.8721022605895996, -0.2741488218307495, -1.4281151294708252, -0.07119289040565491, 0.816244900226593, -0.09917354583740234, 0.212…	262.043	reconstruction_issue
864691135490265842	0	[1.536219596862793, 0.301713228225708, -0.233799010515213, 0.9799405336380005, 0.22084827721118927, -1.4160542488098145, 1.0234508514404297, 0.04037701338529587, 0.14934390783309937, -1.3282966613769531, -0.8530830144882202, 1.0925809144973755, 0.3386446535587311, 0.09607859700918198, -0.817274808883667, -2.0182137489318848, -0.04544955492019653, 0.11815434694290161, 1.0214182138442993, 0.7497700…	377.977	neuron	exc	L6
864691135393974773	0	[0.24761435389518738, -0.16877205669879913, -0.009749539196491241, 1.7042557001113892, 0.1983959823846817, -1.7307204008102417, 0.3273940682411194, -0.10079878568649292, -0.1715005487203598, -1.0258185863494873, -1.1711082458496094, 1.6103515625, 0.30451706051826477, 0.6766639947891235, -0.929153561592102, -1.1506221294403076, -0.28222206234931946, 0.9816337823867798, 0.6956593990325928, 0.925511…	282.129	neuron	exc	L4
864691135807268125	0	[0.685049295425415, -0.4682169258594513, 0.4459056854248047, 0.9782044887542725, -0.5349791049957275, -1.3659600019454956, -1.0664424896240234, -0.5220367908477783, 0.17219674587249756, 0.4076051115989685, -0.018007248640060425, 0.13707344233989716, 1.139796257019043, 1.3717408180236816, -1.1480488777160645, 0.3461804986000061, -0.03781290352344513, 1.0113126039505005, -0.1843118667602539, 0.5911…	130.809	neuron	exc	L23
864691136004745930	0	[0.8074759244918823, 0.06551343947649002, -0.3166219890117645, 0.11740800738334656, 1.11569082736969, -0.6232545971870422, 0.8569167852401733, -0.5282897353172302, -1.3592183589935303, -0.7668758034706116, -0.3302340507507324, 0.6646887063980103, -0.10040830820798874, 0.19679835438728333, -0.4692821204662323, -2.2007598876953125, -0.5076406002044678, 0.6268072128295898, 0.12836402654647827, 0.450…	318.661	neuron	exc	L4
864691135679362244	0	[-0.13446281850337982, 0.47995737195014954, -0.24936552345752716, 1.3295484781265259, 0.43525344133377075, -1.1997734308242798, 0.4451025724411011, -0.9939349293708801, -0.9259788990020752, 0.031146690249443054, -0.39729738235473633, 0.6532701849937439, -0.4346189796924591, 0.4738258123397827, -0.603531002998352, -1.322326421737671, -0.38861989974975586, 0.9500782489776611, -0.08457857370376587, …	223.371	neuron	exc	L4
864691135726757268	0	[0.5638246536254883, 0.8170825242996216, -0.6068172454833984, 0.7133257389068604, 0.3341022729873657, -1.2705799341201782, 0.8069396018981934, -1.19879150390625, -0.7238044738769531, -0.2717125117778778, 0.07896964251995087, 0.6186381578445435, -0.2764831483364105, 0.2326538860797882, -0.8754103183746338, -1.6504631042480469, -0.07211720943450928, 0.5936670303344727, 0.10422471910715103, 0.862599…	322.627	neuron	exc	L6
864691135132660640	0	[1.4029579162597656, 0.32830333709716797, -1.0396697521209717, 0.10838267207145691, -0.8134092092514038, -1.1504817008972168, 0.8845912218093872, -1.1788979768753052, -0.5893898010253906, -1.1912137269973755, 0.630030632019043, 0.15237581729888916, 0.6787897348403931, 0.10683373361825943, -0.5821129679679871, -1.9860291481018066, -0.127517968416214, 0.06842483580112457, 0.2778819501399994, 0.0265…	602.072	neuron	exc	L6
864691136854151534	0	[1.2851378917694092, -0.3044787049293518, -0.1655462086200714, 0.6837574243545532, -0.01736416667699814, -1.3665363788604736, -0.6326706409454346, -0.3840031921863556, 0.462105929851532, -0.3587828278541565, 0.06840753555297852, 0.6995937824249268, 1.5317254066467285, 1.5204213857650757, -1.339439034461975, -0.22465959191322327, -0.07883358001708984, 0.8181861639022827, -0.07235842943191528, 0.96…	245.979	neuron	inh
864691135293083660	0	[0.30114343762397766, 0.06513004750013351, -0.11900337785482407, 0.8570142984390259, 1.1310325860977173, -0.8846924304962158, 0.6102238893508911, -0.45415589213371277, -0.9327007532119751, -0.5992110967636108, -0.8933243751525879, 1.1721938848495483, -0.2727328836917877, 0.4755648374557495, -0.4226464629173279, -1.721203088760376, -0.5604039430618286, 0.8380370140075684, 0.11681234836578369, 0.65…	263.719	neuron	exc	L4
864691135564854359	0	[0.09508256614208221, -0.23164284229278564, -0.0573611818253994, 1.2267789840698242, -0.27829837799072266, -2.047498941421509, -0.12646129727363586, -0.46529579162597656, -0.17659007012844086, -0.6864323019981384, -0.3185216188430786, 1.1774907112121582, 0.6926878094673157, 0.9852637648582458, -1.2405866384506226, -0.4768219590187073, 0.007541954517364502, 0.9535499215126038, 0.5076526403427124, …	569.52	neuron	inh
864691135733571732	0	[1.3868111371994019, 0.26035887002944946, -0.47151684761047363, -0.054544370621442795, -0.24207703769207, -1.2084074020385742, 1.0127954483032227, -0.9576656222343445, -0.6831229329109192, -0.577136218547821, 0.35385289788246155, 0.10923878848552704, -0.007353618741035461, 0.22226932644844055, -0.6713629961013794, -1.9088730812072754, -0.37542039155960083, -0.053370192646980286, 0.160994797945022…	564.585	neuron	exc	L6
864691136039367934	0	[0.6699115037918091, 0.4478437602519989, -0.35045650601387024, 1.7556179761886597, 0.1759844869375229, -1.6670842170715332, 0.6890394687652588, -0.044033318758010864, 0.2835681736469269, -0.8172373175621033, -1.1178079843521118, 1.4136300086975098, 0.26830440759658813, 0.3452649414539337, -1.2269010543823242, -1.1233456134796143, -0.027527794241905212, 0.797161340713501, 0.6228045225143433, 1.448…	329.058	neuron	exc	L4
864691135586899442	0	[0.7496262788772583, 0.8128676414489746, -0.7881982922554016, 0.8160666823387146, -0.39911210536956787, -1.6237359046936035, 1.0167410373687744, -1.1284880638122559, -0.3955807685852051, -0.6406421661376953, 0.2127344161272049, 0.583616316318512, 0.03253611922264099, 0.2577713131904602, -0.6928499937057495, -1.7801899909973145, 0.0567973256111145, 0.31426799297332764, 0.3344014286994934, 0.351039…	573.781	neuron	exc	L6
864691135702574740	0	[1.634360432624817, -0.3622972369194031, -0.0028199320659041405, -0.7046569585800171, 0.27160680294036865, -1.2717626094818115, -0.22840508818626404, -0.36314502358436584, 0.28540897369384766, -0.4256892204284668, 0.816791832447052, 0.6125385761260986, 1.4366157054901123, 1.1706310510635376, -1.5182584524154663, -0.11876101791858673, 0.3252931833267212, 0.576819658279419, 0.11384895443916321, 0.7…	277.943	neuron	inh
864691136554971042	0	[0.2176744043827057, 0.23448196053504944, -0.7264158129692078, 0.80240797996521, 0.9248523116111755, -0.6887434720993042, 1.503930687904358, -0.13038717210292816, -1.2487910985946655, -0.6728007197380066, -0.6745535135269165, 1.039184808731079, -0.568807065486908, -0.3026759624481201, -0.7032954692840576, -2.0363261699676514, -0.5403681397438049, 0.6150816082954407, 0.06554511189460754, 0.8789955…	344.543	neuron	exc	L5
864691135382905323	0	[1.0828908681869507, 0.7380091547966003, -0.7904585599899292, 0.2702568471431732, -0.6580513715744019, -1.4480681419372559, 0.908467173576355, -1.3537243604660034, -0.31052184104919434, -0.5786757469177246, 0.7862117290496826, 0.2560787498950958, 0.18794041872024536, 0.06512252241373062, -0.8599936962127686, -1.649857759475708, 0.16169987618923187, 0.03224372863769531, 0.2543066143989563, 0.40043…	597.798	neuron	exc	L6
864691135494032528	0	[0.8607734441757202, -0.47749951481819153, -0.28988808393478394, 0.9355002045631409, 0.297061026096344, -1.2539985179901123, 0.028181985020637512, -0.4225884974002838, -0.41664403676986694, -1.5524405241012573, -1.1475778818130493, 1.623522400856018, 1.0740723609924316, 1.2055385112762451, -0.43712806701660156, -1.451422929763794, -0.3915248513221741, 1.0322986841201782, 0.5566077828407288, 0.635…	262.526	reconstruction_issue
864691135407321545	0	[1.330406665802002, 0.38197723031044006, -0.3600445091724396, 0.9177486300468445, 0.5373092293739319, -1.0373574495315552, 0.3253345787525177, -0.722447395324707, -0.3970028758049011, -1.2582335472106934, -1.1679329872131348, 0.9599594473838806, 0.5272659659385681, 0.751212477684021, -0.14342868328094482, -2.1163620948791504, -0.27948474884033203, 0.6150065064430237, 0.49998027086257935, 0.646032…	303.124	reconstruction_issue
864691136915648366	0	[-0.4805164039134979, 0.20292429625988007, -1.114094614982605, 1.8630768060684204, -1.2782623767852783, -1.567548155784607, -0.20190033316612244, -0.9008159637451172, -0.1904478222131729, -0.2305062860250473, -0.07695575058460236, 0.7157450914382935, 0.9738228917121887, 0.9547125697135925, -1.1507916450500488, -0.0334399938583374, 0.22150684893131256, 1.4293317794799805, -0.21384084224700928, 0.9…	381.648	reconstruction_issue
864691135340953541	0	[0.5048038959503174, 0.6343756914138794, -1.4257746934890747, 0.6308650970458984, -0.8574589490890503, -1.2082074880599976, 0.8573379516601562, -1.5693740844726562, -0.937179684638977, -0.4263956546783447, 0.6287598013877869, -0.07666990906000137, 0.25667938590049744, 0.49824994802474976, -0.40839463472366333, -1.642838716506958, -0.2649618089199066, 0.48355215787887573, -0.17192038893699646, -0.…	589.935	neuron	exc	L6
864691136008405164	0	[0.2037268877029419, 0.30160626769065857, -0.4977516531944275, 1.0872290134429932, 1.240849256515503, -0.5467391014099121, 1.062375545501709, -0.06151169538497925, -0.8216331005096436, -0.6943612694740295, -0.7571104168891907, 1.1386494636535645, -0.31940263509750366, -0.0013921484351158142, -0.596960186958313, -1.6987488269805908, -0.47942686080932617, 0.6234622597694397, 0.18268033862113953, 0.…	298.468	neuron	exc	L4
864691135303197351	0	[-0.029042981564998627, 0.35241860151290894, -0.397737592458725, 1.5004196166992188, 0.6169651746749878, -1.0169148445129395, 0.6634358167648315, -0.6575435400009155, -0.9440176486968994, -0.22510656714439392, -0.7191907167434692, 0.9090852737426758, -0.3342207968235016, 0.42181557416915894, -0.5223504900932312, -1.5629520416259766, -0.572099506855011, 0.9310818910598755, -0.03082755208015442, 0.…	262.452	neuron	exc	L4
864691136008831662	0	[0.23487967252731323, 0.1077311635017395, -0.10577064007520676, 0.8907492756843567, 0.26506906747817993, -1.0752389430999756, -0.059482231736183167, -0.9347313642501831, -1.0542107820510864, 0.49282562732696533, -0.08660943806171417, -0.04562260955572128, -0.04077110439538956, 0.8249972462654114, -0.6701788902282715, -0.9413372874259949, -0.6360468864440918, 0.8489627838134766, -0.648809313774108…	211.264	neuron	exc	L23
864691135615763561	0	[0.9986294507980347, 0.3819580078125, 0.25470253825187683, 0.8824520111083984, 0.3480328321456909, -1.6186180114746094, 0.283955454826355, -0.5062165856361389, -0.06323528289794922, -0.17177130281925201, 0.005330368876457214, 0.5628659129142761, 0.19557130336761475, 0.3356133997440338, -1.391568899154663, -1.1276257038116455, 0.12640851736068726, 0.5172529816627502, 0.40102413296699524, 0.9427584…	509.906	neuron	exc	L6
864691135807327005	0	[0.6389452219009399, -0.8597219586372375, 0.7021311521530151, 0.7528055906295776, -0.37250828742980957, -1.581196904182434, -0.9511697292327881, -0.3337182402610779, -0.06595705449581146, -0.05754426121711731, -0.48186540603637695, 0.6721867918968201, 1.15090012550354, 1.521662950515747, -0.9926515817642212, 0.0452456921339035, -0.1328640580177307, 1.0309853553771973, 0.16691449284553528, 0.31824…	122.515	neuron	exc	L23
864691135064985924	0	[0.6833101511001587, 0.2534632980823517, -0.2895335555076599, 1.484136700630188, 0.9682148098945618, -1.0056995153427124, 0.3463624119758606, 0.08497007936239243, 0.04011249542236328, -1.202287197113037, -1.2271130084991455, 1.3660893440246582, 0.5117876529693604, 0.5450159907341003, -0.6552315950393677, -1.2729268074035645, -0.2910568118095398, 0.910569965839386, 0.5268290042877197, 1.0712286233…	299.549	neuron	exc	L4
864691135269916837	0	[-0.15544602274894714, -0.07739219069480896, -1.3573377132415771, 1.2846801280975342, -0.8887466192245483, -1.3316506147384644, 0.05424836277961731, -0.6874362230300903, -0.6330711245536804, -0.9343909621238708, 0.475974977016449, 0.5819769501686096, 1.4114537239074707, 0.8439688086509705, -1.1030521392822266, -0.5744736194610596, 0.24414366483688354, 1.3995511531829834, 0.13140539824962616, 0.41…	659.588	reconstruction_issue
864691135012374262	0	[0.7400985956192017, 0.5167506337165833, -0.7098987698554993, 0.5210951566696167, -0.5005194544792175, -1.344347596168518, 1.3569196462631226, -0.7442800998687744, -0.5924590229988098, -0.4390382766723633, 0.35780197381973267, 0.13766294717788696, -0.47456297278404236, -0.30490705370903015, -0.8628298044204712, -1.702138900756836, -0.3314017653465271, -0.02821953594684601, 0.07183459401130676, 0.…	559.233	neuron	exc	L6
864691135549687538	0	[1.1819093227386475, -0.5534620881080627, -0.24827706813812256, -0.12136076390743256, 0.3462952971458435, -1.3170064687728882, 0.19648568332195282, -0.21171918511390686, -0.5595034956932068, -1.6390374898910522, 0.022555172443389893, 1.5382531881332397, 1.372644305229187, 0.9196217060089111, -1.181540846824646, -1.2802879810333252, 0.3073817491531372, 0.9388943314552307, 0.6300020217895508, 0.932…	433.753	neuron	inh
864691136687511918	0	[0.8546134233474731, -0.09208238124847412, -0.16968953609466553, 0.9605489373207092, 0.730565071105957, -1.3619205951690674, 0.6749563217163086, -0.03623020648956299, -0.4414987564086914, -0.6279117465019226, -0.47201740741729736, 1.0370571613311768, 0.22720995545387268, 0.4248589277267456, -1.223400354385376, -1.5199031829833984, -0.48186153173446655, 0.630314290523529, 0.2516508400440216, 0.891…	458.779	neuron	exc	L4
864691136273677581	0	[0.33026739954948425, -0.09118315577507019, -0.44295230507850647, 1.150734543800354, 0.2932679057121277, -1.6062853336334229, 0.08525116741657257, -0.5443192720413208, -0.46780186891555786, -1.1000349521636963, -0.18958468735218048, 1.0058931112289429, 0.7820575833320618, 1.0752712488174438, -0.7999533414840698, -1.2409605979919434, -0.42427653074264526, 0.9447282552719116, 0.35772570967674255, 0…	507.948	reconstruction_issue
864691135403773422	0	[0.8746930360794067, -0.31027883291244507, 0.3898969888687134, 0.5698570013046265, 0.45002561807632446, -1.2447868585586548, -0.40394678711891174, -0.7560566663742065, -0.8190513849258423, 0.07373352348804474, -0.38647520542144775, 0.2581632435321808, 0.45857784152030945, 1.294886589050293, -0.6242420673370361, -1.1126930713653564, -0.4998587965965271, 0.8362797498703003, -0.14658990502357483, 0.…	189.71	neuron	exc	L23
864691135440778056	1	[-1.0128217935562134, 0.199740469455719, -0.1008380651473999, 1.5563668012619019, -0.8517372608184814, -1.4764472246170044, -0.7377704381942749, -0.6331517100334167, 0.3805208206176758, -0.048432521522045135, 0.08695505559444427, 0.7817531824111938, 0.3576204776763916, 0.5849598050117493, -1.2205809354782104, 0.8471802473068237, 0.7167819738388062, 1.2147634029388428, 0.1331588625907898, 0.678446…	41.2952	neuron	exc	L23
864691136105521625	0	[0.30090680718421936, 0.6769120693206787, -0.9478237628936768, 1.1633881330490112, 0.8003712892532349, -0.6613409519195557, 1.711025595664978, 0.04377559572458267, -0.5025205016136169, -0.7162147164344788, -0.3233976364135742, 0.9090599417686462, -0.5524165034294128, -0.7155963778495789, -0.9898204803466797, -1.695998191833496, -0.37341076135635376, 0.33364248275756836, 0.19657397270202637, 1.130…	344.819	neuron	exc	L5
864691136482921004	0	[0.8272346258163452, 0.35922500491142273, -0.4162695109844208, 0.3981630802154541, 0.3509073853492737, -0.6780927777290344, -0.029743224382400513, -0.8414602875709534, -0.6377111077308655, 0.5093207359313965, 0.41355013847351074, -0.16596803069114685, 0.5255827903747559, 0.9438819289207458, -0.8587697744369507, -0.8089324831962585, -0.3549513816833496, 0.9023367166519165, -0.7736268043518066, 0.6…	228.043	neuron	exc	L4
864691135476170920	1	[0.600251317024231, -0.24466615915298462, 0.05225268751382828, 0.6967653632164001, 0.35357171297073364, -1.104386806488037, -0.43143370747566223, -0.8598691821098328, -0.8727004528045654, 0.22131609916687012, -0.3553816080093384, 0.20845480263233185, 0.5066912174224854, 1.3266888856887817, -0.48068004846572876, -0.9875673651695251, -0.6806957721710205, 0.940209686756134, -0.5492880344390869, 0.07…	176.423	neuron	exc	L23
864691134947405820	0	[0.9129377603530884, -0.16866183280944824, 0.11610051989555359, 0.7913485169410706, 1.01053786277771, -1.2970284223556519, 0.3304799497127533, -0.2520679235458374, -0.5876647233963013, -0.9385549426078796, -1.0877901315689087, 1.3615849018096924, 0.34663933515548706, 0.8775416016578674, -0.6508721113204956, -1.6747136116027832, -0.35596394538879395, 0.7619120478630066, 0.597632646560669, 0.733537…	227.294	neuron	exc	L4
864691135718113684	0	[0.9085708856582642, 0.7897931337356567, -0.4267914891242981, 1.2531384229660034, 0.23299910128116608, -1.3829230070114136, 0.09833138436079025, -0.9689967632293701, 0.0010676831007003784, -0.8281822800636292, -0.1923694759607315, 0.6202173829078674, 0.37370404601097107, 0.6449552178382874, -0.6517504453659058, -1.6354591846466064, 0.018049955368041992, 0.680393636226654, 0.387590229511261, 0.581…	484.672	reconstruction_issue
864691135322957468	0	[0.17810893058776855, -0.019654328003525734, 0.14653612673282623, 0.7140465378761292, -0.015714451670646667, -1.0030677318572998, -0.12110325694084167, -0.9796850085258484, -0.8650411367416382, 0.6950845718383789, 0.37423092126846313, -0.37451839447021484, -0.2070348858833313, 0.6335222125053406, -0.713505744934082, -0.5913617014884949, -0.6372572183609009, 0.6175243854522705, -0.441604346036911,…	210.489	neuron	exc	L23
864691136065261720	0	[0.042114563286304474, 1.3234285116195679, -0.7526215314865112, 1.852202296257019, 0.3753899931907654, -0.9483014345169067, 0.9195798635482788, -0.3778812289237976, 0.4028323292732239, -0.4663020670413971, 0.03890657424926758, 0.7602047324180603, -0.19454044103622437, -0.4276755154132843, -1.2199734449386597, -0.7941476106643677, 0.3240841031074524, 0.6565791368484497, 0.44784215092658997, 1.5261…	320.057	neuron	exc	L4
864691135575105054	0	[0.15898239612579346, -0.364851176738739, 0.31604641675949097, 1.4966078996658325, -0.6985171437263489, -1.6374491453170776, -0.8265981674194336, -0.3430056869983673, 0.09144663065671921, 0.4298720359802246, -0.3830832242965698, 0.3266412019729614, 0.830957293510437, 1.2092698812484741, -1.2176657915115356, 0.3255716860294342, -0.08992144465446472, 1.1063978672027588, -0.10701015591621399, 0.5567…	107.662	neuron	exc	L23
864691135937785909	0	[0.6469084024429321, 0.5308734774589539, -0.9307544231414795, 0.6463184356689453, -0.21153178811073303, -0.7671253681182861, 0.49030932784080505, -1.3539841175079346, -1.1956642866134644, -0.06932738423347473, 0.52375727891922, -0.535494863986969, 0.07359989732503891, 0.5053065419197083, -0.39900851249694824, -1.5537564754486084, -0.5308564901351929, 0.47683432698249817, -0.29803165793418884, -0.…	662.639	reconstruction_issue
864691136123910950	0	[2.061352252960205, -0.3259704113006592, -0.047782715409994125, 0.03353562578558922, 0.2632812261581421, -1.344296932220459, 0.9727681875228882, 0.2833203375339508, -0.1743394285440445, -1.4909112453460693, -0.5283299684524536, 1.0482122898101807, 0.834236204624176, 0.26751115918159485, -1.0724962949752808, -2.033043622970581, -0.07260280847549438, 0.08911748230457306, 0.9099211692810059, 0.70789…	497.613	neuron	exc	L5
864691135724234155	0	[0.6045159101486206, 1.0371284484863281, -2.1336615085601807, 0.3053508400917053, -0.13873067498207092, 0.2554922103881836, 0.7241846323013306, -1.551622986793518, -0.5190539956092834, -0.6263824105262756, 0.563168466091156, -0.0651688203215599, 0.4158044755458832, 0.3778359293937683, 0.12289008498191833, -1.4770827293395996, -0.5127347707748413, 0.586784839630127, -0.8823564052581787, 0.47954833…	341.204	reconstruction_issue
864691136023834425	0	[-0.4256102740764618, 0.17482537031173706, -0.6413977146148682, 1.0762473344802856, -0.008137062191963196, -1.1780610084533691, -0.030259281396865845, -0.3885694444179535, -0.4286636710166931, -1.2607402801513672, 0.5041686296463013, 0.6071490049362183, 0.866259753704071, 0.6017572283744812, -0.8781852722167969, -0.503020167350769, 0.40852105617523193, 1.1855210065841675, 0.6093864440917969, -0.1…	542.937	reconstruction_issue
864691136041059158	0	[0.17214547097682953, 0.3123129904270172, -0.579435408115387, 1.4336541891098022, -0.818964421749115, -1.7348798513412476, -0.24866032600402832, -1.0464015007019043, 0.027112334966659546, -0.11651918292045593, 0.07561838626861572, 0.7537886500358582, 0.8333732485771179, 1.0164240598678589, -1.3485883474349976, -0.2502453327178955, 0.24252891540527344, 1.2130544185638428, -0.05969695746898651, 1.0…	600.51	reconstruction_issue
864691135570642413	0	[1.131193995475769, 0.38343194127082825, -0.6738401651382446, 0.1803983896970749, -0.5966170430183411, -1.3291975259780884, 1.1729542016983032, -1.0339934825897217, -0.5228008031845093, -0.5359611511230469, 0.5077260732650757, 0.20502428710460663, -0.07763742655515671, 0.018942438066005707, -0.769810676574707, -1.7525384426116943, -0.2805802822113037, -0.16968244314193726, 0.17643964290618896, 0.…	624.239	neuron	exc	L6
864691136811795571	0	[2.0204601287841797, 0.24603265523910522, -0.5459312200546265, 0.6862243413925171, 0.30621039867401123, -1.2044934034347534, 0.7870403528213501, 0.04291778802871704, 0.13599544763565063, -1.343632459640503, -1.1032646894454956, 0.9871695637702942, 0.9914425611495972, 0.5717108845710754, -0.799777626991272, -1.8429913520812988, -0.13118386268615723, 0.34281450510025024, 0.713097333908081, 1.004166…	487.34	neuron	exc	L6
864691136296718363	0	[0.9444961547851562, 0.6191491484642029, -0.6310145258903503, 0.7873168587684631, 0.15471939742565155, -1.0967257022857666, 1.8503979444503784, -0.057688966393470764, -0.2287999540567398, -1.1673414707183838, -0.3434390425682068, 1.0929964780807495, -0.4070908725261688, -1.0158007144927979, -1.0874478816986084, -2.129333972930908, -0.03335326910018921, -0.12739384174346924, 0.7391514778137207, 1.…	441.015	neuron	exc	L5
864691135064996420	0	[1.257023811340332, 0.2285778969526291, -0.4605964720249176, 0.3028157353401184, 1.0114004611968994, -0.75436931848526, 1.6205329895019531, 0.18647223711013794, -0.6352107524871826, -1.0847804546356201, -0.5933451056480408, 1.091795802116394, -0.174201101064682, -0.4674825072288513, -0.9350509643554688, -2.1769609451293945, -0.28837889432907104, 0.07482478022575378, 0.6274617910385132, 1.16685366…	370.572	neuron	exc	L5
864691135609449223	0	[1.022207498550415, -0.759557843208313, 0.8983623385429382, 0.3579164445400238, 0.37971043586730957, -0.9607758522033691, -0.741671085357666, -0.40885046124458313, -0.5413504242897034, 0.502773106098175, -0.39618849754333496, 0.0412442609667778, 0.635480523109436, 1.3932998180389404, -0.593009352684021, -0.5106983780860901, -0.6238311529159546, 0.6503939628601074, -0.1656220257282257, -0.00574359…	176.512	neuron	exc	L23
864691135373419208	0	[0.6505599021911621, 0.6009389758110046, -0.9805779457092285, 0.9164628386497498, 0.7710713744163513, -0.7028964757919312, 1.2616899013519287, -0.5327661633491516, -0.8656694293022156, -0.6663470268249512, -0.6802436113357544, 0.9681259393692017, -0.14811661839485168, 0.07108845561742783, -0.6351821422576904, -1.8960621356964111, -0.3997962474822998, 0.5825973749160767, 0.0679265558719635, 1.1983…	307.594	neuron	exc	L4
864691136617346523	0	[-0.6052730083465576, -0.1678650677204132, 0.24552345275878906, 1.2232728004455566, -0.8871151804924011, -1.5716239213943481, -0.7393460273742676, -0.46107253432273865, 0.2166636735200882, 0.04566463828086853, -0.004843682050704956, 0.7403095364570618, 0.5380186438560486, 0.7952160835266113, -1.2947630882263184, 0.7173070907592773, 0.5701323747634888, 1.1408114433288574, 0.16562595963478088, 0.64…	85.8017	neuron	exc	L23
864691135474733888	0	[0.6282258033752441, 0.28782570362091064, -0.26178544759750366, 1.2177664041519165, 0.45514094829559326, -1.2879054546356201, -0.020562827587127686, -0.653741180896759, -0.4182376265525818, 0.13740751147270203, -0.28134655952453613, 0.407177597284317, 0.3808210790157318, 0.9425275921821594, -0.9579269886016846, -0.9438746571540833, -0.3358156681060791, 0.8243094086647034, -0.32523560523986816, 0.…	235.85	neuron	exc	L23
864691135213424696	0	[0.6762820482254028, 0.434953510761261, -0.5058388710021973, 0.747624397277832, 1.0184273719787598, -0.694401204586029, 0.9892185926437378, -0.26224249601364136, -0.6606172919273376, -0.0751018226146698, -0.3848944902420044, 0.7161570191383362, -0.19242003560066223, 0.10642602294683456, -1.0148876905441284, -1.433250904083252, -0.42278552055358887, 0.5534917116165161, -0.23426097631454468, 1.1104…	275.086	neuron	exc	L4
864691135850425543	0	[-0.6808860301971436, -0.2812613546848297, -1.010770559310913, 1.0109065771102905, -0.2898018956184387, -0.5082790851593018, -0.1271059215068817, -0.5046755075454712, -1.168715476989746, -1.3972326517105103, -0.2009851485490799, 0.7376571297645569, 1.171329140663147, 1.0056754350662231, 0.15303033590316772, -1.019510269165039, -0.10637784004211426, 1.4216923713684082, 0.2995380163192749, -0.34915…	116.249	reconstruction_issue
864691135012446198	0	[0.40142422914505005, -0.016817351803183556, -0.2063361257314682, 1.094820499420166, 0.7406236529350281, -1.3942503929138184, 0.46886304020881653, -0.4736896753311157, -0.7647075653076172, -1.0921354293823242, -0.9678428173065186, 1.490700602531433, 0.18870902061462402, 0.7270926237106323, -0.5026082992553711, -1.7413454055786133, -0.3290390372276306, 0.8777059316635132, 0.5774296522140503, 0.732…	247.021	neuron	exc	L4
864691135876220755	0	[1.8311165571212769, -0.08231577277183533, -0.11786898970603943, 0.2496991604566574, 0.31825196743011475, -1.1784831285476685, 1.3076906204223633, 0.3732360303401947, -0.12212912738323212, -0.9526340365409851, -0.4085735082626343, 0.49869462847709656, 0.16019481420516968, -0.229177325963974, -1.0302107334136963, -1.8946819305419922, -0.320440411567688, -0.353584349155426, 0.7391993999481201, 0.36…	476.341	neuron	exc	L5
864691135888466569	0	[0.4731238782405853, 0.37634873390197754, -0.22831502556800842, 1.2611980438232422, 0.9353451132774353, -0.9988425970077515, 0.5319181680679321, -0.4548567533493042, -0.4187222719192505, -0.9454491138458252, -1.0435781478881836, 1.4466450214385986, 0.03980640694499016, 0.5053726434707642, -0.41470855474472046, -1.6600348949432373, -0.23718252778053284, 0.9488073587417603, 0.5040560960769653, 1.12…	248.305	neuron	exc	L4
864691135994567082	0	[0.48260465264320374, 0.2912302613258362, -0.600462794303894, 1.0273770093917847, 0.8552320003509521, -0.7436942458152771, 0.3496240973472595, -0.7646015882492065, -0.9533933401107788, -0.3390415906906128, -0.38371068239212036, 0.5195814967155457, 0.24826949834823608, 0.7543768882751465, -0.418006956577301, -1.6028611660003662, -0.6153351068496704, 0.918512761592865, -0.20233938097953796, 0.50617…	252.404	neuron	exc	L4
864691136699344494	0	[0.6011741161346436, 0.5150588154792786, -0.5698574781417847, 0.34508517384529114, -0.23277691006660461, -1.2523118257522583, 1.909545660018921, -0.2078905552625656, -0.3988359570503235, -1.1656770706176758, 0.2047429084777832, 0.9054073691368103, -0.6969450116157532, -1.2564377784729004, -1.0551797151565552, -1.997715711593628, 0.1125325858592987, -0.20204991102218628, 0.6509430408477783, 0.5392…	489.41	neuron	exc	L5
864691135994565034	0	[-0.06521154940128326, -0.20992861688137054, -1.1124001741409302, 1.2627631425857544, -0.368868887424469, -1.1308122873306274, 0.11114947497844696, -0.5088893175125122, -0.644017219543457, -1.4027975797653198, -0.980976939201355, 1.5680971145629883, 1.1160252094268799, 1.0484957695007324, -0.4289588928222656, -0.9103924036026001, 0.03495125472545624, 1.4036641120910645, 0.26769572496414185, 0.879…	616.966	reconstruction_issue
864691136065514392	0	[0.5406757593154907, -0.49469879269599915, -0.130266010761261, 0.19006693363189697, 0.04562419652938843, -1.7613508701324463, 0.2237401008605957, -0.5529516935348511, -0.39185166358947754, -1.5256699323654175, 0.041941478848457336, 1.8646773099899292, 0.882039487361908, 0.8909639716148376, -1.1818525791168213, -1.0490877628326416, 0.27635762095451355, 0.8830108642578125, 0.6720010042190552, 0.656…	470.399	neuron	exc	L6
864691134884764154	0	[1.2259886264801025, 0.6300861239433289, -1.383330225944519, 0.4076775312423706, -0.7769268751144409, -1.1454733610153198, 0.5612348318099976, -1.4323316812515259, -0.47973376512527466, -0.4626685380935669, 0.9473779201507568, -0.297723650932312, 0.8011886477470398, 0.6278561949729919, -0.767512321472168, -1.3578555583953857, -0.11607623100280762, 0.3720477521419525, -0.11107361316680908, 0.23994…	649.382	neuron	exc	L6
864691135654043330	0	[0.17074346542358398, 0.5738627910614014, -0.5125986933708191, 1.604241967201233, 0.6192451119422913, -1.1809250116348267, 0.6804783344268799, -0.4406210482120514, -0.5190214514732361, -1.011507272720337, -0.9201436042785645, 1.1804189682006836, -0.08493804186582565, 0.28978919982910156, -0.45758822560310364, -1.795020341873169, -0.24707961082458496, 0.9494826793670654, 0.5025438666343689, 0.7546…	255.816	neuron	exc	L4
864691135013011094	0	[0.09008167684078217, 0.6899256706237793, -0.6473928689956665, 1.2673325538635254, 0.5666522979736328, -1.2760779857635498, 1.0363973379135132, -0.46372759342193604, -0.5651162266731262, -0.3185637593269348, -0.2853894829750061, 0.9708584547042847, -0.36619269847869873, -0.04372938722372055, -1.1627998352050781, -1.3368182182312012, -0.12755581736564636, 0.7790665030479431, 0.09113915264606476, 1…	292.581	neuron	exc	L4
864691135373732169	0	[-0.6794568300247192, -0.23885217308998108, 0.39975661039352417, 1.2527412176132202, -0.7398823499679565, -1.5669647455215454, -0.77576744556427, -0.3448704779148102, 0.10278712213039398, 0.06447246670722961, -0.1897146850824356, 0.6812825798988342, 0.4177567958831787, 0.7993638515472412, -1.1610244512557983, 0.6533169150352478, 0.5095561742782593, 1.1038427352905273, 0.2569824457168579, 0.492437…	80.0054	neuron	exc	L23
864691135407514057	0	[0.6198420524597168, -0.12360069155693054, -0.14413850009441376, 1.3698793649673462, 0.8733062148094177, -1.0355417728424072, 0.811305046081543, 0.2155788540840149, -0.5654250383377075, -1.0071338415145874, -1.503947138786316, 1.4708806276321411, 0.03816340118646622, 0.3983674943447113, -0.532426118850708, -1.8564722537994385, -0.5738548040390015, 0.7195159792900085, 0.5562278032302856, 0.9147430…	282.902	neuron	exc	L4
864691135637312067	0	[1.2792532444000244, -0.18332499265670776, -0.36438998579978943, -0.7018863558769226, 0.4150580167770386, -0.8111995458602905, -0.27430257201194763, -0.670771598815918, -0.09667827188968658, -1.4269139766693115, 0.6301811337471008, 1.1301523447036743, 1.7526254653930664, 1.118261694908142, -1.0219515562057495, -0.71012943983078, 0.6058281660079956, 1.0742290019989014, 0.4756906032562256, 0.922097…	241.507	neuron	inh
864691136020235512	0	[0.27077069878578186, -0.013892227783799171, -0.3569049835205078, 1.746282935142517, 0.27815037965774536, -1.6192752122879028, 0.5040631294250488, 0.03897487372159958, -0.10727711021900177, -1.003298282623291, -1.1448880434036255, 1.5714055299758911, 0.3808610141277313, 0.5663463473320007, -1.0876821279525757, -1.1504199504852295, -0.3223535418510437, 0.9222110509872437, 0.43570390343666077, 1.09…	292.197	neuron	exc	L4
864691136744005230	0	[1.3088552951812744, -0.654798686504364, 0.4627475142478943, 0.3817994296550751, 0.07226763665676117, -1.2155725955963135, -0.9732140302658081, -0.6002033352851868, -0.32551640272140503, 0.054645657539367676, -0.28909748792648315, 0.0941963866353035, 1.2259396314620972, 1.6330678462982178, -0.6341850757598877, -0.5221682786941528, -0.4847581386566162, 0.8405782580375671, -0.1662483513355255, 0.05…	167.776	neuron	exc	L23
864691135132957600	0	[0.01572570949792862, -0.7479937672615051, 0.04075946286320686, 0.851192831993103, 0.12127424776554108, -1.4455289840698242, 0.10616055130958557, -0.10866890847682953, -0.8904133439064026, -1.3067312240600586, -0.5619950294494629, 1.5356788635253906, 0.7040608525276184, 0.7804648280143738, -0.8732613325119019, -1.1651182174682617, 0.05853167176246643, 1.0457541942596436, 0.7266168594360352, 0.341…	494.321	neuron	inh
864691136236656399	0	[-0.4131309390068054, 0.2563222646713257, -0.8617542386054993, 2.390960454940796, -0.2822309732437134, -1.467158317565918, 0.30579251050949097, -0.15581703186035156, 0.04208773374557495, -0.738286018371582, -0.7944130301475525, 1.2297730445861816, 0.5056684613227844, 0.6251221299171448, -1.019148349761963, -0.55696040391922, -0.19243672490119934, 1.2611322402954102, 0.23033908009529114, 0.9750251…	310.585	neuron	exc	L4
864691135952028963	0	[0.9490141868591309, -0.3493485450744629, 0.560982346534729, 0.8441864848136902, 0.6038049459457397, -1.1419695615768433, -0.3322521150112152, -0.27475276589393616, -0.42762696743011475, 0.4286894202232361, -0.6281631588935852, 0.2843441665172577, 0.41141897439956665, 1.1425139904022217, -0.8317536115646362, -0.7486682534217834, -0.5790451169013977, 0.6881929636001587, -0.20403045415878296, 0.401…	194.317	neuron	exc	L23
864691135472327730	0	[-0.5690295696258545, -0.26667413115501404, 0.585050642490387, 1.3026692867279053, -0.6224189400672913, -1.6190118789672852, -0.8773572444915771, -0.4410536289215088, 0.17020025849342346, 0.13074707984924316, -0.2891315817832947, 0.7557464241981506, 0.3758662939071655, 0.7600698471069336, -1.1424360275268555, 0.6584289073944092, 0.4183739125728607, 1.1001176834106445, 0.24437874555587769, 0.60151…	91.7879	neuron	exc	L23
864691136008446892	0	[1.135330319404602, 0.0038300659507513046, -0.3180500268936157, 0.3727847635746002, 1.2116893529891968, -0.6972400546073914, 0.66097092628479, -0.3204989731311798, -1.021978497505188, -0.6752985715866089, -0.6977129578590393, 0.8428026437759399, 0.2389289140701294, 0.6037538647651672, -0.6056323051452637, -1.998382806777954, -0.5415884256362915, 0.6030375957489014, 0.08191972970962524, 0.84142184…	265.312	neuron	exc	L4
864691135322968988	0	[0.07562178373336792, 0.12290035933256149, -0.8481065034866333, 1.166896104812622, -0.008579865097999573, -1.259387493133545, -0.2732583284378052, -0.855890691280365, -0.33860158920288086, -1.2460918426513672, 0.1436430811882019, 0.9148009419441223, 0.9607439041137695, 0.9499327540397644, -0.7504055500030518, -0.7934995889663696, 0.24107152223587036, 1.3056116104125977, 0.3151697516441345, 0.3860…	542.794	reconstruction_issue
864691135358813272	0	[0.13286174833774567, 0.23345719277858734, -0.44456613063812256, 1.1618237495422363, 0.8877846598625183, -0.9574785232543945, 0.7535980939865112, -0.3959997296333313, -0.868393063545227, -0.35148078203201294, -0.7317309379577637, 0.9783152937889099, -0.33269602060317993, 0.28285905718803406, -0.6872141361236572, -1.6009528636932373, -0.6251899003982544, 0.747683048248291, -0.1726563572883606, 0.7…	277.362	neuron	exc	L4
864691135181689346	0	[1.1904006004333496, 0.3367587924003601, -1.2069106101989746, 0.0126832639798522, -0.9073330163955688, -1.5402894020080566, 1.248297095298767, -1.1655933856964111, -0.6951039433479309, -1.1751148700714111, 0.593072235584259, 0.6160794496536255, 0.4732097387313843, -0.0918276458978653, -0.9434007406234741, -1.9910705089569092, 0.09290911257266998, 0.1428670585155487, 0.280333936214447, 0.474637836…	608.443	neuron	exc	L6
864691135474969152	0	[0.5294586420059204, -0.3133455812931061, 0.5640047788619995, 0.40122783184051514, 1.0376067161560059, -1.0824999809265137, -0.08218604326248169, -0.48688817024230957, -0.9220812320709229, 0.05240190029144287, -0.5727094411849976, 0.6066110730171204, 0.009533189237117767, 1.0175695419311523, -0.5564239025115967, -1.104447603225708, -0.5205521583557129, 0.7185118198394775, 0.04219852760434151, 0.1…	199.127	neuron	exc	L23
864691136825175918	0	[0.48832347989082336, -0.20590150356292725, -0.5354968905448914, 0.6226344108581543, 1.0959923267364502, -0.3953012228012085, 0.6747839450836182, -0.3889904022216797, -1.2426937818527222, -0.6089451313018799, -0.7142643928527832, 0.9008612632751465, 0.008673891425132751, 0.4998926520347595, -0.26539942622184753, -1.9236640930175781, -0.8654372692108154, 0.7903156876564026, -0.27728271484375, 0.50…	267.139	neuron	exc	L4
864691135122304551	0	[1.6526049375534058, 0.5480412840843201, -0.6428354382514954, 0.06299728900194168, -0.09167684614658356, -1.4188077449798584, 0.803887128829956, -1.0201376676559448, -0.34686487913131714, -1.301094651222229, 0.16948087513446808, 0.6917155981063843, 0.5319669842720032, 0.1940377950668335, -0.7423230409622192, -2.149961471557617, 0.22569355368614197, 0.14374643564224243, 0.5932153463363647, 0.59803…	521.591	neuron	exc	L6
864691136903011762	0	[1.916133999824524, 0.16640910506248474, -0.13154318928718567, 0.4291127920150757, 0.15490497648715973, -1.5439903736114502, 0.6591720581054688, -0.29875537753105164, -0.12286953628063202, -1.0574615001678467, -0.37701576948165894, 0.723015546798706, 0.7525586485862732, 0.482496440410614, -1.097354769706726, -1.883516788482666, 0.014718055725097656, 0.2512291669845581, 0.73801589012146, 0.7724387…	595.915	neuron	exc	L6
864691135737685617	0	[0.08030498772859573, -0.25414586067199707, -0.6290406584739685, -0.4317997694015503, 0.8587532639503479, 0.6876868009567261, -0.347104549407959, -0.5581555962562561, -0.9728832244873047, -1.696379542350769, 0.6089349985122681, 0.6576833128929138, 1.308989405632019, 0.8243024945259094, 0.5115858316421509, -1.2158215045928955, 0.017144963145256042, 1.2771105766296387, 0.2498244345188141, -0.117352…	10.5755	neuron	inh
864691136099777653	0	[0.17712022364139557, -0.1720551997423172, 0.13327054679393768, 0.8566712737083435, -1.04363214969635, -1.6637566089630127, -0.848895788192749, -0.9309872984886169, -0.06924377381801605, 0.31885871291160583, 0.048349276185035706, 0.3727484345436096, 0.9012881517410278, 1.1994165182113647, -1.2006092071533203, 0.35337793827056885, 0.40339168906211853, 1.1560771465301514, -0.012147322297096252, 0.6…	91.4735	neuron	exc	L23
864691135366923769	0	[0.29834461212158203, 0.1866108477115631, -0.4953248202800751, 0.9587016701698303, 1.1793569326400757, -0.557277500629425, 1.1508617401123047, -0.004675509408116341, -0.848371684551239, -0.7250137329101562, -1.0205581188201904, 1.3156540393829346, -0.39972275495529175, 0.021615557372570038, -0.5548272132873535, -1.771610975265503, -0.5577470064163208, 0.6702450513839722, 0.0941157415509224, 1.074…	286.59	neuron	exc	L4
864691136723533821	0	[0.1117779016494751, 0.6292130947113037, -0.41995951533317566, 1.109782338142395, -0.41226983070373535, -1.5389727354049683, -0.08189649879932404, -1.6847057342529297, -0.8503956198692322, -0.1637544333934784, -0.004726782441139221, 0.3452342748641968, 0.14879775047302246, 0.8734546303749084, -0.6504490375518799, -1.0579450130462646, 0.17224130034446716, 1.0909007787704468, 0.08257944881916046, 0…	588.729	neuron	exc	L6
864691135428868656	0	[0.5667819976806641, 0.22344252467155457, -0.25951293110847473, 0.8271453380584717, -0.6665887236595154, -1.6892004013061523, -0.4328501522541046, -1.296134114265442, -0.5761216878890991, 0.11765733361244202, 0.2670951783657074, -0.06239345669746399, 0.6992005705833435, 1.1170331239700317, -0.9567123651504517, -0.6388092041015625, 0.124249167740345, 1.024552583694458, -0.07103323936462402, 0.2401…	695.326	neuron	exc	L6
864691135155508068	0	[0.6477118730545044, 1.4101463556289673, -1.590627908706665, 1.3351261615753174, 0.11177821457386017, -0.7617471218109131, 0.8648574352264404, -0.8570690155029297, 0.23438416421413422, -0.5615488886833191, 0.3827035427093506, 0.36531543731689453, 0.3841002285480499, -0.12977567315101624, -1.115838646888733, -1.1635770797729492, 0.203192800283432, 0.6729228496551514, -0.18389788269996643, 1.211477…	351.663	reconstruction_issue
864691135113535641	0	[0.8079708814620972, -0.0526883602142334, 0.0028865886852145195, 1.135553240776062, 0.3520430326461792, -1.6973390579223633, -0.00583609938621521, -0.4085735082626343, 0.02003157138824463, -1.1436867713928223, -0.891577959060669, 1.4145056009292603, 0.7234923243522644, 0.8794350624084473, -0.8400371074676514, -1.2128944396972656, -0.09499216079711914, 0.9218099117279053, 0.719784140586853, 0.7119…	368.8	reconstruction_issue
864691136227017041	0	[0.6032165288925171, -0.042443156242370605, 0.10751593858003616, 0.9594126343727112, 1.3536109924316406, -0.929925799369812, 0.631137490272522, 0.17191559076309204, -0.4883776903152466, -0.8244507312774658, -1.1723438501358032, 1.4472925662994385, -0.01548391580581665, 0.43119239807128906, -0.6690034866333008, -1.6099693775177002, -0.41457897424697876, 0.7471065521240234, 0.4906037449836731, 0.97…	257.053	neuron	exc	L4
864691135771711819	0	[0.3662872910499573, -0.4596882462501526, 0.18971288204193115, 0.7536656856536865, 0.2671266198158264, -1.8849369287490845, 0.16137836873531342, -0.4541696608066559, -0.41451388597488403, -1.3198713064193726, -0.706696093082428, 1.8397343158721924, 0.4644082486629486, 0.8058960437774658, -0.9079165458679199, -1.1509075164794922, -0.09481930732727051, 0.8114907741546631, 0.8061591386795044, 0.5551…	291.507	neuron	exc	L6
864691135396540193	0	[1.0973742008209229, -0.5235880613327026, 0.40398669242858887, 0.4829264283180237, 0.6937458515167236, -1.53817617893219, -0.12106677889823914, -0.14082713425159454, -0.10968427360057831, -0.6107050180435181, -0.3812486529350281, 1.2335251569747925, 0.8650915622711182, 1.1662784814834595, -1.3189003467559814, -0.8123568892478943, -0.1599368155002594, 0.8143910765647888, 0.4495468735694885, 0.7920…	438.839	neuron	inh
864691136482925612	0	[0.7157802581787109, 0.1777493953704834, -0.6921592354774475, 0.5950374603271484, 1.113003134727478, -0.45046645402908325, 1.1816186904907227, -0.18319496512413025, -1.2077330350875854, -1.1539033651351929, -0.7393115758895874, 0.8787624835968018, -0.05895761400461197, 0.03251718729734421, -0.27330508828163147, -2.2909109592437744, -0.584046483039856, 0.5596160292625427, 0.3232670724391937, 0.638…	339.341	neuron	exc	L4
864691135363797490	0	[-0.007666751742362976, -0.26546603441238403, 0.579095721244812, 1.4532471895217896, -0.17117145657539368, -1.868471622467041, -0.3133232295513153, -0.11899564415216446, 0.3048359155654907, -0.1526479721069336, -0.1495351344347, 0.9884831309318542, 0.2591736614704132, 0.5446910858154297, -1.6159992218017578, -0.008598610758781433, 0.062150463461875916, 0.7835533022880554, 0.43687283992767334, 0.7…	443.774	neuron	exc	L23
864691136116185508	0	[0.25842592120170593, -0.3194524943828583, 0.8801500797271729, 0.8080869317054749, -0.4289702773094177, -1.2504726648330688, -0.9550617933273315, -0.6899626851081848, -0.10193558037281036, 0.6022458076477051, 0.44205790758132935, -0.26575663685798645, 0.34249070286750793, 0.8405405879020691, -1.0588061809539795, 0.2289937138557434, -0.012954160571098328, 0.7722039818763733, -0.032912760972976685,…	158.279	neuron	exc	L23
864691135758723662	0	[0.7525845766067505, -0.26322391629219055, 0.28651300072669983, 0.43496158719062805, 0.38682419061660767, -1.181641936302185, -0.33647170662879944, -0.8436984419822693, -0.9947255849838257, 0.35141438245773315, -0.3265172839164734, 0.1745758354663849, 0.3879082500934601, 1.1971361637115479, -0.6930122375488281, -0.9533881545066833, -0.5163474678993225, 0.8109948039054871, -0.41602542996406555, 0.…	195.037	neuron	exc	L23
864691135334525673	0	[0.8052418231964111, -0.2327013909816742, -0.3010581433773041, 0.7512983083724976, 0.7194058299064636, -0.89324951171875, 0.4133257269859314, -0.5707299113273621, -1.2200833559036255, -0.4191223978996277, -0.8008488416671753, 0.5734917521476746, 0.2637345492839813, 0.9176747798919678, -0.24994120001792908, -1.9215631484985352, -0.8620195388793945, 0.7384684681892395, 0.03363706171512604, 0.235025…	215.379	neuron	exc	L4
864691135445932690	0	[0.4577540457248688, -0.01647927053272724, -0.4096333682537079, 0.49476730823516846, 1.042274832725525, -0.6938562989234924, 1.538782000541687, 0.1191236674785614, -1.1296130418777466, -0.6476627588272095, -0.5968612432479858, 0.8819088339805603, -0.7631285190582275, -0.4572194814682007, -0.7395211458206177, -2.0561583042144775, -0.7566913962364197, 0.20908662676811218, 0.1176685243844986, 0.5396…	353.533	neuron	exc	L5
864691135573573572	0	[1.1615409851074219, -0.23282232880592346, -0.029384642839431763, 0.14526230096817017, 0.5525720715522766, -1.4311597347259521, -0.09184086322784424, -0.8781660795211792, -0.9094322919845581, -0.8776684403419495, -0.4331527352333069, 0.8452534079551697, 0.8636083602905273, 1.2333128452301025, -0.5785095691680908, -1.646158218383789, -0.22389578819274902, 0.8514479994773865, 0.31760287284851074, 0…	559.231	neuron	exc	L6
864691134884786682	0	[0.07211337983608246, 0.18741920590400696, -0.4279082417488098, 1.1795599460601807, 0.8505259156227112, -0.8234544992446899, 0.7436680793762207, -0.5019839406013489, -1.2009375095367432, -0.47676414251327515, -0.8570911884307861, 0.9862474203109741, -0.3036470115184784, 0.4339243769645691, -0.3983233571052551, -1.836103916168213, -0.602091372013092, 0.8966817259788513, -0.08446614444255829, 0.636…	262.229	neuron	exc	L4
864691136966024142	0	[1.0035772323608398, 0.6680302023887634, -1.28324294090271, 0.2529197037220001, -0.7583733201026917, -0.7023916840553284, 0.7762813568115234, -1.1656289100646973, -0.5387532114982605, -0.7083959579467773, 1.276680827140808, -0.7079654932022095, 0.5148727297782898, 0.0555134043097496, -0.5511173009872437, -1.4308264255523682, -0.18065541982650757, 0.10084317624568939, -0.007115989923477173, -0.344…	648.078	reconstruction_issue
864691136577499412	0	[0.8796244859695435, 0.6085274815559387, -1.1460663080215454, 0.27295583486557007, -0.1788017451763153, -1.2140637636184692, 1.332208275794983, -0.9821761250495911, -0.8712186813354492, -0.7146100997924805, 0.3793019950389862, 0.23819898068904877, -0.15352529287338257, -0.11840416491031647, -0.7816996574401855, -1.998368263244629, -0.3434637784957886, 0.12747718393802643, 0.004567593336105347, 0.…	599.702	neuron	exc	L6
864691135546190020	0	[-0.6451822519302368, -0.03581806272268295, -1.6816364526748657, 1.6112216711044312, -1.429937720298767, -1.181214451789856, -0.07506628334522247, -0.9254167675971985, -0.24065212905406952, -0.761864423751831, -0.3050897717475891, 1.1990153789520264, 1.3722374439239502, 1.1272093057632446, -0.6051759123802185, -0.09093375504016876, 0.22424617409706116, 1.3893935680389404, -0.05280257761478424, 0.…	576.685	reconstruction_issue
864691135403789806	0	[0.5146777629852295, -0.30090001225471497, 0.28623273968696594, 0.9416401386260986, -0.08097011595964432, -1.2987600564956665, -0.42909952998161316, -0.6802276372909546, -0.7058002352714539, 0.6786140203475952, -0.16566719114780426, 0.06282896548509598, 0.42281845211982727, 1.0922995805740356, -0.9860807657241821, -0.512315571308136, -0.4926685094833374, 0.8507246375083923, -0.49195316433906555, …	170.1	neuron	exc	L23
864691135490386535	0	[0.1600651890039444, 0.10073375701904297, 0.01178728137165308, 0.5892454981803894, 0.5311266183853149, -0.9522645473480225, 0.2312583178281784, -0.9696832895278931, -1.225804328918457, 0.38491272926330566, 0.00040493905544281006, 0.0699404701590538, -0.3734426200389862, 0.6099492311477661, -0.4787188768386841, -1.2312867641448975, -0.6167237162590027, 0.6993698477745056, -0.3552784025669098, -0.0…	216.533	neuron	exc	L4
864691135490217831	0	[1.117442011833191, 0.23807311058044434, -0.11016647517681122, 0.5016847252845764, -0.14731241762638092, -1.8337363004684448, 0.17264525592327118, -0.7036973834037781, 0.20063142478466034, -0.5046510696411133, 0.5724576711654663, 0.625821053981781, 0.6724663376808167, 0.5176668167114258, -1.4837342500686646, -0.8549672365188599, 0.32245227694511414, 0.53875732421875, 0.45629531145095825, 0.817931…	510.432	neuron	exc	L6
864691135762038070	0	[0.13755068182945251, -0.08327905833721161, 0.2884359359741211, 0.4650000333786011, -0.31709396839141846, -1.5854984521865845, -0.6376415491104126, -0.6584416627883911, 0.29754334688186646, -0.2823750972747803, 0.11280551552772522, 1.1219041347503662, 0.784207284450531, 0.907849133014679, -1.4382184743881226, 0.3853285312652588, 0.6446126103401184, 1.0854980945587158, 0.20262911915779114, 1.06333…	104.656	neuron	inh
864691135345186975	0	[0.4756603538990021, 0.5807644724845886, -0.3470255136489868, 1.2436378002166748, 1.0076026916503906, -0.9315893650054932, 0.493886798620224, -0.43987008929252625, -0.34995508193969727, -0.8357238173484802, -1.0531232357025146, 1.2259070873260498, -0.03668180853128433, 0.4578619599342346, -0.49896833300590515, -1.606391429901123, -0.33818691968917847, 0.8923540115356445, 0.15571385622024536, 1.00…	297.215	neuron	exc	L4
864691135581612909	0	[-0.503838062286377, -0.12554340064525604, 0.04033762216567993, 1.3480224609375, -0.8827528357505798, -1.4665298461914062, -0.7497832775115967, -0.5954166650772095, 0.0648113563656807, 0.05496278405189514, -0.014618843793869019, 0.6401410102844238, 0.6729786992073059, 0.8518282771110535, -1.2655746936798096, 0.534993588924408, 0.5177022814750671, 1.3006212711334229, 0.06791527569293976, 0.8110754…	79.4262	neuron	exc	L23
864691136266672884	0	[0.16646260023117065, -0.3587970435619354, 0.4102349579334259, 1.9188454151153564, -0.13677996397018433, -1.6501438617706299, -0.5092602968215942, -0.262572318315506, -0.09484229981899261, 0.11640942096710205, -0.8772909641265869, 0.6373707056045532, 0.43116581439971924, 1.1372780799865723, -0.8722729682922363, -0.3798762559890747, -0.6020895838737488, 0.9403285980224609, 0.06674512475728989, 0.3…	147.514	neuron	exc	L23
864691135472334642	0	[0.04009685665369034, -0.5848067998886108, -0.3167314827442169, 1.0459134578704834, -0.14564761519432068, -1.6201027631759644, -0.09811818599700928, -0.552044689655304, -0.9587137699127197, -1.2969074249267578, -0.7510766386985779, 1.5024248361587524, 0.9072796106338501, 1.234031319618225, -0.572370707988739, -1.1814303398132324, -0.0862622857093811, 1.2309215068817139, 0.5313616991043091, 0.2840…	663.163	reconstruction_issue
864691136370821512	0	[0.838955283164978, 0.6425340175628662, -1.1267950534820557, 0.29900139570236206, -0.34869980812072754, -1.0855857133865356, 0.6783963441848755, -1.5269806385040283, -0.9553821086883545, -0.23100364208221436, 0.8044900894165039, -0.1963837891817093, 0.15698613226413727, 0.3799093961715698, -0.8607456684112549, -1.4720890522003174, -0.2320592999458313, 0.5094716548919678, -0.29998770356178284, 0.3…	635.409	neuron	exc	L6
864691135699592738	0	[0.7837570905685425, 0.08225332200527191, -0.15916265547275543, 0.8697110414505005, 0.870026171207428, -0.9879841804504395, 0.13781151175498962, -0.588238000869751, -0.8242884278297424, -0.11443696171045303, -0.7029781341552734, 0.6500419974327087, 0.26552480459213257, 0.9623038172721863, -0.5855382680892944, -1.4986119270324707, -0.5271683931350708, 0.8906904458999634, -0.20560511946678162, 0.65…	232.303	neuron	exc	L4
864691136286555843	0	[1.0316746234893799, -0.5034535527229309, -0.022126100957393646, 0.3525444269180298, 0.46719664335250854, -0.7980477809906006, -0.2004624903202057, -0.7256110310554504, -1.1347007751464844, 0.10923337936401367, -0.30993032455444336, 0.037380315363407135, 0.6614736318588257, 1.332527995109558, -0.3640085756778717, -1.2839734554290771, -0.9405111074447632, 0.7811058163642883, -0.4660376012325287, -…	195.131	neuron	exc	L23
864691136056365016	0	[0.19039346277713776, 0.5807193517684937, -0.7448025345802307, 1.1287641525268555, 0.3745202422142029, -1.0561078786849976, 0.9209145307540894, -0.9808863401412964, -1.0591535568237305, -0.3462717831134796, -0.3310559391975403, 0.5764572024345398, -0.37982144951820374, 0.21943071484565735, -0.4737856388092041, -1.852234125137329, -0.5732488036155701, 0.6737900972366333, -0.027576953172683716, 0.5…	280.073	neuron	exc	L4
864691135104024653	0	[-0.5434352159500122, 0.24600087106227875, -1.5321664810180664, 1.824110746383667, -1.3782892227172852, -1.168549656867981, -0.14560577273368835, -1.193703293800354, -0.32606571912765503, -0.17334574460983276, 0.18904522061347961, 0.4013440012931824, 1.1131912469863892, 1.0033901929855347, -0.7916778326034546, -0.08192989230155945, 0.029584169387817383, 1.2683355808258057, -0.2535094916820526, 0.…	658.671	reconstruction_issue
864691135117775069	0	[0.439826101064682, 0.8381723165512085, -0.3076346814632416, 1.527706265449524, -0.39138031005859375, -1.836267113685608, 0.7371842861175537, -0.8213724493980408, -0.10013709962368011, -0.4089457392692566, -0.35088062286376953, 0.6545150876045227, -0.17688971757888794, 0.07316192239522934, -1.0301052331924438, -1.2755367755889893, 0.20505300164222717, 0.48726916313171387, 0.5936604738235474, 0.77…	525.163	neuron	exc	L6
864691135657800578	0	[-0.7339072227478027, 0.15335093438625336, -1.180741310119629, 2.051121711730957, -1.0670491456985474, -1.760064959526062, 0.2244499921798706, -0.6444349884986877, -0.21397124230861664, -0.38581639528274536, -0.2730657458305359, 0.9647265672683716, 0.4696791470050812, 0.7169911861419678, -1.183588981628418, -0.2723965346813202, -0.0707215666770935, 1.261620283126831, -0.16580072045326233, 0.59378…	350.205	neuron	exc	L6
864691135761552182	0	[0.14774948358535767, 0.5291218757629395, -0.31634604930877686, 1.8273849487304688, 0.03081873059272766, -1.6916406154632568, 0.3409820795059204, -0.2675386071205139, 0.4841831922531128, -0.5424678325653076, -0.7181597352027893, 1.3773199319839478, 0.22459453344345093, 0.3540506958961487, -1.4090418815612793, -0.49945616722106934, 0.14579421281814575, 1.0024446249008179, 0.3620401918888092, 1.505…	299.386	neuron	exc	L4
864691135428542000	0	[-0.06553598493337631, 0.9330907464027405, -0.4141831696033478, 1.1987004280090332, 0.9944668412208557, -0.6930159330368042, 1.3618619441986084, -0.22899088263511658, -0.7040570378303528, -0.48327434062957764, -0.21728898584842682, 0.6163341999053955, -1.0523470640182495, -0.7473092675209045, -0.7911202907562256, -1.7201309204101562, -0.211029052734375, 0.3267667889595032, 0.2959365248680115, 0.7…	327.022	neuron	exc	L5
864691135748946985	0	[1.0659360885620117, -0.5935982465744019, 0.09169350564479828, -0.00534852035343647, 0.2564813494682312, -1.6477490663528442, 0.04792696237564087, -0.3149644434452057, -0.5544639229774475, -1.481602430343628, -0.07471445202827454, 1.3664640188217163, 1.187300443649292, 1.082380771636963, -1.1005710363388062, -1.1731481552124023, 0.3171848654747009, 0.8833132386207581, 0.7892394065856934, 0.324611…	498.648	neuron	inh
864691135385333077	0	[0.31720975041389465, -0.1202874630689621, 0.0193341001868248, 1.0408554077148438, -0.7711915373802185, -1.6016082763671875, -0.8816747665405273, -1.085485577583313, -0.2640281319618225, 0.31805872917175293, -0.10614265501499176, 0.21711552143096924, 0.8119136095046997, 1.3158596754074097, -0.9347566366195679, -0.10499587655067444, -0.10320651531219482, 1.0974876880645752, -0.40467026829719543, 0…	135.723	neuron	exc	L23
864691135753689037	0	[-0.17519314587116241, 0.5467205047607422, -0.5160007476806641, 0.6021709442138672, 0.6416349411010742, -0.8089776039123535, 1.799343466758728, -0.15561263263225555, -0.9149487018585205, -0.5932371616363525, 0.06681206822395325, 0.7242858409881592, -1.2711129188537598, -1.1444135904312134, -0.9461758136749268, -1.708564281463623, -0.2565273642539978, 0.24888652563095093, 0.26797324419021606, 0.53…	366.732	neuron	exc	L5
864691135939639462	0	[1.0429819822311401, 0.46838104724884033, -0.2617141604423523, 1.2757195234298706, 0.4805743098258972, -1.2475578784942627, 0.4835146367549896, -0.29519471526145935, -0.01289859414100647, -1.3838797807693481, -0.134206160902977, 0.5886563658714294, 0.42863133549690247, 0.21474817395210266, -0.708751916885376, -1.7753629684448242, -0.04708278179168701, 0.3962365984916687, 0.9378970861434937, 0.288…	446.923	reconstruction_issue
864691135358856792	0	[0.7561643123626709, -0.7102643847465515, 0.8151912093162537, 0.6772279143333435, 0.4436015486717224, -1.0756597518920898, -0.4737558662891388, -0.28941693902015686, -0.5831395387649536, 0.5431674122810364, -0.4031468629837036, 0.13326047360897064, 0.33982962369918823, 1.190360426902771, -0.7064950466156006, -0.5542415976524353, -0.7081963419914246, 0.6193453073501587, -0.09195199608802795, 0.019…	186.606	neuron	exc	L23
864691135584124146	0	[1.3327593803405762, 0.43121179938316345, -0.22011008858680725, 0.15329115092754364, -0.2455553412437439, -1.146884560585022, 1.2657920122146606, -0.23906606435775757, -0.011582612991333008, -1.2195172309875488, 0.5442256331443787, 0.3533053398132324, -0.016863740980625153, -0.7836588025093079, -1.0611894130706787, -1.7577600479125977, 0.26268208026885986, -0.3134996294975281, 0.8590843677520752,…	550.56	neuron	exc	L6
864691135132763296	0	[0.71959388256073, 0.18782465159893036, -0.38406816124916077, 0.38343074917793274, 0.9457078576087952, -0.7225221395492554, 1.6839979887008667, 0.3722737729549408, -0.869733989238739, -1.4959737062454224, -0.6726090908050537, 1.1513464450836182, -0.53293776512146, -0.7644627690315247, -0.6210348606109619, -2.379549980163574, -0.23581528663635254, 0.12700557708740234, 0.6770094633102417, 0.5831403…	392.89	neuron	exc	L5
864691135941110644	0	[-0.11757694184780121, -0.3649820387363434, 0.8289499282836914, 1.0061631202697754, -0.6369718313217163, -1.580559492111206, -1.0069782733917236, -0.40468642115592957, 0.3953971266746521, 0.4342888593673706, -0.0275287926197052, 0.478926420211792, 0.5426654815673828, 0.9152473211288452, -1.2834181785583496, 0.8137093186378479, 0.27808085083961487, 0.9214881658554077, 0.09600266069173813, 0.517835…	103.017	neuron	exc	L23
864691135718686001	0	[1.7486169338226318, 0.5804042816162109, -0.8377494215965271, -0.016320835798978806, 1.120643973350525, -0.5357652902603149, 0.8499791622161865, -0.22910577058792114, -0.16116885840892792, -1.0877141952514648, -0.11632896959781647, 0.8326576948165894, 0.8179419636726379, 0.14175882935523987, -1.0717568397521973, -1.62355637550354, 0.12057693302631378, 0.4876970648765564, 0.20719610154628754, 1.56…	341.998	reconstruction_issue
864691135636422596	0	[0.9987621307373047, 0.7339959740638733, -0.7452016472816467, 0.6513020396232605, -0.5544504523277283, -1.2521131038665771, 0.7888864278793335, -1.1682674884796143, -0.36442720890045166, -0.20015555620193481, 0.7176990509033203, -0.15113763511180878, 0.10125245153903961, 0.0625554695725441, -1.0079301595687866, -1.4373173713684082, -0.0033471286296844482, 0.15981683135032654, 0.09997157752513885,…	602.807	neuron	exc	L6
864691135403763694	0	[0.10384541749954224, 0.5789744853973389, -0.5437633991241455, 0.9566784501075745, -1.1524103879928589, -1.7343592643737793, -0.12817439436912537, -1.7144614458084106, -0.6151768565177917, 0.008489668369293213, 0.5064359903335571, 0.20243723690509796, 0.3713713586330414, 0.8224404454231262, -0.9347440004348755, -0.6575971245765686, 0.49774545431137085, 0.9788767099380493, 0.019783198833465576, 0.…	672.669	neuron	exc	L6
864691135544379432	0	[0.8829673528671265, -0.7819445729255676, 0.16893121600151062, 0.3501979410648346, 0.37806791067123413, -1.6844946146011353, 0.23369207978248596, -0.08909781277179718, -0.558986485004425, -1.5528844594955444, -0.25771087408065796, 1.5558298826217651, 0.8468559384346008, 0.84292072057724, -1.0325027704238892, -1.4387083053588867, -0.11671823263168335, 0.7062224745750427, 0.7996975183486938, 0.3390…	466.957	neuron	inh
864691135753621197	0	[0.9174524545669556, -0.1640312671661377, 0.05087937414646149, 0.6620554327964783, 1.0849270820617676, -0.7960250377655029, 0.0638580471277237, -0.4863753914833069, -0.8944185972213745, -0.4199313521385193, -0.44660699367523193, 0.4773741364479065, 0.40799930691719055, 1.0175549983978271, -0.48498770594596863, -1.6009471416473389, -0.7065634727478027, 0.8111061453819275, 0.06451524049043655, 0.20…	237.251	neuron	exc	L4
864691135352696562	0	[-0.030734285712242126, -0.5889954566955566, 0.36715325713157654, 0.9303401708602905, 0.33281177282333374, -1.6222641468048096, -0.345014363527298, -0.479682594537735, -0.10569091141223907, -1.3442809581756592, -0.9263534545898438, 1.9825842380523682, 0.4698394238948822, 1.0720279216766357, -0.4678233861923218, -0.6621701717376709, -0.07150736451148987, 0.9059328436851501, 0.8642197847366333, 0.2…	215.02	reconstruction_issue
864691136826272110	0	[0.3848455250263214, -0.06380943208932877, -0.589108407497406, 1.5867830514907837, -0.1986853927373886, -1.7023099660873413, -0.19423413276672363, -0.5098597407341003, 0.12399464845657349, -0.7244781851768494, -0.5697197914123535, 1.3200764656066895, 1.0092536211013794, 1.2406322956085205, -1.148465871810913, -0.594237208366394, -0.12463656067848206, 1.1795790195465088, 0.13915126025676727, 1.017…	323.982	reconstruction_issue
864691136208987836	0	[-0.046045221388339996, -0.49620500206947327, 0.9039645195007324, 1.0988454818725586, -0.6433151364326477, -1.323588490486145, -1.3512637615203857, -0.4280581474304199, 0.3632504940032959, 0.35827356576919556, -0.20594824850559235, 0.304569810628891, 0.8187417387962341, 1.1999578475952148, -0.9258702993392944, 0.8839489817619324, 0.304199755191803, 1.0500171184539795, 0.20975598692893982, 0.35608…	97.8292	neuron	exc	L23
864691136617451227	0	[1.3120733499526978, 0.04444359242916107, -0.04512102156877518, 0.3376958966255188, 0.24878938496112823, -1.5178776979446411, 0.8370320796966553, -0.3335694670677185, -0.6748043894767761, -0.7641541957855225, -0.025276750326156616, 0.42772191762924194, 0.11995648592710495, 0.13321441411972046, -1.0569401979446411, -1.9401211738586426, -0.2820621132850647, 0.13179263472557068, 0.45997676253318787,…	501.574	neuron	exc	L6
864691135736921988	0	[2.244889736175537, -0.4063904583454132, -0.6004385352134705, -0.6356441974639893, 0.23147086799144745, -0.9876478910446167, 0.922518253326416, -0.05713696777820587, -0.5576817989349365, -1.6902285814285278, -0.0841873437166214, 0.9254908561706543, 1.3087172508239746, 0.40331581234931946, -1.009365200996399, -2.1583120822906494, -0.0895911455154419, 0.24342118203639984, 0.5127996206283569, 0.8015…	477.636	neuron	exc	L5
864691135753643213	0	[0.7636337280273438, 0.8556988835334778, -1.206438422203064, 0.27053967118263245, -1.076172113418579, -1.1323072910308838, 0.7419594526290894, -1.5924688577651978, -0.28322386741638184, -0.31537336111068726, 1.4549319744110107, -0.18522536754608154, 0.32711726427078247, 0.2043454349040985, -0.9281779527664185, -1.1102015972137451, 0.20522409677505493, 0.24225671589374542, -0.09017066657543182, 0.…	624.8	neuron	exc	L6
864691135865925765	0	[0.11527889966964722, 0.7040859460830688, -0.5999462008476257, 1.0075174570083618, -0.5552303791046143, -1.3164710998535156, 0.34239518642425537, -1.4574660062789917, -0.8886569738388062, -0.4282664656639099, 0.7415772080421448, -0.18184763193130493, -0.07485323399305344, 0.14327570796012878, -0.7963904142379761, -1.277437448501587, 0.1049479991197586, 0.7536025047302246, 0.19393260776996613, 0.0…	684.04	neuron	exc	L6
864691135945461284	0	[0.37826788425445557, -0.21202898025512695, 0.3477686643600464, 0.924249529838562, 0.6972804069519043, -1.1975677013397217, 0.04767677187919617, -0.4751274883747101, -0.9425480365753174, 0.2658382058143616, -0.5978405475616455, 0.3411593437194824, -0.14994660019874573, 0.8221936821937561, -0.6557891368865967, -1.1183524131774902, -0.6769317984580994, 0.7527437210083008, -0.10882675647735596, 0.09…	219.384	neuron
864691136311796541	0	[0.4687075912952423, 0.5906762480735779, -0.8727182745933533, 1.3232299089431763, 0.16582949459552765, -0.8767730593681335, -0.3997246325016022, -1.2954262495040894, -0.324553906917572, -1.1099908351898193, -0.13350741565227509, 0.3675444424152374, 0.8901575207710266, 1.0793532133102417, -0.039443694055080414, -1.301887035369873, -0.07707908749580383, 1.1887409687042236, 0.2101849913597107, 0.176…	294.188	reconstruction_issue
864691136602165969	0	[0.1342790275812149, -0.09887352585792542, 0.3973592519760132, 1.1462467908859253, -0.22130925953388214, -1.5438623428344727, -0.5114144086837769, -0.8935824632644653, -0.47487759590148926, 0.6670559048652649, -0.1352195292711258, 0.1461522877216339, 0.15199345350265503, 1.0297333002090454, -0.867790699005127, -0.2079000473022461, -0.2975161075592041, 0.8233903050422668, -0.2358476221561432, 0.25…	165.376	neuron	exc	L23
864691135345514655	0	[0.528049111366272, -0.26102644205093384, 0.2600580155849457, 0.7034306526184082, -0.23564143478870392, -1.3266642093658447, -0.7392928600311279, -0.991439700126648, -0.6489575505256653, 0.5542470216751099, 0.10473211109638214, -0.035016126930713654, 0.6104375720024109, 1.2808301448822021, -0.8694278001785278, -0.33212924003601074, -0.37090611457824707, 0.9533858299255371, -0.5419059991836548, 0.…	153.491	neuron	exc	L23
864691135883891568	0	[-0.8756071329116821, -0.18592560291290283, 0.036781132221221924, 1.1067806482315063, -0.8791255950927734, -1.4978423118591309, -0.7779532670974731, -0.7276862859725952, -0.24348090589046478, -0.16651061177253723, 0.020330756902694702, 0.6986620426177979, 0.49583324790000916, 0.7798320651054382, -0.9916388988494873, 0.38777363300323486, 0.4537791609764099, 1.3155910968780518, 0.04748889058828354,…	65.6593	neuron	exc	L23
864691135633589700	0	[1.317792296409607, 0.5924466252326965, -0.6305229067802429, 0.3022303283214569, -0.06674294173717499, -1.1590675115585327, 0.7158607244491577, -1.149190902709961, -0.6842854619026184, -0.17599323391914368, 0.2729841470718384, -0.034685440361499786, 0.17983600497245789, 0.5160802602767944, -0.6919677257537842, -1.723191261291504, -0.22724956274032593, 0.2472725510597229, 0.028922736644744873, 0.4…	565.39	neuron	exc	L6
864691135544655144	0	[1.620496392250061, 0.10048817098140717, -0.753159761428833, 0.07209416478872299, -0.4795709252357483, -1.3187941312789917, 1.023647665977478, -0.8432032465934753, -0.6815817952156067, -1.0579171180725098, 0.09119287133216858, 0.36678263545036316, 0.5606301426887512, 0.24855756759643555, -0.6470696926116943, -2.166938066482544, -0.27533653378486633, 0.026823684573173523, 0.38807111978530884, 0.15…	547.129	neuron	exc	L6
864691135603128772	0	[-0.7488316297531128, 0.18277417123317719, -1.7863928079605103, 1.4048486948013306, -1.5199832916259766, -0.9944812059402466, 0.042356230318546295, -0.9121572971343994, -0.4263306260108948, -0.3172605037689209, 0.6255258917808533, 0.32663828134536743, 1.1685445308685303, 0.8182454109191895, -0.9872616529464722, 0.012988865375518799, 0.2906360328197479, 1.3620572090148926, -0.2027212679386139, 0.5…	670.387	reconstruction_issue
864691135789655902	0	[-0.6903648376464844, 0.5419872403144836, -2.2041075229644775, 0.8549668788909912, -1.7993602752685547, -0.011595293879508972, -0.2021021842956543, -1.5228850841522217, -0.013959050178527832, 0.34447407722473145, 1.7195298671722412, -0.5381919741630554, 1.259810209274292, 0.6291978359222412, -0.46734604239463806, 0.7283562421798706, 0.3756560981273651, 0.981059730052948, -0.853667140007019, 0.351…	616.474	reconstruction_issue
864691135809454284	0	[-0.1299959123134613, -0.6743667125701904, 0.6857773065567017, 0.6782110333442688, 0.18615584075450897, -1.6913431882858276, -0.22564280033111572, -0.15169386565685272, -0.3037605285644531, -0.9105408787727356, -0.38046640157699585, 1.5837244987487793, 0.4468204975128174, 0.8077503442764282, -1.0732371807098389, -0.2978689670562744, 0.2732309401035309, 0.9604506492614746, 0.8279438018798828, 0.37…	70.1717	neuron	exc	L6
864691134988747642	0	[-0.46956631541252136, -0.3834455609321594, 0.08621283620595932, 1.2045689821243286, -0.09410186111927032, -1.6339373588562012, -0.44459089636802673, -0.5662968754768372, 0.1412878781557083, -1.1529043912887573, -1.0298513174057007, 2.0482888221740723, 0.6279325485229492, 1.2098392248153687, -0.5332986116409302, -0.03651280701160431, 0.14422523975372314, 1.1565940380096436, 0.6484040021896362, 0.…	239.689	reconstruction_issue
864691135491628895	0	[0.38271912932395935, 0.24762912094593048, -1.1698049306869507, 0.7630006074905396, -1.605796456336975, -1.1536502838134766, -0.6793919801712036, -1.150404453277588, 0.5073589086532593, 0.3003198206424713, 0.5635449886322021, 0.2623509466648102, 1.6018625497817993, 1.4155381917953491, -1.0907326936721802, 0.7429923415184021, 0.5533562302589417, 1.1906733512878418, -0.5356127023696899, 1.068088054…	111.775	neuron	inh
864691135581700973	0	[1.7848923206329346, 0.14462116360664368, -0.8477692008018494, -0.33568528294563293, 0.24406225979328156, -0.8930689692497253, 1.7237507104873657, 0.06526155769824982, -0.29457229375839233, -0.974380373954773, 0.38843101263046265, 0.6022668480873108, 0.2646324038505554, -0.5999971032142639, -1.4903159141540527, -1.8356595039367676, -0.21963626146316528, -0.2092980444431305, 0.2557065784931183, 1.…	482.605	neuron	exc	L5
864691136911646193	0	[1.1657421588897705, 0.3926897943019867, -0.48510897159576416, 0.9075842499732971, -0.11530138552188873, -1.6208689212799072, 0.9584681987762451, -0.585493803024292, -0.2909543514251709, -1.0078423023223877, -0.041377559304237366, 0.7550072073936462, 0.26613596081733704, 0.14018049836158752, -1.0710972547531128, -1.9224224090576172, -0.12091431021690369, 0.2133164405822754, 0.6054015159606934, 0.…	540.69	neuron	exc	L6
864691136371161480	0	[0.2873774468898773, -0.3164232671260834, -0.3349597752094269, 0.7619577050209045, -0.010934099555015564, -1.7535583972930908, 0.400424063205719, -0.28831276297569275, -0.41864991188049316, -1.5992299318313599, 0.2929076850414276, 1.5014516115188599, 0.7856160402297974, 0.47026222944259644, -1.303839087486267, -1.1178748607635498, 0.23426422476768494, 0.8999786972999573, 0.7404202222824097, 0.462…	543.693	neuron	exc	L6
864691135571287589	0	[0.28367850184440613, -0.10846921801567078, -0.294314444065094, 0.6734592914581299, 0.9365026354789734, -0.5678979158401489, 0.5711609125137329, -0.5347724556922913, -1.4324184656143188, -0.0666750967502594, -0.5156914591789246, 0.3597427010536194, -0.28102052211761475, 0.5220140218734741, -0.3896391987800598, -1.6799993515014648, -0.9412016868591309, 0.749207079410553, -0.45264366269111633, 0.09…	250.5	neuron	exc	L4
864691135256505519	0	[0.20893846452236176, 0.3457295894622803, -0.7969121336936951, 0.9690455794334412, 0.7491753101348877, -0.7118980288505554, 1.1077806949615479, -0.6220179796218872, -1.288968563079834, -0.5037035346031189, -0.3881860375404358, 0.6812289953231812, -0.4256077706813812, -0.02647450566291809, -0.5832812786102295, -1.9626832008361816, -0.6252223253250122, 0.6641300916671753, -0.12140211462974548, 0.59…	304.992	neuron	exc	L4
864691135269744293	0	[1.479964017868042, -0.004477446898818016, -0.05513666570186615, 0.3444881737232208, 0.20660994946956635, -1.4841700792312622, 1.402328610420227, 0.28102532029151917, -0.011956840753555298, -1.168635368347168, -0.14223681390285492, 1.065643548965454, 0.03309900313615799, -0.4616672396659851, -1.459177017211914, -1.7623648643493652, -0.0002729445695877075, -0.09125357866287231, 0.9219950437545776,…	469.789	neuron	exc	L5
864691135373301234	0	[1.5613634586334229, -0.1756056249141693, -0.3506729006767273, -0.29490867257118225, 0.6296706199645996, -0.8026065230369568, -0.31806889176368713, -0.42598646879196167, 0.4474116563796997, -1.1646499633789062, -0.030338838696479797, 1.37106454372406, 1.6747745275497437, 1.3391236066818237, -1.069710373878479, -0.4199814796447754, 0.287357896566391, 0.897788941860199, 0.28946563601493835, 1.36857…	322.397	neuron	inh
864691135233416281	0	[0.7881649732589722, 0.8341479301452637, -0.24774028360843658, 1.6652928590774536, 0.2309385985136032, -1.5308654308319092, 1.1974881887435913, 0.2506103813648224, 0.5800309777259827, -0.7313331365585327, -0.8269122838973999, 1.3044759035110474, -0.1648140549659729, -0.4174190163612366, -1.4967689514160156, -1.2291913032531738, 0.2714296579360962, 0.32244664430618286, 0.7581198215484619, 1.663879…	369.362	neuron	exc	L5
864691136031724219	0	[0.8942505121231079, 0.4267367422580719, -0.8752568364143372, 0.7793744802474976, -0.8211854696273804, -1.4294631481170654, 1.38980233669281, -0.5105506181716919, -0.025941848754882812, -0.5911104679107666, 0.7028508186340332, 0.2989770770072937, 0.03025835007429123, -0.41143423318862915, -1.3665344715118408, -1.3569550514221191, -0.08989298343658447, -0.04504616558551788, 0.31403648853302, 0.423…	589.316	neuron	exc	L6
864691135373741129	0	[-1.1380956172943115, 0.18270500004291534, -1.5977016687393188, 1.4515995979309082, -1.0285862684249878, -1.047832727432251, 0.04603955149650574, -0.8820275068283081, -0.6517971754074097, -0.842591404914856, 0.0973796397447586, 0.7672204375267029, 0.642437756061554, 0.7206464409828186, -0.4876030683517456, -0.32374605536460876, 0.18946178257465363, 1.3666598796844482, -0.07628343999385834, 0.0760…	640.637	reconstruction_issue
864691135915180134	0	[0.6196384429931641, -0.2960008680820465, 0.5580772757530212, 0.5733951330184937, 0.6721003651618958, -1.2002753019332886, -0.12138688564300537, -0.5686575770378113, -0.7068995833396912, 0.23123526573181152, -0.18291498720645905, 0.4015650451183319, 0.060744643211364746, 0.9273356795310974, -0.8353888988494873, -0.89704829454422, -0.46555471420288086, 0.6472976207733154, 0.024324536323547363, 0.2…	210.279	neuron	exc	L23
864691135945620772	0	[0.005710966885089874, 0.17625273764133453, 0.06234294921159744, 1.0522397756576538, 0.637795090675354, -1.1879857778549194, 0.509915828704834, -0.585353672504425, -0.9480997323989868, 0.10337045788764954, -0.2715989351272583, 0.41699984669685364, -0.6080648303031921, 0.3004392981529236, -0.7311753034591675, -1.3211803436279297, -0.5769195556640625, 0.6677311658859253, -0.0282270684838295, 0.2546…	255.666	neuron	exc	L4
864691136056372440	0	[0.36296823620796204, -0.3978889584541321, 0.07874130457639694, 0.5681777596473694, 0.0728331208229065, -1.846450686454773, 0.13961674273014069, -0.3459990322589874, -0.3450327515602112, -1.1735327243804932, -0.1337370127439499, 1.6492525339126587, 0.7013260722160339, 0.7812738418579102, -1.3381035327911377, -0.83701092004776, 0.32477128505706787, 0.9096999168395996, 0.6996036767959595, 0.6951632…	526.997	neuron	exc	L6
864691135122629671	2	[1.164368987083435, 0.8856396675109863, -0.12797461450099945, 0.7776702642440796, 0.850153386592865, -1.2665547132492065, 0.9180694818496704, -0.4603530168533325, -0.16258348524570465, -0.6792259216308594, -0.6750027537345886, 0.9612323641777039, -0.3035240173339844, -0.13430586457252502, -0.9842908382415771, -1.8409702777862549, 0.019036903977394104, 0.23387417197227478, 0.4764072000980377, 1.27…	337.957	neuron	exc	L5
864691136740440156	0	[1.0095698833465576, -0.8490240573883057, 0.26678624749183655, 0.5869004726409912, 0.6795483231544495, -0.9036176800727844, -0.22209742665290833, -0.18076476454734802, -1.0323840379714966, -0.14446283876895905, -0.7450869083404541, 0.30017775297164917, 0.7040205597877502, 1.3866468667984009, -0.36698341369628906, -1.354895830154419, -1.0188065767288208, 0.7414523363113403, -0.1167239397764206, -0…	191.181	neuron	exc	L23
864691136116191396	0	[0.9309289455413818, 0.5468922257423401, -0.8591654896736145, 1.115969181060791, -0.47826337814331055, -1.5991871356964111, 0.8736144304275513, -0.9700902700424194, -0.5168299674987793, -0.7682816982269287, -0.15393821895122528, 0.47033146023750305, 0.3325480818748474, 0.42416316270828247, -0.8305190801620483, -1.749042272567749, -0.08914458751678467, 0.45009365677833557, 0.4562072455883026, 0.38…	554.471	neuron	exc	L6
864691135777096893	0	[1.2583167552947998, -0.0699744001030922, -0.2146107703447342, 0.6744454503059387, 0.15129567682743073, -1.7371946573257446, 0.2222830057144165, -0.5980910062789917, 0.09901084750890732, -1.2401034832000732, -0.38097083568573, 1.494685173034668, 0.9100258350372314, 0.8618652820587158, -1.0796226263046265, -1.3851327896118164, 0.037898123264312744, 0.6507879495620728, 0.6725112199783325, 0.9746891…	458.384	neuron	exc	L6
864691135212732032	0	[1.185076117515564, 0.6115029454231262, -0.7154310345649719, 0.5506263375282288, -0.534760057926178, -1.510025978088379, 1.3001426458358765, -0.7774568796157837, -0.24347703158855438, -0.9118883609771729, 0.25227075815200806, 0.525855541229248, 0.07913937419652939, -0.25963693857192993, -0.9530029296875, -1.8572163581848145, 0.08908937126398087, -0.035827577114105225, 0.6099236011505127, 0.460372…	513.298	neuron	exc	L6
864691135724196267	0	[0.5115801095962524, 0.6209900379180908, -0.42994093894958496, 0.8648319244384766, 0.02112974226474762, -1.3608628511428833, 0.4087164103984833, -1.2721606492996216, -0.9496259689331055, -0.07752254605293274, 0.1711709201335907, 0.03562401980161667, -0.11000185459852219, 0.44227075576782227, -0.6781023740768433, -1.5115184783935547, -0.13637959957122803, 0.6092138290405273, 0.07303589582443237, 0…	590.852	neuron	exc	L6
864691136662180830	0	[1.317151427268982, 0.7353358268737793, 0.006247862242162228, 0.822752833366394, 0.052623048424720764, -1.663969874382019, 0.28914743661880493, -0.5820300579071045, 0.5165261626243591, -0.42819732427597046, 0.13508650660514832, 0.6518939137458801, 0.5576542615890503, 0.4059060513973236, -1.4387695789337158, -0.8952026963233948, 0.49295955896377563, 0.35526907444000244, 0.5353360176086426, 1.26489…	426.888	neuron	exc	L6
864691135672796356	0	[0.5676536560058594, 0.7816550135612488, -0.6516123414039612, 0.6156045198440552, -0.14506173133850098, -1.0950456857681274, 0.8870904445648193, -1.2789969444274902, -0.8593642711639404, -0.12390389293432236, 0.3839176893234253, -0.10993591696023941, -0.4680599272251129, 0.07039173692464828, -0.5773483514785767, -1.594822883605957, -0.23877498507499695, 0.2208811491727829, 0.09424915909767151, 0.…	576.267	neuron	exc	L6
864691135474666560	0	[0.7170971632003784, -0.4596114456653595, 0.03224819526076317, 0.1196436882019043, 0.8785092234611511, -0.8590951561927795, 0.11114415526390076, -0.6460543870925903, -1.2898319959640503, -0.13126140832901, -0.2961611747741699, 0.40537703037261963, 0.2630635201931, 1.046972393989563, -0.46384188532829285, -1.5080480575561523, -0.8395372629165649, 0.7110358476638794, -0.3087969124317169, -0.0675672…	223.091	neuron	exc	L23
864691136965824718	0	[0.1905687153339386, -0.2966529130935669, 0.6320115327835083, 0.986552894115448, -0.34443628787994385, -1.4434864521026611, -0.8733607530593872, -0.8336233496665955, -0.19577009975910187, 0.7645266652107239, -0.12801338732242584, 0.2136663794517517, 0.4526253342628479, 1.2637778520584106, -0.8820593357086182, 0.20493446290493011, -0.18041732907295227, 0.8860375285148621, -0.26604023575782776, 0.3…	146.23	neuron	exc	L23
864691136183886485	0	[-0.6779193878173828, 0.2996080219745636, -0.9739109873771667, 1.804869294166565, -1.1049350500106812, -1.413103461265564, -0.45370736718177795, -0.9780053496360779, 0.503280520439148, -0.4644475281238556, -0.08495347201824188, 1.168285846710205, 0.8936205506324768, 0.8680582642555237, -1.025890827178955, 0.5661901235580444, 0.5158265233039856, 1.2608890533447266, 0.07770213484764099, 1.015210151…	85.6246	reconstruction_issue
864691135704408724	0	[0.8960889577865601, 0.013355767354369164, -0.1629175841808319, -0.15883903205394745, -0.5725005269050598, -1.0223217010498047, -0.4228346049785614, -1.1469368934631348, -0.541570246219635, 0.7955490946769714, 0.9182150363922119, -0.5925673246383667, 0.692177951335907, 0.9438948035240173, -1.1089417934417725, -0.13739296793937683, -0.02541239559650421, 0.6931629180908203, -0.7481790781021118, 0.2…	553.086	neuron	inh
864691135546661828	0	[0.30633315443992615, 0.21570031344890594, -0.13270267844200134, 1.567118763923645, 0.44001203775405884, -1.5223398208618164, -0.2308955192565918, -0.5115633010864258, -0.2703019380569458, -0.3273903727531433, -0.40412813425064087, 0.5749228596687317, 0.32469677925109863, 0.8346858024597168, -0.9365774393081665, -0.9475601315498352, -0.3510437607765198, 0.9702301621437073, 0.01228710263967514, 0.…	601.546	reconstruction_issue
864691135385255253	0	[0.5859116315841675, -0.4625205099582672, 0.5019925832748413, 0.9397514462471008, -0.53182452917099, -1.5477675199508667, -1.0541694164276123, -0.7347608804702759, -0.14896203577518463, 0.4187527894973755, -0.37027835845947266, 0.2263733148574829, 0.9874013066291809, 1.4871490001678467, -0.876178503036499, 0.07382094860076904, -0.12625223398208618, 0.9933580160140991, -0.16092616319656372, 0.3549…	120.745	neuron	exc	L23
864691134917791498	0	[0.528882622718811, -0.8080524206161499, 0.10250011086463928, 0.08053205907344818, 0.3639388084411621, -1.3815017938613892, 0.2158934473991394, -0.30736231803894043, -0.952593207359314, -1.7690521478652954, -0.630743145942688, 1.8214235305786133, 0.8288601636886597, 0.967435896396637, -0.5712862014770508, -1.4538929462432861, 0.1329648196697235, 0.8678854703903198, 0.9098151922225952, 0.186592027…	80.3103	neuron	inh
864691135585117308	0	[0.314296156167984, 0.4742978811264038, -0.3620639443397522, 1.0334193706512451, 0.7530574798583984, -1.242906093597412, 0.5893206596374512, -0.6388538479804993, -0.4760975241661072, -0.7009837627410889, -0.47820210456848145, 1.3352562189102173, -0.013644173741340637, 0.4068734645843506, -0.8574180603027344, -1.450685739517212, -0.07875591516494751, 0.9088797569274902, 0.21956124901771545, 1.1760…	273.648	neuron	exc	L4
864691135526273371	0	[0.6862369775772095, -0.2980818450450897, 0.7161142826080322, 0.8268184661865234, 0.2950446605682373, -1.2862589359283447, -0.49193504452705383, -0.6533392071723938, -0.5342721343040466, 0.47818470001220703, -0.3771180510520935, 0.24299433827400208, 0.2855273485183716, 1.1251999139785767, -0.8308732509613037, -0.6378399133682251, -0.3533065915107727, 0.752705991268158, -0.052143603563308716, 0.33…	180.851	neuron	exc	L23
864691135570725357	0	[0.7307827472686768, 0.05663689970970154, -0.056955281645059586, 1.2785395383834839, 0.7415198683738708, -1.33699631690979, 0.07923604547977448, -0.38443681597709656, -0.4345164895057678, -0.41367119550704956, -0.8793317079544067, 0.8570757508277893, 0.3163997232913971, 0.9815601706504822, -0.7229896783828735, -1.3177013397216797, -0.513275146484375, 0.8281806111335754, 0.16332758963108063, 0.624…	243.826	neuron	exc	L23
864691135502055861	0	[1.1595004796981812, -0.2222827672958374, 0.1502707153558731, 0.11388543248176575, 0.15029297769069672, -1.564310908317566, -0.6760393381118774, -0.9458666443824768, -0.17499051988124847, -0.3886401653289795, -0.13847337663173676, 0.8252039551734924, 1.301943302154541, 1.6299933195114136, -0.9830573797225952, -0.5199486017227173, 0.11849916726350784, 1.0013034343719482, 0.14665091037750244, 0.593…	317.913	reconstruction_issue
864691135603177412	0	[0.847216010093689, -0.584646463394165, 0.11372674256563187, 0.789515495300293, 0.536892294883728, -1.6539300680160522, 0.13451942801475525, -0.06465683877468109, -0.35644519329071045, -1.1103851795196533, -0.6104696393013, 1.5477877855300903, 0.8003077507019043, 1.0339452028274536, -1.153050184249878, -1.1826708316802979, -0.19902688264846802, 0.921140193939209, 0.5975992679595947, 0.72631955146…	597.022	neuron	exc	L6
864691136290050199	0	[-0.9490861892700195, 0.11681623011827469, -0.7551992535591125, 1.4920053482055664, -0.5129591226577759, -1.3834749460220337, -0.12003263831138611, -0.8261891603469849, -0.10765697062015533, -1.052342176437378, -0.4974324107170105, 1.708749771118164, 0.4666474461555481, 0.7648073434829712, -0.6592668294906616, -0.08536304533481598, 0.4053201675415039, 1.298090934753418, 0.3261979818344116, 0.7871…	50.1254	neuron	inh
864691135162199341	0	[-0.04841669648885727, 0.22686395049095154, -0.037349358201026917, 1.8293310403823853, 0.9109386801719666, -0.9458293914794922, 0.5466886162757874, -0.10484939813613892, -0.43180370330810547, -0.8703976273536682, -1.2212233543395996, 1.3729444742202759, -0.26062721014022827, 0.26302003860473633, -0.38791459798812866, -1.5002424716949463, -0.48402607440948486, 0.8576926589012146, 0.521081745624542…	282.888	neuron	exc	L4
864691135974819439	0	[0.3880212604999542, 0.2526412010192871, -0.8633792996406555, 1.4201991558074951, -0.5516437888145447, -1.5072065591812134, -0.5123252868652344, -0.9019573330879211, 0.32179728150367737, -0.458799809217453, -0.13337256014347076, 0.7715489268302917, 1.271122932434082, 1.3939045667648315, -1.093943476676941, -0.14889170229434967, -0.053651124238967896, 1.2131805419921875, -0.27638062834739685, 0.83…	281.476	reconstruction_issue
864691135758821454	0	[0.31472811102867126, 0.07620339840650558, 0.3688797652721405, 0.963676929473877, 0.3864368796348572, -1.3326472043991089, -0.1572836935520172, -0.7450952529907227, -0.5618053078651428, 0.42615288496017456, -0.18008334934711456, 0.2985989451408386, -0.05222571641206741, 0.8453782200813293, -0.9226462841033936, -0.6823799014091492, -0.38397645950317383, 0.7475020289421082, -0.20331314206123352, 0.…	196.005	neuron	exc	L23
864691135697656853	0	[0.2934703528881073, 0.17653970420360565, -0.35227587819099426, 0.7120675444602966, 0.7460795044898987, -0.8557849526405334, 1.9298853874206543, 0.40348583459854126, -0.9026153087615967, -0.7644137144088745, -0.5570659637451172, 0.9150992631912231, -1.0202784538269043, -1.004302978515625, -0.944311261177063, -1.9517738819122314, -0.37568753957748413, 0.11722060292959213, 0.5739233493804932, 0.697…	379.869	neuron	exc	L5
864691136811783539	0	[0.8120356798171997, 0.39437004923820496, -1.0551621913909912, 0.8834198713302612, 0.7669671773910522, -0.8327141404151917, 1.2355618476867676, -0.2688881754875183, -0.7671681642532349, -0.8360980749130249, -0.36826252937316895, 0.7873974442481995, 0.02527446299791336, -0.07525234669446945, -0.8690333366394043, -1.9969074726104736, -0.5186123847961426, 0.4660578966140747, 0.00735822319984436, 0.8…	316.151	neuron	exc	L5
864691135581562733	0	[0.5359249114990234, 0.4672842025756836, -0.5165097713470459, 0.8103916645050049, -0.010804086923599243, -1.1155542135238647, -0.1977822482585907, -1.2800301313400269, -0.7232753038406372, -0.3910866677761078, 0.6826813220977783, -0.29267895221710205, 0.6322848200798035, 0.7784407734870911, -0.898952841758728, -1.0306990146636963, -0.025246769189834595, 1.0088927745819092, -0.05365543067455292, 0…	713.407	reconstruction_issue
864691135776612448	0	[0.1818803995847702, 0.6545352339744568, -0.35725274682044983, 1.0086463689804077, -0.7204027771949768, -1.6662065982818604, -0.1813494861125946, -1.7785170078277588, -0.7728502750396729, -0.25166055560112, 0.12363554537296295, 0.2819456458091736, 0.29094836115837097, 0.8882507085800171, -0.6159802675247192, -1.0580389499664307, 0.3538439869880676, 0.9852273464202881, 0.214317187666893, 0.3646317…	672.187	neuron	exc	L6
864691135864835804	0	[1.528210163116455, 0.09702477604150772, -0.15890949964523315, 0.6715007424354553, 0.2594238519668579, -1.4428813457489014, 1.3534483909606934, 0.14942508935928345, -0.1916264146566391, -1.1085375547409058, -0.6246610879898071, 1.0480365753173828, 0.12441999465227127, -0.17823871970176697, -1.1244759559631348, -2.0819153785705566, -0.207574725151062, -0.03174793720245361, 0.8463821411132812, 0.87…	415.334	neuron	exc	L5
864691136748755566	0	[0.3240021765232086, 1.3446648120880127, -1.0825269222259521, 1.8622651100158691, 0.016918063163757324, -1.1366007328033447, 1.0117721557617188, -0.2401691973209381, 0.5466400980949402, -0.6029852628707886, -0.24994532763957977, 0.7482798099517822, 0.06336112320423126, -0.3058370351791382, -1.3206998109817505, -1.0160439014434814, 0.198912113904953, 0.704054594039917, 0.17119014263153076, 1.42221…	341.299	neuron	exc	L4
864691135510413264	0	[1.5757445096969604, 0.06366763263940811, 0.3169844448566437, 0.8330525159835815, 0.6896412968635559, -1.4475491046905518, 0.256838321685791, 0.19173374772071838, 0.36764055490493774, -0.4697738289833069, -0.6494650840759277, 0.9029648900032043, 0.6538415551185608, 0.6870173811912537, -1.3335987329483032, -1.1091248989105225, -0.16836339235305786, 0.45261403918266296, 0.41256147623062134, 1.18450…	384.443	neuron	exc	L6
864691135815811663	0	[0.6309230327606201, 0.6837335824966431, -0.11702504754066467, 1.331189751625061, 0.6508873105049133, -1.399996042251587, 1.353277325630188, 0.348308265209198, 0.1429177224636078, -0.34653139114379883, -0.48304176330566406, 1.0300143957138062, -0.5090356469154358, -0.5529335737228394, -1.5480788946151733, -1.2789561748504639, 0.020890966057777405, 0.17294242978096008, 0.5597265958786011, 1.426726…	350.013	neuron	exc	L5
864691135636218052	0	[0.7770148515701294, -0.1284712702035904, -0.4859565198421478, 0.9499944448471069, -0.8505620360374451, -1.458574891090393, -0.7897645235061646, -1.0084619522094727, -0.0760595053434372, -0.06373002380132675, 0.18996654450893402, 0.38979998230934143, 1.5935778617858887, 1.6164308786392212, -1.0361593961715698, -0.1748671680688858, 0.21029749512672424, 1.2972760200500488, -0.15497446060180664, 0.9…	615.498	reconstruction_issue
864691135695963034	0	[1.2528239488601685, 0.7667245864868164, -0.7590498924255371, 0.29524216055870056, -0.5949535369873047, -1.535454273223877, 0.673822283744812, -1.4189319610595703, -0.27126073837280273, -0.6727202534675598, 0.7294478416442871, 0.18089339137077332, 0.3168211579322815, 0.2280212640762329, -1.0051685571670532, -1.5213546752929688, 0.2582331597805023, 0.22617971897125244, 0.3144305348396301, 0.457634…	626.46	neuron	exc	L6
864691136390665343	0	[0.6856979131698608, -0.23146963119506836, 0.19874508678913116, 0.6910156011581421, -0.4859992265701294, -1.4503253698349, -0.9225091934204102, -0.9735764265060425, -0.2955787777900696, 0.4375426769256592, 0.03942635655403137, -0.05382775515317917, 0.8780034184455872, 1.3997409343719482, -0.8621910810470581, -0.08596765995025635, -0.21259286999702454, 0.9637656807899475, -0.38905832171440125, 0.2…	134.758	neuron	exc	L23
864691135099865888	0	[-0.10376895219087601, -0.12946826219558716, -0.6943597793579102, 0.759424090385437, 0.2743620276451111, -0.809288501739502, -0.328205406665802, -0.7214878797531128, -0.7781269550323486, -1.5361732244491577, -0.14716090261936188, 1.093628168106079, 0.9220432639122009, 0.9043256044387817, -0.24630782008171082, -1.183006763458252, 0.1044183224439621, 1.3475852012634277, 0.21815067529678345, 0.18609…	205.071	reconstruction_issue
864691135579872964	0	[1.1586147546768188, 0.5448628664016724, -0.43737316131591797, 0.828833281993866, -0.6948420405387878, -1.6221215724945068, 0.5976596474647522, -0.8392370939254761, 0.04037786275148392, -0.16674181818962097, 0.1837512105703354, 0.17908594012260437, 0.38713622093200684, 0.4673253297805786, -1.023972511291504, -1.2179112434387207, -0.0391392707824707, 0.2304355651140213, 0.22822268307209015, 0.5125…	529.123	neuron	exc	L6
864691135181835778	0	[1.265848159790039, -0.6550082564353943, 0.5831130146980286, 0.13755586743354797, 0.5122263431549072, -1.5590670108795166, -0.20752385258674622, -0.16700616478919983, 0.0018261820077896118, -0.32992279529571533, -0.009486109018325806, 0.8940173983573914, 0.8413955569267273, 1.0842599868774414, -1.3521413803100586, -0.5668275952339172, -0.14260953664779663, 0.5428328514099121, 0.4153030812740326, …	296.527	neuron	inh
864691135888822665	0	[0.2630924582481384, 0.8484460115432739, -0.18803924322128296, 1.0677531957626343, 0.8338268995285034, -0.969192385673523, 0.7517342567443848, -0.6926416158676147, -0.6061429381370544, 0.09523802995681763, -0.3133871555328369, 0.5965139269828796, -0.5542764663696289, 0.023664452135562897, -0.8944576978683472, -1.2528882026672363, -0.030459001660346985, 0.6529514789581299, 0.14249461889266968, 1.0…	302.222	neuron	exc	L4
864691135307355718	0	[1.5161762237548828, 0.07698028534650803, -0.4233470857143402, 0.7421771883964539, 0.5386657118797302, -1.2970436811447144, 0.9704074859619141, 0.02863241545855999, -0.49524760246276855, -0.8881890773773193, -0.5091898441314697, 0.6149439215660095, 0.4499281942844391, 0.31958508491516113, -1.1007544994354248, -1.9627692699432373, -0.4484979510307312, 0.33402305841445923, 0.472700297832489, 0.6750…	452.132	neuron	exc	L5
864691135445543058	0	[0.3890143632888794, 0.19747935235500336, -0.2991817891597748, 0.8848124146461487, 1.0494645833969116, -0.7776068449020386, 0.22764050960540771, -0.5315160155296326, -0.8868346214294434, -0.19124938547611237, -0.4224609136581421, 0.4411869943141937, 0.14709161221981049, 0.8306963443756104, -0.5239130258560181, -1.333570957183838, -0.6260883808135986, 0.8296663165092468, -0.2668393552303314, 0.215…	236.157	neuron	exc	L4
864691136032022459	0	[0.1286882758140564, -0.46602320671081543, -0.19959305226802826, 1.0289838314056396, 0.06546089053153992, -1.8342688083648682, 0.31797605752944946, -0.33890244364738464, -0.3886919617652893, -1.4664525985717773, -0.5688632726669312, 1.9474314451217651, 0.6184174418449402, 0.8725637793540955, -1.0189510583877563, -1.1043403148651123, -0.1312156617641449, 0.9121584296226501, 0.6452711820602417, 0.5…	509.758	neuron	exc	L6
864691135118102749	0	[0.5193902254104614, 0.8821328282356262, -0.7950699329376221, 1.1423296928405762, 0.5853186249732971, -0.11198960244655609, -0.5482474565505981, -1.0486191511154175, 0.049863267689943314, -0.17550800740718842, 0.7365104556083679, -0.31498050689697266, 1.0753717422485352, 0.9399551749229431, -0.45878252387046814, -0.5802807211875916, -0.20846903324127197, 1.0903189182281494, -0.47161492705345154, …	218.695	reconstruction_issue
864691135488255802	0	[0.6587561368942261, -0.2916644215583801, -0.2622407376766205, 1.3166239261627197, 0.21942560374736786, -1.3741525411605835, -0.27536752820014954, -0.44659844040870667, -0.19262196123600006, -1.1276310682296753, -0.75664883852005, 1.0599892139434814, 0.9652252793312073, 1.2930012941360474, -0.5225173234939575, -1.2857019901275635, -0.5811087489128113, 1.0780344009399414, 0.2793583869934082, 0.220…	374.982	reconstruction_issue
864691135524752882	0	[0.9590746164321899, 0.10403573513031006, -0.784604012966156, -0.2315506488084793, -0.09400345385074615, -1.0324794054031372, 2.1876752376556396, 0.1392977386713028, -0.4148237705230713, -0.8256632089614868, 0.2271566092967987, 0.7104173898696899, -0.6631942391395569, -1.1465409994125366, -1.2375386953353882, -1.665874719619751, -0.3320170044898987, -0.5346418023109436, 0.3097256124019623, 0.5173…	482.728	neuron	exc	L5
864691135584251634	0	[0.6314798593521118, -0.042535968124866486, -0.08771316707134247, 0.8958296775817871, -0.8604925274848938, -1.5634690523147583, -0.6280571222305298, -0.516156792640686, 0.6493183970451355, 0.3172503709793091, 0.37540462613105774, 0.42861974239349365, 1.137170672416687, 1.1219295263290405, -1.6263138055801392, 0.5814626216888428, 0.3734482228755951, 0.9406403303146362, -0.13973413407802582, 1.1204…	349.315	neuron	inh
864691135761531190	0	[1.1394728422164917, 0.4160265028476715, -0.831164538860321, 0.7987433671951294, -0.5025454759597778, -1.1973975896835327, 1.0417401790618896, -0.8193866610527039, -0.6256483793258667, -0.4770794212818146, -0.0008619725704193115, 0.022663554176688194, 0.17645005881786346, 0.27987155318260193, -0.6177852153778076, -1.8490595817565918, -0.48957282304763794, 0.09558923542499542, 0.158568874001503, 0…	525.082	neuron	exc	L6
864691135675952114	0	[0.71502685546875, 0.4286831021308899, -0.102103590965271, 0.3133409917354584, 0.13707946240901947, -0.6779887080192566, 1.36167573928833, -0.12163878977298737, -0.2920740246772766, -0.08852517604827881, 0.5097538232803345, -0.33764493465423584, -0.9868717789649963, -0.8529843688011169, -0.8375827074050903, -1.2739129066467285, -0.36908435821533203, -0.5359283089637756, 0.3353137969970703, -0.176…	452.342	neuron	exc	L5
864691135771672907	0	[0.9000015258789062, -0.6750587224960327, 0.664267897605896, 0.6464269757270813, 0.8489511609077454, -1.011335849761963, -0.34637191891670227, -0.1162719801068306, -0.6964500546455383, 0.20926612615585327, -0.9460556507110596, 0.4449203610420227, 0.46788710355758667, 1.3706663846969604, -0.47118425369262695, -0.9476372599601746, -0.7728865742683411, 0.7471960783004761, -0.038149818778038025, 0.06…	169.183	neuron	exc	L23
864691135496815812	0	[1.0328301191329956, 0.36105695366859436, -0.9790491461753845, 0.6525456309318542, 0.9593996405601501, -0.42536282539367676, 0.9915676116943359, -0.2801699638366699, -0.8367491960525513, -1.0950349569320679, -1.0489126443862915, 0.8554524779319763, 0.20146715641021729, 0.2584744393825531, -0.21186542510986328, -2.1321632862091064, -0.5060955882072449, 0.6487314701080322, 0.06083657592535019, 0.81…	306.908	neuron	exc	L4
864691136108758968	0	[1.3985546827316284, -0.1748807579278946, -0.04915600270032883, -0.5644862651824951, 0.7076089382171631, -0.7300881147384644, 1.8947216272354126, 0.7015022039413452, -0.2591695785522461, -0.6771453022956848, -0.056021228432655334, 0.6183308362960815, -0.6598494648933411, -1.0513103008270264, -1.2136030197143555, -1.593202829360962, -0.32915353775024414, -0.6694622039794922, 0.507080078125, 0.5030…	437.938	neuron	exc	L5
864691135994760106	0	[0.4513234496116638, -0.5967152714729309, 0.40934085845947266, 0.8559097647666931, -0.5447196364402771, -1.3236585855484009, -1.2187141180038452, -0.6184039115905762, -0.14221957325935364, -0.08633825182914734, -0.1736709028482437, 0.2929985225200653, 1.4230955839157104, 1.6219521760940552, -0.7511624097824097, 0.1510513871908188, 0.021457716822624207, 1.1976523399353027, 0.1583935022354126, 0.16…	99.2453	neuron	exc	L23
864691135569059718	0	[1.8424540758132935, -0.06504956632852554, -0.10803614556789398, 0.14243614673614502, 0.5243798494338989, -1.365606427192688, 0.8807364702224731, -0.01627802476286888, -0.3534887433052063, -0.962081789970398, -0.17235134541988373, 0.6595443487167358, 0.5339530110359192, 0.35591912269592285, -1.1811562776565552, -1.8885412216186523, -0.25827234983444214, 0.07880321145057678, 0.5219051241874695, 0.…	430.593	neuron	exc	L5
864691135771961163	0	[0.6160780191421509, -0.30883488059043884, -0.2675752639770508, 0.7375223636627197, 0.9215450882911682, -0.7333937883377075, 0.42057937383651733, -0.394035667181015, -1.2315254211425781, -0.17565952241420746, -0.6454709768295288, 0.6097180247306824, 0.14359614253044128, 0.7587404847145081, -0.5384085178375244, -1.6756057739257812, -0.9258447885513306, 0.8212722539901733, -0.3344235420227051, 0.42…	243.888	neuron	exc	L4
864691135207764345	0	[0.5920171737670898, -0.015922224149107933, -0.15141646564006805, 0.5469745397567749, 1.391781210899353, -0.6599012613296509, 0.7259341478347778, -0.18906262516975403, -0.980225682258606, -0.5497769117355347, -0.6835837960243225, 1.015047550201416, -0.13769957423210144, 0.35202470421791077, -0.6300830841064453, -1.7153780460357666, -0.5391678810119629, 0.673729658126831, 0.06953940540552139, 0.77…	258.313	neuron	exc	L4
864691135515930067	0	[-0.22697797417640686, -0.15993739664554596, -0.7111266255378723, 1.104076623916626, -0.5509611368179321, -1.7131226062774658, -0.0686156153678894, -0.8598006367683411, -0.6884906888008118, -1.0852817296981812, -0.2596457004547119, 1.2818089723587036, 0.8217599987983704, 1.0405316352844238, -0.858931303024292, -0.8396302461624146, 0.1931513249874115, 1.3053128719329834, 0.3728862404823303, 0.4639…	667.596	reconstruction_issue
864691135864732892	0	[0.06716153770685196, 0.05827499181032181, -0.687566339969635, 1.8857167959213257, -0.4136806130409241, -1.6537398099899292, -0.26117846369743347, -0.5673030018806458, 0.19161900877952576, -0.6540225744247437, -0.5922655463218689, 1.209032654762268, 0.8703397512435913, 1.100411295890808, -1.1023560762405396, -0.37729620933532715, -0.10695415735244751, 1.228081464767456, 0.008955799043178558, 0.98…	166.192	reconstruction_issue
864691135993747402	0	[1.0970287322998047, 0.05249655991792679, 0.04831891134381294, -0.14748123288154602, 0.18614237010478973, -0.7997402548789978, 1.479164481163025, -0.04695501923561096, -0.4114078879356384, -0.3476027250289917, 0.34586143493652344, 0.042778633534908295, -0.7995502948760986, -0.8003250956535339, -0.9320929050445557, -1.5655522346496582, -0.48119062185287476, -0.5363433957099915, 0.37142375111579895…	488.444	neuron	exc	L5
864691136209041852	0	[-0.4303126633167267, 0.007093636319041252, -0.8521209359169006, 1.5607002973556519, -0.5465089082717896, -1.5826722383499146, -0.29644912481307983, -0.9640033841133118, -0.3419511914253235, -1.0789929628372192, -0.3705211281776428, 1.289489507675171, 0.8242565989494324, 1.1048303842544556, -0.5951961278915405, -0.599919319152832, 0.10149569809436798, 1.2398927211761475, 0.2794455289840698, 0.379…	493.162	reconstruction_issue
864691135396539425	0	[0.6325573921203613, -0.7332218885421753, 0.7582195401191711, 0.7733547687530518, -0.28211045265197754, -1.5424731969833374, -0.9662054777145386, -0.26482751965522766, -0.03937281668186188, -0.056765116751194, -0.552902102470398, 0.5977643132209778, 0.9961094260215759, 1.4077143669128418, -0.9870972633361816, -0.025311678647994995, -0.0964096188545227, 0.9830553531646729, 0.21048609912395477, 0.3…	115.914	neuron	exc	L23
864691135272161297	0	[0.771500825881958, 0.3267444968223572, -0.4066356420516968, 1.0075984001159668, 0.7839272618293762, -0.9077675342559814, 1.5526233911514282, 0.20295700430870056, -0.638691782951355, -0.5835134387016296, -0.4244656562805176, 0.7438359260559082, -0.5241551995277405, -0.5716599822044373, -1.0787755250930786, -2.010483741760254, -0.47887325286865234, 0.16444624960422516, 0.3668348491191864, 0.861516…	370.104	neuron	exc	L5
864691135937455925	0	[0.6546323299407959, -0.4845382869243622, 0.636702299118042, 0.4995853006839752, 0.43693190813064575, -1.1074244976043701, -0.32719844579696655, -0.6575726866722107, -0.8297415375709534, 0.3711988925933838, -0.1734337955713272, 0.1363440603017807, 0.16323450207710266, 1.0631059408187866, -0.5983535051345825, -0.8883432745933533, -0.717042088508606, 0.6405404806137085, -0.1227397620677948, -0.0680…	196.683	neuron	exc	L23
864691135776553056	0	[0.7633887529373169, -0.6081889271736145, -0.02901749685406685, 0.7125084400177002, 0.060514628887176514, -1.8607141971588135, 0.06446868181228638, -0.26148155331611633, -0.3810199499130249, -1.2291408777236938, -0.36682868003845215, 1.4969496726989746, 1.0268014669418335, 1.1378318071365356, -1.2654296159744263, -1.013538122177124, 0.010985016822814941, 0.9561283588409424, 0.6298152208328247, 0.…	548.139	neuron	exc	L6
864691135974463855	0	[0.35900500416755676, -0.5914673209190369, 0.09948734939098358, 0.2707500755786896, 0.182029590010643, -1.6419700384140015, 0.20399409532546997, -0.3888261318206787, -0.7937484979629517, -1.4905208349227905, -0.0970088392496109, 1.6115758419036865, 0.7241873741149902, 0.6841949820518494, -1.0171054601669312, -1.2026207447052002, 0.3343694806098938, 0.9374112486839294, 0.8400903940200806, 0.363530…	562.923	neuron	exc	L6
864691134940006499	0	[1.7623878717422485, 0.05350703001022339, -0.28272804617881775, 0.7416315674781799, 0.223866805434227, -1.4865248203277588, 0.4748189449310303, -0.17639057338237762, -0.026618853211402893, -0.6196948289871216, -0.47832125425338745, 0.6789571642875671, 0.9748154282569885, 0.7950218319892883, -1.221170425415039, -1.4999990463256836, -0.27623647451400757, 0.4909307658672333, 0.3062454164028168, 0.92…	474.501	neuron	exc	L6
864691135445538706	0	[0.5555814504623413, -0.08200329542160034, -0.3832654654979706, 1.6755584478378296, -0.21484841406345367, -1.6893495321273804, -0.30079385638237, -0.31148433685302734, 0.3011733293533325, -0.4243934750556946, -0.7906397581100464, 0.9788129329681396, 0.9876452684402466, 1.2636886835098267, -1.1185247898101807, -0.3800286054611206, -0.28763657808303833, 1.1417826414108276, 0.07160972058773041, 0.84…	324.002	reconstruction_issue
864691135474647872	0	[1.3266178369522095, -0.4021180272102356, -0.11442719399929047, 0.6666855216026306, 0.685040295124054, -1.1883372068405151, -0.12482157349586487, -0.4328721761703491, -0.6285791993141174, -1.0339820384979248, -0.9692379236221313, 0.9789191484451294, 1.0500462055206299, 1.400899052619934, -0.35272830724716187, -1.6388037204742432, -0.509867787361145, 0.7956545948982239, 0.4220743179321289, 0.32608…	167.936	reconstruction_issue
864691134988385914	1	[0.33890265226364136, 0.26762378215789795, -1.4131016731262207, 0.9461248517036438, -0.6312928795814514, -0.8191767334938049, -0.38743260502815247, -0.9446743130683899, 0.39543795585632324, -1.1422673463821411, 0.16801799833774567, 1.1636019945144653, 1.686556339263916, 1.2106602191925049, -0.8658977746963501, -0.21434301137924194, 0.47548460960388184, 1.3623020648956299, 0.10937920212745667, 1.3…	184.11	reconstruction_issue
864691135587925571	0	[-0.29983726143836975, -0.37028834223747253, -0.4142681956291199, 1.2053471803665161, 0.04836651682853699, -1.297250509262085, -0.1099565327167511, -0.444082647562027, -0.7141802906990051, -1.446829080581665, -0.8373329639434814, 1.518363118171692, 0.8997718095779419, 1.2359648942947388, -0.20858699083328247, -0.9444698691368103, -0.14237409830093384, 1.3076391220092773, 0.5887740850448608, 0.068…	39.9376	reconstruction_issue
864691135614125771	0	[1.534436821937561, 0.3785180151462555, -0.24679596722126007, 0.8545659184455872, 0.8205405473709106, -1.257521629333496, 0.4753509759902954, 0.1724955439567566, 0.42944854497909546, -1.238487958908081, -0.35457998514175415, 1.0864745378494263, 0.9554591178894043, 0.5015228986740112, -1.3650927543640137, -1.2942123413085938, 0.06123821437358856, 0.5431538224220276, 0.6797876358032227, 1.298903346…	405.391	neuron	exc	L4
864691135213036600	0	[1.0882563591003418, 0.4460744857788086, -0.6044825315475464, 0.4055406451225281, -0.5917588472366333, -1.5702992677688599, 1.6535378694534302, -0.4263778328895569, -0.00527866929769516, -1.0890648365020752, 0.17004720866680145, 0.9647808074951172, -0.20541030168533325, -0.6949138045310974, -1.1111595630645752, -1.8247785568237305, 0.10682199895381927, -0.3659634590148926, 0.654717206954956, 0.60…	489.625	neuron	exc	L6
864691135945464356	0	[0.3640635311603546, -0.08797620236873627, 0.1983085572719574, 0.2154092639684677, 0.04156629741191864, -1.8295283317565918, -0.05027346312999725, -0.4288071095943451, 0.11547450721263885, -0.9337787628173828, 0.6739832162857056, 1.180317997932434, 0.7081117033958435, 0.6155669093132019, -1.5966511964797974, -0.25103694200515747, 0.6216320991516113, 0.7648493051528931, 0.636224627494812, 0.551221…	264.352	neuron	inh
864691135322958236	0	[-0.1435820609331131, 0.23400560021400452, -0.324587881565094, 1.0859591960906982, 0.7350736260414124, -0.8266128897666931, 0.5674808025360107, -0.7746256589889526, -1.2197414636611938, -0.05522458255290985, -0.4126717448234558, 0.5982128977775574, -0.46646246314048767, 0.37619295716285706, -0.42594897747039795, -1.5692119598388672, -0.6617588996887207, 0.7850807309150696, -0.2951257526874542, 0.…	267.2	neuron	exc	L4
864691135848167006	0	[-0.6784871816635132, -0.19597189128398895, -0.5765382647514343, 1.5025534629821777, -0.5438236594200134, -1.7290549278259277, 0.06132955104112625, -0.5072380304336548, -0.6875115633010864, -0.9463039636611938, -0.5765853524208069, 1.3539724349975586, 0.5986108779907227, 0.9064549803733826, -0.8689519166946411, -0.5828874707221985, 0.13330155611038208, 1.3609285354614258, 0.38169625401496887, 0.4…	588.242	neuron	inh
864691135564991575	0	[1.34432053565979, -0.5434370636940002, -0.30785197019577026, 0.6071922183036804, 0.9125542044639587, -0.8210023641586304, 0.1409882754087448, -0.005986185744404793, -0.7214431762695312, -0.8727940917015076, -1.3154395818710327, 1.0207937955856323, 1.109249472618103, 1.398568034172058, -0.3377442955970764, -1.4929959774017334, -0.6634726524353027, 0.8545713424682617, 0.23859232664108276, 0.587075…	248.08	neuron	exc	L4
864691135058540187	0	[0.8356441259384155, 0.24266304075717926, 0.14464177191257477, 0.40182822942733765, 0.3714044690132141, -1.4799416065216064, 0.4203526973724365, -1.0496047735214233, -0.8484025597572327, -0.8205212950706482, -0.17301763594150543, 0.7243860363960266, -0.0892111137509346, 0.41113343834877014, -0.6609562635421753, -1.9214353561401367, -0.03833882510662079, 0.5403995513916016, 0.6326589584350586, 0.3…	594.312	neuron	exc	L6
864691135644652783	0	[0.7109153270721436, 0.6786471009254456, -1.0754555463790894, 0.33832302689552307, -0.5771859288215637, -1.0868407487869263, 0.6331385374069214, -1.7078274488449097, -1.0725716352462769, -0.4465879499912262, 0.7917361259460449, -0.19092780351638794, 0.24140417575836182, 0.35756200551986694, -0.4611429274082184, -1.7924304008483887, -0.1716541349887848, 0.4843452274799347, -0.111251100897789, 0.01…	623.689	neuron	exc	L6
864691135837554579	0	[1.2716926336288452, 0.05635238438844681, -0.4702712893486023, 0.7352185845375061, -0.07821865379810333, -1.629253625869751, 1.0275273323059082, -0.18787264823913574, -0.42171722650527954, -1.27039635181427, -0.2066076546907425, 0.8603489995002747, 0.596449613571167, 0.1542707085609436, -1.0892435312271118, -2.003922462463379, -0.16163069009780884, 0.34214305877685547, 0.7279866933822632, 0.53784…	505.565	neuron	exc	L6
864691135782764339	0	[0.4444858729839325, 0.664665162563324, -0.7087185978889465, 1.098082423210144, 0.8574603199958801, -0.769370973110199, 1.0324848890304565, -0.49085357785224915, -0.7592567801475525, -0.8850696086883545, -0.618598997592926, 1.0633450746536255, -0.09886989742517471, 0.016979165375232697, -0.6036553382873535, -1.9776124954223633, -0.17602583765983582, 0.7995123267173767, 0.3306728005409241, 1.15603…	307.13	neuron	exc	L4
864691135545959108	0	[0.34045812487602234, 0.7309960126876831, -0.624988317489624, 1.2067943811416626, 0.9232916235923767, -0.544114351272583, 0.7784560918807983, -0.7397088408470154, -0.8244108557701111, -0.47844693064689636, -0.7507805824279785, 0.8824698328971863, -0.17716869711875916, 0.2388361692428589, -0.2883632481098175, -1.8197612762451172, -0.37674856185913086, 0.7541267275810242, 0.07655321061611176, 1.030…	283.805	neuron	exc	L4
864691136577843988	0	[0.3814997375011444, -0.11883857846260071, -0.4735938608646393, 1.3145430088043213, -0.78408282995224, -1.6449636220932007, -0.6928642988204956, -1.1383634805679321, -0.397807776927948, -0.21152596175670624, -0.36476224660873413, 0.48129886388778687, 1.127025842666626, 1.6410411596298218, -0.5686753988265991, -0.5610113739967346, -0.17628028988838196, 1.21337890625, -0.08028781414031982, 0.334502…	600.822	reconstruction_issue
864691135939669670	0	[0.4547150433063507, -0.23212602734565735, -0.3214409053325653, 0.7531422972679138, 0.6211407780647278, -0.8764729499816895, 0.3125258684158325, -0.7113303542137146, -1.3435982465744019, -0.13870465755462646, -0.5502641797065735, 0.41503381729125977, 0.09372340887784958, 0.9108803272247314, -0.3140581250190735, -1.6625926494598389, -0.910739541053772, 0.7873546481132507, -0.3487284183502197, 0.01…	235.616	neuron	exc	L4
864691135467561612	0	[0.125292107462883, -0.05148570239543915, 0.2778412103652954, 1.1581320762634277, 0.8063989281654358, -1.2071272134780884, 0.09546811878681183, -0.4571413993835449, -0.8564804792404175, 0.11098766326904297, -0.7195616960525513, 0.5885288715362549, -0.2910420000553131, 0.7707623243331909, -0.6724900007247925, -1.0994510650634766, -0.6094315648078918, 0.7797722816467285, -0.144728422164917, 0.22300…	221.989	neuron	exc	L23
864691136378795221	0	[-0.5735176801681519, 1.5514637231826782, -1.2458804845809937, 2.161072254180908, 0.12846656143665314, -0.3313801884651184, 0.4132269322872162, -0.9538062214851379, 0.07723373174667358, -0.1901782751083374, 0.3905685544013977, -0.07140251249074936, -0.15068352222442627, -0.079827219247818, -0.4613327980041504, -0.5524250864982605, 0.14723102748394012, 0.9497323036193848, -0.08870768547058105, 0.6…	314.234	reconstruction_issue
864691135753626317	0	[0.42644837498664856, 0.6808189153671265, -1.0369662046432495, 1.4543362855911255, -0.04820617288351059, -1.360436201095581, 1.5756300687789917, -0.2970010042190552, -0.3753054738044739, -0.8568718433380127, -0.4465310573577881, 1.1569666862487793, -0.21043100953102112, -0.46970218420028687, -1.2178717851638794, -1.7911570072174072, -0.04484573006629944, 0.47201892733573914, 0.46609097719192505, …	331.762	neuron	exc	L5
864691135374057033	0	[-0.6012619733810425, -0.5053285956382751, -0.2995867431163788, 0.5464503765106201, 0.04410339891910553, -1.0367494821548462, 0.08087587356567383, -0.7380754351615906, -1.076863408088684, -1.6070525646209717, -0.6233022212982178, 1.900888442993164, 0.3501884937286377, 0.7655330300331116, -0.12777948379516602, -1.208794355392456, 0.01750163733959198, 1.1695725917816162, 0.44846227765083313, 0.1332…	16.9827	neuron	inh
864691136723667709	0	[-0.341687947511673, -0.3135323226451874, 0.49737975001335144, 1.7592380046844482, -0.8748553991317749, -1.6888906955718994, -0.8367248773574829, -0.23271842300891876, 0.42443710565567017, 0.40731239318847656, -0.5152491331100464, 0.6273990273475647, 0.4946349561214447, 0.937649667263031, -1.223500370979309, 0.7263714671134949, 0.10899202525615692, 0.9726937413215637, 0.11420445144176483, 0.69175…	89.1696	neuron	exc	L23
864691135736912004	0	[0.38029745221138, -0.47321584820747375, -0.047977808862924576, 0.7201896905899048, 0.024719059467315674, -1.99455988407135, 0.20804846286773682, -0.3702206313610077, -0.25916969776153564, -1.1610066890716553, 0.041852667927742004, 1.5940791368484497, 0.6839844584465027, 0.780931830406189, -1.4097775220870972, -0.863234281539917, 0.03706635534763336, 0.8125017881393433, 0.6030392646789551, 0.5755…	528.431	neuron	exc	L6
864691135365283570	0	[0.2054644227027893, -0.4183184802532196, 0.5505603551864624, 1.1566874980926514, -0.7435839772224426, -1.4106374979019165, -0.9541968107223511, -0.7544487714767456, -0.3009759187698364, 0.6885330080986023, -0.04539458453655243, -0.14957848191261292, 0.5493326187133789, 1.1860542297363281, -0.8675905466079712, 0.15733277797698975, -0.26812782883644104, 0.9496633410453796, -0.27029183506965637, 0.…	140.445	neuron	exc	L23
864691135697649429	0	[1.4843963384628296, 0.5263885259628296, -0.3584640920162201, -0.5171470642089844, -0.3983372449874878, -1.3441377878189087, 0.8768960237503052, -1.0816327333450317, -0.13033680617809296, -0.5448433756828308, 1.0917129516601562, 0.2225237935781479, 0.2209971845149994, 0.060865484178066254, -1.0685254335403442, -1.35335111618042, 0.27429184317588806, -0.1328498125076294, 0.3312748670578003, 0.4482…	590.378	neuron	exc	L6
864691135334552553	0	[-0.16468632221221924, -0.39265167713165283, 0.5098850727081299, 1.3113212585449219, -0.7639614939689636, -1.396287441253662, -1.0694148540496826, -0.2818430960178375, 0.2645569443702698, 0.23123770952224731, -0.40944117307662964, 0.5578508377075195, 0.8295950889587402, 1.049585223197937, -1.1702864170074463, 0.674564003944397, 0.32955634593963623, 1.2182402610778809, 0.05529177933931351, 0.74896…	89.8927	neuron	exc	L23
864691136740410972	0	[0.5289045572280884, -0.43846988677978516, 0.08934248983860016, 0.9697746634483337, 0.0929049700498581, -1.7993788719177246, -0.21606892347335815, -0.5125013589859009, -0.09329059720039368, -1.1196277141571045, -0.6677576303482056, 1.6525063514709473, 0.8822582364082336, 1.140322208404541, -1.0999188423156738, -0.7170558571815491, -0.007372468709945679, 1.0120130777359009, 0.6049920320510864, 0.8…	584.455	reconstruction_issue
864691135472007474	0	[0.656631350517273, 0.6464142799377441, -0.5752044320106506, 1.6556203365325928, 0.29474955797195435, -1.4460176229476929, 0.9525309801101685, -0.23590406775474548, -0.41673582792282104, -0.6214984059333801, -0.9041507244110107, 0.8850242495536804, -0.028214208781719208, 0.07417578250169754, -1.1114531755447388, -1.727989673614502, -0.20417672395706177, 0.6780234575271606, 0.3654983937740326, 1.1…	312.149	neuron	exc	L4
864691136906874734	0	[0.3066754639148712, 0.7649901509284973, -1.3681329488754272, 0.8341565728187561, -0.6411945819854736, -1.16154146194458, 1.4173200130462646, -1.0455214977264404, -0.6200224161148071, -0.2142772674560547, 0.7416759729385376, 0.11620884388685226, -0.28769874572753906, -0.30211517214775085, -1.080452799797058, -1.384918212890625, -0.21497884392738342, 0.3204382061958313, -0.22792813181877136, 0.401…	601.923	neuron	exc	L6
864691136418900631	0	[0.5687371492385864, -0.8184294104576111, 0.9613529443740845, 0.7918381690979004, 0.15930835902690887, -1.432042121887207, -0.7348097562789917, -0.29807427525520325, -0.31675755977630615, 0.2982932925224304, -0.37863868474960327, 0.47467556595802307, 0.5727984309196472, 1.2414805889129639, -0.9233864545822144, -0.27924564480781555, -0.47636204957962036, 0.8100077509880066, 0.029703818261623383, 0…	143.903	neuron	exc	L23
864691136723811837	0	[0.8164328336715698, 0.21230489015579224, -0.6483418345451355, 0.9714981317520142, -0.4058278203010559, -1.326411247253418, 0.2506174147129059, -0.9684439301490784, -0.9482470750808716, -0.17028115689754486, 0.10483279824256897, -0.309651255607605, 0.4466691315174103, 0.8496921062469482, -0.5952216386795044, -1.5101912021636963, -0.41155582666397095, 0.6560351848602295, 0.0008244514465332031, -0.…	643.482	neuron	exc	L6
864691135740262507	0	[0.9202799797058105, 0.6434994339942932, -0.8767127990722656, 1.0070606470108032, -0.685793936252594, -1.7255076169967651, 0.9521913528442383, -0.8709021210670471, -0.2670411467552185, -0.6902289390563965, 0.28058233857154846, 0.4909542202949524, 0.3340785801410675, 0.16503173112869263, -1.131545066833496, -1.6654729843139648, 0.08163619041442871, 0.37392163276672363, 0.3517736494541168, 0.615375…	589.206	neuron	exc	L6
864691136905821550	0	[0.2120763659477234, 0.28837910294532776, -0.2536434531211853, 1.5046718120574951, -0.6507963538169861, -1.771163821220398, -0.35872769355773926, -1.0705127716064453, -0.15929348766803741, 0.10380619764328003, -0.05197983980178833, 0.5119625926017761, 0.6143501996994019, 1.1120131015777588, -1.125606894493103, -0.4021218419075012, 0.07256539165973663, 1.0643248558044434, -0.05588454008102417, 0.7…	391.453	neuron	inh
864691135739885972	0	[0.6595543622970581, 0.7479003071784973, -0.30735525488853455, 1.3458529710769653, -0.2211761325597763, -1.4208347797393799, 0.26556530594825745, -1.0400160551071167, -0.4652248024940491, 0.17939135432243347, -0.19643785059452057, -0.02568167634308338, 0.10582955926656723, 0.7153918147087097, -0.4805203080177307, -1.2951910495758057, -0.1952236294746399, 0.49467599391937256, 0.06476754695177078, …	512.622	neuron	exc	L6
864691135583678328	0	[0.11384996771812439, -0.3851354122161865, 0.5156792998313904, 0.6985242366790771, -0.8092188835144043, -1.4671128988265991, -0.9594812393188477, -0.595816433429718, 0.00265628844499588, 0.40558385848999023, 0.13454878330230713, 0.24611002206802368, 0.8603208065032959, 1.067097544670105, -1.2222318649291992, 0.5345147252082825, 0.4215991497039795, 1.1167309284210205, 0.016775064170360565, 0.50549…	96.7958	neuron	exc	L23
864691135781135696	0	[1.1366864442825317, 0.36114129424095154, -0.19433484971523285, 0.2462654858827591, -0.5844691395759583, -1.5313419103622437, 1.1476856470108032, -0.6552741527557373, -0.33715152740478516, -0.6093701124191284, 0.4049643278121948, 0.2666398286819458, -0.22562748193740845, -0.28728729486465454, -0.9932502508163452, -1.6803138256072998, 0.06942799687385559, -0.17619991302490234, 0.5699723958969116, …	573.329	neuron	exc	L6
864691136050828019	0	[0.5535852909088135, 0.08196430653333664, -0.04435738921165466, 0.8918020725250244, -0.8708237409591675, -1.5995360612869263, -0.8599706888198853, -1.1117572784423828, 0.04899229854345322, 0.2958656847476959, 0.05918218195438385, 0.2525077760219574, 1.0731329917907715, 1.30898118019104, -1.133898377418518, 0.09927307069301605, 0.42184901237487793, 1.139845848083496, -0.20024850964546204, 0.781145…	331.63	neuron	inh
864691135644691695	0	[0.39825010299682617, 0.5620059967041016, -0.8127140998840332, 1.6648145914077759, 0.2960478663444519, -1.1300694942474365, 0.10699766129255295, -0.6007246971130371, 0.21342113614082336, -1.029354214668274, -0.42213326692581177, 1.117370367050171, 0.6642069816589355, 0.5980863571166992, -0.8844255208969116, -1.0076804161071777, -0.07556548714637756, 1.2259280681610107, 0.1296265721321106, 1.16629…	307.86	reconstruction_issue
864691135777558973	0	[-0.021990016102790833, -0.14819738268852234, 0.43786895275115967, 1.210602879524231, -1.101071834564209, -1.4129117727279663, -1.006566047668457, -0.811867892742157, -0.009148485958576202, 0.7382125854492188, 0.2967091500759125, -0.2808527946472168, 0.4923509955406189, 0.9283575415611267, -1.1301394701004028, 0.6085259318351746, 0.17571884393692017, 0.9623684883117676, -0.22400182485580444, 0.25…	125.389	neuron	exc	L23
864691134964439327	1	[0.9504330158233643, 0.4243190884590149, -1.113442063331604, 0.41745561361312866, -0.7463186979293823, -1.0303560495376587, 0.8539005517959595, -1.130628228187561, -0.7105190753936768, -0.2240486741065979, 0.8574862480163574, -0.4162006676197052, 0.24330776929855347, 0.3675752878189087, -0.7480404376983643, -1.449458360671997, -0.43327850103378296, 0.20848244428634644, -0.25661134719848633, -0.15…	668.226	neuron	exc	L6
864691135837337491	0	[0.9948046207427979, 0.6029898524284363, -0.9076391458511353, 0.5892718434333801, -0.7627055644989014, -1.5189216136932373, 1.2910882234573364, -0.9176333546638489, -0.21414510905742645, -0.6992257833480835, 0.5635602474212646, 0.47501760721206665, 0.07580617070198059, -0.2744772732257843, -1.1457045078277588, -1.6581840515136719, 0.06478069722652435, -0.0173274427652359, 0.3239437937736511, 0.55…	581.751	neuron	exc	L6
864691135065004868	0	[0.06067156046628952, -0.348789781332016, -0.25107383728027344, 1.424554705619812, -0.18942305445671082, -1.8960905075073242, 0.4332062900066376, -0.04883772134780884, -0.40703004598617554, -0.9629980325698853, -0.3030707836151123, 1.4588027000427246, 0.5123210549354553, 0.5034420490264893, -1.5145626068115234, -1.0043904781341553, 0.026035606861114502, 1.0294768810272217, 0.5176560878753662, 0.8…	517.322	neuron	exc	L6
864691135478276294	0	[0.5838330984115601, -0.14192360639572144, -0.04797929897904396, 0.47727224230766296, 0.5522034764289856, -0.9525946378707886, -0.0852755457162857, -0.9233296513557434, -1.214285969734192, 0.20288658142089844, -0.3295723795890808, 0.16786335408687592, 0.16467207670211792, 1.0458669662475586, -0.4385536313056946, -1.2651970386505127, -0.7266325950622559, 0.8551641702651978, -0.5652155876159668, 0.…	214.576	neuron	exc	L23
864691136005151690	0	[2.5707390308380127, 0.2592031955718994, -0.3876340091228485, -0.437072217464447, 0.3202848434448242, -1.008231282234192, 0.5322408676147461, -0.3830718398094177, 0.061549149453639984, -1.1632814407348633, -0.14123736321926117, 0.3998189866542816, 1.226561188697815, 0.7526800036430359, -0.7844067811965942, -1.8722202777862549, 0.045980408787727356, 0.0920114517211914, 0.46860700845718384, 0.58765…	469.832	neuron	exc	L5
864691136296874011	0	[0.07928188145160675, 0.38976725935935974, -0.4248620569705963, 0.7328660488128662, 0.9127069115638733, -0.6371868252754211, 1.7676904201507568, 0.1358942985534668, -1.0058856010437012, -0.7138928771018982, -0.5134760141372681, 0.7674145698547363, -1.0993753671646118, -0.8887625336647034, -0.6412184834480286, -1.9971497058868408, -0.4736326336860657, 0.24375273287296295, 0.35045984387397766, 0.49…	359.699	neuron	exc	L5
864691135475032896	0	[1.2332067489624023, 0.7384213209152222, -0.9048941731452942, -0.09704039990901947, -0.19703051447868347, -0.8366537094116211, 0.5654547214508057, -1.2957082986831665, -0.5636077523231506, -0.9186438322067261, 1.1288260221481323, -0.3791431784629822, 0.47660282254219055, 0.14389029145240784, -0.4473312497138977, -1.8448781967163086, -0.18486404418945312, 0.012380585074424744, 0.06410498917102814,…	563.887	reconstruction_issue
864691135385422677	0	[1.1136195659637451, -0.4243099093437195, -0.1910710483789444, 0.226339653134346, 1.0420795679092407, -0.7387388944625854, 0.9466732740402222, 0.0139214638620615, -1.2208961248397827, -0.6609313488006592, -0.6530811190605164, 0.7865756154060364, 0.07300780713558197, 0.32555174827575684, -0.7161597013473511, -2.10901141166687, -0.7988255023956299, 0.4531206786632538, 0.08407386392354965, 0.5409885…	312.498	neuron	exc	L5
864691135718476593	0	[0.17043115198612213, -0.18761739134788513, -0.049333807080984116, 1.0673389434814453, -1.0027700662612915, -1.6863417625427246, -0.7869199514389038, -0.6884666681289673, 0.18379101157188416, 0.23017451167106628, 0.12514661252498627, 0.4723232686519623, 1.0533270835876465, 1.2373932600021362, -1.3751606941223145, 0.46410730481147766, 0.2694772183895111, 1.139847755432129, -0.18802353739738464, 0.…	91.671	neuron	exc	L23
864691135686937568	0	[0.875274658203125, -0.4812219440937042, -0.21836601197719574, 0.9213605523109436, 0.9264964461326599, -0.9747674465179443, 0.2048446238040924, 0.04683302342891693, -0.349464476108551, -1.323046088218689, -1.2536205053329468, 1.59987473487854, 0.7191044092178345, 0.9261487126350403, -0.4789664149284363, -1.4347832202911377, -0.5841037034988403, 0.867729902267456, 0.4229195713996887, 0.78722625970…	236.322	neuron	exc	L4
864691135847936606	0	[0.9856138229370117, -0.004096606746315956, -0.27595987915992737, 1.0713167190551758, -0.537186861038208, -1.567971110343933, -0.30711254477500916, -0.36244145035743713, 0.3431997001171112, 0.16862130165100098, -0.09106363356113434, 0.540428102016449, 1.189955234527588, 1.0600804090499878, -1.6647483110427856, -0.05945838987827301, 0.10454811155796051, 1.0335867404937744, -0.17236590385437012, 1.…	379.195	neuron	exc	L23
864691135758563918	0	[0.40843465924263, -0.3559378981590271, 0.0031645195558667183, 0.7311590313911438, 1.1704035997390747, -0.6314126253128052, 0.36185601353645325, -0.3424639403820038, -1.2666316032409668, -0.4746212661266327, -1.1152783632278442, 0.9159100651741028, -0.09135095030069351, 0.7916045784950256, -0.054386332631111145, -1.8177258968353271, -0.8676419258117676, 0.7998339533805847, 0.009874671697616577, 0…	215.04	neuron	exc	L4
864691135771712075	0	[1.1219290494918823, -0.38545507192611694, 0.3704933822154999, 0.41042542457580566, 0.356611430644989, -1.0122401714324951, -0.4361152946949005, -0.7273696064949036, -0.8003970384597778, 0.23986870050430298, -0.19506438076496124, -0.037806712090969086, 0.6302008628845215, 1.271824836730957, -0.6485092043876648, -1.009833812713623, -0.6649205684661865, 0.6813091039657593, -0.2298385500907898, 0.04…	198.61	neuron	exc	L23
864691136008827820	0	[0.6029269695281982, -0.327102392911911, 0.24983522295951843, 0.8464928865432739, 0.5810337662696838, -1.040503740310669, -0.03679560124874115, -0.5200803279876709, -0.9615933895111084, 0.2680775821208954, -0.47357308864593506, 0.272038072347641, 0.10368681699037552, 0.9475728869438171, -0.6571556329727173, -1.2051286697387695, -0.8165508508682251, 0.7526813745498657, -0.3166053295135498, 0.16192…	211.977	neuron	exc	L23
864691135476092072	0	[0.7715542316436768, -0.04612753540277481, 0.016913648694753647, 0.7133895754814148, 0.018310546875, -1.839194655418396, 0.13415366411209106, -0.8864654302597046, -0.7726092338562012, -0.6607693433761597, -0.24713914096355438, 0.716975212097168, 0.42926666140556335, 0.8539716005325317, -0.8862594366073608, -1.524048089981079, -0.13121819496154785, 0.7809669971466064, 0.45271995663642883, 0.258327…	544.204	neuron	exc	L6
864691135013122198	0	[0.7560116052627563, -0.4082135558128357, 0.7117100358009338, 0.6456842422485352, -0.14761944115161896, -1.1887035369873047, -0.9361941814422607, -0.707263171672821, -0.315540075302124, 0.708594799041748, -0.1432446986436844, -0.038932763040065765, 0.5952068567276001, 1.2309191226959229, -0.865399956703186, -0.1555195301771164, -0.3795044422149658, 0.8199813365936279, -0.4249875247478485, 0.35733…	162.322	neuron	exc	L23
864691135374064457	0	[-0.29100272059440613, -0.1960126906633377, -0.9114879965782166, 0.9396958351135254, -0.30122730135917664, -1.3735288381576538, 0.10309752821922302, -0.7032867670059204, -0.9709532260894775, -1.4202780723571777, -0.7361453175544739, 1.4858436584472656, 0.9417002201080322, 1.1939738988876343, -0.3312299847602844, -1.0229997634887695, 0.09517910331487656, 1.388606309890747, 0.4303820729255676, 0.27…	617.558	reconstruction_issue
864691135654456770	0	[1.792134404182434, -0.4976404011249542, -0.7321964502334595, -0.38357752561569214, 0.506190836429596, -0.870231032371521, 1.468335509300232, 0.28567612171173096, -0.738548755645752, -1.44355046749115, -0.380718469619751, 1.2211318016052246, 0.6755511164665222, -0.03857467323541641, -1.1364227533340454, -2.223407506942749, -0.38965892791748047, 0.15936119854450226, 0.38404595851898193, 1.06003475…	395.456	neuron	exc	L5
864691136482862892	0	[0.2538128197193146, 0.26711398363113403, -0.5745779275894165, 0.3263288140296936, 0.7551592588424683, -0.6654902696609497, 2.046785831451416, 0.10689008235931396, -1.0487754344940186, -0.9682076573371887, -0.4370800256729126, 1.0269346237182617, -1.0558537244796753, -1.0724703073501587, -0.6756187677383423, -2.1065468788146973, -0.37097442150115967, 0.11240962147712708, 0.49744370579719543, 0.69…	374.327	neuron	exc	L5
864691134988838010	0	[0.12290456891059875, 0.1845632940530777, -0.056541912257671356, 1.120550513267517, 0.6900529861450195, -1.1186885833740234, 0.33651280403137207, -0.7774249911308289, -1.038110613822937, -0.04158230125904083, -0.404415488243103, 0.49410220980644226, -0.3301345705986023, 0.6107473969459534, -0.5823473930358887, -1.4058947563171387, -0.6043816804885864, 0.7885448932647705, -0.045909374952316284, 0.…	240.811	neuron	exc	L4
864691135589933579	0	[-0.48249197006225586, -0.11559556424617767, -0.8183480501174927, 1.3982535600662231, -1.0469861030578613, -1.752738356590271, -0.2596118748188019, -1.0025033950805664, -0.5751155018806458, -0.8551664352416992, -0.30550187826156616, 1.1184744834899902, 0.993169367313385, 1.2395141124725342, -0.7124489545822144, -0.4395199418067932, 0.19361329078674316, 1.3439733982086182, 0.2726249396800995, 0.35…	640.734	reconstruction_issue
864691137019966062	0	[1.4801844358444214, 0.371376097202301, -0.34878483414649963, 0.056645333766937256, -0.19218164682388306, -1.4750540256500244, 0.878082275390625, -0.8490575551986694, -0.3209088444709778, -0.6664640307426453, 0.38996317982673645, 0.3320049047470093, 0.2623542845249176, 0.33658885955810547, -0.8433370590209961, -1.7222020626068115, -0.08589896559715271, 0.007116660475730896, 0.38892921805381775, 0…	556.802	neuron	exc	L6
864691136754658158	0	[0.3786599636077881, -0.2131757289171219, 0.5194311738014221, 0.9671205878257751, 0.2923070192337036, -1.2715860605239868, -0.6070870161056519, -0.6771033406257629, -0.43502455949783325, 0.5931305289268494, -0.28794795274734497, 0.17431508004665375, 0.21769151091575623, 1.157996654510498, -0.752518892288208, -0.3717968463897705, -0.4815737009048462, 0.8014925122261047, -0.3671821653842926, 0.1713…	169.618	neuron	exc	L23
864691135132731552	0	[0.03284028172492981, -0.09812204539775848, 0.5559163093566895, 0.8660717606544495, -0.9893932938575745, -1.4222420454025269, -1.0281914472579956, -0.7701120376586914, 0.24614132940769196, 0.9002333879470825, 0.21381480991840363, -0.039873600006103516, 0.5351336002349854, 0.9961691498756409, -1.1566009521484375, 0.8789735436439514, 0.3382164239883423, 0.8809095621109009, -0.2406073808670044, 0.49…	131.546	neuron	exc	L23
864691135341033669	0	[0.3183632493019104, 0.10211072862148285, 0.14189818501472473, 0.8633390069007874, 0.16470395028591156, -1.307241439819336, -0.3034258186817169, -0.9285703301429749, -0.7939895391464233, 0.5904726386070251, -0.26513391733169556, 0.20113876461982727, 0.1468975991010666, 1.065071702003479, -0.8205937147140503, -0.6269850134849548, -0.32087671756744385, 0.9275217056274414, -0.5177032947540283, 0.391…	182.22	neuron	exc	L23
[truncated: 42,777 more rows]

## Sheet: Figure2EFG
segment_id	split_index	assigned_layer	soma_x_align	soma_y_align	soma_z_align	tsne_emb_x	tsne_emb_y
864691135809506508	0	L6	1000.32	571.015	759.548	0.407168	-16.4626
[truncated: 32,570 more rows]

## Sheet: Figure2H
segment_id	split_index	cell_type
[truncated: 922 more rows]
