# Supplementary material for: An unsupervised map of excitatory neuron dendritic morphology in the mouse visual cortex
Source: Nat Commun. 2025 Apr 9;16:3361. doi: 10.1038/s41467-025-58763-w (PMC11982532; doi:10.1038/s41467-025-58763-w)
Supplement: Supplementary file 4 — Source Data [file 41467_2025_58763_MOESM4_ESM.zip › Source Data/data_figure3.xlsx]

## Sheet: Figure3B
n_clusters_analyze	var	ari_mean
7	0.01	0.632698
10	0.01	0.697651
15	0.01	0.796377
20	0.01	0.933011
40	0.01	0.719138
60	0.01	0.557761
80	0.01	0.462516
7	0.03	0.646602
10	0.03	0.698545
15	0.03	0.768422
20	0.03	0.881366
40	0.03	0.718952
60	0.03	0.556351
80	0.03	0.465957
7	0.05	0.640369
10	0.05	0.681227
15	0.05	0.735465
20	0.05	0.86389
40	0.05	0.72067
60	0.05	0.5548
80	0.05	0.468106
7	0.07	0.652586
10	0.07	0.677574
15	0.07	0.744778
20	0.07	0.847167
40	0.07	0.711684
60	0.07	0.5462
80	0.07	0.458921
7	0.1	0.661076
10	0.1	0.671342
15	0.1	0.737653
20	0.1	0.850576
40	0.1	0.715453
60	0.1	0.546382
80	0.1	0.4535
7	0.3	0.745782
10	0.3	0.677774
15	0.3	0.673482
20	0.3	0.757878
40	0.3	0.635282
60	0.3	0.495902
80	0.3	0.416251
7	0.5	0.715821
10	0.5	0.673433
15	0.5	0.595934
20	0.5	0.61568
40	0.5	0.488732
60	0.5	0.381939
80	0.5	0.31617
7	0.7	0.66982
10	0.7	0.620131
15	0.7	0.555076
20	0.7	0.517905
40	0.7	0.36997
60	0.7	0.285733
80	0.7	0.240059
7	1	0.604918
10	1	0.578219
15	1	0.483368
20	1	0.425664
40	1	0.284143
60	1	0.215776
80	1	0.17866

## Sheet: Figure3C
n_clusters	ari_mean
7	0.776263
10	0.694544
15	0.66449
20	0.625513
40	0.537337
60	0.478077
80	0.456374

## Sheet: Figure3D
cell_id	cluster_id
864691135809506508_0	19
864691136906798958_0	14
864691135946684769_0	13
864691135478263750_0	16
864691135432723442_0	12
864691135994550954_0	16
864691135478506438_0	10
864691135883853424_0	6
864691135614157515_0	13
864691135686691732_0	15
864691135700635771_0	3
864691135570698221_0	10
864691135564559639_0	6
864691135740348011_0	1
864691135490249063_0	14
864691135730186425_0	4
864691136297042203_0	3
864691135491203679_0	5
864691135941109876_0	4
864691136418787991_0	16
864691135501832285_0	17
864691135686921184_0	10
864691135848594513_0	17
864691135502072757_0	8
864691135909977257_0	6
864691136618494093_0	15
864691136923020516_0	9
864691135385300821_0	15
864691135937600821_0	17
864691136116161444_0	11
864691135939636390_0	18
864691135293379596_0	11
864691135771602683_0	3
864691136829270500_0	5
864691135571130564_0	15
864691135564944471_0	12
864691135428866608_0	9
864691135212660864_0	10
864691135181746946_0	14
864691135358803288_0	5
864691136008596398_0	10
864691135660496624_0	5
864691136194168552_0	6
864691135581799277_0	8
864691136020324088_0	5
864691134988404602_0	13
864691135213066552_0	19
864691136443732099_0	13
864691135593606699_0	0
864691135939513857_0	0
864691135583713400_0	10
864691135564953879_0	6
864691136003952842_0	13
864691135587120626_0	9
864691135058886811_0	15
864691135181903106_0	12
864691135673749188_0	3
864691135777167037_0	5
864691135415717562_0	15
864691135454407018_0	18
864691135373756104_0	7
864691135576947717_0	18
864691135748933929_0	0
864691136721683566_0	12
864691135012892054_0	2
864691135382452442_0	15
864691135521742834_0	3
864691135590266379_0	13
864691135012888982_0	10
864691135474752832_0	10
864691135739601812_0	15
864691135963491018_0	6
864691135567721708_0	11
864691135256539055_0	18
864691135360128583_0	10
864691135181758722_0	7
864691135155829092_0	13
864691136194026966_0	15
864691135918342576_0	9
864691135587427826_0	8
864691135987340291_0	19
864691135440591432_0	0
864691135954105352_0	17
864691135162537261_0	10
864691136237567548_0	12
864691135570945005_0	3
864691135939844609_0	15
864691136261843684_0	5
864691136444142211_0	14
864691135081730039_0	6
864691135292176822_0	17
864691136134454667_0	11
864691136617124827_0	19
864691135256148655_0	6
864691135697358101_0	3
864691135609447431_0	17
864691135785684164_0	13
864691135517333130_0	14
864691135567847916_0	15
864691135207768185_0	17
864691135739585428_0	8
864691135501842269_0	6
864691135462759230_0	17
864691135374866162_0	9
864691135739564180_0	9
864691136296874267_0	15
864691135692739007_0	2
864691135386633345_0	6
864691136031763643_0	5
864691135785306564_0	18
864691135491237215_0	1
864691135618021519_0	10
864691136740771676_0	6
864691135761501750_0	14
864691135454403946_0	3
864691135614208459_0	12
864691135735900820_0	2
864691135660493296_0	15
864691136031712955_0	15
864691135065039684_0	8
864691135809424844_0	2
864691135740209003_0	0
864691135841100771_0	16
864691135497942547_0	15
864691135495279556_0	7
864691135334555625_0	17
864691135463529285_0	19
864691135718496561_0	14
864691135117803485_0	1
864691135488251194_0	15
864691135474637376_0	19
864691135382923243_0	9
864691135632820164_0	8
864691135491256818_0	18
864691135515928275_0	18
864691135589884171_0	4
864691135758545486_0	1
864691134939996515_0	6
864691135382556378_0	12
864691136723518973_0	9
864691136422821423_0	2
864691136024249401_0	17
864691135941132148_0	9
864691135567892204_0	5
864691135753710797_0	13
864691135609598215_0	4
864691135660478960_0	15
864691135488522810_0	2
864691135753630157_0	7
864691134964410655_0	14
864691135595669700_0	16
864691135568923526_0	15
864691135638973499_0	8
864691135366948089_0	18
864691135491207519_0	19
864691135730554553_0	8
864691135345119391_0	11
864691135494397072_0	19
864691135615779433_0	6
864691135445348594_0	7
864691136237801532_0	11
864691135761994550_0	17
864691135497903379_0	13
864691135577318405_0	5
864691136050809843_0	15
864691135508871433_0	11
864691136001884874_0	12
864691135382982891_0	15
864691135776655456_0	15
864691135915412582_0	9
864691135394171637_0	6
864691136990005653_0	1
864691135274083557_0	3
864691135758479950_0	15
864691136266764276_0	6
864691135340971205_0	6
864691135660498672_0	10
864691135609443847_0	1
864691135865578629_0	2
864691135986916355_0	16
864691136023720249_0	10
864691135918325936_0	16
864691135991491521_0	14
864691135968869733_0	11
864691135058555291_0	0
864691135155520356_0	14
864691135472015410_0	5
864691135639276859_0	10
864691135467532684_0	8
864691135739712916_0	3
864691135478284486_0	13
864691135360127815_0	16
864691135081841399_0	14
864691135081652471_0	8
864691135945542436_0	13
864691135577012485_0	2
864691135571296293_0	7
864691135841206499_0	12
864691135946885729_0	15
864691137015933294_0	8
864691135777478845_0	7
864691136011284387_0	5
864691135692753855_0	8
864691135748599593_0	4
864691135569343110_0	11
864691135122310951_0	10
864691135740254059_0	8
864691135586918130_0	9
864691135585134204_0	2
864691135657805442_0	7
864691135385248853_0	19
864691136032022203_0	3
864691135809486540_0	7
864691135593529387_0	3
864691135462693694_0	15
864691135809451724_0	10
864691135402120946_0	0
864691136361494242_0	15
864691136482851116_0	15
864691135865557893_0	5
864691137053645430_0	18
864691135909903273_0	6
864691135181728258_0	8
864691136237532220_0	17
864691136864665198_0	13
864691136923123428_0	2
864691135407279049_0	14
864691135345174175_0	5
864691136194179048_0	2
864691135526056283_0	8
864691135510799568_0	2
864691134988722810_0	1
864691135407274441_0	8
864691136699374446_0	15
864691135322944668_0	15
864691135360476743_0	13
864691136023732793_0	7
864691135617865103_0	3
864691135937601589_0	7
864691135293069068_0	17
864691136056519896_0	15
864691135341007557_0	14
864691135725748543_0	10
864691135233139289_0	9
864691137019560558_0	18
864691136911620337_0	15
864691136209466812_0	11
864691136443721603_0	6
864691135367365113_0	19
864691135926609876_0	18
864691135490484839_0	18
864691136020685048_0	12
864691135873621646_0	1
864691135503079666_0	8
864691135548506308_0	18
864691135724585899_0	10
864691135692754111_0	4
864691135590313995_0	17
864691136312113981_0	13
864691136966038734_0	8
864691135508731657_0	15
864691134917420554_0	8
864691135807692317_0	2
864691135207784825_0	17
864691136577497108_0	15
864691135462763326_0	18
864691135939934886_0	3
864691136024273977_0	10
864691135776756064_0	18
864691135700261243_0	5
864691136811805811_0	6
864691135751851656_0	11
864691135462289053_1	9
864691135403716846_0	14
864691135366925305_0	1
864691135571282981_0	2
864691136194192360_0	2
864691136039401214_0	5
864691135560820193_0	13
864691136273130686_0	17
864691135945527844_0	15
864691135590255371_0	3
864691135440474184_0	15
864691135809444044_0	17
864691135695967130_0	4
864691136039740670_0	9
864691135345170591_0	15
864691135454404202_0	1
864691135692948415_0	17
864691135987311875_0	0
864691135589395396_0	13
864691135941150580_0	15
864691136023774265_0	15
864691135385229141_0	5
864691136754874222_0	13
864691135570666477_0	6
864691136922771940_0	14
864691135099839264_0	9
864691135427661042_0	5
864691136951561439_0	17
864691135406155762_0	14
864691135560514017_0	6
864691135975633475_0	13
864691134964449311_0	1
864691135687216352_0	16
864691135385338965_0	5
864691135360258631_0	6
864691136436412062_0	15
864691136923076580_0	8
864691136020247288_0	13
864691135593504043_0	12
864691135510437840_0	5
864691135748543785_0	9
864691136487237650_0	17
864691135403770094_0	10
864691135995044298_0	0
864691135639001915_0	2
864691135575092510_0	15
864691135876334163_0	7
864691135134709273_0	11
864691135385279061_0	11
864691135505793476_0	8
864691135988299008_0	7
864691135847918430_0	6
864691135012912886_0	2
864691135568877190_0	9
864691135544423464_0	3
864691136535199650_0	0
864691135526356571_0	18
864691135700266619_0	9
864691135939278593_0	14
864691135577339844_0	9
864691136723562749_0	6
864691135780802128_0	0
864691135293350924_0	7
864691135590329611_0	5
864691135576932869_0	14
864691135740573291_0	15
864691135925768974_0	4
864691135724655275_0	14
864691136266699252_0	11
864691136617121755_0	17
864691136309626714_0	3
864691135654471106_0	16
864691135876166995_0	0
864691135730556601_0	0
864691135695967642_0	4
864691134947454716_0	13
864691136050966515_0	17
864691135065335364_0	11
864691135434098418_0	10
864691135517659274_0	5
864691135583656568_0	14
864691135581557357_0	3
864691136617135323_0	1
864691136903313586_0	13
864691135468398930_0	10
864691135488539450_0	13
864691135883906160_0	13
864691136865315438_0	3
864691136056320984_0	7
864691135104217933_0	1
864691135386783873_0	3
864691135724637867_0	7
864691135341139633_0	16
864691135509089545_0	14
864691135404006638_0	13
864691135815493711_0	6
864691136436422814_0	4
864691135585431420_0	1
864691136327109783_0	1
864691135516136178_0	15
864691135394212853_0	6
864691135837489043_0	8
864691135815622479_0	15
864691135947005025_0	6
864691135991679937_0	5
864691135386379137_0	1
864691135660494064_0	10
864691135724605867_0	11
864691135181717506_0	16
864691135428513840_0	9
864691135974438255_0	6
864691135181978370_0	2
864691135939378433_0	2
864691136020732152_0	18
864691135686903008_0	15
864691135274096101_0	2
864691136194190294_0	13
864691136486770450_0	2
864691135543211460_0	3
864691135497647635_0	4
864691135538098546_0	10
864691135703533204_0	16
864691137015690606_0	13
864691135771671115_0	5
864691136521600657_0	10
864691135181833730_0	9
864691135939331585_0	15
864691135346999026_0	3
864691135345437087_0	17
864691135462782014_1	1
864691136056414936_0	7
864691135212720256_0	8
864691135994759114_0	16
864691135967719626_0	8
864691134939981923_0	18
864691136444060547_0	19
864691136577495572_0	7
864691136003665354_0	7
864691135587520754_0	3
864691135134670361_0	16
864691135508998665_0	4
864691135415456442_0	0
864691135493966480_0	4
864691135113148569_0	17
864691136922784740_0	3
864691135754592466_0	9
864691135058569883_0	11
864691136557856674_0	6
864691135134659097_0	9
864691135385325909_0	5
864691135292001974_0	11
864691135737847153_0	15
864691135647425732_0	8
864691135445929106_0	8
864691135213102136_0	14
864691135474706752_0	7
864691135740256875_0	8
864691135462238109_0	15
864691135974464879_0	18
864691135954108424_0	0
864691136443800707_0	12
864691135428493616_0	14
864691135490265842_0	13
864691135807268125_0	10
864691136004745930_0	2
864691135679362244_0	15
864691135726757268_0	8
864691135132660640_0	3
864691135293083660_0	2
864691135733571732_0	3
864691136039367934_0	14
864691135586899442_0	18
864691136554971042_0	0
864691135382905323_0	3
864691135340953541_0	3
864691136008405164_0	2
864691135303197351_0	15
864691136008831662_0	17
864691135615763561_0	7
864691135807327005_0	10
864691135064985924_0	4
864691135012374262_0	3
864691136687511918_0	7
864691135403773422_0	17
864691135440778056_1	11
864691136105521625_0	9
864691136482921004_0	15
864691135476170920_1	17
864691134947405820_0	4
864691135322957468_0	17
864691136065261720_0	14
864691135575105054_0	10
864691136123910950_0	13
864691135570642413_0	3
864691136811795571_0	13
864691136296718363_0	13
864691135064996420_0	0
864691135609449223_0	1
864691135373419208_0	9
864691136617346523_0	11
864691135474733888_0	15
864691135213424696_0	9
864691135012446198_0	4
864691135876220755_0	13
864691135888466569_0	4
864691135994567082_0	15
864691136699344494_0	12
864691136065514392_0	16
864691134884764154_0	3
864691135654043330_0	4
864691135013011094_0	9
864691135373732169_0	11
864691135407514057_0	4
864691136744005230_0	1
864691135952028963_0	17
864691135472327730_0	11
864691136008446892_0	2
864691135358813272_0	2
864691135181689346_0	18
864691135474969152_0	6
864691136825175918_0	2
864691135122304551_0	18
864691136903011762_0	13
864691136099777653_0	5
864691135366923769_0	2
864691136723533821_0	19
864691136227017041_0	4
864691136482925612_0	2
864691135363797490_0	11
864691136116185508_0	10
864691135758723662_0	17
864691135334525673_0	2
864691135445932690_0	0
864691135573573572_0	7
864691134884786682_0	2
864691136577499412_0	3
864691135403789806_0	17
864691135490386535_0	15
864691135345186975_0	4
864691135581612909_0	11
864691136266672884_0	19
864691136370821512_0	8
864691135699592738_0	15
864691136286555843_0	6
864691136056365016_0	15
864691135117775069_0	14
864691135657800578_0	19
864691135761552182_0	14
864691135428542000_0	0
864691135385333077_0	10
864691135753689037_0	0
864691135358856792_0	17
864691135584124146_0	18
864691135132763296_0	0
864691135941110644_0	5
864691135636422596_0	3
864691135403763694_0	19
864691135753621197_0	6
864691136208987836_0	5
864691136617451227_0	18
864691135736921988_0	13
864691135753643213_0	3
864691135865925765_0	8
864691136602165969_0	1
864691135345514655_0	1
864691135883891568_0	11
864691135633589700_0	8
864691135544655144_0	18
864691135809454284_0	16
864691135581700973_0	12
864691136911646193_0	18
864691136371161480_0	16
864691135571287589_0	15
864691135256505519_0	2
864691135269744293_0	13
864691135233416281_0	14
864691136031724219_0	18
864691135915180134_0	17
864691135945620772_0	15
864691136056372440_0	16
864691135122629671_2	9
864691136740440156_0	6
864691136116191396_0	18
864691135777096893_0	7
864691135212732032_0	18
864691136662180830_0	7
864691135672796356_0	8
864691135474666560_0	6
864691136965824718_0	1
864691135385255253_0	10
864691135585117308_0	9
864691135526273371_0	17
864691135570725357_0	7
864691135603177412_0	16
864691135162199341_0	4
864691135758821454_0	17
864691135697656853_0	0
864691136811783539_0	9
864691135864835804_0	13
864691136748755566_0	14
864691135510413264_0	7
864691135815811663_0	14
864691135695963034_0	3
864691136390665343_0	1
864691135579872964_0	18
864691135888822665_0	9
864691135307355718_0	13
864691135445543058_0	15
864691136032022459_0	16
864691135524752882_0	12
864691135761531190_0	3
864691135675952114_0	12
864691135771672907_0	6
864691135496815812_0	2
864691136108758968_0	12
864691135994760106_0	10
864691135569059718_0	13
864691135771961163_0	2
864691135207764345_0	2
864691135993747402_0	12
864691135396539425_0	10
864691135272161297_0	0
864691135937455925_0	17
864691135776553056_0	16
864691135974463855_0	16
864691134940006499_0	7
864691135614125771_0	7
864691135213036600_0	18
864691135322958236_0	15
864691135564991575_0	4
864691135058540187_0	7
864691135644652783_0	8
864691135837554579_0	13
864691135782764339_0	9
864691135545959108_0	2
864691135939669670_0	15
864691135467561612_0	15
864691135753626317_0	14
864691136723667709_0	5
864691135736912004_0	16
864691135365283570_0	10
864691135697649429_0	18
864691135334552553_0	5
864691135472007474_0	9
864691136906874734_0	3
864691136418900631_0	1
864691136723811837_0	8
864691135740262507_0	18
864691135739885972_0	8
864691135583678328_0	5
864691135781135696_0	18
864691135777558973_0	10
864691134964439327_1	3
864691135837337491_0	18
864691135065004868_0	16
864691135478276294_0	6
864691136005151690_0	13
864691136296874011_0	0
864691135385422677_0	2
864691135718476593_0	5
864691135686937568_0	4
864691135847936606_0	19
864691135758563918_0	2
864691135771712075_0	17
864691136008827820_0	6
864691135013122198_0	1
864691135654456770_0	0
864691136482862892_0	0
864691134988838010_0	15
864691137019966062_0	18
864691136754658158_0	17
864691135132731552_0	10
864691135341033669_0	17
864691135581563245_0	3
864691135761725494_0	10
864691135864075902_0	6
864691135081672695_0	14
864691135366940409_0	15
864691135567749356_0	18
864691135782402099_0	2
864691135293066764_0	8
864691137019546734_0	14
864691136023838009_0	6
864691134947446268_0	14
864691135462742846_0	14
864691135212679040_0	17
864691135500593845_0	19
864691135256519343_0	19
864691135386387841_0	2
864691135122318887_0	7
864691135782388019_0	8
864691135322942364_0	15
864691135474955328_0	15
864691135293059596_0	1
864691135965383114_0	13
864691136272938174_0	10
864691135373750857_0	3
864691135445704338_0	6
864691135366954233_0	3
864691135991531201_0	13
864691135440484680_0	3
864691135526285147_0	15
864691136911645169_0	17
864691136989956501_0	2
864691136486791698_0	13
864691135693066431_0	10
864691135654077634_0	14
864691135994571690_0	4
864691136266792436_0	14
864691135337759974_0	15
864691136923110628_0	5
864691135383129323_0	13
864691135466865348_0	1
864691135570671341_0	1
864691135937509173_0	11
864691135837387155_0	9
864691135132757920_0	17
864691135462249117_0	3
864691136089268279_0	17
864691136723569917_0	9
864691135658111362_0	5
864691135937410869_0	2
864691136031657147_0	10
864691135683217394_0	7
864691135337698022_0	9
864691135718463025_0	16
864691136721590638_0	12
864691135303180199_0	19
864691136309633114_0	8
864691135132645280_0	9
864691135748943145_0	16
864691135373913929_0	17
864691135775883437_0	18
864691135269730213_0	16
864691136361496034_0	18
864691135454103658_0	0
864691135212691840_0	5
864691136020326648_0	3
864691135122713639_0	19
864691136105697497_0	5
864691135571292453_0	9
864691134988615034_0	5
864691135366935289_0	19
864691135272510225_0	1
864691135538371698_0	3
864691135556948932_0	19
864691135132662432_0	5
864691135386800001_0	19
864691136208988860_0	3
864691135440507464_0	6
864691135274505189_0	1
864691136194400332_0	6
864691135837581715_0	0
864691135568907398_0	2
864691135809482700_0	1
864691135937392181_0	18
864691135501836125_0	17
864691135501548354_0	10
864691134947461628_0	13
864691135683248626_0	18
864691135515906515_0	11
864691135458072050_0	18
864691136194075862_0	2
864691136209394620_0	10
864691135571565093_0	5
864691135358803800_0	19
864691135385625173_0	1
864691135274065893_0	6
864691135994850474_0	7
864691135941207156_0	7
864691135939741697_0	0
864691135724246699_0	6
864691135614120395_0	10
864691135739599764_0	2
864691135761522486_0	4
864691135341440177_0	11
864691136226953041_0	2
864691136051041523_0	8
864691135730125241_0	4
864691135338084326_0	17
864691136296712731_0	8
864691136739077494_0	15
864691136361518818_0	7
864691135478558406_0	10
864691135478598854_0	1
864691135994575018_0	10
864691135307101510_0	16
864691136209467836_0	6
864691135345185439_0	11
864691135939641254_0	8
864691136451072511_0	18
864691135122342951_0	3
864691135736483732_0	10
864691135274119909_0	2
864691135858963816_0	7
864691135463677253_0	13
864691135012377590_0	10
864691135986879491_0	10
864691135925525518_0	14
864691135396375073_0	7
864691135366978297_0	1
864691135494445252_0	2
864691135132898208_0	2
864691136226958417_0	13
864691136909944686_0	18
864691135428517680_0	6
864691135367059193_0	15
864691136311773245_0	1
864691136100008309_0	9
864691135341030341_0	13
864691135348303831_0	6
864691135759646397_0	2
864691135517378186_0	3
864691135340983493_0	0
864691134884789242_0	15
864691135809460172_0	17
864691135490219367_0	16
864691135081659639_0	10
864691135367357177_0	6
864691135799739234_0	11
864691135538090354_0	19
864691135012491254_0	6
864691135361434354_0	10
864691135629200451_0	2
864691135776562016_0	12
864691135162221101_0	9
864691135888863369_0	7
864691135155530340_0	2
864691135303519911_0	10
864691136521858193_0	17
864691135513097970_0	14
864691135274448101_0	11
864691135807196957_0	7
864691135687230688_0	10
864691136003896778_0	0
864691135807627805_0	17
864691135471540164_0	18
864691134917679626_0	4
864691135233272153_0	17
864691135570703085_0	7
864691135615805289_0	6
864691136008418476_0	6
864691135233119577_0	1
864691135583666296_0	6
864691135952239139_0	0
864691136361522146_0	17
864691135939815425_0	17
864691135991495361_0	10
864691136436425118_0	13
864691135348630999_0	2
864691135640790212_0	14
864691135212703616_0	7
864691135644559599_0	12
864691136020226808_0	1
864691135476154024_0	10
864691135570943213_0	3
864691137196934209_0	2
864691135658197122_0	0
864691135570797037_0	0
864691135468158546_0	7
864691135383187179_0	4
864691135700219259_0	11
864691135382979819_0	18
864691136175014662_0	2
864691136535419554_0	2
864691134964583455_0	17
864691135081731575_0	1
864691135761519158_0	3
864691135875974739_0	14
864691135739866260_1	4
864691135348630743_0	13
864691135385303125_0	7
864691135337729766_0	15
864691135360399687_0	1
864691135864072062_0	4
864691136617123547_0	0
864691137196931137_0	18
864691136237792060_0	9
864691135462235805_0	13
864691135585499588_0	0
864691135385234005_0	8
864691136109197496_0	5
864691136723471357_0	4
864691135354962895_0	8
864691135526109787_0	11
864691136023791673_0	13
864691135809452236_0	3
864691136008809644_0	2
864691136390424447_0	14
864691135382452186_0	10
864691135609658119_0	1
864691135644684527_0	8
864691135515909587_0	5
864691136582363810_0	2
864691135660549616_0	6
864691135700235899_0	17
864691136723523581_0	6
864691135925525774_0	9
864691135945394212_0	10
864691135941158516_0	15
864691135686947296_0	9
864691135686880480_0	6
864691135785706436_0	1
864691135385526613_0	2
864691135490467175_0	12
864691135341396165_0	8
864691136571571618_0	10
864691135615791721_0	1
864691135495637444_0	9
864691135538055538_0	8
864691137197327681_0	7
864691134988381562_0	3
864691136309744986_0	5
864691136175212806_0	0
864691135575138590_0	3
864691135366953465_0	8
864691135440800840_0	10
864691136056317912_0	2
864691136914616686_0	3
864691135815824975_1	7
864691135654101954_0	2
864691135155539812_0	2
864691135581592429_0	0
864691136990002581_0	3
864691136361517794_0	2
864691134884742138_0	2
864691135478272198_0	4
864691136329175786_0	17
864691135549567474_0	13
864691135688784532_0	19
864691135841068515_0	19
864691134964460831_0	5
864691135538047602_0	3
864691135937195780_0	2
864691135416397554_0	1
864691135256146351_0	1
864691134964413983_0	1
864691135360488263_0	19
864691135212603008_0	17
864691135497953043_0	10
864691136010901155_0	1
864691135945396772_0	2
864691135684372407_0	9
864691135683963575_0	2
864691135696319642_0	14
864691135966231498_0	11
864691135367252729_0	17
864691136194101718_0	2
864691135593777707_4	11
864691135476112296_0	11
864691135058558107_0	10
864691135571236645_0	10
864691135366960121_0	18
864691136388610935_0	5
864691135462711709_0	4
864691136286598083_0	17
864691135748686121_0	0
864691136723337469_0	2
864691135345115039_0	6
864691135374025033_0	4
864691135269756581_0	1
864691135497617683_0	8
864691135718561329_0	15
864691135754534610_0	7
864691135807658781_0	8
864691135782763315_0	8
864691135122540583_0	8
864691136388582160_0	13
864691136039387646_0	15
864691135517759370_0	0
864691136290029207_0	17
864691135638959675_0	15
864691135992044746_0	13
864691135580764612_0	1
864691135437589234_0	10
864691136723485181_0	8
864691135113134745_0	18
864691135593539371_0	1
864691135697388309_0	17
864691135058589339_0	18
864691135155511140_0	11
864691136951638495_0	14
864691136108722360_0	15
864691135740269163_0	2
864691135393965813_0	7
864691135474701632_0	2
864691136004793546_0	15
864691135873938062_0	9
864691135683959991_0	18
864691135686937056_0	4
864691135945697316_0	17
864691135526111067_0	0
864691135454059370_0	2
864691135937413685_0	18
864691135571289637_0	13
864691136194197992_0	1
864691135692701119_0	14
864691135348308951_0	15
864691135373734985_0	9
864691135876340051_0	8
864691135864258430_0	7
864691135490521191_0	10
864691135382206194_0	3
864691135468403794_0	8
864691135939346177_0	15
864691135440509768_0	5
864691135323236252_0	17
864691135740465771_0	2
864691135837209235_0	2
864691135696295578_0	4
864691134947731196_0	18
864691137197182273_0	18
864691135360487495_0	10
864691136422838831_0	2
864691135939348225_0	0
864691135639002171_0	8
864691135303154087_0	4
864691136444114819_0	3
864691135274125541_0	9
864691135181834754_0	7
864691135385695317_0	2
864691135926538452_0	12
864691136443756419_0	9
864691135403724270_0	5
864691135274324453_0	18
864691135468409170_0	6
864691135915500902_0	12
864691135771674187_0	14
864691136273942797_0	8
864691135194421034_0	18
864691135462752830_0	7
864691135568920966_0	5
864691135575103006_0	2
864691135407277513_0	9
864691135590117643_0	6
864691135855629102_0	2
864691135604518979_0	15
864691136039374846_0	17
864691135782793523_0	3
864691135012531702_0	5
864691135013057430_0	6
864691135581616237_0	2
864691135576950789_0	14
864691136965844942_0	14
864691135739022484_0	0
864691136334283955_0	19
864691136379101397_0	0
864691136010970531_0	7
864691136123676966_0	13
864691136990263445_0	0
864691136004761034_0	2
864691136056358616_0	3
864691136388820752_0	9
864691135383030258_0	7
864691135577007621_0	4
864691135614137291_0	10
864691135303163559_0	6
864691135777128381_0	8
864691135491200351_0	18
864691135382987499_0	7
864691135865606789_0	13
864691135516195539_0	0
864691135548043460_0	1
864691135463020094_0	1
864691136568001698_0	0
864691135584235506_0	1
864691136966022350_0	3
864691135589891851_0	14
864691135194819882_0	19
864691135614420427_0	10
864691135724211115_0	1
864691135454309994_0	12
864691135491518303_0	15
864691135937403189_0	7
864691136238291390_0	1
864691135945410084_0	6
864691135502355125_0	1
864691135440463432_0	4
864691135500653042_0	15
864691135957835210_0	2
864691136236704783_0	0
864691135399708146_0	1
864691136143401524_0	1
864691135345444767_0	13
864691135644640495_0	2
864691135494026384_0	3
864691135345121695_0	11
864691135660494832_0	3
864691135565071812_0	4
864691135516236755_0	17
864691136911847409_0	4
864691135274534629_0	7
864691135941331060_0	15
864691136134406027_0	13
864691135207734137_0	14
864691136272936894_0	16
864691135991518657_0	11
864691135715226650_0	7
864691136443744387_0	2
864691135162370349_0	12
864691135568925574_0	2
864691135403701746_0	11
864691135012383478_0	1
864691136811805555_0	0
864691135968907109_0	3
864691135571134189_0	13
864691135488214330_0	7
864691135272156945_0	15
864691135656092356_0	3
864691136912710766_0	8
864691136451109375_0	6
864691136692161654_0	5
864691135508704265_0	10
864691135837199507_0	11
864691135740256619_0	4
864691135730133689_0	0
864691136922735332_0	2
864691135491197279_0	4
864691135334558697_0	7
864691136008771244_0	15
864691136084040044_0	7
864691135407430089_0	6
864691136041434198_0	10
864691135807652637_0	14
864691135730113465_0	3
864691135617723791_0	3
864691135864244094_0	11
864691135122301479_0	3
864691135939745025_0	13
864691135393947381_0	9
864691135807629853_0	10
864691135837469075_0	12
864691136903471026_0	1
864691135837184659_0	0
864691135575437598_0	7
864691135274107621_0	6
864691135538090866_0	2
864691135738959764_0	9
864691135725593919_0	7
864691135888485513_0	9
864691136309689434_0	18
864691135953768456_0	17
864691135428868144_0	3
864691135573969860_0	13
864691135753581517_0	15
864691135864415870_0	8
864691135946969697_0	10
864691135382966507_0	7
864691135717139348_0	19
864691135724220075_0	7
864691135013220502_0	19
864691135373408712_0	6
864691135866940694_0	7
864691135730180281_0	4
864691136237007631_0	10
864691136010958243_0	11
864691135373700425_0	6
864691135998239690_0	0
864691135307201862_0	17
864691135373410248_0	15
864691135753587917_1	3
864691135478373318_0	10
864691135809489612_0	12
864691136912003569_0	17
864691136965806542_0	17
864691136812212339_0	18
864691135686690196_0	15
864691135322992540_0	14
864691135568923270_0	7
864691135341158577_0	7
864691136175044870_0	10
864691135494312080_0	16
864691135454100842_0	13
864691136436425886_0	17
864691137053653366_0	6
864691135631250116_0	1
864691135994557098_0	3
864691136746655086_0	7
864691135585166204_0	3
864691136309672282_0	15
864691135517372298_0	10
864691136989927317_0	7
864691135463487557_0	2
864691135740192363_0	9
864691135462273181_0	6
864691135322929308_0	14
864691135660509168_0	10
864691136721802094_0	18
864691135373670473_0	0
864691134885046010_0	9
864691135538500210_0	6
864691135876034899_1	18
864691135467588236_1	11
864691135777515709_0	0
864691135952131875_0	15
864691135382975979_0	14
864691135975685443_0	0
864691135478300870_0	10
864691136577470996_0	11
864691135695950490_0	4
864691135155528548_0	8
864691136020711416_0	2
864691135374631410_0	7
864691135207746937_0	0
864691135462753086_0	14
864691136723526397_0	15
864691135538493298_0	15
864691136296674843_0	16
864691136990141845_0	1
864691135584053624_0	19
864691135799757154_0	4
864691136418636183_0	11
864691135132873120_0	13
864691135809508300_0	13
864691135945441316_0	19
864691135809511884_0	13
864691136418655639_0	10
864691135683615986_0	1
864691136723570685_0	13
864691135937390133_0	0
864691136757436270_0	14
864691135341071301_0	0
864691135334481129_0	6
864691135953750536_0	10
864691135758536014_0	15
864691135058792859_0	4
864691135475002944_0	2
864691136829381348_0	1
864691135345197215_0	6
864691135581593709_0	13
864691136031713467_0	16
864691135540732612_0	2
864691136911724785_0	0
864691135937409589_0	9
864691136019200648_0	17
864691135758555982_0	11
864691135654045378_0	1
864691136194016982_0	9
864691135385295189_0	6
864691136388576272_0	6
864691135512082930_0	13
864691135394001141_0	6
864691135776542816_0	13
864691135576941573_0	13
864691135876211795_0	6
864691135490657010_0	3
864691135989623242_0	15
864691135680279700_0	2
864691135155561060_0	7
864691135564536855_0	0
864691135233456729_0	9
864691135494069904_0	9
864691135776173997_1	9
864691135807650845_0	6
864691135682305220_0	12
864691135213088056_0	0
864691135373372360_0	9
864691135660505584_0	18
864691135210027712_0	15
864691135538441074_0	17
864691135748597289_0	1
864691136482899500_0	15
864691135385358165_0	2
864691135478423238_0	0
864691136237446716_0	0
864691135132856992_0	12
864691135382977003_0	10
864691135590285579_0	11
864691135468163922_0	17
864691135272413457_0	7
864691136521576337_0	14
864691135472014386_0	13
864691135758506318_0	13
864691136740429404_0	13
864691135322933404_0	1
864691136422849839_0	8
864691135474594880_0	8
864691136662240222_0	3
864691135864092798_0	13
864691135117796829_0	15
864691136559422882_0	17
864691136011066531_0	1
864691136273637645_0	9
864691136370822024_0	11
864691135809442252_0	10
864691135782536755_0	8
864691135700217979_0	0
864691135366958841_0	8
864691135194691626_2	19
864691135373777352_0	14
864691137053642358_0	3
864691135502347189_0	17
864691136813314414_0	7
864691135782751539_0	18
864691135586870770_0	9
864691135681051076_0	0
864691135918641840_0	1
864691136922783972_0	7
864691135383225067_0	18
864691135952235043_0	11
864691136945593823_0	9
864691135999574474_0	15
864691136031894203_0	7
864691136827322478_0	17
864691135338050022_0	13
864691135684296631_0	0
864691135615768169_0	1
864691135415986106_0	13
864691136328923882_0	15
864691136008530862_0	10
864691135323241116_0	13
864691136099835765_0	1
864691135490224231_0	0
864691136951635935_0	9
864691136062130312_0	17
864691135590320907_0	0
864691135754645970_0	9
864691135434373362_0	14
864691135614139339_0	7
864691135590252299_0	8
864691136951552479_0	2
864691136922781412_0	2
864691135945556772_0	9
864691135497796627_0	2
864691135337733350_0	13
864691135585157244_0	4
864691135945443108_0	5
864691135012554742_0	13
864691134885070842_0	14
864691135104279117_0	18
864691136311904573_0	9
864691135748585001_0	13
864691135445748370_0	13
864691135736926596_0	15
864691135373744201_0	19
864691135064995908_0	9
864691135269756069_0	9
864691135654021826_0	8
864691135373371848_0	2
864691135341027269_0	8
864691135517695626_0	10
864691135866427926_0	13
864691136618446733_0	2
864691136008559278_1	1
864691135367370233_0	1
864691135440466248_0	14
864691136912005105_0	3
864691136002835402_0	15
864691136390750079_0	12
864691135012523766_0	2
864691135354908367_0	0
864691135847941214_0	14
864691135463520325_0	17
864691135385250901_0	1
864691135478258630_0	8
864691135501532738_0	9
864691136560910754_0	1
864691136273646093_0	7
864691135614133963_0	15
864691136723492605_0	13
864691135644641519_0	2
864691135334501865_0	7
864691136084079980_0	7
864691135445633170_0	19
864691135777132221_0	10
864691136422819375_0	14
864691135303146407_0	6
864691135474683968_0	5
864691136443718531_0	0
864691135847928414_0	7
864691135474646848_0	1
864691135468149330_0	7
864691136031785659_0	9
864691136723458301_0	13
864691136681964918_0	4
864691135544405032_0	0
864691135683962039_0	18
864691135081687799_0	11
864691136966023118_0	17
864691136008538286_0	2
864691135510421200_0	1
864691136309850970_0	12
864691135498450628_0	18
864691135012442870_0	10
864691135575100958_0	11
864691135696203418_0	10
864691135700350587_0	2
864691135113385881_0	5
864691135725800511_0	15
864691135585126268_0	18
864691136134420363_0	4
864691135134710297_0	5
864691135571304485_0	13
864691135494306960_0	11
864691135937347637_0	13
864691135697657621_0	1
864691135403721198_0	14
864691135508680713_0	3
864691136041033046_0	5
864691135355924210_0	1
864691136266563316_0	3
864691135293051148_0	18
864691136812303731_0	4
864691135122663207_0	16
864691136388885264_0	15
864691135391369202_0	6
864691135474771776_0	6
864691135394176245_0	7
864691135210006976_0	18
864691135998154186_0	1
864691136084153964_0	14
864691136023733305_0	13
864691136672654471_0	4
864691136723565309_0	2
864691135348248791_0	3
864691135278204065_0	13
864691135345557663_0	10
864691135718446897_0	0
864691136925366858_0	9
864691136662409694_0	7
864691136389002256_0	12
864691135272147729_0	8
864691135181981186_0	13
864691135340997573_0	6
864691135207756665_0	13
864691135557667780_0	18
864691135385185877_0	2
864691135560522721_0	10
864691134988546938_0	1
864691135571235621_0	1
864691135396378145_0	13
864691135194401066_0	4
864691135322964124_0	19
864691135991522753_0	15
864691135490929895_0	13
864691135233389913_0	1
864691136973959708_0	6
864691135497677810_0	8
864691136023739961_0	3
864691135865974149_0	4
864691135587784690_0	8
864691135383087083_0	10
864691135100127008_0	1
864691135293210124_0	13
864691135490589159_0	15
864691135374000969_0	3
864691135488236858_0	13
864691135858691432_0	1
864691135699410210_0	8
864691135815846479_0	13
864691135292193206_0	16
864691135407439561_1	17
864691135657842306_0	4
864691135274146277_0	7
864691135468147538_0	9
864691135746804360_0	10
864691135946679905_0	13
864691135122296871_0	3
864691135278509985_0	15
864691136723545085_0	14
864691135858691944_0	14
864691135974450031_0	6
864691136116157348_0	6
864691135807248925_0	0
864691136143412788_0	4
864691135363092466_0	9
864691135467929228_0	10
864691135759388861_0	19
864691135360176199_0	16
864691136618431373_0	3
864691135338086118_0	17
864691135884233584_0	8
864691136065281944_0	11
864691135654035650_0	10
864691135718447921_0	19
864691135644616943_0	1
864691135104028237_0	1
864691135466828740_0	19
864691136309746010_0	13
864691135515927251_0	19
864691135341174981_0	15
864691135937408565_0	15
864691135494447760_1	15
864691135699255842_0	10
864691135969040485_0	10
864691135103998797_0	5
864691136273268414_0	14
864691136486754578_0	13
864691135491244383_0	18
864691135462713918_0	16
864691136451088127_0	16
864691135951974947_0	5
864691135323256732_0	4
864691135988667392_1	15
864691135358811992_0	1
864691136296665115_0	7
864691136236729871_0	13
864691136118418968_0	8
864691135847918174_0	2
864691135750894984_0	9
864691135323071132_0	5
864691135734341780_0	10
864691135771762171_0	13
864691135876030547_0	8
864691136273691405_0	1
864691135303166631_0	7
864691135274543077_0	12
864691135527934962_0	14
864691136175036678_0	2
864691135210398656_0	7
864691134988389242_0	11
864691135609478919_0	16
864691136602107857_1	15
864691136038456200_0	2
864691135568878470_0	19
864691135467919244_0	9
864691135542895556_0	0
864691135939385345_0	10
864691135841085411_0	3
864691136545914018_0	19
864691135815492943_0	4
864691135695959706_0	4
864691135686949088_0	18
864691135614164683_0	3
864691136194464232_0	13
864691135446823922_0	8
864691135587086834_0	4
864691136703702382_0	0
864691135065258820_0	6
864691136575488418_0	2
864691135721825172_0	2
864691135256540335_0	16
864691135855680046_0	9
864691135544425256_0	10
864691135915193190_0	8
864691137054027382_0	17
864691136333754803_0	0
864691135012364022_0	2
864691136811865203_0	1
864691136618399117_0	15
864691136273249214_0	9
864691135373730377_0	14
864691135132653472_0	3
864691135876238419_0	4
864691135968943205_0	0
864691135581563757_0	18
864691135583657336_0	16
864691135697409301_0	8
864691136209010364_0	11
864691135366980857_0	19
864691135699390754_0	0
864691136174971654_0	10
864691135584087538_0	8
864691136753398126_0	2
864691135564987223_0	17
864691136031944379_0	15
864691135584382706_0	10
864691135458039538_0	0
864691135588514290_0	3
864691135697545237_0	18
864691135583062468_0	8
864691135771670091_0	0
864691135782785075_1	4
864691135730101945_0	19
864691135348306903_0	9
864691136031766715_0	6
864691136973687836_0	3
864691135502320053_0	13
864691136673048711_0	12
864691135490581223_0	18
864691135012539894_0	1
864691135994851754_0	3
864691135815459407_0	19
864691135582277106_0	9
864691135385304661_0	9
864691135945547044_0	15
864691135058576539_0	7
864691136487222546_2	2
864691135736224404_0	8
864691135367008761_0	7
864691135360216903_0	15
864691135293065228_0	13
864691135162222125_0	13
864691135538069362_0	10
864691135748554793_0	15
864691135640793411_0	17
864691135660486384_0	10
864691135687146208_0	19
864691136443868291_0	17
864691136723455485_0	11
864691135134656537_0	4
864691135575322398_1	4
864691135462771518_0	16
864691135367480825_0	1
864691135777522365_0	3
864691135755082450_0	16
864691135337761766_0	1
864691136443736963_0	3
864691135476117672_0	3
864691135394014453_0	1
864691135974780527_0	9
864691136601557969_0	12
864691135454417770_0	6
864691135994523562_0	15
864691135593537579_0	7
864691135334830313_0	16
864691135586911474_0	9
864691135345257375_0	14
864691135991505089_0	14
864691135850938311_0	0
864691135058569627_1	18
864691135585052146_0	11
864691135274120933_0	5
864691136273077950_0	13
864691135748592681_0	15
864691135446624340_0	17
864691136486772242_0	0
864691135210009280_0	9
864691136108751288_0	1
864691136538557090_0	0
864691135644561391_0	2
864691135463679301_0	12
864691135739707540_0	6
864691136436391326_0	14
864691135809423820_0	9
864691135081669879_0	15
864691136065248408_0	19
864691135382671834_0	3
864691135571167725_0	16
864691135723197588_0	18
864691135334506217_0	18
864691135269714341_0	4
864691135517366410_0	10
864691135939336961_0	13
864691135968942437_0	2
864691135212612224_0	19
864691135760450493_0	9
864691135132647584_0	16
864691135396525601_0	7
864691135643516227_0	15
864691136837175662_0	16
864691135508678665_0	6
864691136418649751_0	9
864691135994541226_0	7
864691135501549378_0	8
864691134964464415_0	17
864691135462761278_0	7
864691136388605815_0	18
864691135348270295_0	3
864691135943969482_0	17
864691135799770978_0	14
864691136042251144_0	6
864691135449589234_0	8
864691135654080962_0	18
864691135396404769_0	15
864691135680265668_0	1
864691135617733519_0	2
864691135303201191_0	13
864691136965771214_0	2
864691135865544069_0	19
864691135681863364_0	14
864691136912004593_0	17
864691135780808016_0	2
864691136065844120_0	6
864691136286567107_0	0
864691135212718976_0	2
864691135520113650_0	8
864691136812291955_0	1
864691135501589826_0	6
864691134917430026_0	10
864691135837183379_0	19
864691135373387208_0	4
864691136050836979_0	10
864691135630683844_0	18
864691135497138372_0	0
864691135462530461_0	1
864691136105458649_0	10
864691135181712130_0	10
864691136617460187_0	13
864691135730547129_0	2
864691135064997444_0	16
864691135488211002_0	16
864691135334499817_0	10
864691135345265567_0	7
864691136194349388_0	6
864691135491210847_0	6
864691135945549860_0	2
864691135337730022_0	4
864691135490570471_0	19
864691135401369586_0	8
864691135510475216_0	13
864691135748594729_0	19
864691135858680168_0	15
864691135609441543_0	7
864691136099757941_0	15
864691135686989536_0	2
864691135939426049_0	2
864691135564683351_0	17
864691135724644523_0	15
864691135837181843_0	15
864691135012907926_0	10
864691135445695122_0	2
864691136209004476_0	4
864691136134800523_0	11
864691135498327026_0	9
864691135815493199_0	3
864691135683240434_0	10
864691135937410613_0	1
864691135383205099_0	10
864691135134650649_0	15
864691136020259576_0	12
864691135584185411_0	1
864691136714124398_0	0
864691135491646815_0	5
864691135386372993_0	11
864691135544370984_0	14
864691135584052856_0	0
864691136361533666_1	5
864691135980000136_0	6
864691135560809441_0	0
864691136089274935_0	3
864691137020024174_0	15
864691136273889805_0	0
864691135683295636_0	3
864691135517354634_0	11
864691135776972384_0	18
864691135490473063_0	5
864691135117823453_0	2
864691135513182916_0	2
864691135256135087_0	6
864691135876169811_0	12
864691135738325652_0	0
864691135385302101_0	5
864691136565051554_0	12
864691136099991157_0	2
864691135472073010_0	3
864691136175077382_0	7
864691135488217658_0	5
864691135526043483_0	10
864691135488263226_0	18
864691135012928918_0	10
864691135490959335_0	8
864691136041073238_0	6
864691135578840387_0	17
864691135975946819_0	5
864691135809514444_0	7
864691135589894411_0	0
864691136273078206_0	15
864691135654055874_0	11
864691135678226418_0	8
864691135866418198_0	6
864691135012553206_0	15
864691135693083839_0	13
864691135134916121_0	9
864691135012524278_0	14
864691135986908419_0	17
864691135986906627_0	15
864691135538145906_0	8
864691135999077066_0	3
864691135695952794_0	15
864691135360175687_0	18
864691135446964308_0	11
864691135385239381_0	12
864691136020706808_0	18
864691135360124999_0	16
864691136443753091_0	4
864691135725624127_0	1
864691135117980637_0	2
864691135540617714_0	6
864691136312130877_0	3
864691135510415056_0	4
864691135730537145_0	3
864691135587109618_0	1
864691135718448433_0	8
864691136008415404_0	8
864691135345156255_0	2
864691135396795937_0	5
864691135700523131_0	18
864691135571548709_0	8
864691135939640486_0	7
864691135740503659_0	18
864691136817302638_0	14
864691135700272251_0	10
864691136618743949_0	19
864691135508729097_0	10
864691136577497364_0	4
864691136371138440_0	1
864691135759645885_0	2
864691136289868183_0	11
864691135322944412_0	11
864691135654087618_0	17
864691135385230421_0	2
864691135155570020_0	8
864691135815487311_0	14
864691135753572557_0	5
864691135538209650_0	10
864691135988298752_0	17
864691135488241722_0	17
864691135490501991_0	0
864691135697358869_0	7
864691135322948764_0	9
864691135465464818_0	19
864691135012504822_0	9
864691135876016979_0	2
864691135194399786_0	8
864691135584206200_0	3
864691136004745418_0	1
864691135739563668_0	12
864691135777165501_0	2
864691135581556845_0	1
864691135695949210_0	3
864691135463044414_0	17
864691136907646318_0	2
864691135753730765_0	11
864691135490295655_0	6
864691135194382378_0	7
864691136740408668_0	9
864691135937340213_0	1
864691135998075338_0	1
864691135570725869_0	9
864691135544667944_0	8
864691135807342877_0	4
864691135777486269_0	7
864691135385362005_0	5
864691135674560196_0	8
864691136011274915_0	8
864691135538100594_0	2
864691135815463503_0	0
864691136712773742_0	3
864691135576928261_0	3
864691136174966022_0	18
864691136309927770_0	17
864691135081975031_0	8
864691135715548954_0	8
864691135758489678_0	16
864691135162252589_0	17
864691136388256631_0	13
864691136050988019_0	10
864691135617734543_0	10
864691135517350794_0	4
864691135213099136_0	11
864691135909994665_0	17
864691135269702309_0	0
864691135937479428_0	6
864691137196924225_0	10
864691135644583407_0	10
864691136311747645_0	9
864691136011236003_0	9
864691135991514305_0	14
864691136601568209_0	2
864691135799751778_0	9
864691135385235797_0	12
864691135386358401_0	18
864691136747565686_0	6
864691136031655867_0	15
864691135737502833_0	8
864691136118412568_0	1
864691134884793082_0	18
864691135488259642_0	3
864691135695952026_0	14
864691136882536302_0	3
864691135953762312_0	2
864691135991492545_0	9
864691135463484741_0	14
864691135888744841_0	13
864691135371252466_0	7
864691136309687642_0	2
864691135700613755_0	3
864691135946294986_0	1
864691135593501995_0	18
864691136194297932_0	7
864691136008570542_0	13
864691135064997700_0	16
864691135850836167_0	19
864691135584301298_0	3
864691135515938515_0	10
864691135385192533_0	4
864691135614137035_0	9
864691136925363530_0	15
864691136116453540_0	11
864691136388566800_0	17
864691135474774848_0	8
864691135951986979_0	15
864691135467566220_0	5
864691135850967239_1	6
864691135946646113_0	17
864691135560522465_0	9
864691135367468537_0	18
864691135950554570_0	15
864691135601499715_0	1
864691135012909718_0	6
864691136309681754_0	1
864691136008892078_1	2
864691136839004526_0	13
864691135476370600_0	8
864691136989950357_0	16
864691135909770409_0	18
864691135644585967_0	18
864691135345553567_0	15
864691136925388874_0	18
864691135994767786_0	15
864691135494036112_0	6
864691135490232423_0	17
864691135687956676_0	7
864691135571024365_0	4
864691136272997566_0	1
864691136310053466_0	8
864691135345154719_0	11
864691135807661341_0	8
864691135082051831_0	14
864691135939642790_0	13
864691134988386426_0	17
864691135758694222_0	6
864691136236683791_0	13
864691136020322040_0	5
864691135937222660_0	5
864691135918623664_0	2
864691135341152177_0	4
864691135407260361_0	10
864691136134447755_0	2
864691135855570222_0	5
864691135510439376_0	12
864691135510437328_0	6
864691135474705472_0	9
864691135488257082_0	9
864691135644570095_0	17
864691135155932260_0	6
864691136521594001_0	6
864691135939666342_0	16
864691135988302592_0	0
864691135476448424_1	3
864691136274052109_0	10
864691135614143435_0	16
864691136136941181_0	15
864691136903059890_0	11
864691135307112774_0	15
864691135568001004_0	10
864691135809507788_0	13
864691135614375115_0	10
864691135815502927_0	6
864691136811826547_0	9
864691135446602580_0	7
864691136272991166_0	5
864691137196926785_0	0
864691135585152124_0	14
864691135560612065_0	18
864691135926315476_0	7
864691135256120751_0	4
864691135761496118_0	12
864691135544633640_0	11
864691135614164939_0	1
864691135771638523_0	0
864691135099842336_0	18
864691135776641632_0	10
864691135058822299_0	19
864691135577007365_0	1
864691135994347210_0	2
864691135462981694_1	4
864691135644782161_0	10
864691136328926186_0	1
864691135974465903_0	17
864691135394018037_0	15
864691135475034688_0	16
864691135618018703_0	13
864691135740496491_0	2
864691134964422431_0	2
864691135583815032_0	6
864691135490935527_0	8
864691135274145765_0	2
864691135462238877_0	17
864691135278210209_0	10
864691135866406678_0	2
864691135462783550_0	12
864691135303178919_0	8
864691135815865423_0	2
864691135269691301_0	7
864691135975882819_0	17
864691135354947791_0	2
864691135571381029_0	5
864691135777120701_0	15
864691136099826805_0	9
864691135544358184_0	0
864691135181760258_0	17
864691135348306647_0	0
864691135517597834_0	1
864691135462689598_0	8
864691135850936775_0	3
864691135359000664_0	15
864691136020303608_0	4
864691135855576366_0	11
864691135968879973_0	5
864691135780845136_0	1
864691136577521172_0	13
864691135925569806_0	18
864691136831428206_0	19
864691135700285307_0	8
864691134988477050_0	15
864691136020672248_0	0
864691135082099191_0	9
864691135585150588_0	7
864691135751317640_0	1
864691135586852082_0	8
864691135099854368_0	5
864691137018072430_0	8
864691135474697536_0	16
864691136020245752_0	14
864691135925563662_0	13
864691134940133987_0	4
864691136662170846_0	16
864691135654073282_0	9
864691136723589117_0	1
864691136008584622_0	4
864691135491220063_0	4
864691135584386034_0	9
864691136136948349_0	15
864691136844115822_0	18
864691136423068463_0	17
864691135617763471_0	7
864691135952019235_0	13
864691135570662893_0	4
864691135946626657_0	17
864691136032016059_0	8
864691135345248159_0	14
864691134947757308_0	17
864691135737152644_0	19
864691135291760054_0	16
864691135538128242_0	1
[truncated: 30,572 more rows]

## Sheet: Figure3G
Synthetic Data
n_cluster	var	max_dip
20	0.01	0.76949
20	0.03	0.624763
20	0.05	0.544935
20	0.07	0.488906
20	0.1	0.419198
20	0.3	0.205991
20	0.5	0.132628
20	0.7	0.0531988
20	1	0.0725586
Neuronal Data
max_dip
0.159877
