# Supplementary material for: An unsupervised map of excitatory neuron dendritic morphology in the mouse visual cortex
Source: Nat Commun. 2025 Apr 9;16:3361. doi: 10.1038/s41467-025-58763-w (PMC11982532; doi:10.1038/s41467-025-58763-w)
Supplement: Supplementary file 4 — Source Data [file 41467_2025_58763_MOESM4_ESM.zip › Source Data/data_figure5.xlsx]

## Sheet: Figure5_layer23
segment_id	split_index	tsne_emb_x	tsne_emb_y	cluster_L23	soma_y	cell_length	apical_total_skeletal_length	apical_width	basal_skeletal_length	depth_vs_basal_mean	soma_y_perc	cell_length_perc	apical_total_skeletal_length_perc	apical_width_perc	basal_skeletal_length_perc	depth_vs_basal_mean_perc
864691135478506438	0	6.16858	-7.6189	7	141.973	254.026	2008.1	245.064	1826.25	16.312	4	4	8	5	3	6
864691135883853424	0	-20.1965	17.0446	9	191.449	306.262	1381.62	220.916	3108.33	25.4742	7	8	4	4	9	9
864691135570698221	0	18.4129	-24.9768	7	116.383	206.454	1883.04	256.973	1253.92	6.21125	2	2	7	6	0	2
864691135740348011	0	-23.8971	-16.6548	8	168.13	271.177	1705.69	197.454	2558.55	10.8307	6	5	6	2	7	4
864691135491203679	0	48.7956	-22.1625	4	98.4831	182.601	976.728	221.317	1911.32	-20.0253	1	1	1	4	3	0
864691135501832285	0	-25.655	-26.1563	12	189.641	310.137	1389.05	193.52	1832.77	13.6708	7	8	4	2	3	5
864691135848594513	0	-48.3353	-18.8091	12	200.682	309.342	1437.52	177.908	2261.95	4.59884	8	8	4	1	6	2
864691135909977257	0	-57.2998	15.7835	15	213.211	313.165	1052.42	199.154	1792.93	14.2829	9	8	1	2	3	5
864691135937600821	0	-47.3374	-22.6854	12	208.748	348.66	1729.59	255.411	1819.25	6.93111	8	9	6	6	3	2
864691136116161444	0	42.5818	18.9718	1	81.0587	418.171	2100.45	321.162	2492.61	38.2332	0	9	8	8	7	9
864691135293379596	0	53.1748	15.0274	3	90.1484	170.387	1823.16	269.868	1872.67	17.609	1	0	7	7	3	7
864691136829270500	0	31.3366	-7.4725	4	105.169	212.354	1586.58	222.124	1940.28	12.4841	2	2	5	4	4	5
864691135358803288	0	46.1775	-12.0872	4	92.3293	173.265	2194.95	309.097	2127.45	4.82314	1	0	9	8	5	2
864691136008596398	0	20.9612	8.7539	5	131.849	222.757	1276.77	172.102	2002.98	6.84527	3	3	3	1	4	2
864691135660496624	0	32.5287	-7.60183	4	96.8743	188.559	1436.26	298.254	2101.41	7.8843	1	1	4	8	5	3
864691136194168552	0	-27.5302	30.6285	9	168.459	281.565	741.49	187.871	1854.99	32.4428	6	6	0	2	3	9
864691136020324088	0	43.5558	-5.56241	4	83.2696	170.294	1598.96	284.369	1702.39	9.8661	0	0	5	7	2	3
864691135583713400	0	12.1667	25.308	6	102.169	195.321	2005.39	347.926	2382.04	23.68	2	1	8	9	6	9
864691135564953879	0	-49.0304	27.5605	14	217.733	336.069	717.542	111.927	1897.99	20.5262	9	9	0	0	3	8
864691135777167037	0	47.1032	-12.5489	4	112.853	184.239	2407.29	275.069	2430.2	-0.466946	2	1	9	7	7	1
864691135415717562	0	-62.2242	15.5663	14	222.651	292.615	1016.1	169.918	1214.88	13.0523	9	7	1	1	0	5
864691135382452442	0	-50.9908	-2.34283	15	196.894	313.507	1637.28	191.483	2421.98	20.0557	8	8	6	2	7	8
864691135012888982	0	21.63	-20.2753	7	124.054	218.841	1450.25	227.895	1692.89	2.31676	3	3	4	4	2	1
864691135474752832	0	12.2856	-30.8026	7	143.958	250.763	2249.21	241.036	2478.4	1.40141	4	4	9	5	7	1
864691135963491018	0	-64.7536	3.66962	15	225.014	329.891	972.721	177.293	2268.77	10.9341	9	9	1	1	6	4
864691135567721708	0	68.2727	2.91932	2	63.8354	135.254	2131.43	353.195	1508.32	7.92014	0	0	8	9	1	3
864691135360128583	0	15.0554	31.7156	5	112.554	208.291	1018.88	228.484	2313.47	15.5665	2	2	1	4	6	6
864691135987340291	0	-25.5892	-37.0533	10	165.96	271.584	1755.06	179.51	1900.47	0.271289	6	5	7	1	3	1
864691135954105352	0	-24.4192	3.72148	11	165.731	300.984	1292.45	176.07	1444.03	21.6542	6	7	3	1	1	8
864691135162537261	0	25.7139	-28.5991	7	120.899	196.451	1741.94	342.117	2510.21	1.51224	3	1	7	9	7	1
864691136261843684	0	36.0033	-10.8606	4	104.176	166.596	1378.99	313.186	1751.98	-11.2742	2	0	4	8	2	0
864691135081730039	0	-48.6757	-0.296891	15	203.793	351.442	1333.02	189.315	2351.03	12.8796	8	9	3	2	6	5
864691135292176822	0	-38.9769	-27.9666	12	175.822	286.265	1679.45	281.513	1291.09	4.69963	6	6	6	7	0	2
864691136134454667	0	44.4628	5.2623	2	73.5249	171.284	1816.4	346.358	2911.18	5.66934	0	0	7	9	9	2
864691135256148655	0	-40.3932	9.09888	13	221.964	310.746	990.281	210.981	2533.79	-17.8471	9	8	1	3	7	0
864691135609447431	0	-33.1273	5.49172	11	199.278	307.852	1355.38	215.416	3137.93	16.0477	8	8	3	3	9	6
864691135207768185	0	-43.1883	-13.7906	15	189.276	306.593	1728.11	172.831	3193.68	14.964	7	8	6	1	9	6
864691135501842269	0	-37.627	23.7615	13	175.61	295.886	924.533	194.877	1525.42	23.2993	6	7	1	2	1	9
864691135462759230	0	-28.362	16.7325	12	206.941	303.934	1484.08	172.76	1404.21	11.6824	8	7	5	1	1	4
864691135491237215	0	-11.1161	-15.7864	10	176.273	281.709	1737.8	271.61	2104.89	6.75019	6	6	7	7	5	2
864691135618021519	0	8.91697	17.8205	6	116.699	215.673	1211.84	237.252	1433.88	8.80507	2	2	2	5	1	3
864691136740771676	0	-49.1052	-0.657145	15	211.601	361.033	1090.51	146.047	2847.11	10.7295	9	9	1	0	8	4
864691135497942547	0	-60.5109	10.791	15	223.322	304.525	996.958	193.448	1909.16	16.5662	9	7	1	2	3	7
864691135334555625	0	-36.2368	-11.5744	11	188.302	306.054	1634.49	190.78	2184.24	15.4998	7	8	6	2	5	6
864691135117803485	0	-0.651067	-21.5681	8	148.233	254.865	2636.7	280.455	3242.78	15.1382	4	4	9	7	9	6
864691135758545486	0	-7.75657	-31.3865	8	190.939	262.99	2156.64	273.478	2374.69	10.094	7	5	9	7	6	4
864691134939996515	0	-27.1667	23.7363	13	211.318	314.714	1263.78	267.98	1278.42	26.1635	9	8	3	7	0	9
864691136024249401	0	-42.4334	-3.23472	13	195.208	304.445	1728.03	173.376	1611.04	19.8921	8	7	6	1	2	8
864691135567892204	0	46.1195	-14.2083	4	130.296	230.07	1589.8	329.292	2380.38	1.84991	3	3	5	9	6	1
864691135345119391	0	45.3898	11.7477	3	79.1193	177.158	1596.43	258.759	2678.49	11.8234	0	1	5	6	8	4
864691136237801532	0	53.8378	25.376	1	53.3031	179.246	2015.85	325.097	2676.26	13.6278	0	1	8	9	8	5
864691135761994550	0	-28.3945	-3.48344	13	203.79	268.065	749.121	161.089	923.153	12.4413	8	5	0	0	0	5
864691135577318405	0	31.4949	3.39269	3	98.63	219.607	562.29	260.74	3862.38	-7.42771	1	3	0	6	9	0
864691136050809843	0	-62.6241	-2.55299	15	197.446	314.477	1081.41	173.427	1561.55	9.63046	8	8	1	1	1	3
864691136990005653	0	-4.24751	26.7823	6	154.354	276.251	1612.99	234.756	1530.23	24.6149	5	6	6	5	1	9
864691136266764276	0	-54.0314	7.67978	15	219.309	319.425	767.577	178.303	2184.78	9.8877	9	8	0	1	5	3
864691135340971205	0	-42.1189	28.9209	14	169.287	304.927	781.44	145.213	2097.47	32.947	6	8	0	0	5	9
864691135660498672	0	25.7787	-1.02865	5	115.947	226.024	1666.52	261.802	2351.16	11.6607	2	3	6	6	6	4
864691135609443847	0	-6.0945	18.5392	9	142.535	255.934	1548.96	311.585	2391.56	26.837	4	5	5	8	6	9
864691136023720249	0	23.1876	1.69418	5	101.438	202.947	1753.61	277.112	2315.24	11.2907	2	2	7	7	6	4
864691135472015410	0	36.4691	-4.10389	4	98.2618	168.539	1359.65	357.445	1541.84	2.46763	1	0	4	9	1	1
864691135639276859	0	11.6773	17.65	5	119.643	221.238	1434.92	314.511	1631.72	11.9638	3	3	4	8	2	4
864691136011284387	0	35.8284	1.12339	4	94.7891	200.614	2783.43	392.242	1650.61	22.3707	1	2	9	9	2	8
864691135122310951	0	13.598	22.8775	5	113.289	213.156	1605.3	223.204	2392.34	9.79888	2	2	6	4	6	3
864691135809451724	0	18.6405	1.15764	7	147.358	211.177	1474.05	246.588	1762.58	3.65009	4	2	4	5	2	1
864691136361494242	0	-51.9697	-18.0186	15	217.544	303.787	1750.24	192.351	2034.77	6.52311	9	7	7	2	4	2
864691135865557893	0	40.7871	-11.4708	4	110.317	191.544	1074.99	290.454	2337.83	-3.77819	2	1	1	8	6	0
864691135909903273	0	-47.128	-6.09721	13	211.393	337.365	1612.57	225.222	2690.31	16.5419	9	9	6	4	8	7
864691136237532220	0	-23.4557	-14.6771	11	172.389	289.753	1187.51	197.24	2498.25	14.1344	6	7	2	2	7	5
864691135345174175	0	53.8974	-14.9016	4	98.3179	170.145	2726.74	361.038	1707.24	2.89048	1	0	9	9	2	1
864691134988722810	0	-11.9904	-15.3498	10	189.075	317.5	1560.74	205.942	3641.42	-12.0153	7	8	5	3	9	0
864691135293069068	0	-27.9021	5.47836	11	180.117	288.416	1316.21	170.067	1876.15	13.391	7	6	3	1	3	5
864691135725748543	0	38.7037	-16.0534	4	114.869	224.108	1788.66	297.167	2537.45	7.35282	2	3	7	8	7	2
864691136911620337	0	-56.9439	10.5959	14	220.972	341.982	1177.58	196.878	2330.31	19.1995	9	9	2	2	6	8
864691136209466812	0	42.3452	22.8615	1	88.9333	193.305	2847.21	241.314	3027.42	21.5391	1	1	9	5	9	8
864691136443721603	0	-52.3262	16.4789	14	211.002	314.766	1038.46	180.393	2134.26	18.2595	9	8	1	1	5	7
864691135873621646	0	-4.76891	-13.4577	8	147.591	252.084	1449.07	226.898	2074.04	8.6468	4	4	4	4	4	3
864691135724585899	0	14.9916	-10.2756	7	121.656	203.178	1804.03	310.126	1811.94	9.71775	3	2	7	8	3	3
864691135590313995	0	-31.0845	16.012	13	176.965	318.921	1432.16	206.93	1442.9	24.9548	6	8	4	3	1	9
864691135508731657	0	-57.9856	-4.92569	13	222.489	331.814	1502.8	222.386	1104.46	22.2244	9	9	5	4	0	8
864691135207784825	0	-48.0767	-14.6435	15	197.066	328.036	1672.58	220.284	2949.69	9.59947	8	9	6	4	9	3
864691136024273977	0	22.5158	-22.1123	7	128.295	228.949	2025.69	259.02	1935.74	10.5081	3	3	8	6	4	4
864691135700261243	0	38.6219	-22.1098	4	107.314	205.77	1077.23	377.757	2525.02	-13.4386	2	2	1	9	7	0
864691136811805811	0	-51.3918	0.536064	15	215.973	320.918	1278.28	221.921	1894.05	14.7644	9	8	3	4	3	6
864691135751851656	0	45.9133	15.5666	3	53.7474	176.306	1675.13	267.003	1572.85	13.3196	0	1	6	6	1	5
864691135366925305	0	-4.26916	-0.955942	8	148.647	251.882	1953.31	243.559	2361.88	13.9546	4	4	8	5	6	5
864691136039401214	0	70.1287	-3.4135	2	83.0696	132.915	2122.04	311.772	1264.31	3.20549	0	0	8	8	0	1
864691136273130686	0	-36.4322	-16.1648	11	182.08	287.386	1607.48	168.481	1887.02	13.3005	7	6	6	1	3	5
864691135809444044	0	-34.9563	-16.4219	12	191.761	275.364	1512.52	185.391	2092.38	8.5634	7	6	5	2	5	3
864691135454404202	0	-19.15	-15.9445	10	174.588	282.349	1676.27	270.738	2115.49	16.7025	6	6	6	7	5	7
864691135692948415	0	-16.8665	-25.7428	11	182.595	299.505	1507.73	175.435	1978.36	14.3108	7	7	5	1	4	6
864691135385229141	0	45.9806	-25.8202	4	83.949	185.933	1663.2	299.526	1731.35	-5.26033	0	1	6	8	2	0
864691135570666477	0	-31.7277	30.9202	14	191.378	320.019	890.784	160.374	2493.76	33.4088	7	8	0	0	7	9
864691135427661042	0	59.2839	-14.248	2	76.0494	145.101	977.549	218.222	2882.15	-18.5807	0	0	1	4	9	0
864691136951561439	0	-17.3061	-33.5719	10	175.199	281.41	1691.12	218.654	2677.52	1.65883	6	6	6	4	8	1
864691135560514017	0	-38.2922	16.1827	13	211.471	340.319	1110.63	159.453	1435.99	28.4647	9	9	2	0	1	9
864691134964449311	0	-13.9607	12.5864	9	173.64	277.354	1476.3	235.454	1750.53	17.1547	6	6	4	5	2	7
864691135385338965	0	51.7247	-8.09025	2	90.5356	160.544	1314.82	269.388	2649.95	-3.37445	1	0	3	7	8	0
864691135510437840	0	31.6813	-23.9078	4	98.2686	180.308	2282.39	265.368	2161.03	-0.198796	1	1	9	6	5	1
864691136487237650	0	-42.9598	1.28211	15	197.693	296.384	1579.46	203.481	3145.19	15.8045	8	7	5	3	9	6
864691135403770094	0	14.0122	-10.4658	7	131.672	216.016	1311.17	230.041	1931.69	1.43318	3	2	3	4	4	1
864691135134709273	0	50.9957	16.1352	3	70.5089	141.202	741.862	305.945	1312.16	-0.587647	0	0	0	8	0	1
864691135847918430	0	-55.2078	27.6241	14	191.444	333.598	775.017	227.706	2078.34	28.3042	7	9	0	4	4	9
864691135590329611	0	35.1211	-3.70557	4	95.7801	187.292	2225.25	306.565	1278.68	16.5346	1	1	9	8	0	6
864691136266699252	0	44.9683	-4.09861	3	74.739	168.375	1499.19	364.815	1938.36	7.59205	0	0	5	9	4	3
864691136617121755	0	-38.2406	-1.85996	11	173.213	270.685	1374.41	217.616	2654.23	9.92531	6	5	4	4	8	3
864691136050966515	0	-38.7285	-15.0599	12	193.286	285.809	1874.74	235.484	2062.07	12.4715	7	6	7	5	4	5
864691135065335364	0	40.4891	26.2462	1	83.701	209.942	997.828	288.334	2598.46	15.5969	0	2	1	7	8	6
864691135434098418	0	11.9013	-29.4698	7	131.745	237.73	2542.06	313.768	2319.35	9.29965	3	4	9	8	6	3
864691135517659274	0	41.4649	-10.318	4	94.1471	175.976	1335	336.382	1985.83	-7.00894	1	1	3	9	4	0
864691136617135323	0	-6.0728	8.73938	8	164.829	269.448	1047.24	296.164	2444.6	7.43228	6	5	1	8	7	3
864691135468398930	0	12.818	3.66882	5	120.857	219.566	1818.38	256.088	2658.28	10.1516	3	3	7	6	8	4
864691135104217933	0	6.44766	33.6818	9	156.269	270.329	1297.06	219.119	1406.49	20.209	5	5	3	4	1	8
864691135815493711	0	-29.6458	26.5665	13	194.703	315.553	1111.05	181.824	1547.56	27.0854	8	8	2	1	1	9
864691135585431420	0	1.12845	12.8261	6	125.977	214.508	1305.3	228.867	2635.91	13.8854	3	2	3	4	8	5
864691136327109783	0	-8.67601	11.2589	8	160.136	274.83	1343.16	214.597	1858.97	16.4469	5	6	3	3	3	6
864691135394212853	0	-37.1614	5.95168	13	198.738	300.401	1475.89	218.526	2184.72	15.2293	8	7	4	4	5	6
864691135815622479	0	-56.924	13.6286	15	217.601	377.602	1158.66	275.094	2514.61	17.6168	9	9	2	7	7	7
864691135947005025	0	-27.5535	12.5459	13	182.61	303.676	1053.21	212.627	1093.65	24.8582	7	7	1	3	0	9
864691135991679937	0	41.7621	-13.5376	4	104.21	190.669	2216.18	335.063	1974.18	10.3333	2	1	9	9	4	4
864691135386379137	0	-12.5194	-11.5069	10	155.921	256.852	1740.82	282.43	2011.78	13.0961	5	5	7	7	4	5
864691135660494064	0	27.2397	-14.0113	7	103.314	200.562	1590.18	375.334	1876.25	6.49673	2	2	5	9	3	2
864691135724605867	0	65.3945	25.6762	1	44	122.26	1226.9	216.808	1170.08	1.2617	0	0	2	4	0	1
864691135974438255	0	-47.9678	24.495	14	220.223	338.944	915.626	159.776	1119.81	28.3622	9	9	1	0	0	9
864691135538098546	0	12.9752	-13.9109	5	99.7556	229.385	957.903	219.731	1837.46	9.23783	1	3	1	4	3	3
864691135771671115	0	61.2977	-9.73269	2	86.7105	192.846	1571.28	316.227	1266.89	2.87264	1	1	5	8	0	1
864691136521600657	0	17.8804	-9.57751	7	109.442	287.141	1925.04	313.792	1235.88	20.2146	2	6	8	8	0	8
864691135345437087	0	-41.878	-13.9368	15	202.228	306.861	1860.42	173.694	2278.94	16.8111	8	8	7	1	6	7
864691135462782014	1	-11.3821	-35.5245	10	154.524	239.646	1805.55	217.607	2022.03	1.83019	5	4	7	4	4	1
864691135113148569	0	-41.9619	-23.5236	12	204.661	289.567	1851.44	186.443	2237.48	3.23431	8	7	7	2	6	1
864691135058569883	0	66.0316	25.3441	1	70.2809	125.689	909.509	171.738	1537.67	-5.21914	0	0	0	1	1	0
864691135385325909	0	38.9175	10.2666	3	82.0315	205.914	2286.46	291.779	2671.98	9.85664	0	2	9	8	8	3
864691135292001974	0	61.7117	17.506	1	71.4916	137.979	1003.47	307.176	2230.42	2.52782	0	0	1	8	5	1
864691135474706752	0	-55.3568	25.0664	14	220.931	344.376	833.419	151.79	2905.03	13.0957	9	9	0	0	9	5
864691135462238109	0	-55.8455	-16.6902	12	212.174	308.548	1342.76	176.369	2107.88	-0.446255	9	8	3	1	5	1
864691135807268125	0	18.0107	0.725517	7	130.809	225.788	1913.26	232.914	1471.52	15.9723	3	3	8	5	1	6
864691136008831662	0	-47.359	-26.7362	12	211.264	305.399	1532.05	197.679	1428.1	9.40286	9	8	5	2	1	3
864691135807327005	0	20.0192	21.1413	5	122.515	234.029	1182.41	231.898	2208.44	19.1096	3	3	2	4	5	7
864691135403773422	0	-39.2213	6.47346	11	189.71	311.756	1612.04	248.566	1604.35	24.1264	7	8	6	6	2	9
864691135476170920	1	-39.538	11.3043	13	176.423	273.864	965.727	136.148	1557.16	6.7692	6	6	1	0	1	2
864691135322957468	0	-45.8681	-27.7741	12	210.489	320.17	2340.13	231.978	2326.51	2.18887	9	8	9	5	6	1
864691135575105054	0	24.3681	8.61254	5	107.662	182.346	1268.71	264.497	2294.21	-4.8098	2	1	3	6	6	0
864691135609449223	0	-19.0571	-7.6604	11	176.512	290.547	2427.59	290.432	2831.54	25.2843	6	7	9	8	8	9
864691136617346523	0	56.3977	4.32709	2	85.8017	166.703	1677.02	368.243	2041.13	7.14017	1	0	6	9	4	2
864691136744005230	0	-9.21982	27.2248	9	167.776	255.287	1606.34	193.874	1492.68	29.2044	6	4	6	2	1	9
864691135952028963	0	-36.1157	1.39632	11	194.317	296.156	1883.88	219.458	2219.61	18.988	8	7	7	4	5	7
864691135472327730	0	56.7228	7.17599	2	91.7879	184.361	1641.61	222.198	2430.34	5.49455	1	1	6	4	7	2
864691135474969152	0	-55.0389	10.1495	15	199.127	345.433	1376.1	191.675	2630.34	22.8518	8	9	4	2	8	8
864691136099777653	0	37.3588	-5.31095	4	91.4735	175.601	1569.72	247.384	1298.03	1.99277	1	1	5	5	0	1
864691136116185508	0	12.574	-35.0111	7	158.279	296	2576.88	371.249	2494.33	10.7515	5	7	9	9	7	4
864691135758723662	0	-31.8476	9.30293	11	195.037	288.868	1296.77	233.467	1832.63	13.2692	8	6	3	5	3	5
864691135403789806	0	-18.7159	-22.1416	10	170.1	261.545	1473.53	289.858	1445.1	9.92844	6	5	4	8	1	3
864691135490386535	0	-47.527	-23.4492	12	216.533	335.698	2041.94	222.262	2311.13	11.3717	9	9	8	4	6	4
864691135581612909	0	54.1846	2.48002	2	79.4262	166.939	1767.18	289.964	1728.75	1.50429	0	0	7	8	2	1
864691136266672884	0	6.93344	9.84399	5	147.514	228.15	968.069	159.516	2043.5	9.29092	4	3	1	0	4	3
864691136286555843	0	-37.9811	17.7915	13	195.131	311.771	856.603	172.269	1225.42	20.7867	8	8	0	1	0	8
864691135385333077	0	13.0415	-15.8063	7	135.723	231.656	875.392	258.412	1307.01	-0.930579	4	3	0	6	0	1
864691135358856792	0	-20.108	-9.06868	11	186.606	295.596	2245.09	285.787	2884	20.4788	7	7	9	7	9	8
864691135941110644	0	35.6843	2.61162	4	103.017	211.233	429.366	164.362	3927.93	-18.9477	2	2	0	0	9	0
864691136208987836	0	32.6214	-0.762645	4	97.8292	179.372	1508.72	280.594	2655.15	7.91311	1	1	5	7	8	3
864691136602165969	0	-21.9474	-33.8817	10	165.376	255.513	1552.66	154.187	2319.15	2.75209	6	4	5	0	6	1
864691135345514655	0	-15.0723	-18.9856	10	153.491	264.988	1333.77	213.384	1639.99	7.72288	5	5	3	3	2	3
864691135883891568	0	64.5611	11.9113	2	65.6593	160.643	950.331	315.708	1780.92	2.03807	0	0	1	8	3	1
864691135809454284	0	55.6507	26.9056	1	70.1717	185.116	614.602	143.189	3618.66	15.2438	0	1	0	0	9	6
864691135915180134	0	-39.4477	-10.4231	15	210.279	331.52	2014.17	226.549	2604.65	19.1759	9	9	8	4	8	7
864691136740440156	0	-38.2489	23.985	14	191.181	323.477	938.51	169.767	2025.6	26.2985	7	9	1	1	4	9
864691135474666560	0	-45.3624	24.2097	14	223.091	349.993	1036.4	254.791	1941.18	26.7408	9	9	1	6	4	9
864691136965824718	0	3.32139	-30.4879	7	146.23	225.363	1564.69	197.618	1982.84	4.55125	4	3	5	2	4	2
864691135385255253	0	11.6649	10.7013	6	120.745	208.498	1217.24	203.456	1678.88	10.8066	3	2	2	3	2	4
864691135526273371	0	-24.7757	-15.1725	11	180.851	279.715	1688.38	215.099	2140.71	13.7812	7	6	6	3	5	5
864691135758821454	0	-40.5519	-20.1077	12	196.005	325.515	1002.78	211.363	2354.34	1.89832	8	9	1	3	6	1
864691136390665343	0	3.82172	-11.6163	10	134.758	244.342	1655	244.725	2204.01	8.46041	4	4	6	5	5	3
864691135771672907	0	-22.1686	20.3307	14	169.183	292.342	1212	189.352	3088.41	18.6464	6	7	2	2	9	7
864691135994760106	0	17.4568	17.2231	5	99.2453	186.822	1249.55	246.463	1489.63	20.6102	1	1	3	5	1	8
864691135396539425	0	20.1379	21.0541	5	115.914	237.456	2094.25	294.62	2347.47	25.0891	2	3	8	8	6	9
864691135937455925	0	-35.0818	-11.8115	11	196.683	306.399	2341.62	234.271	2555.36	20.9733	8	8	9	5	7	8
864691135467561612	0	-60.7069	7.45702	15	221.989	332.871	1330.59	200.435	2568.04	12.5449	9	9	3	3	7	5
864691136723667709	0	41.9623	-1.29491	4	89.1696	167.059	1648.05	281.287	2463.59	3.68335	1	0	6	7	7	1
864691135365283570	0	11.3714	-23.7653	7	140.445	242.761	1591.89	306.297	1848.89	3.26572	4	4	5	8	3	1
864691135334552553	0	45.7242	-0.408225	3	89.8927	148.248	847.535	200.586	2966.61	-7.47458	1	0	0	3	9	0
864691136418900631	0	-4.9653	11.3978	8	143.903	253.881	1672.35	241.001	2857.77	21.846	4	4	6	5	8	8
864691135583678328	0	36.387	1.04384	4	96.7958	215.553	838.382	179.91	3339.43	-17.7053	1	2	0	1	9	0
864691135777558973	0	23.0434	-31.449	7	125.389	216.138	1914.36	266.18	2292.85	-20.6324	3	2	8	6	6	0
864691135478276294	0	-57.8605	-7.98696	13	214.576	334.149	1027.81	173.384	1638.41	14.4042	9	9	1	1	2	6
864691135718476593	0	36.6041	-5.02515	4	91.671	179.727	1509.1	321.482	1199.91	9.81426	1	1	5	8	0	3
864691135771712075	0	-26.7882	7.98993	11	198.61	324.533	1725.2	261.279	1856.81	20.4981	8	9	6	6	3	8
864691136008827820	0	-46.762	-1.54581	15	211.977	345.224	1387.29	198.016	2304.95	10.6758	9	9	4	2	6	4
864691135013122198	0	-6.64214	-17.0045	8	162.322	293.85	1765.08	279.161	2057.44	10.8605	5	7	7	7	4	4
864691136754658158	0	-23.6295	-24.0454	11	169.618	281.555	1428.87	203.755	2113.66	12.2407	6	6	4	3	5	5
864691135132731552	0	23.6689	-30.1054	7	131.546	204.497	1885.08	323.515	2702.43	-8.17496	3	2	7	9	8	0
864691135341033669	0	-38.8208	-26.7707	12	182.22	268.943	1318.56	183.897	1523.04	5.25132	7	5	3	1	1	2
864691135761725494	0	13.0011	-33.4756	7	158.299	250.953	2779.3	286.827	3223.77	7.41607	5	4	9	7	9	2
864691135864075902	0	-29.149	27.8079	14	186.697	330.126	1285.12	205.4	1506.86	37.5966	7	9	3	3	1	9
864691135366940409	0	-56.3172	4.29022	15	221.006	351.435	1793.26	180.05	2151.09	14.4951	9	9	7	1	5	6
864691136023838009	0	-54.1228	16.5698	14	213.98	318.873	1485.12	175.608	2306.07	21.3752	9	8	5	1	6	8
864691135212679040	0	-41.6485	-21.7208	12	199.02	291.059	1143.22	198.607	2114.52	2.41083	8	7	2	2	5	1
864691135293059596	0	5.35231	-13.7514	10	136.857	227.049	1271.46	296.115	1786.77	8.92946	4	3	3	8	3	3
864691136272938174	0	17.644	-5.40115	7	117	227.473	2011.23	314.896	1974.44	16.1293	3	3	8	8	4	6
864691135445704338	0	-46.7397	-3.93539	13	227.979	358.391	1810.84	258.227	1622.59	23.919	9	9	7	6	2	9
864691136911645169	0	-15.2135	-34.2038	10	177.259	295.076	1499.32	237.87	1589.33	10.9121	6	7	5	5	2	4
864691135693066431	0	16.3703	-20.1142	7	128.813	222.046	1891.1	298.745	2139.16	9.92016	3	3	7	8	5	3
864691136923110628	0	39.9053	-9.21163	4	101.107	174.059	644.52	148.267	1930.62	-13.8082	2	1	0	0	4	0
864691135466865348	0	-8.76688	1.08719	8	175.709	260.834	1365.55	259.109	2604.44	14.4013	6	5	4	6	8	6
864691135570671341	0	-17.3721	4.13691	9	189.014	260.428	1154.86	204.164	2219.45	13.4634	7	5	2	3	5	5
864691135937509173	0	45.2713	12.1349	3	68.5017	184.032	1686.67	217.123	2605.16	7.58135	0	1	6	4	8	3
864691135132757920	0	-53.4976	-19.0536	15	197.427	281.582	1217.72	173.375	2122.09	6.03049	8	6	2	1	5	2
864691136089268279	0	-36.5948	-15.4461	11	188.259	294.761	1387.54	185.636	2097.04	9.7875	7	7	4	2	5	3
864691135658111362	0	53.1446	-5.28763	2	86.4626	199.263	1949.89	392.932	2393.03	1.38587	1	2	8	9	6	1
864691136031657147	0	18.4986	-17.5397	7	121.697	227.651	589.253	119.194	3663.49	-25.9382	3	3	0	0	9	0
864691135373913929	0	-19.6612	-16.4192	11	178.911	299.193	1318.58	182.001	1864.95	15.6484	6	7	3	1	3	6
864691135212691840	0	48.7501	-22.8383	4	92.3243	166.585	1942.79	324.945	1750.15	-9.99477	1	0	8	9	2	0
864691136105697497	0	37.9581	13.4793	4	100.028	218.845	1628.74	320.144	1873.56	2.19932	1	3	6	8	3	1
864691134988615034	0	36.1439	-19.4754	4	89.7255	208.733	2271.37	315.126	1564.55	6.22264	1	2	9	8	1	2
864691135366935289	0	12.5725	-26.3261	7	123.153	209.652	1568.41	241.425	1417.97	3.63937	3	2	5	5	1	1
864691135272510225	0	-15.7479	-34.9534	10	168.578	277.303	1477.27	186.626	1746.19	9.34132	6	6	5	2	2	3
864691135132662432	0	57.9613	-10.0832	2	75.2482	156.979	1311.35	269.842	2682.77	-5.32058	0	0	3	7	8	0
864691135274505189	0	-8.63967	-38.2119	10	178.314	271.762	1920.92	225.523	2134.68	2.40465	6	5	8	4	5	1
864691136194400332	0	-49.8641	-1.79149	15	232.644	315.114	1353.18	192.786	2705.04	18.3216	9	8	3	2	8	7
864691135809482700	0	0.339609	-11.2898	10	146.86	257.38	1730.54	202.91	2064.54	11.1915	4	5	6	3	4	4
864691135501836125	0	-39.0891	-30.1029	12	180.513	270.268	1262.62	177.826	2018.84	-1.96315	7	5	3	1	4	0
864691135501548354	0	25.4612	-9.11587	5	92.8201	195.015	1412.55	320.372	1377.65	11.7428	1	1	4	8	1	4
864691135515906515	0	63.0858	17.8612	2	55.4615	152.21	1339.67	294.421	1957.16	6.0091	0	0	3	8	4	2
864691136209394620	0	10.1184	12.2164	7	127.366	236.899	1481.26	347.256	1470.99	13.496	3	3	5	9	1	5
864691135571565093	0	35.2968	-17.9868	4	107.188	187.405	1777.32	314.608	1616.46	3.51346	2	1	7	8	2	1
864691135385625173	0	2.71188	-20.1151	7	149.579	234.157	1649.27	317.347	2565.91	8.35418	5	3	6	8	7	3
864691135274065893	0	-51.6711	17.5268	14	209.026	325.651	1637.61	192.188	1967.66	22.0244	8	9	6	2	4	8
864691135724246699	0	-28.4883	20.2956	13	188.835	289.104	1173.99	185.036	1520.93	23.2299	7	7	2	2	1	9
864691135614120395	0	9.63594	-27.3896	7	136.313	252.218	2434.31	255.266	2977	9.08486	4	4	9	6	9	3
864691135341440177	0	53.5802	21.9728	1	75.8251	174.94	1821.19	293.801	2289.28	14.2338	0	1	7	8	6	5
864691135338084326	0	-38.8346	-31.1631	12	187.724	275.902	1501.64	188.184	2008.9	-3.71964	7	6	5	2	4	0
864691135478558406	0	25.3485	-16.9678	7	110.356	196.993	2025.18	396.766	1827.21	8.07837	2	2	8	9	3	3
864691135478598854	0	-1.57613	-8.10702	8	170.04	233.154	968.738	182.684	1753.41	7.19389	6	3	1	1	2	2
864691135994575018	0	19.2886	-7.8778	5	122.444	237.623	985.978	172.966	1554.03	6.65352	3	4	1	1	1	2
864691135736483732	0	5.41738	-9.00155	7	139.149	261.818	1433.97	192.42	2426.18	-4.99083	4	5	4	2	7	0
864691135012377590	0	14.2423	-13.6583	7	138.602	244.75	1957.92	343.193	1365.71	16.051	4	4	8	9	1	6
864691135986879491	0	19.1964	13.5506	5	90.4657	202.204	1195.12	237.132	1675.66	12.9734	1	2	2	5	2	5
864691135366978297	0	6.30182	-21.0791	8	140.671	218.132	1823.86	264.198	2667.98	8.29803	4	3	7	6	8	3
864691135428517680	0	-40.3373	8.06651	14	201.594	312.787	1156.68	212.793	2283.19	21.7691	8	8	2	3	6	8
864691136311773245	0	-6.54801	18.2399	9	160.649	267.281	2086.32	233.104	2567.92	26.1855	5	5	8	5	7	9
864691135809460172	0	-53.9157	-7.88105	13	208.949	308.147	1255.56	174.27	1279.86	19.0392	8	8	3	1	0	7
864691135081659639	0	11.0103	-12.1443	10	143.797	273.524	2004.16	296.582	1539.9	17.9615	4	6	8	8	1	7
864691135367357177	0	-62.808	5.08151	15	212.095	340.485	1343.95	169.661	3303.16	10.3095	9	9	3	1	9	4
864691135799739234	0	29.7089	18.7428	3	79.5316	168.401	1447.71	282.57	1931.06	13.028	0	0	4	7	4	5
864691135538090354	0	33.0433	-14.2334	4	107.326	204.02	1166.89	184.775	1514.9	-13.4538	2	2	2	2	1	0
864691135361434354	0	22.0953	-16.263	7	109.203	211.22	1710.71	348.434	1860.58	4.5128	2	2	6	9	3	2
864691135888863369	0	-3.21176	35.2212	9	135.459	267.786	1366.42	209.715	2696.09	34.6053	4	5	4	3	8	9
864691135303519911	0	9.03995	26.8962	6	100.591	246.021	1638.1	214.331	2146.6	18.3382	1	4	6	3	5	7
864691136521858193	0	-25.2985	-5.8108	10	191.797	283.468	1005.07	173.706	1474.99	8.07691	7	6	1	1	1	3
864691135274448101	0	68.0342	9.23285	2	66.7185	146.703	1236.56	304.422	1480.83	-4.24678	0	0	2	8	1	0
864691135687230688	0	17.6141	1.23871	6	125.46	223.428	1492.11	286.503	1430.38	16.1137	3	3	5	7	1	6
864691135807627805	0	-20.7657	-8.62415	11	185.152	291.06	1784.72	196.002	2060.9	26.5741	7	7	7	2	4	9
864691135233272153	0	-38.739	1.10657	11	176.927	283.168	1324.36	208.093	2829.63	12.4458	6	6	3	3	8	5
864691135615805289	0	-39.5377	13.063	13	205.835	267.643	914.08	181.722	1003.95	18.2577	8	5	1	1	0	7
864691136008418476	0	-45.0183	13.9467	13	201.457	331.289	963.643	159.446	1122.98	23.5781	8	9	1	0	0	9
864691135233119577	0	-1.41399	18.4598	6	134.658	256.574	1467.31	274.903	2349.07	18.6265	4	5	4	7	6	7
864691135583666296	0	-15.6096	23.816	9	153.565	272.112	1377.78	177.977	2286.84	33.9522	5	5	4	1	6	9
864691136361522146	0	-39.7438	-14.4673	12	194.804	291.935	2374.28	244.765	2103.53	12.7536	8	7	9	5	5	5
864691135939815425	0	-42.7498	-5.54726	13	198.369	290.683	1262.92	151.102	1648.03	9.21415	8	7	3	0	2	3
864691135991495361	0	18.2635	26.1104	6	126.64	221.806	1349.1	234.308	2349.79	9.40423	3	3	3	5	6	3
864691136020226808	0	8.21419	18.2735	6	112.339	222.131	1272.95	256.76	1090.02	13.3683	2	3	3	6	0	5
864691135476154024	0	21.5729	-20.8091	7	134.935	259.185	2356.53	289.463	1935.55	6.40809	4	5	9	7	4	2
864691134964583455	0	-34.9822	-16.0138	11	181.08	296.803	1794.14	219.231	1824.23	16.452	7	7	7	4	3	6
864691135081731575	0	-23.9154	-16.5695	8	175.064	307.249	1456.47	279.183	3101.03	14.9809	6	8	4	7	9	6
864691135360399687	0	1.16698	-26.3537	8	138.977	275.082	1845.78	218.998	2052.99	11.752	4	6	7	4	4	4
864691136109197496	0	44.187	-19.8424	4	92.7276	197.358	1658.39	321.045	2269.67	-5.15602	1	2	6	8	6	0
864691135382452186	0	5.55228	30.2337	5	123.224	247.051	1428.62	251.158	1455.3	20.3431	3	4	4	6	1	8
864691135609658119	0	-6.93407	-11.7148	8	152.763	248.193	1253.22	273.356	1876.34	10.7852	5	4	3	7	3	4
864691135515909587	0	48.7595	-24.9092	4	112.911	181.931	1904.96	266.98	720.231	16.4028	2	1	8	6	0	6
864691135660549616	0	-42.2969	15.9209	13	203.918	288.464	1418.55	127.585	1906.7	15.8866	8	6	4	0	3	6
864691135700235899	0	-28.3415	-5.78874	12	182.735	297.483	1535.4	190.022	1324.21	9.30144	7	7	5	2	0	3
864691136723523581	0	-51.7399	28.2552	14	220.17	305.35	572.293	150.265	930.162	24.7407	9	8	0	0	0	9
864691135945394212	0	21.3399	26.7099	5	98.8925	240.839	1577.6	220.401	2002.22	23.6039	1	4	5	4	4	9
864691135686880480	0	-54.1379	9.99908	15	201.16	357.687	953.108	185.726	2655.7	15.1204	8	9	1	2	8	6
864691135785706436	0	-9.97621	15.6411	9	163.975	314.328	1283.32	209.438	2438.29	18.5112	5	8	3	3	7	7
864691136571571618	0	18.2068	-1.62819	5	131.627	201.309	797.368	175.196	3528.74	-10.1662	3	2	0	1	9	0
864691135615791721	0	-4.98775	-9.86175	10	135.352	257.369	1118.48	265.594	1423.14	11.7425	4	5	2	6	1	4
864691136309744986	0	37.9392	-17.7259	4	120.255	223.795	1757.45	368.893	1552.68	-9.04736	3	3	7	9	1	0
864691135440800840	0	10.6832	26.9802	6	106.767	224.296	2155.2	302.626	1672.77	31.8554	2	3	9	8	2	9
864691135815824975	1	-36.7222	36.9499	14	195.942	348.353	660.853	235.696	1831.58	20.558	8	9	0	5	3	8
864691136329175786	0	-37.5039	-18.8388	12	177.77	317.005	1350.92	208.833	2084.8	8.79898	6	8	3	3	5	3
864691134964460831	0	49.8099	-5.32923	4	91.4135	190.204	1629.02	293.879	2044.42	6.33315	1	1	6	8	4	2
864691135416397554	0	-2.203	-6.16548	8	135.494	232.568	1216.98	190.384	1430.09	13.6641	4	3	2	2	1	5
864691135256146351	0	2.93853	-13.1725	10	167.502	256.21	1618.03	219.956	2216.7	9.22586	6	5	6	4	5	3
864691134964413983	0	0.730152	-17.7544	8	140.799	256.082	1469.07	368.805	2458.41	11.008	4	5	4	9	7	4
864691135212603008	0	-38.4457	-12.9953	11	207.028	309.935	1684.46	186.028	1849.65	12.3362	8	8	6	2	3	5
864691135497953043	0	10.5549	26.5949	6	121.883	207.307	1600.34	231.407	2606.29	18.9975	3	2	5	4	8	7
864691136010901155	0	-1.37033	-31.1741	7	140.288	245.132	1718.55	289.131	1809.54	4.71603	4	4	6	7	3	2
864691135966231498	0	41.7593	16.1045	3	102.444	194.823	843.42	196.086	3357.52	-8.05816	2	1	0	2	9	0
864691135367252729	0	-18.9869	-21.3145	10	166.488	292.507	1920.5	272.325	1274.75	18.6714	6	7	8	7	0	7
864691135593777707	4	66.861	2.61982	2	71.8703	140.833	1216.85	192.74	2157.75	-4.66953	0	0	2	2	5	0
864691135058558107	0	12.2785	-1.92024	7	130.346	230.854	2344.25	321.703	2560.2	14.6806	3	3	9	8	7	6
864691135571236645	0	9.35167	29.9237	5	119.633	217.708	1078.16	170.594	2014.79	15.1822	3	3	1	1	4	6
864691136388610935	0	53.7482	-4.79406	2	75.4678	178.842	717.338	232.806	2564.01	-10.1955	0	1	0	5	7	0
864691136286598083	0	-52.2463	-15.2347	15	217.74	332.021	1836.64	184.692	1938.14	15.4757	9	9	7	2	4	6
864691135345115039	0	-50.9898	19.3743	14	202.287	327.961	711.331	181.094	2230.57	21.3558	8	9	0	1	5	8
864691135269756581	0	6.89012	-11.7459	7	131.367	224.927	1873.06	276.034	1374.56	11.0224	3	3	7	7	1	4
864691136290029207	0	-26.1581	3.63685	11	176.73	307.857	847.573	175.272	1751.18	21.2574	6	8	0	1	2	8
864691135638959675	0	-53.9089	-17.1481	15	223.126	329.179	1702.48	198.865	2900.97	8.81738	9	9	6	2	9	3
864691135580764612	0	-2.40031	31.1389	9	116.744	247.773	889.27	165.871	1789.68	22.3006	2	4	0	1	3	8
864691135437589234	0	31.1693	-16.8924	4	113.348	210.197	1761.74	306.586	2080.97	2.5485	2	2	7	8	5	1
864691135593539371	0	-5.91387	0.664071	8	153.031	253.148	2191.94	233.585	3369.14	12.116	5	4	9	5	9	4
864691135697388309	0	-22.3109	-14.1232	11	165.113	257.996	560.2	81.671	3609.25	-11.6386	6	5	0	0	9	0
864691135155511140	0	56.5864	23.2786	1	59.9465	138.772	557.634	118.32	2895.05	-3.23936	0	0	0	0	9	0
864691135945697316	0	-22.6542	-34.7261	10	167.691	243.855	1741.07	253.861	2353.42	3.60833	6	4	7	6	6	1
864691135454059370	0	-49.5123	32.3907	14	208.421	334.769	755.905	154.181	2219.32	36.0259	8	9	0	0	5	9
864691136194197992	0	-0.7529	30.3196	6	132.135	248.125	1441.28	227.434	2997.95	20.0036	3	4	4	4	9	8
864691135490521191	0	8.21921	14.3458	6	126.712	209.749	1218.8	207.083	1656.47	17.6893	3	2	2	3	2	7
864691135440509768	0	38.1463	-25.8882	4	108.767	222.489	705.279	143.515	3800.31	-26.5517	2	3	0	0	9	0
864691135323236252	0	-43.128	-25.5277	12	201.849	314.792	1453.23	226.068	1554.51	3.81578	8	8	4	4	1	1
864691135837209235	0	-58.34	24.5939	14	209.202	317.061	615.021	118.28	2472.34	23.0509	9	8	0	0	7	9
864691135360487495	0	5.98047	16.9692	6	118.531	230.109	1610.55	222.504	2507.29	12.5274	3	3	6	4	7	5
864691135403724270	0	37.491	2.71803	4	82.6501	203.29	1361.77	285.489	2949.93	-1.54145	0	2	4	7	9	1
864691135568920966	0	56.195	-7.50724	2	85.1934	188.45	1399.82	187.794	3565.52	-7.05812	1	1	4	2	9	0
864691135590117643	0	-33.1168	18.4121	13	214.888	319.371	1012.33	194	789.595	25.8758	9	8	1	2	0	9
864691135604518979	0	-63.714	-5.89037	13	188.185	290.437	1217.33	148.4	1228.81	13.023	7	7	2	0	0	5
864691136039374846	0	-28.8821	-5.57962	12	216.351	321.912	1450.51	284.224	1042.24	11.582	9	8	4	7	0	4
864691135012531702	0	39.5224	-5.58086	4	88.6947	170.513	1365.38	235.648	1911.79	-3.43665	1	0	4	5	3	0
864691135013057430	0	-51.6256	7.83245	15	211.989	331.56	889.433	174.436	2247.73	9.48113	9	9	0	1	6	3
864691135614137291	0	17.6882	-12.5296	7	105.069	194.599	1369.96	185.916	1079.8	12.6683	2	1	4	2	0	5
864691135303163559	0	-56.6479	-1.05473	13	219.31	345.644	785.638	171.472	997.359	14.8512	9	9	0	1	0	6
864691135548043460	0	-11.5111	22.9624	9	155.545	275.978	951.628	228.936	2146.37	16.4789	5	6	1	4	5	6
864691135463020094	0	3.33639	-10.2078	6	143.233	277.868	1255.77	272.033	1669.38	14.8578	4	6	3	7	2	6
864691135584235506	0	-10.8653	2.198	8	122.536	246.695	1045.55	203.402	1751.83	15.1394	3	4	1	3	2	6
864691135614420427	0	12.989	-19.6664	7	133.035	208.75	1981.59	236.883	2311.17	1.2997	4	2	8	5	6	1
864691135724211115	0	4.25248	-31.4925	7	144.605	234.933	1736.44	218.141	2098.72	3.08486	4	3	7	4	5	1
864691136238291390	0	-7.89591	-18.5945	10	184.264	264.967	2103.32	209.843	2610.68	11.0643	7	5	8	3	8	4
864691135945410084	0	-52.3675	20.1013	14	233.859	339.86	969.508	240.955	2180.12	19.105	9	9	1	5	5	7
864691135502355125	0	-13.1504	-8.35481	10	163.208	285.097	1882.23	197.843	1458.47	19.3546	5	6	7	2	1	8
864691135399708146	0	8.9385	17.2316	6	141.447	245.404	1356.38	175.59	1833.63	14.7475	4	4	3	1	3	6
864691136143401524	0	-14.6062	-4.27568	10	151.766	247.53	1395.62	185.455	1969.12	4.16857	5	4	4	2	4	2
864691135345121695	0	58.792	25.3525	1	64.4246	156.572	1051.33	214.817	3619.8	4.15637	0	0	1	3	9	2
864691135516236755	0	-41.3215	-15.877	11	184.583	298.594	1724.29	198.901	2921.68	11.947	7	7	6	2	9	4
864691135991518657	0	65.8348	-0.521529	2	65.7838	162.841	1603.49	383.11	2528.48	1.07624	0	0	6	9	7	1
864691135403701746	0	51.7941	1.54304	3	76.5271	193.066	1368.33	302.013	1188.63	16.7667	0	1	4	8	0	7
864691136451109375	0	-52.4485	3.53465	13	217.101	294.585	857.197	152.121	1654.88	7.67694	9	7	0	0	2	3
864691136692161654	0	28.609	5.71099	5	82.0035	197.387	2104.31	324.304	2193.09	5.7303	0	2	8	9	5	2
864691135508704265	0	14.1438	2.33855	5	130.02	211.826	1856.09	350.251	2468.76	13.625	3	2	7	9	7	5
864691135837199507	0	23.6586	16.2898	5	104.247	182.254	1098.08	312.571	1862.43	10.49	2	1	2	8	3	4
864691135407430089	0	-55.7767	10.3036	14	213.966	328.553	1368.87	196.477	2777.92	21.8501	9	9	4	2	8	8
864691136041434198	0	10.441	2.31482	5	127.992	241.342	1714.86	287.593	2862.73	13.2385	3	4	6	7	8	5
864691135864244094	0	56.705	-6.51043	2	72.1162	194.217	2475.28	370.476	2849.47	4.6779	0	1	9	9	8	2
864691135807629853	0	18.6103	1.43112	5	126.334	205.182	1507.53	251.093	1474.38	13.0127	3	2	5	6	1	5
864691136903471026	0	-13.2109	13.8858	9	159.572	262.562	989.576	207.514	2369.91	14.9049	5	5	1	3	6	6
864691135274107621	0	-63.06	-6.19237	13	220.478	285.497	912.211	127.342	1573.97	5.83505	9	6	0	0	1	2
864691135953768456	0	-29.3079	2.15815	11	186.886	296.271	1600.5	265.483	2180.26	20.9679	7	7	6	6	5	8
864691135753581517	0	-64.6569	6.22427	15	209.79	372.781	1248.67	147.285	2479.2	13.6726	9	9	3	0	7	5
864691135946969697	0	20.8466	16.8806	5	100.814	220.174	1809.01	244.086	2528.85	16.1803	1	3	7	5	7	6
864691135717139348	0	37.9487	-27.514	4	117.089	219.441	1724.12	253.641	1228.95	-7.62263	3	3	6	6	0	0
864691135373408712	0	-41.1819	24.2347	14	222.777	319.183	1044.76	227.805	1934.68	25.4439	9	8	1	4	4	9
864691135373700425	0	-56.8726	20.0613	14	213.546	332.23	876.412	190.593	2092.61	16.1019	9	9	0	2	5	6
864691135307201862	0	-36.96	-9.38416	11	215.837	307.551	1480.06	256.498	2330.97	16.8667	9	8	5	6	6	7
864691135478373318	0	30.6957	-0.848853	4	111.477	227.808	2579.56	300.897	2362.46	13.3606	2	3	9	8	6	5
864691136912003569	0	-25.4273	-18.1413	12	182.967	275.551	1266.74	158.819	2319.9	13.1844	7	6	3	0	6	5
864691136965806542	0	-18.8132	-21.556	10	201.688	284.748	1817.3	313.652	1637.9	8.57238	8	6	7	8	2	3
864691136175044870	0	28.6314	-11.3755	7	113.467	192.719	1458.33	330.512	2434.97	2.54194	2	1	4	9	7	1
864691136436425886	0	-23.8388	-21.1528	10	171.18	293.861	464.532	102.668	3327.55	-42.8564	6	7	0	0	9	0
864691137053653366	0	-56.7822	27.0422	14	211.173	334.233	858.614	169.124	1543.5	16.3328	9	9	0	1	1	6
864691135631250116	0	-8.21569	-6.13276	10	149.748	273.4	1712.66	307.681	1231.34	19.0402	5	6	6	8	0	7
864691135517372298	0	18.6715	-21.0644	7	147.456	247.8	2147.66	289.799	1776.98	15.3566	4	4	8	8	3	6
864691135660509168	0	28.4303	-18.8031	4	114.472	225.172	1827.9	277.192	1242.62	11.5	2	3	7	7	0	4
864691135538500210	0	-32.4461	30.8576	14	181.026	335.258	1069.58	232.281	2000.3	29.2435	7	9	1	5	4	9
864691135467588236	1	52.9462	22.7339	1	64.721	168.838	1550.1	252.633	2057.07	22.4497	0	0	5	6	4	8
864691135952131875	0	-51.8825	-16.5672	15	210.539	300.513	1300.93	189.489	2009.2	6.46094	9	7	3	2	4	2
864691135478300870	0	16.2635	-20.9313	7	125.461	210.985	2085.24	310.496	1926.33	9.42632	3	2	8	8	4	3
864691136577470996	0	61.6834	-0.242649	2	72.5514	141.493	864.745	134.288	3312.53	-9.84315	0	0	0	0	9	0
864691135538493298	0	-63.7338	3.3147	15	210.382	328.246	1085.31	157.368	2672.99	9.85093	9	9	1	0	8	3
864691136990141845	0	0.251278	30.8004	9	115.314	242.689	1731.04	235.456	3643.12	25.2458	2	4	6	5	9	9
864691136418636183	0	60.4144	20.9291	1	89.6477	156.255	1055.39	205.022	2400.13	8.91724	1	0	1	3	7	3
864691136418655639	0	10.4607	23.3742	6	116.338	233.53	2183.58	268.958	2356.97	15.9207	2	3	9	7	6	6
864691135683615986	0	-8.07101	-19.6053	8	169.549	283.618	2069.62	280.163	3400.94	13.0427	6	6	8	7	9	5
864691135334481129	0	-31.7155	20.552	13	212.347	338.241	1140.4	177.763	1103.58	28.9145	9	9	2	1	0	9
864691135953750536	0	19.8325	-25.2178	7	119.982	224.025	2062.42	371.392	1938.8	5.68239	3	3	8	9	4	2
864691136829381348	0	2.39938	15.3933	6	136.099	243.196	1371.48	180.947	2416.88	14.8518	4	4	4	1	7	6
864691135345197215	0	-47.8182	24.3826	14	215.039	315.48	864.682	134.516	1365.78	20.175	9	8	0	0	1	8
864691136019200648	0	-29.9694	-8.64603	11	169.595	303.823	1332.76	197.386	1642.54	14.3212	6	7	3	2	2	6
864691135758555982	0	52.4915	7.06446	3	75.4373	156.856	955.73	195.162	2582.39	-9.31131	0	0	1	2	7	0
864691135654045378	0	-2.37126	23.5136	6	119.802	263.456	1220.07	275.043	2146.42	3.88208	3	5	2	7	5	1
864691135385295189	0	-56.0526	17.9995	14	215.894	320.878	1202.5	222.756	2015.72	20.9213	9	8	2	4	4	8
864691136388576272	0	-33.8886	21.3524	13	207.008	330.893	938.534	177.006	1346.68	27.5781	8	9	1	1	0	9
864691135876211795	0	-29.2027	23.6039	13	202.751	296.983	806.695	182.698	1117.74	28.3366	8	7	0	1	0	9
864691135807650845	0	-23.7296	21.3166	13	189.474	281.009	1627.46	208.332	2910.44	20.6957	7	6	6	3	9	8
864691135748597289	0	-10.6678	-9.48678	10	155.73	264.771	1287.31	242.469	1899.98	9.15816	5	5	3	5	3	3
864691135382977003	0	30.1252	12.1719	5	107.478	194.741	681.498	172.931	1704.66	-1.11144	2	1	0	1	2	1
864691135468163922	0	-20.3039	2.67281	11	151.81	301.786	1696.77	224.929	1421.67	25.2533	5	7	6	4	1	9
864691135322933404	0	-3.1084	-11.8259	8	149.2	243.95	1243.15	187.904	2065.27	10.9777	5	4	3	2	4	4
864691136559422882	0	-26.058	-5.81022	13	170.348	280.662	1884.63	219.944	1097.15	20.4634	6	6	7	4	0	8
864691136011066531	0	-10.6219	1.15191	8	143.984	255.127	1793.64	302.495	1723.12	19.2409	4	4	7	8	2	8
864691136370822024	0	45.618	15.4716	3	57.0637	170.733	1884.41	298.054	1676.09	18.2106	0	0	7	8	2	7
864691135809442252	0	18.3511	-20.7654	7	103.517	222.758	1981.46	295.988	1723.93	3.43471	2	3	8	8	2	1
864691135502347189	0	-45.4657	-8.10193	15	190.42	302.735	1408.06	152.564	2186.87	13.2521	7	7	4	0	5	5
864691135918641840	0	-1.86625	-10.7317	8	156.415	251.69	1615.25	213.882	2102.5	12.8964	5	4	6	3	5	5
864691136031894203	0	-8.35076	34.3324	9	123.403	279.288	686.583	180.879	1965.38	27.1591	3	6	0	1	4	9
864691136827322478	0	-16.0457	-25.357	11	168.829	284.52	1213.44	249.827	2070.61	11.4221	6	6	2	6	4	4
864691135615768169	0	2.11535	9.54403	8	143.403	224.211	1464.94	217.579	2473.48	16.377	4	3	4	4	7	6
864691136008530862	0	21.5576	22.0903	5	97.431	211.001	1794.82	387.621	2495.73	18.7922	1	2	7	9	7	7
864691136099835765	0	-4.86021	28.1941	6	134.911	244.332	1592.89	275.286	1708.74	21.1653	4	4	5	7	2	8
864691136062130312	0	-61.5969	-2.66329	15	225.135	310.846	1380.74	210.902	1215.97	16.6762	9	8	4	3	0	7
864691135945443108	0	39.5586	9.42765	3	94.3162	226.388	2177.58	295.955	1867.62	20.5456	1	3	9	8	3	8
864691135736926596	0	-61.2537	-1.14797	15	208.486	313.176	1182.56	179.437	1606.63	6.19878	8	8	2	1	2	2
864691135517695626	0	18.9314	-4.81512	5	111.303	203.654	1826.11	267.17	2238.57	12.1	2	2	7	6	6	4
864691136008559278	1	0.382276	-4.30449	6	135.257	257.219	1234.69	230.116	1545.13	12.4553	4	5	2	4	1	5
864691135367370233	0	-14.5723	-28.4938	8	171.164	260.011	1832.53	238.079	2256.11	8.97699	6	5	7	5	6	3
864691135463520325	0	-15.2979	-16.6053	10	169.252	271.121	2003.92	264.66	1267.95	16.2951	6	5	8	6	0	6
864691135385250901	0	0.841873	14.6224	6	137.66	236.757	1188.95	180.921	2003.11	4.35874	4	3	2	1	4	2
864691136560910754	0	-14.3212	-9.15832	10	182.475	296.088	2404.18	285.416	2662.6	17.1482	7	7	9	7	8	7
864691135614133963	0	-62.5896	13.8575	14	202.468	350.191	810.463	146.724	839.718	25.7132	8	9	0	0	0	9
864691135445633170	0	65.8058	-7.42042	2	68.3411	140.777	1033.27	265.008	963.123	-5.41796	0	0	1	6	0	0
864691135777132221	0	9.72418	-20.3411	7	134.515	228.939	1212.32	208.223	1783.52	4.07156	4	3	2	3	3	2
864691135303146407	0	-43.9814	31.1782	14	191.371	323.598	1149.61	284.693	3208.33	37.8032	7	9	2	7	9	9
864691135474683968	0	39.8399	7.19223	3	89.5015	174.141	716.729	181.558	2202.39	-4.33362	1	1	0	1	5	0
864691135474646848	0	-4.18161	-10.0402	8	152.253	248.961	1717.27	231.942	1685.86	11.6826	5	4	6	5	2	4
864691135081687799	0	65.6551	11.2302	1	71.7759	171.813	1237.73	344.389	2230.11	5.56254	0	0	2	9	5	2
864691136966023118	0	-45.5863	-28.5475	12	203.365	297.231	1884.1	221.402	1293.95	3.33473	8	7	7	4	0	1
864691135510421200	0	-7.44004	0.868793	8	169.981	253.462	1972.48	229.387	2338.78	17.0245	6	4	8	4	6	7
864691135012442870	0	23.9328	25.9737	5	99.4072	198.83	1807.91	273.981	2332.28	21.3643	1	2	7	7	6	8
864691135696203418	0	17.082	15.3491	5	113.471	232.045	1430.24	238.102	1931.83	14.6424	2	3	4	5	4	6
864691135113385881	0	46.3335	3.88107	3	80.2655	187.054	1145.95	277.6	3204.53	-10.9504	0	1	2	7	9	0
864691135134710297	0	62.8445	-8.35715	2	88.7339	156.557	1290.7	238.079	2272.35	-0.102148	1	0	3	5	6	1
864691135494306960	0	41.6318	14.9061	3	87.7163	175.618	1617.79	350.092	1780	14.1708	1	1	6	9	3	5
864691135697657621	0	-7.3267	-39.513	8	146.213	262.812	1972.33	188.46	2489.49	5.33162	4	5	8	2	7	2
864691136041033046	0	58.3619	-13.8808	2	80.7452	149.099	909.054	167.591	4029.82	-22.7717	0	0	0	1	9	0
864691135355924210	0	-4.6149	25.0372	9	134.781	250.889	1037.91	266.03	1078.29	15.5593	4	4	1	6	0	6
864691135391369202	0	-31.8002	4.94072	11	169.585	301.855	1140.33	268.403	2123.39	21.5005	6	7	2	7	5	8
864691135474771776	0	-50.1043	-1.95469	15	203.41	298.818	1358.98	169.864	2156.24	20.6048	8	7	4	1	5	8
864691135998154186	0	-11.0589	-26.7908	10	175.82	278.796	2633.53	289.261	3035.66	10.0149	6	6	9	7	9	3
864691135345557663	0	26.5621	13.6361	5	91.1686	176.774	1075.29	275.449	1249.16	4.62795	1	1	1	7	0	2
864691135340997573	0	-54.9486	9.984	15	199.942	312.293	1635.17	168.429	2582.92	27.5519	8	8	6	1	7	9
864691135560522721	0	32.6386	-10.1283	5	111.387	202.952	2021.31	270.226	1628.32	12.0873	2	2	8	7	2	4
864691134988546938	0	-6.20027	-32.3905	10	170.23	317.514	2359.07	268.587	1807.34	15.1022	6	8	9	7	3	6
864691135571235621	0	2.05564	-17.0926	8	137.596	243.965	1835.52	286.826	2268.15	13.7779	4	4	7	7	6	5
864691135233389913	0	-8.67547	11.4294	8	154.186	249.013	1525.02	221.731	2537.71	18.244	5	4	5	4	7	7
864691136973959708	0	-16.2216	22.467	9	161.871	313.333	1346.09	250.772	2438.12	28.77	5	8	3	6	7	9
864691135383087083	0	12.542	16.9364	5	114.912	213.895	1146.32	263.103	1498.53	10.7345	2	2	2	6	1	4
864691135100127008	0	-7.33732	-23.4894	8	139.487	281.939	1732.28	302.628	2634.39	12.6527	4	6	6	8	8	5
864691135858691432	0	-0.697184	30.2458	6	126.475	232.239	1129.39	178.044	2683.66	19.5574	3	3	2	1	8	8
864691135407439561	1	-27.0038	-0.583032	11	177.612	294.401	1263.42	188.532	2146.06	13.5528	6	7	3	2	5	5
864691135746804360	0	25.1397	-12.7445	7	107.262	203.401	1613.67	237.25	2205.5	7.13149	2	2	6	5	5	2
864691135278509985	0	-57.0006	1.66954	14	216.986	354.811	1145.53	163.214	1362.22	19.4828	9	9	2	0	1	8
864691136116157348	0	-41.3545	17.9701	13	201.85	335.357	1129.16	199.004	1371.97	19.9035	8	9	2	2	1	8
864691135467929228	0	18.2212	11.5265	5	115.784	190.426	1615.41	284.234	1885.62	9.56958	2	1	6	7	3	3
864691135338086118	0	-44.8904	-31.6944	12	188.501	247.354	1355.62	195.828	1453.78	4.25527	7	4	3	2	1	2
864691135654035650	0	15.0345	19.2845	5	96.4171	226.159	2128.83	298.321	2025.38	16.7151	1	3	8	8	4	7
864691135644616943	0	-8.89856	-4.10375	10	147.369	263.881	2255.39	278.692	1833.55	16.5664	4	5	9	7	3	7
864691135104028237	0	-8.50948	-8.9887	6	146.825	258.129	1653.39	240.505	1640.59	19.5758	4	5	6	5	2	8
864691135699255842	0	16.7008	4.34207	5	120.095	222.985	1857.34	285.043	2539.62	1.34064	3	3	7	7	7	1
864691135969040485	0	18.3177	26.6968	5	102.709	226.748	2437.69	229.221	1964.57	23.9156	2	3	9	4	4	9
864691135103998797	0	57.6387	-10.1696	2	90.2212	174.118	2734.81	393.699	1173.81	11.6253	1	1	9	9	0	4
864691135951974947	0	39.354	-16.9763	4	111.482	223.646	2668.08	400.062	2734.94	12.2355	2	3	9	9	8	5
864691135988667392	1	-63.1739	13.1019	15	234.78	346.135	1323.12	201.807	1725.61	20.4562	9	9	3	3	2	8
864691135358811992	0	-9.43543	-9.86501	10	153.987	237.799	1267.41	243.609	2102.16	6.01492	5	4	3	5	5	2
864691135323071132	0	45.8202	-7.02077	4	89.12	178.728	1582.33	291.027	1760.25	6.57882	1	1	5	8	2	2
864691135734341780	0	32.4747	-7.60954	5	114.761	206.747	1341.24	356.86	2245.86	9.42547	2	2	3	9	6	3
864691136273691405	0	-4.58526	-2.40139	6	147.218	250.576	2115.1	246.151	2332.4	11.4158	4	4	8	5	6	4
864691134988389242	0	55.112	18.1388	1	51.4506	155.312	833.873	172.725	2012.16	2.50824	0	0	0	1	4	1
864691135939385345	0	25.5229	-9.02857	5	120.096	203.42	1407.48	257.276	1734.7	9.39597	3	2	4	6	2	3
864691135065258820	0	-47.3932	24.3241	14	178.102	342.88	864.742	145.989	1321.92	32.5335	6	9	0	0	0	9
864691135544425256	0	26.0106	19.3574	5	126.162	215.81	859.701	209.834	2524.41	11.1231	3	2	0	3	7	4
864691137054027382	0	-29.9096	-2.09502	11	168.26	270.255	1091.3	168.277	1983.61	7.47672	6	5	2	1	4	3
864691136811865203	0	-4.51618	-14.7639	8	133.554	238.588	1820.67	199.916	2146.58	8.64989	4	4	7	2	5	3
864691136209010364	0	57.2606	-5.81733	2	77.7461	190.936	1220.52	248.096	3350.61	-1.82629	0	1	2	6	9	0
864691136174971654	0	25.0522	-26.5957	7	123.074	209.818	1588	254.908	2395.51	6.7924	3	2	5	6	6	2
864691135564987223	0	-20.4859	9.61456	11	172.15	295.503	1651.46	232.809	2229.79	25.1212	6	7	6	5	5	9
864691135584382706	0	10.4439	22.7404	6	104.741	237.413	2046.33	222.012	2495.86	16.0534	2	3	8	4	7	6
864691136031766715	0	-49.4739	25.4764	14	214.499	315.815	1126.56	163.603	1248.91	23.5917	9	8	2	0	0	9
864691135012539894	0	-15.3274	-19.3637	10	158.006	243.431	1561.79	248.307	1349.88	12.6199	5	4	5	6	1	5
864691135538069362	0	7.28081	-18.8416	7	131.608	214.645	1709.79	256.207	2613.87	6.13693	3	2	6	6	8	2
864691135640793411	0	-31.3395	18.4717	13	175.54	274.255	1102.35	158.429	1299.01	22.8141	6	6	2	0	0	8
864691135660486384	0	23.7198	-1.74564	5	107.876	238.556	1693.39	294.735	2629.14	11.9614	2	4	6	8	8	4
864691136443868291	0	-31.1816	-32.9989	12	180.899	299.284	2117.07	252.725	1744.17	15.0978	7	7	8	6	2	6
864691136723455485	0	56.4146	4.65575	2	74.4277	170.727	1370.54	284.907	2465.39	2.44571	0	0	4	7	7	1
864691135367480825	0	-1.6984	-34.3236	10	159.277	248.884	1726.5	233.799	2127.46	3.53432	5	4	6	5	5	1
864691135337761766	0	-0.149306	18.47	6	131.67	243.257	1291.8	304.759	1712.4	17.4408	3	4	3	8	2	7
864691135394014453	0	-0.92502	-37.4917	10	163.057	263.876	2357.3	288.628	1994.81	7.87787	5	5	9	7	4	3
864691135454417770	0	-60.1436	20.9244	14	231.077	332.883	920.364	247.283	2299.49	12.9501	9	9	1	5	6	5
864691135994523562	0	-63.1974	-2.42619	15	198.667	292.84	1195.5	169.367	1335.69	12.7241	8	7	2	1	0	5
864691135585052146	0	45.7167	21.0821	1	94.6387	207.388	1384.96	326.052	2004.8	13.8391	1	2	4	9	4	5
864691135274120933	0	51.0353	-8.16582	4	83.181	170.514	1520.44	284.329	2020.77	-3.44238	0	0	5	7	4	0
864691135446624340	0	-25.2888	-0.11785	11	160.325	310.235	1387.56	178.455	2112.66	15.7273	5	8	4	1	5	6
864691136108751288	0	4.5376	23.366	6	124.153	248.833	1500.39	294.689	2982.86	18.4741	3	4	5	8	9	7
864691135571167725	0	61.8749	27.259	1	41.8811	118.564	1507.95	305.969	1727.57	11.6527	0	0	5	8	2	4
864691135517366410	0	28.0247	-9.53999	7	117.678	189.719	1591.61	232.045	2301.58	2.55924	3	1	5	5	6	1
864691135508678665	0	-38.0965	20.6752	13	195.916	343.458	1033.15	198.574	972.283	25.1987	8	9	1	2	0	9
864691134964464415	0	-35.9117	-15.5589	11	177.477	293.534	1317.61	166.095	2181.49	10.5325	6	7	3	1	5	4
864691135943969482	0	-32.4701	7.52823	13	212.78	293.281	1451.06	220.809	1956.71	18.7634	9	7	4	4	4	7
864691136042251144	0	-67.6147	-1.67394	15	187.779	321.87	989.046	178.791	1851.23	8.74473	7	8	1	1	3	3
864691135680265668	0	-13.5731	18.9388	9	156.85	283.014	1244.79	225.721	2188.26	20.6176	5	6	3	4	5	8
864691135865544069	0	70.7629	-3.68979	2	78.8036	139.47	2260.53	377.58	972.286	-14.0005	0	0	9	9	0	0
864691136912004593	0	-33.3221	-5.45028	12	207.461	303.507	1601.85	264.638	1344.32	12.052	8	7	6	6	0	4
864691136812291955	0	8.11818	-12.9224	7	151.521	269.097	2435.52	366.494	2148.55	3.61326	5	5	9	9	5	1
864691135501589826	0	-39.9136	2.32505	15	175.994	310.514	1400.83	159.636	2391.16	20.1912	6	8	4	0	6	8
864691134917430026	0	26.9549	-26.9902	7	122.741	217	2421.85	272.62	2956.03	6.38138	3	2	9	7	9	2
864691136050836979	0	19.031	-16.0448	7	105.929	226.208	1409.74	243.198	2449.16	1.68281	2	3	4	5	7	1
864691135462530461	0	0.656468	23.2682	6	128.917	257.036	1152.34	307.186	2216.86	17.6121	3	5	2	8	5	7
864691136105458649	0	25.4845	-5.87322	4	113.039	204.716	1831.9	279.631	2275.7	12.1985	2	2	7	7	6	5
864691135181712130	0	24.644	5.19006	4	108.368	194.056	1322.19	274.63	1967.87	5.05622	2	1	3	7	4	2
864691135334499817	0	22.4534	-31.7925	7	145.862	238.975	2726.23	328.977	2335.46	3.87337	4	4	9	9	6	1
864691136194349388	0	-52.9847	0.230814	15	204.445	335.402	1257.73	230.005	1600.12	19.2466	8	9	3	4	2	8
864691135858680168	0	-54.7439	-4.91291	13	223.608	309.678	1007.98	146.851	1428.88	12.2444	9	8	1	0	1	5
864691135564683351	0	-30.7475	13.5465	13	201.027	297.168	1169.92	189.117	1066.43	11.3236	8	7	2	2	0	4
864691135724644523	0	-62.2529	10.7587	14	212.251	334.379	1000.33	164.575	1672.98	20.3175	9	9	1	0	2	8
864691135012907926	0	11.408	-3.72907	7	118.315	234.907	1958.33	237.413	2920.19	13.9637	3	3	8	5	9	5
864691136134800523	0	57.4468	26.253	1	48.8357	160.226	1760.49	269.883	2706.69	7.77583	0	0	7	7	8	3
864691135683240434	0	21.7504	29.4524	5	124.628	253.45	1913.43	197.888	1416.49	21.9565	3	4	8	2	1	8
864691135937410613	0	0.829889	14.5175	6	126.626	249.333	1451.7	203.622	2072.95	12.361	3	4	4	3	4	5
864691135383205099	0	15.7056	-0.584725	5	115.717	288.357	2456.98	313.129	1941.3	23.4116	2	6	9	8	4	9
864691135584185411	0	-21.1667	-37.3057	10	174.18	294.976	1932.68	244.504	2045.42	0.0776444	6	7	8	5	4	1
864691135491646815	0	38.6759	9.76677	3	83.7474	199.209	1594.87	247.422	1909.76	8.3366	0	2	5	5	3	3
864691135386372993	0	70.3944	-1.40106	2	82.5774	141.436	1260.51	293.969	2600.89	-8.31103	0	0	3	8	8	0
864691136361533666	1	44.389	-8.19727	4	84.9362	160.243	1273.16	225.979	1751.18	-5.9626	1	0	3	4	2	0
864691135980000136	0	-46.8222	21.6574	14	185.077	303.608	746.224	109.534	1186.57	27.6166	7	7	0	0	0	9
864691135490473063	0	37.9925	12.6973	3	84.6368	194.02	1855.93	251.199	1206.95	13.1375	1	1	7	6	0	5
864691135256135087	0	-35.0107	13.8985	13	203.954	311.483	1210.41	183.968	1984.08	18.2576	8	8	2	1	4	7
864691135385302101	0	45.9015	-6.42847	3	91.7507	158.318	1877.21	315.871	1600.71	14.0593	1	0	7	8	2	5
864691135488217658	0	62.3008	-12.011	2	76.4548	135.84	1369.81	191.063	2584.2	-10.9692	0	0	4	2	7	0
864691135526043483	0	14.5085	13.8908	5	116.441	227.596	907.759	167.439	2580.67	16.6621	2	3	0	1	7	7
864691135012928918	0	6.46058	-27.3949	7	140.793	224.494	1565.9	178.533	2182.45	9.94816	4	3	5	1	5	3
864691135578840387	0	-24.8875	-2.40399	11	176.9	301.156	1462.18	203.374	2671.65	15.9062	6	7	4	3	8	6
864691135975946819	0	36.8754	-20.917	4	131.493	221.627	1443.47	215.836	1677.14	0.712428	3	3	4	3	2	1
864691135654055874	0	50.4075	-1.49778	2	88.0762	152.986	1350.08	366.677	1429.96	9.19282	1	0	3	9	1	3
864691135866418198	0	-56.3651	18.0916	14	212.148	333.879	862.063	234.979	1826.28	16.7312	9	9	0	5	3	7
864691135986908419	0	-18.482	6.83297	11	170.74	295.794	1326.76	189.486	1481.46	18.2353	6	7	3	2	1	7
864691135446964308	0	46.9918	-1.94145	3	83.3954	183.77	1310.04	261.697	2741.08	-4.9216	0	1	3	6	8	0
864691135725624127	0	-10.0015	-28.4623	10	181.222	281.183	2772	264.969	2557.4	11.9963	7	6	9	6	7	4
864691135540617714	0	-31.7588	5.83636	13	221.865	299.215	1651.41	178.355	2474.33	17.9328	9	7	6	1	7	7
864691135587109618	0	0.450615	-35.6452	10	156.709	245.189	2389.97	317.736	2029.3	5.16292	5	4	9	8	4	2
864691135396795937	0	47.8707	-17.2759	4	99.795	211.264	809.84	146.923	3883.24	-11.3862	1	2	0	0	9	0
864691135939640486	0	8.69742	33.1926	5	126.086	225.414	1571.12	174.632	2046.54	24.8339	3	3	5	1	4	9
864691135700272251	0	28.3454	-27.344	4	110.554	212.819	2163.88	339.036	3201.64	9.32708	2	2	9	9	9	3
864691136618743949	0	64.5677	-6.89883	4	82.8459	139.334	970.15	283.092	1335.33	-0.498408	0	0	1	7	0	1
864691135508729097	0	22.6927	-14.5619	7	125.858	197.483	1641.32	217.105	1984.39	1.60971	3	2	6	4	4	1
864691136371138440	0	-8.14775	-0.394347	10	161	252.245	1826.25	218.782	2632.68	14.0312	5	4	7	4	8	5
864691136289868183	0	40.2861	17.5997	3	96.8258	190.32	615.907	134.329	3225.97	-5.02701	1	1	0	0	9	0
864691135322944412	0	40.4744	18.7024	3	82.0955	195.844	1866.06	350.861	2512.36	17.5065	0	1	7	9	7	7
864691135654087618	0	-48.5816	-15.5615	15	212.215	305.636	1326.6	170.479	3066.39	3.56326	9	8	3	1	9	1
864691135538209650	0	9.182	-13.9209	7	149.642	233.752	2209.38	374.227	2069.51	6.49987	5	3	9	9	4	2
864691135988298752	0	-56.9274	-11.0499	13	212.385	283.992	916.473	157.464	1302.49	1.36965	9	6	1	0	0	1
864691135488241722	0	-25.6406	-32.6942	12	179.649	281.189	1601.68	198.995	2164	3.76932	6	6	6	2	5	1
864691136004745418	0	-12.3322	19.9494	9	155.647	267.03	1843.56	199.18	2970.39	24.2694	5	5	7	2	9	9
864691135581556845	0	-9.01355	33.9565	9	157.468	310.353	945.546	214.062	1966.95	31.0591	5	8	1	3	4	9
864691135463044414	0	-33.5488	-5.05281	12	203.596	329.907	1760.52	347.677	1489.28	10.2773	8	9	7	9	1	4
864691135753730765	0	58.0918	12.4241	2	72.1707	165.978	1274.87	206.833	2327.89	-1.09443	0	0	3	3	6	1
864691135490295655	0	-45.5968	8.58715	15	191.497	323.738	751.71	158.834	1521.68	15.2879	7	9	0	0	1	6
864691135937340213	0	-5.03893	13.9927	6	132.416	265.222	1589.2	242.762	2392.81	24.1337	3	5	5	5	6	9
864691135998075338	0	-6.59972	-3.59223	6	161.787	240.537	1620.56	264.105	1469.23	20.6668	5	4	6	6	1	8
864691135385362005	0	40.0404	8.45487	3	88.1552	183.997	1528.76	272.35	1765.4	10.3141	1	1	5	7	3	4
864691136309927770	0	-10.2471	-40.0389	10	167.047	270.395	1572.11	230.973	1844.38	-2.39011	6	5	5	4	3	0
864691135162252589	0	-52.3293	-8.48959	13	207.328	293.564	1004.03	178.184	1671.54	12.8979	8	7	1	1	2	5
864691136050988019	0	5.82222	30.2321	5	119.23	266.697	1549.44	319.905	1496	24.9855	3	5	5	8	1	9
864691135617734543	0	19.5608	10.852	5	87.1522	187.266	1188.26	295.813	1128.33	5.09124	1	1	2	8	0	2
864691135213099136	0	53.335	24.064	1	74.7196	185.99	2254.37	265.299	2804.03	21.0399	0	1	9	6	8	8
864691135909994665	0	-56.1883	-9.74178	13	211.097	301.373	1095.52	209.077	1326.3	11.8373	9	7	2	3	0	4
864691135937479428	0	-32.6224	32.3072	14	194.523	312.029	1056.4	202.768	2328.91	30.7614	8	8	1	3	6	9
864691137196924225	0	31.3563	0.541108	5	103.398	224.707	2424.16	289.2	2707.77	14.5389	2	3	9	7	8	6
864691135644583407	0	26.1931	14.8482	5	99.4851	181.905	1641.23	331.918	1577.3	13.0662	1	1	6	9	1	5
864691136747565686	0	-41.0239	20.1982	13	182.45	318.003	1074.5	215.917	1235.24	16.9434	7	8	1	3	0	7
864691136118412568	0	-3.12476	-36.3066	7	156.285	229.869	1488.12	238.885	2256.79	-4.86384	5	3	5	5	6	0
864691135946294986	0	-10.8989	-30.645	8	173.189	263.393	2161.73	263.219	2518.96	11.4277	6	5	9	6	7	4
864691135515938515	0	14.8519	3.57036	5	108.99	206.353	1656.56	281.173	2860.33	10.1847	2	2	6	7	8	4
864691136116453540	0	61.3587	8.45823	2	73.5779	155.052	1146.12	295.01	3033.38	-1.4317	0	0	2	8	9	1
864691136388566800	0	-39.3256	-29.5426	12	169.769	278.109	1039.88	168.827	1671.2	1.51939	6	6	1	1	2	1
864691135467566220	0	37.4776	-20.345	4	97.877	207.588	1483.18	282.042	2023.55	-4.32232	1	2	5	7	4	0
864691135850967239	1	-44.0267	18.2563	13	202.079	321.855	807.591	172.168	1821.24	17.9126	8	8	0	1	3	7
864691135946646113	0	-25.9892	-20.9407	12	178.761	297.121	1659.57	196.258	2755.15	3.6258	6	7	6	2	8	1
864691135601499715	0	5.15098	-14.8566	6	115.618	229.346	1275.9	221.258	1612.7	11.5321	2	3	3	4	2	4
864691135012909718	0	-56.2883	18.1792	14	226.227	319.659	696.596	176.181	1315.6	20.9788	9	8	0	1	0	8
864691136309681754	0	-4.04606	20.1583	6	156.043	263.869	728.397	206.797	1468.88	12.2611	5	5	0	3	1	5
864691135345553567	0	-65.6818	12.4642	14	202.959	323.76	673.263	138.435	1571.77	14.578	8	9	0	0	1	6
864691135994767786	0	-58.8454	-13.835	15	205.182	336.141	1118.58	164.68	1832.94	12.2668	8	9	2	0	3	5
864691135494036112	0	-59.5094	16.229	14	217.971	348.085	1437.38	135.881	2137.83	21.743	9	9	4	0	5	8
864691135490232423	0	-45.6809	-22.9743	12	200.388	281.212	1461.76	187.005	1549.4	6.80665	8	6	4	2	1	2
864691136272997566	0	-10.3356	-34.4409	8	156.747	273.981	1342.23	191.471	2312.53	5.91796	5	6	3	2	6	2
864691135345154719	0	58.9583	1.12023	2	89.619	155.721	1834.41	314.657	1643.63	9.00682	1	0	7	8	2	3
864691134988386426	0	-42.8843	-16.6667	15	191.364	299.172	1670.86	206.907	2498.7	11.107	7	7	6	3	7	4
864691135758694222	0	-34.1817	13.4494	13	190.078	315.951	1604.78	192.296	1391.22	26.6288	7	8	6	2	1	9
864691136020322040	0	49.1271	1.3319	2	71.61	148.573	1660.81	279.73	1968.13	-5.61282	0	0	6	7	4	0
864691135937222660	0	46.0212	4.62597	4	76.8197	187.51	2715.39	254.633	1571.08	18.1183	0	1	9	6	1	7
864691135407260361	0	31.703	1.46323	5	98.149	209.055	2453.5	393.09	2377.86	17.1446	1	2	9	9	6	7
864691135855570222	0	43.68	-16.2978	4	97.3206	187.075	1341.75	253.141	1906.51	-2.03695	1	1	3	6	3	0
864691135510437328	0	-48.7808	-3.49235	15	224.801	299.814	1409.32	180.619	2411.49	13.1394	9	7	4	1	7	5
864691135644570095	0	-60.0534	6.59775	15	184.619	292.161	1176.67	171.607	3006.89	4.44382	7	7	2	1	9	2
864691136521594001	0	-41.816	7.40881	15	218.129	314.399	1352.69	222.678	1840.34	17.0914	9	8	3	4	3	7
864691136274052109	0	8.23399	-17.9594	7	138.425	238.3	1409.38	196.792	2277.65	6.89673	4	4	4	2	6	2
864691136903059890	0	59.2141	16.2428	2	71.4279	160.504	583.366	160.059	2884.24	-9.25787	0	0	0	0	9	0
864691135307112774	0	-58.9905	-1.8937	13	219.47	325.637	1369.24	176.198	1032.45	17.1852	9	9	4	1	0	7
864691135568001004	0	8.22557	-21.3893	7	137.796	239.749	2143.89	249.902	2221.52	10.8541	4	4	8	6	5	4
864691135614375115	0	18.8656	21.1726	5	99.782	213.572	1580.31	252.802	2534.72	19.4964	1	2	5	6	7	8
864691135815502927	0	-51.7416	16.0969	15	210.749	322.982	1154.54	172.291	2412.85	15.5662	9	9	2	1	7	6
864691136272991166	0	26.782	-31.2987	4	143.379	196.003	677.898	126.988	4076.41	-31.4316	4	1	0	0	9	0
864691135544633640	0	29.3481	27.6802	3	87.1801	174.975	1449.58	245.53	1641.28	16.3338	1	1	4	5	2	6
864691135614164939	0	-7.55037	-10.9015	10	162.218	292.339	865.799	196.972	1089.85	11.2856	5	7	0	2	0	4
864691135776641632	0	14.5763	21.8451	5	113.284	228.631	1761.38	221.28	2109.24	21.7545	2	3	7	4	5	8
864691135577007365	0	-5.14657	-5.54959	6	139.247	238.148	1204.03	312.897	1638.06	12.1383	4	4	2	8	2	4
864691135644782161	0	11.6209	32.1591	5	111.767	241.766	1318.12	224.148	2281.46	16.9355	2	4	3	4	6	7
864691136328926186	0	-11.9523	-25.1036	11	176.735	299.598	1751.67	208.447	2780.87	16.6594	6	7	7	3	8	7
864691135974465903	0	-33.0158	-18.7538	11	166.288	341.414	1056.77	211.415	2187.77	13.0574	6	9	1	3	5	5
864691135475034688	0	43.0585	19.5192	1	93.927	426.909	1371	308.872	4010.47	23.7466	1	9	4	8	9	9
864691135583815032	0	-44.106	-10.6506	15	203.144	323.653	1517.15	179.907	2994.8	16.8354	8	9	5	1	9	7
864691135462238877	0	-29.8519	-23.9643	12	176.051	289.214	2394.09	240.875	2429.06	13.0557	6	7	9	5	7	5
864691135278210209	0	7.50895	11.5888	6	129.016	215.654	1260.58	233.193	1856.19	15.1369	3	2	3	5	3	6
864691135975882819	0	-43.6098	-28.8159	12	218.535	340.475	2106.69	209.794	2393.67	-4.01476	9	9	8	3	6	0
864691135571381029	0	31.2798	-11.9099	4	110.943	173.975	1432.69	282.769	1597.64	3.03832	2	1	4	7	2	1
864691135777120701	0	-59.9579	7.47946	15	199.381	332.367	1347.08	148.49	2687.69	11.3407	8	9	3	0	8	4
864691135181760258	0	-29.4769	-6.37807	13	217.697	364.487	1455.38	263.262	1383.06	17.1624	9	9	4	6	1	7
864691135517597834	0	-14.7135	4.35376	11	166.523	279.26	1499.96	216.413	2506.09	16.1454	6	6	5	4	7	6
864691135855576366	0	69.3078	0.458725	2	90.0592	134.979	1430.71	275.06	2390.62	-6.38661	1	0	4	7	6	0
864691135968879973	0	60.9422	-2.63893	2	90.0627	147.24	2146.44	297.493	1926.36	3.41598	1	0	8	8	4	1
864691135780845136	0	-14.0012	-33.8633	10	151.777	264.502	1383.42	204.401	1888.9	5.29782	5	5	4	3	3	2
864691135585150588	0	-29.8186	34.5046	9	151.489	273.201	1021.2	203.586	1771.23	28.1221	5	6	1	3	3	9
864691135751317640	0	-16.9793	14.8976	9	155.45	292.341	1282.28	170.05	1760.35	28.1941	5	7	3	1	2	9
864691135099854368	0	31.1329	1.88896	3	82.8763	185.069	2477.44	336.93	2190.96	14.7845	0	1	9	9	5	6
864691136723589117	0	-7.8215	-18.127	8	151.458	276.958	2193.13	271.885	1878.17	17.705	5	6	9	7	3	7
864691136423068463	0	-26.1207	-7.10205	13	189.773	311.122	1786.3	235.35	1206.95	19.2076	7	8	7	5	0	8
864691135946626657	0	-47.3648	-26.5718	12	217.559	302.685	1517.87	170.733	1024.01	9.17394	9	7	5	1	0	3
864691134947757308	0	-35.0461	-11.9318	11	176.499	319.199	2049.5	213.377	2404.76	19.5144	6	8	8	3	7	8
864691135538128242	0	-9.82396	19.2452	9	163.47	260.48	1224.64	226.79	1948.63	20.5127	5	5	2	4	4	8
864691135415710650	0	-14.0223	1.41943	10	176.034	265.077	1874.96	326.192	2006.51	17.7838	6	5	7	9	4	7
864691136911619569	0	-16.1353	-25.2727	11	167.893	274.698	1317.89	185.526	1724.31	8.83591	6	6	3	2	2	3
864691136723474941	0	-25.4502	0.0286446	11	168.008	287.981	1320.13	206.475	2274.42	14.6894	6	6	3	3	6	6
864691135772048971	0	24.1547	23.7843	5	95.1454	181.851	2481.04	262.74	2042.1	21.658	1	1	9	6	4	8
864691136136645501	0	20.8042	27.886	5	99.8109	208.54	2618.15	318.102	1683.03	26.8532	1	2	9	8	2	9
864691135212617856	0	-57.8525	-5.32709	12	208.108	299.795	1802.79	250.353	894.361	19.3338	8	7	7	6	0	8
864691137019975278	0	57.1957	19.2199	1	80.2504	153.736	881.245	153.893	2796.27	-0.0924169	0	0	0	0	8	1
864691135589932299	0	20.3761	17.2785	5	106.206	182.317	1703.24	266.496	2311.64	12.8264	2	1	6	6	6	5
864691136328906218	0	-14.8176	3.84447	11	167.976	268.776	1576.51	189.638	1850.81	16.9161	6	5	5	2	3	7
864691135815444559	0	3.47066	-6.63099	10	151.362	224.448	1109.05	212.473	744.685	14.0417	5	3	2	3	0	5
864691135761545270	0	-8.37909	3.87999	9	151.375	240.928	1487.21	191.315	1376.98	18.7596	5	4	5	2	1	7
864691135382464218	0	-52.0268	30.2323	14	204.33	340.733	498.008	89.3123	2002.85	21.6067	8	9	0	0	4	8
864691135952165155	0	-8.39378	-5.91228	10	152.731	253.149	1528.64	241.152	1411.63	-0.0782876	5	4	5	5	1	1
864691135658225026	0	-14.4131	-16.624	10	154.95	251.351	1916.76	232.093	2006.45	2.07681	5	4	8	5	4	1
864691136553644194	0	-25.4781	27.0679	9	170.533	297.472	1083.28	171.739	1870.89	32.6803	6	7	1	1	3	9
864691135614161355	1	-35.9803	22.0293	13	202.986	277.894	851.18	176.623	1050.79	24.8597	8	6	0	1	0	9
864691135939886593	0	4.07017	-0.665351	5	138.049	256.23	1117.49	238.876	2494.41	9.87297	4	5	2	5	7	3
864691135099852576	0	28.1211	-2.76421	4	106.256	235.109	1721.31	356.307	2715.55	8.26032	2	3	6	9	8	3
864691135058572955	0	-8.04425	-14.6773	10	166.615	295.435	1897.9	250.726	1857.67	11.0097	6	7	7	6	3	4
864691136692192878	0	-15.1597	3.67807	10	157.493	242.927	1362.01	264.821	1866.77	11.7461	5	4	4	6	3	4
864691135341357253	0	-58.0166	0.880153	15	220.654	343.978	1116.68	219.666	1297.28	21.9935	9	9	2	4	0	8
864691135730188473	0	0.903803	3.18756	8	161.12	267.431	1479.46	226.928	2583.61	11.0211	5	5	5	4	7	4
864691135407429065	0	-55.9242	-6.20031	13	212.317	272.513	1280.53	155.77	1159.52	5.74988	9	5	3	0	0	2
864691136023822137	0	-61.737	-8.90293	13	213.342	313.869	1246.1	154.275	1221.82	9.96596	9	8	3	0	0	3
864691135965599690	0	-50.3852	-18.9509	12	222.634	306.02	1535.31	252.64	2841.73	7.58841	9	8	5	6	8	3
864691136136972925	0	48.7189	6.0053	3	66.9894	189.645	1363.79	339.88	2659.15	2.35927	0	1	4	9	8	1
864691136208986044	0	-13.9866	20.361	9	152.135	242.35	1485.5	187.33	2718.07	20.5036	5	4	5	2	8	8
864691135975444803	0	12.4373	-3.87543	7	132.804	222.354	1657.27	241.621	2385.54	7.72496	4	3	6	5	6	3
864691135855604526	0	56.8879	26.2788	1	65.9782	171.647	2233.79	290.466	1937.05	15.3572	0	0	9	8	4	6
864691135462293661	0	-23.2928	5.82363	11	159.753	269.64	1441.05	212.567	1384.32	23.4418	5	5	4	3	1	9
864691135771736651	0	-35.6169	-9.6896	11	191.392	328.485	1557.35	207.482	1953.9	21.223	7	9	5	3	4	8
864691135937818165	0	-12.7219	25.6985	9	149.905	267.072	1021.81	292.465	2146.29	28.1609	5	5	1	8	5	9
864691135100190496	0	63.353	16.7489	2	70.4379	153.68	973.453	263.093	2429.72	0.282523	0	0	1	6	7	1
864691136050825715	0	-45.1658	-12.5297	15	207.282	307.903	1779.83	196.875	3532.59	14.9063	8	8	7	2	9	6
864691136812030323	0	-10.1725	-28.503	10	192.011	276.1	1797.56	283.699	2732.8	7.16349	7	6	7	7	8	2
864691134988401786	0	-43.281	-28.8235	12	217.397	338.375	2023.74	196.507	2578.22	2.91668	9	9	8	2	7	1
864691135467961740	0	-3.24456	17.7614	6	151.084	250.878	2179.02	195.08	3091.32	21.0604	5	4	9	2	9	8
864691135847921502	0	-15.5119	-21.3357	10	152.808	259.657	1021.25	163.746	1251.43	12.3983	5	5	1	0	0	5
864691135638998075	0	-32.6442	20.112	13	222.875	323.72	726.845	105.551	1295.92	13.9009	9	9	0	0	0	5
864691135341162929	0	13.4442	-11.5953	7	143.655	207.069	1669.47	294.984	1298.6	4.64378	4	2	6	8	0	2
864691135776777056	0	43.5474	-23.9442	4	119.995	179.21	1440.68	247.591	3058.77	-19.9243	3	1	4	5	9	0
864691135544397608	0	-1.74091	-22.4417	8	148.403	256.156	2063.11	263.723	3447.13	6.69171	4	5	8	6	9	2
864691136004745674	0	17.0408	-26.8027	7	149.518	240.291	1979.7	340.178	1793.31	-6.38649	5	4	8	9	3	0
864691136911900145	0	-8.2591	-3.9256	10	132.631	264.147	1415.94	230.317	1427.26	15.6888	3	5	4	4	1	6
864691135953770760	0	30.9346	-13.0187	4	105.263	192.397	1684.99	262.183	1959.69	-0.0453026	2	1	6	6	4	1
864691135693053631	0	25.2015	-25.3559	7	114.255	206.838	1546.69	233.459	2387.68	3.80563	2	2	5	5	6	1
864691135571137261	0	-12.7073	-15.6648	8	154.293	271.727	1710.12	249.811	2635.11	15.9959	5	5	6	6	8	6
864691135382907115	0	-38.3297	13.8956	13	195.615	279.416	1137.9	167.683	1031.56	20.8305	8	6	2	1	0	8
864691135847945566	0	-19.746	21.0198	9	174.137	307.467	1279.32	199.241	2551.01	21.1942	6	8	3	2	7	8
864691135589902603	0	5.01757	6.45643	6	142.151	239.181	2766.6	251.69	2081.48	23.9553	4	4	9	6	5	9
864691135939888897	0	10.1102	22.9953	6	124.264	217.951	1412.86	278.829	1957.3	14.6956	3	3	4	7	4	6
864691135493971600	0	-21.6755	20.8045	9	182.451	298.817	1281.27	221.525	2476.65	23.506	7	7	3	4	7	9
864691135272186129	0	-53.7292	5.99668	15	198.722	341.537	1082.97	160.506	1758.4	12.3237	8	9	1	0	2	5
864691136236643599	0	-51.3654	20.4054	14	203.06	303.29	731.271	141.517	2244.73	19.0655	8	7	0	0	6	7
864691135291743926	0	-44.402	-19.1168	12	201.494	337.309	1609.16	168.427	2341.66	7.58044	8	9	6	1	6	3
864691135753578189	0	30.4926	16.0848	5	82.7564	207.809	1934.65	271.814	1702.12	19.7808	0	2	8	7	2	8
864691135013043350	0	6.8192	-32.0945	7	161.547	260.334	1888.53	228.761	2823.36	1.87487	5	5	7	4	8	1
864691136000138954	0	35.2634	18.2692	5	101.753	252.26	2565.83	300.93	3308.82	17.1521	2	4	9	8	9	7
864691135494006928	0	-35.8872	29.2693	13	207.343	313.84	925.443	181.466	2175.9	19.95	8	8	1	1	5	8
864691135585105788	0	-38.0013	36.8047	14	218.36	313.633	563.505	129.946	2325.03	23.5554	9	8	0	0	6	9
864691134884756218	0	47.2919	21.6759	1	178.36	202.341	515.282	158.846	1844.07	1.3412	6	2	0	0	3	1
864691135194393130	0	1.37984	-14.6819	8	147.407	234.45	945.152	244.536	1939.49	9.64384	4	3	1	5	4	3
864691134917588234	0	-54.0895	-3.57935	15	244.406	338.33	1664.96	209.851	1630.41	20.5067	9	9	6	3	2	8
864691135134666777	0	13.8707	4.12066	5	107.817	227.462	1788.76	273.506	2318.52	11.9225	2	3	7	7	6	4
864691136236700943	0	16.3191	-24.0395	7	138.505	249.823	2372.45	272.16	2029.34	7.04434	4	4	9	7	4	2
864691135785533892	0	37.2056	7.70604	3	88.8649	169.094	1570.79	381.185	2061.15	11.487	1	0	5	9	4	4
864691136227151953	0	34.1801	20.4022	3	72.606	186.3	1626.2	344.482	2872.32	10.7593	0	1	6	9	9	4
864691135462475165	0	-7.36169	-19.7899	8	154.496	282.499	2232.72	218.399	2861.57	12.6303	5	6	9	4	8	5
864691135753700557	0	-16.3218	22.1207	9	160.557	279.908	1090.43	125.363	2521.03	23.9085	5	6	1	0	7	9
864691136370832008	0	64.1791	24.7945	1	50.6943	134.506	389.37	151.693	2486.65	-1.915	0	0	0	0	7	0
864691135609819399	0	-25.8811	-4.19416	13	187.271	263.547	1101.55	185.032	1425.97	15.9737	7	5	2	2	1	6
864691135474595392	0	68.3336	2.682	2	80.0513	152.94	1821.68	323.216	1627.89	3.00162	0	0	7	9	2	1
864691136617478619	0	-60.2294	6.95408	15	190.577	303.496	1644.34	179.338	3060.07	10.816	7	7	6	1	9	4
864691135644562671	0	-63.1644	13.8083	15	214.115	326.486	746.035	149.583	1140.47	10.4206	9	9	0	0	0	4
864691136309638234	0	24.1721	33.7795	1	126.919	245.315	1169.94	247.923	2253.83	18.0178	3	4	2	6	6	7
864691135986890243	0	-17.6327	-9.18956	8	181.489	303.908	1866.57	210.085	3512.65	18.9162	7	7	7	3	9	7
864691135581600109	0	64.0432	24.9197	1	53.2396	135.916	916.409	152.918	1902.53	5.93613	0	0	1	0	3	2
864691136723726333	0	62.2517	25.6305	1	49.3369	140.879	1600.47	355.265	2429.94	6.80714	0	0	5	9	7	2
864691135385378133	0	23.8146	11.6605	5	99.1326	192.161	1573.71	310.51	2248.07	13.2736	1	1	5	8	6	5
864691135777160125	0	-55.284	-18.9702	12	206.194	293.846	1530.85	179.603	2238.74	4.03279	8	7	5	1	6	1
864691136194027222	0	-57.1451	1.70361	14	217.185	350.918	1143.6	164.478	1180.53	27.8231	9	9	2	0	0	9
864691135614368715	0	-37.6565	7.7425	15	204.007	336.254	1583.16	227.882	3270.61	23.3648	8	9	5	4	9	9
864691135564696663	0	-25.9318	20.3342	13	193.555	335.226	1143.49	158.386	2226.39	19.335	7	9	2	0	5	8
864691135334814697	0	3.4395	25.5917	6	144.569	263.112	830.159	137.708	3827.99	-4.25158	4	5	0	0	9	0
864691135345191071	0	-30.1211	-0.123501	11	165.254	271.301	1026.27	183.383	2331.14	17.1632	6	5	1	1	6	7
864691135340968645	0	33.1948	-9.02669	4	98.5499	179.541	1436.82	324.456	1928.14	5.53795	1	1	4	9	4	2
864691135724241835	0	-55.1972	28.9733	14	211.952	285.837	582.772	161.565	1786.05	15.1588	9	6	0	0	3	6
864691136020550392	0	-20.5741	-39.6727	10	177.845	277.724	2138.54	191.26	1975.29	5.65907	6	6	8	2	4	2
864691135776665952	0	29.5497	14.9155	3	89.0479	194.845	1765.14	215.767	1522.26	17.813	1	1	7	3	1	7
864691135771682635	0	-0.0530233	28.3359	6	130.548	233.934	2077.5	245.6	2161.8	23.7491	3	3	8	5	5	9
864691135583562819	0	45.1284	-16.2049	4	83.9802	197.906	1383.21	278.499	1604.35	4.14377	0	2	4	7	2	2
864691135866806806	0	20.2682	29.4519	5	109.848	232.085	1916.66	342.33	1887.49	22.7328	2	3	8	9	3	8
864691136008429484	0	-45.2516	-23.6576	12	220.172	318.328	2635.2	322.831	1759.56	16.6078	9	8	9	9	2	7
864691135341397957	0	42.4046	-18.4379	4	98.869	232.01	3036.27	435.214	1678.46	13.4707	1	3	9	9	2	5
864691135945471012	0	9.45481	-22.3945	7	145.757	244.084	2100.89	221.471	2427.61	6.50217	4	4	8	4	7	2
864691135807286301	0	-4.91761	-6.55095	10	154.286	257.355	977.868	199.523	1246.02	12.0344	5	5	1	2	0	4
864691135809488332	0	59.3272	13.8791	2	65.9649	177.479	802.582	253.108	1862.02	-1.87614	0	1	0	6	3	0
864691135683974839	0	52.9841	23.182	1	77.2571	177.75	1694.14	240.395	2894.77	14.7127	0	1	6	5	9	6
864691136108697784	0	3.61394	4.16959	5	128.122	229.346	1350.3	164.148	3018.53	7.9917	3	3	3	0	9	3
864691135780792400	0	-11.5497	14.5169	9	150.91	272.605	1268.62	233.892	2402.33	16.7926	5	5	3	5	7	7
864691136084082540	0	-21.7737	20.8996	9	173.596	278.731	1253.17	210.087	2484.41	23.2661	6	6	3	3	7	9
864691135866635286	0	-8.21584	-34.2461	10	163.956	265.296	1385.44	296.264	2464.26	1.74294	5	5	4	8	7	1
864691135581970285	0	50.4778	17.3674	3	90.2469	159.989	1822.26	259.248	950.396	20.8028	1	0	7	6	0	8
864691135403746798	0	3.80716	-18.2821	7	168.878	252.059	1928.48	318.536	2493.41	6.44938	6	4	8	8	7	2
864691135991804865	0	-12.075	2.12722	9	180.093	266.085	1047.87	212.69	1894.71	8.51999	7	5	1	3	3	3
864691135382510298	0	-32.6335	19.9972	13	203.801	341.706	773.958	167.697	1298.97	11.6318	8	9	0	1	0	4
864691135771925243	2	60.5878	-3.68205	2	82.0982	159.606	2115.31	303.926	1689.78	-2.35579	0	0	8	8	2	0
864691135724453547	0	-31.6788	-23.8088	12	195.948	338.107	2028.33	224.688	2711.57	8.57555	8	9	8	4	8	3
864691135103964749	0	-52.661	8.11054	14	207.761	329.324	1135.44	175.079	1903.6	20.5423	8	9	2	1	3	8
864691135354954191	0	-0.47918	-6.90244	8	175.691	242.955	956.89	154.322	1501.47	5.78906	6	4	1	0	1	2
864691135571561509	0	-18.1133	9.01413	9	168.497	267.977	2147.48	247.928	2872.99	23.3637	6	5	8	6	9	9
864691135354897871	0	-0.678591	7.2151	8	139.675	239.284	1270.52	224.179	2028.47	12.2518	4	4	3	4	4	5
864691135274130149	0	-22.1123	-22.7858	11	165.477	287.461	1392.11	133.935	1969.27	10.506	6	6	4	0	4	4
864691135847933022	0	31.0824	-24.9095	4	116.249	211.776	2275.4	272.945	2627.79	5.61673	2	2	9	7	8	2
864691135850403271	0	-45.4696	-23.0324	12	206.86	308.101	2011.52	205.365	1703.89	12.398	8	8	8	3	2	5
864691135987322627	0	-23.1798	-36.9899	12	184.359	261.999	1544.58	248.807	2217.18	-2.29376	7	5	5	6	5	0
864691136008428204	0	29.1551	19.6286	5	118.395	188.121	1263.9	290.966	2694.86	15.2142	3	1	3	8	8	6
864691135575099422	0	29.5062	-2.39901	4	102.659	191.528	2584.29	264.758	1468.81	19.1626	2	1	9	6	1	7
864691135341403845	0	36.3418	-12.8938	4	99.2286	163.505	1483.15	300.882	2674.08	-12.0953	1	0	5	8	8	0
864691135799771746	0	64.9961	4.48968	2	83.585	143.854	1571.66	319.976	1314.29	8.05815	0	0	5	8	0	3
864691135490302311	0	-7.49844	18.6595	6	162.923	253.621	1858.54	223.453	3015.49	15.3199	5	4	7	4	9	6
864691136134245713	0	-42.3967	-3.48049	15	186.2	291.378	1310.04	183.224	1761.51	14.1447	7	7	3	1	2	5
864691135012493302	0	-24.7186	27.949	9	198.994	288.12	834.218	203.798	1827.72	23.5458	8	6	0	3	3	9
864691135994519722	0	-45.3531	-32.9445	12	185.421	272.936	1173.05	250.205	1266.97	2.01848	7	6	2	6	0	1
864691135322947996	0	0.444976	3.95086	8	124.581	266.565	1239.37	177.474	1841.47	8.52402	3	5	3	1	3	3
864691135386368641	0	-57.022	-9.65537	13	211.62	303.57	876.458	260.476	808.021	11.1557	9	7	0	6	0	4
864691135307084102	0	-32.3544	-14.8958	11	187.461	281.341	1713.93	265.918	2405.89	10.8629	7	6	6	6	7	4
864691136134815371	0	-20.124	14.0518	9	156.908	296.461	1377.29	273.071	2379.88	24.6189	5	7	4	7	6	9
864691135307103558	0	8.36808	29.5282	5	102.516	230.42	1084.97	223.397	2006.57	19.3746	2	3	1	4	4	8
864691135345149855	0	10.2619	1.66721	8	140.482	262.192	1764.74	284.847	2733.27	13.3563	4	5	7	7	8	5
864691135807649309	0	2.21759	33.2181	9	118.26	257.324	1845.08	303.355	1992.95	28.4478	3	5	7	8	4	9
864691136723316989	0	53.0726	-15.6861	4	97.9036	180.246	756.926	138.38	3461.81	-26.1545	1	1	0	0	9	0
864691136056337112	0	-5.95634	-2.00671	10	149.796	262.607	2518.91	359.228	2076.52	15.8054	5	5	9	9	4	6
864691135341185457	0	-50.2533	-18.6573	12	227.931	328.635	1696.98	213.017	2304.41	1.20749	9	9	6	3	6	1
864691136236979471	0	-41.4209	7.42134	14	201.002	317.979	1275.14	215.595	2650.61	22.7423	8	8	3	3	8	8
864691135012546038	0	-28.7979	5.24822	11	181.658	289.127	1771.14	207.959	1409.5	17.7465	7	7	7	3	1	7
864691135569393542	0	-63.0985	-2.40882	15	206.989	332.665	1251.39	157.23	1217.63	14.0975	8	9	3	0	0	5
864691135873886350	0	-53.8976	-17.1581	15	221.118	333.625	1506.89	208.199	2978.02	9.06916	9	9	5	3	9	3
864691135915513958	0	-64.8813	2.04291	15	215.345	330.975	1284.64	207.893	2001.25	5.99042	9	9	3	3	4	2
864691135358815064	0	-37.3272	22.0913	14	192.876	348.76	700.062	128.495	1434.72	25.0625	7	9	0	0	1	9
864691135472065842	0	30.595	-12.0203	7	121.082	196.966	1552.73	212.733	1658.37	6.25145	3	2	5	3	2	2
864691136577864468	0	-11.2735	-32.1846	8	145.101	261.553	1677.24	306.044	3223.89	4.16591	4	5	6	8	9	2
864691136436368286	0	61.514	26.1239	1	54.0594	143.786	1651.5	325.274	1985.07	14.5367	0	0	6	9	4	6
864691136194506828	0	49.0541	17.4688	3	83.5854	170.887	179.635	73.4988	3084.37	-11.9444	0	0	0	0	9	0
864691135058870939	0	12.9284	12.6892	5	134.187	198.721	1114.17	152.413	2238.4	10.1863	4	2	2	0	6	4
864691135490925031	0	-12.1544	-0.743278	8	149.014	268.385	1516.66	294.586	2048.53	9.12232	4	5	5	8	4	3
864691136008575406	0	-26.6515	21.007	13	187.256	313.696	1837.66	260.052	2281.44	31.9831	7	8	7	6	6	9
864691135194501418	0	-23.2721	7.88943	11	181.459	322.959	1413.35	230.623	1563.29	30.1948	7	9	4	4	1	9
864691135690548884	0	44.7823	-24.7252	4	102.331	197.056	2149.35	286.659	1742.72	-5.31768	2	2	8	7	2	0
864691136273086654	0	-8.5808	-26.7591	8	187.566	282.168	1920.32	219.055	2730.62	9.99892	7	6	8	4	8	3
864691135925541134	0	31.6375	-33.7768	7	116.815	194.686	1139.5	203.956	662.398	3.30425	2	1	2	3	0	1
864691136482897964	0	56.832	-14.0883	2	89.1697	166.41	2741.3	406.139	2059.57	-0.434491	1	0	9	9	4	1
864691135366995705	0	10.1076	23.9255	6	131.778	231.761	1142.35	227.04	2481.73	-14.7162	3	3	2	4	7	0
864691135946686561	0	46.6029	8.95192	3	78.5574	179.332	1663.23	237.601	2046.24	4.85796	0	1	6	5	4	2
864691136330406295	0	44.2106	-15.9088	4	90.2692	166.295	1648.62	332.292	1712.45	5.95563	1	0	6	9	2	2
864691135467735948	0	44.4621	-8.0973	4	90.1891	147.946	1494.84	281.789	1962.3	-3.81021	1	0	5	7	4	0
864691136951603935	0	-2.27728	-14.8884	8	151.332	271.518	1649.66	262.01	1870.61	13.7963	5	5	6	6	3	5
864691135012525814	0	44.2883	17.1739	1	82.0668	174.101	1106.11	196.181	2658.95	7.51353	0	1	2	2	8	3
864691135644684015	0	-25.0187	-16.1969	11	181.17	274.555	1355.99	219.35	2914.09	9.50703	7	6	3	4	9	3
864691135785693124	0	19.9696	14.8882	5	106.609	216.638	1525.75	291.215	2556.92	10.8757	2	2	5	8	7	4
864691135937149188	0	12.9527	18.6849	5	100.875	211.097	1123.22	274.83	1322.07	12.4088	1	2	2	7	0	5
864691135974787439	0	40.6256	24.282	3	84.9624	181.611	2140.1	413.611	2500.87	19.5977	1	1	8	9	7	8
864691136482936364	0	6.69882	5.99553	5	116.898	204.106	1639.9	235.347	2186.18	16.4252	2	2	6	5	5	6
864691135988310784	0	-47.5908	3.60032	15	214.803	311.296	1112.36	218.231	2490.14	11.1171	9	8	2	4	7	4
864691135341035717	0	6.84295	20.8351	6	118.369	217.237	1375.7	226.248	2490.79	12.3765	3	2	4	4	7	5
864691136051190515	0	27.2842	-13.6648	7	108.674	184.767	1550.74	284.771	1834.52	5.31204	2	1	5	7	3	2
864691135012417782	0	58.7902	18.0059	1	72.9795	164.536	1341.65	237.689	2390.87	5.01515	0	0	3	5	6	2
864691135341002181	0	-49.9996	-20.679	12	228.437	343.246	1771.16	267.147	2130.3	13.0622	9	9	7	6	5	5
864691135571544357	0	-36.5183	-15.7052	11	184.736	280.388	1916.85	215.381	2222.46	15.2402	7	6	8	3	5	6
864691136388639607	0	-40.6149	-32.3129	12	180.51	282.127	1201.22	254.328	1418.85	6.61443	7	6	2	6	1	2
864691135501532994	0	-34.056	14.5151	13	180.488	329.028	880.13	155.45	1449.14	21.1517	7	9	0	0	1	8
864691136618473869	0	-36.5203	33.7411	9	187.315	319.837	926.915	200.152	2589.26	19.5815	7	8	1	2	7	8
864691136194206696	0	10.1709	29.1444	6	109.779	241.597	924.831	193.555	1826.4	19.0141	2	4	1	2	3	7
864691136091310004	0	-34.7945	-14.6568	11	179.204	294.085	1245.96	175.279	2003.02	10.4157	6	7	3	1	4	4
864691135490680807	0	31.6479	-8.20779	4	87.9521	212.291	2055.08	272.067	1797.35	10.8786	1	2	8	7	3	4
864691135567731692	0	19.6689	-20.5079	7	136.689	243.817	1920.1	229.665	2374.65	12.5415	4	4	8	4	6	5
864691135883861872	0	0.228879	28.2162	6	115.746	258.383	1679.79	290.841	1764.59	28.5865	2	5	6	8	3	9
864691135437438450	0	-15.0757	-27.7986	8	155.961	241.343	1383.27	216.816	1990.73	8.49651	5	4	4	4	4	3
864691136819516270	0	22.0302	-20.2577	7	120.175	224.279	960.107	125.066	2563.49	-20.2144	3	3	1	0	7	0
864691135345404319	0	44.4005	14.4982	3	82.7702	186.27	1893.95	273.688	1715.05	16.1693	0	1	7	7	2	6
864691135945437476	0	6.31864	-11.6178	10	155.468	261.826	1743.95	302.4	1540.71	4.29328	5	5	7	8	1	2
864691135888567689	0	32.5176	-1.64205	4	92.1778	190.835	1985.07	284.086	2526.53	9.12608	1	1	8	7	7	3
864691134988411002	0	7.70867	-13.6705	10	147.333	259.477	2013.55	274.138	1596.61	13.7653	4	5	8	7	2	5
864691136005176522	0	-20.6884	9.73754	11	170.577	277.59	1889.97	248.438	1974.39	22.4425	6	6	7	6	4	8
864691136795365230	0	12.7494	-19.122	7	148.922	215.293	1639.22	203.953	1693.1	1.59448	4	2	6	3	2	1
864691135476126120	0	33.2172	2.71933	3	82.601	185.273	2108.36	279.269	2667.45	8.75172	0	1	8	7	8	3
864691135428535088	0	5.12828	17.8427	6	128.167	234.727	1752.28	246.852	2016.9	21.7267	3	3	7	5	4	8
864691136264048100	0	28.5152	14.7514	5	103.35	173.934	1025.12	216.722	1595.82	13.2458	2	1	1	4	2	5
864691135699282466	0	-53.6836	4.73047	15	208.171	351.435	846.894	125.128	1913.1	19.1921	8	9	0	0	3	8
864691135758649166	0	-19.2295	5.25219	10	167.925	263.918	2793.52	303.633	1999.74	16.6713	6	5	9	8	4	7
864691135323245980	0	-58.1812	-5.96146	15	221.888	335.446	1277.9	191.199	1703.19	11.065	9	9	3	2	2	4
864691135864094846	0	19.9995	-26.0877	7	121.654	204.719	1299.66	247.099	1505.37	-4.45306	3	2	3	5	1	0
864691135269698725	0	3.7311	-11.9174	10	126.417	264.688	1512.82	270.411	1731.37	11.2491	3	5	5	7	2	4
864691135207732345	0	21.4899	-1.31278	5	113.768	210.36	2039.34	295.663	2746.15	12.5899	2	2	8	8	8	5
864691135132769952	0	31.9794	-0.0793048	4	100.343	211.005	2259.61	297.17	2116.07	17.7914	1	2	9	8	5	7
864691135937159684	0	-54.7012	22.8166	14	211.703	315.431	773.844	198.803	2027.61	18.4714	9	8	0	2	4	7
864691135515936467	0	29.7689	3.11	4	117.023	204.819	1645.59	216.136	4499.07	1.52002	3	2	6	4	9	1
864691136105661657	0	-16.7469	-8.24722	8	175.683	265.023	2037.02	279.552	2548.09	17.8946	6	5	8	7	7	7
864691135589998859	0	-46.8307	9.47879	13	204.186	292.606	1235.47	195.082	1907.62	11.38	8	7	2	2	3	4
864691136008819884	0	33.5904	-27.5191	4	108.16	186.874	2941.31	329.739	2971.8	9.10261	2	1	9	9	9	3
864691136823389156	0	-12.824	7.5548	9	159.33	248.367	848.769	158.988	2431.16	12.9033	5	4	0	0	7	5
864691135501769538	0	-49.9961	16.171	14	201.451	306.327	1333.64	198.159	2179.4	23.1339	8	8	3	2	5	9
864691135440471112	0	-63.039	-9.60292	13	213.365	292.398	1126.65	193.997	1222.27	4.8337	9	7	2	2	0	2
864691135213407544	0	68.5427	10.1043	1	70.1263	144.039	1177.65	394.601	1383.14	0.930567	0	0	2	9	1	1
864691135501586242	0	-60.0802	-7.55489	13	229.399	338.557	1524.14	188.756	1298.83	16.0735	9	9	5	2	0	6
864691135864691420	0	-8.06106	13.6678	8	159.644	280.836	1822.81	262.561	2455.4	18.9375	5	6	7	6	7	7
864691135501814621	0	46.7955	-2.13536	3	91.6089	175.569	1447.89	326.102	1855.59	6.47826	1	1	4	9	3	2
864691135373869641	0	1.31141	-38.9109	10	157.9	246	1552.28	250.468	1051.42	-0.638355	5	4	5	6	0	1
864691136004767690	0	-53.795	5.29535	15	212.915	292.134	1089.97	208.417	1947.83	14.6998	9	7	1	3	4	6
864691135307258950	0	-14.7285	-33.2052	10	166.645	265.834	1706.36	262.327	2107.99	6.50922	6	5	6	6	5	2
864691135577029637	0	19.6928	2.43452	7	132.571	225.259	1419.27	285.574	1245.37	13.2402	3	3	4	7	0	5
864691135761532726	0	17.136	-26.6564	7	138.518	224.538	1947.89	302.339	1345.19	-4.39676	4	3	8	8	0	0
864691136024255033	0	-19.9066	-21.5908	10	163.162	322.665	1483.44	230.256	1752.37	13.6675	5	9	5	4	2	5
864691136109197496	1	56.3571	25.6071	1	42.4074	169.743	1526.36	306.875	2240.93	9.48919	0	0	5	8	6	3
864691135809425612	0	-16.2002	-20.0225	10	148.57	260.932	1084.45	228.217	1608.52	8.88283	4	5	1	4	2	3
864691135873947790	0	-1.58841	18.5013	8	139.236	270.366	1635.1	324.016	2609.67	20.817	4	5	6	9	8	8
864691135212862592	0	-41.8732	-21.4637	12	223.219	310.345	1398.27	186.438	2169.61	2.77511	9	8	4	2	5	1
864691135609462791	0	13.0975	-15.6607	7	128.146	221.769	1311.58	292.149	1416.65	8.67747	3	3	3	8	1	3
864691135740264811	0	28.2161	27.537	5	96.7872	191.341	1257.57	260.481	1805.43	7.20863	1	1	3	6	3	2
864691136451227135	0	-28.3746	15.2469	13	175.136	303.715	1291.24	197.782	1589.93	12.5728	6	7	3	2	2	5
864691135358850904	0	38.0641	-26.5454	4	115.899	197.557	1685.74	254.536	1465.47	3.16592	2	2	6	6	1	1
864691135697653269	0	39.175	5.35951	3	96.8885	191.431	509.184	181.349	3407.8	-9.21166	1	1	0	1	9	0
864691135883873392	0	-55.0919	-10.3286	12	186.965	287.459	1301.79	161.438	1679.95	2.28145	7	6	3	0	2	1
864691135462782014	0	18.9175	-16.3634	7	118.503	243.064	2342.72	403.889	2414.94	11.4652	3	4	9	9	7	4
864691135490252391	0	-20.5653	-39.6329	10	201.961	328.581	2053.58	224.173	2401.95	5.01156	8	9	8	4	7	2
864691135785721028	0	9.29446	-14.5411	7	130.637	223.038	2401.51	261.255	2098.26	8.81424	3	3	9	6	5	3
864691135684262583	0	2.37918	-18.8156	7	140.283	230.911	2386.01	329.674	2171.26	16.9194	4	3	9	9	5	7
864691135134657561	0	-56.27	22.2806	14	219.351	338.563	946.367	174.561	2283.94	20.0231	9	9	1	1	6	8
864691135739565204	0	49.8525	7.01395	2	65.3073	177.03	884.09	237.805	3000.24	-7.12077	0	1	0	5	9	0
864691135501531714	0	9.0965	-32.7867	7	148.73	264.321	2345.9	215.535	2497.37	8.9662	4	5	9	3	7	3
864691136194422230	2	52.9175	21.7734	1	94.7115	195.156	1767.11	307.824	2249.52	16.891	1	1	7	8	6	7
864691136273015998	0	3.64838	-10.8327	10	142.616	255.997	1201.21	247.358	1525.27	7.21635	4	5	2	5	1	2
864691136618458253	0	33.7387	21.3035	3	81.4077	184.917	2320.03	348.163	2416.07	17.0872	0	1	9	9	7	7
864691135939266049	0	-33.682	-2.00416	11	184.866	286.652	1106.33	231.697	1518.33	7.19958	7	6	2	4	1	2
864691135875981139	0	-1.39938	12.7	9	151.279	272.508	1449.58	258.568	2033.93	20.8952	5	5	4	6	4	8
864691135502063285	0	-8.07944	21.8879	9	141.089	271.606	791.125	237.086	2521.75	22.4434	4	5	0	5	7	8
864691136123894310	0	-26.7833	-4.10329	10	183.164	244.399	1471.71	217.004	885.19	-1.50519	7	4	4	4	0	1
864691136273049278	0	-28.7466	-9.70511	11	172.75	292.145	1435.52	243.533	1701.29	13.7271	6	7	4	5	2	5
864691135577202949	0	45.7103	-21.5535	4	91.1596	166.676	2451.11	355.189	1470.12	8.01286	1	0	9	9	1	3
864691136090900916	0	25.3001	11.9509	5	87.9257	169.282	1679.28	303.599	2204.21	12.1127	1	0	6	8	5	4
864691135571097837	0	25.825	20.8266	5	98.3226	186.269	1760.62	240.663	2020.32	20.9296	1	1	7	5	4	8
864691136601597649	0	-20.2393	-8.92151	11	164.127	280.868	2153.67	227.338	2380.5	23.2942	5	6	9	4	6	9
864691136925631562	0	-35.1594	-0.0667274	11	175.947	290.333	1420.31	266.838	2075.55	11.1564	6	7	4	6	4	4
864691135544438056	0	-6.63968	-36.2465	10	153.878	269.988	1351.18	264.035	2172.97	1.87085	5	5	3	6	5	1
864691135194420522	0	-48.1881	3.89971	15	204.573	303.069	814.768	188.22	1795.47	4.40005	8	7	0	2	3	2
864691135945481508	0	69.3346	-4.76662	2	70.1311	118.07	320.937	89.4317	2372.07	-20.4546	0	0	0	0	6	0
864691136951571167	0	62.7867	0.217066	2	55.1835	158.887	912.416	226.624	3110.61	-8.4491	0	0	1	4	9	0
864691135212718464	0	-22.5057	-14.8385	11	177.393	290.252	1634.96	229.491	2860.87	14.5935	6	7	6	4	8	6
864691135012860054	0	-31.5307	12.094	13	194.59	316.626	1308.12	232.798	1626.58	8.555	8	8	3	5	2	3
864691136008399020	0	-55.8244	5.52532	15	206.617	324.46	1096.18	188.921	2832.4	7.27476	8	9	2	2	8	2
864691135494025616	0	-20.994	-38.2941	12	206.547	313.913	1807.09	325.656	2685.47	-0.382314	8	8	7	9	8	1
864691136723060846	0	53.6695	-10.4502	2	77.1755	167.854	2356.62	356.758	1824.19	5.01828	0	0	9	9	3	2
864691135604551235	0	13.7002	9.53348	5	114.747	238.613	1425.09	335.902	2528.38	10.0497	2	4	4	9	7	4
864691135739596948	0	-24.7149	15.1139	9	168.789	286.038	1190.61	218.563	1463.43	23.9339	6	6	2	4	1	9
864691136766175854	0	25.4005	-12.9016	7	131.294	193.64	2531.73	229.696	2292.88	7.47612	3	1	9	4	6	3
864691135658130050	0	15.0062	-12.6188	7	157.354	224.422	1144.75	194.126	1557.4	4.90505	5	3	2	2	1	2
864691135478288326	0	-60.3633	4.59922	15	215.619	327.099	1030.53	193.231	2631.67	12.1098	9	9	1	2	8	4
864691135307119942	0	32.75	7.43819	5	108.43	205.174	1957.91	188.374	1706.24	22.2618	2	2	8	2	2	8
864691135474679616	0	-2.98822	26.4971	6	116.981	239.869	1455.08	246.124	1151.63	22.3342	2	4	4	5	0	8
864691135952000803	0	-65.4274	-4.00514	13	224.598	307.415	1816.32	225.62	1138.75	22.5638	9	8	7	4	0	8
864691136745741028	0	15.3792	-29.9446	7	134.433	222.508	1943.31	332.461	2648.07	5.33295	4	3	8	9	8	2
864691136812236659	0	-9.59376	-4.899	10	147.201	228.862	1495.98	261.345	1932.18	8.40805	4	3	5	6	4	3
864691136966029774	0	39.1309	-17.9987	4	112.263	225.19	1845.97	281.671	2324.61	-3.74697	2	3	7	7	6	0
864691134964465695	0	-1.82439	31.8111	6	130.117	245.851	912.317	140.298	1881.93	20.3692	3	4	0	0	3	8
864691135753589197	0	-25.283	-27.2132	12	183.151	274.782	1237.84	179.276	2201.87	2.78866	7	6	2	1	5	1
864691135162195245	0	-36.967	-27.4493	12	194.517	294.732	1427.62	215.558	2307.12	4.50331	8	7	4	3	6	2
864691136482899756	0	49.718	24.2268	1	219.302	214.54	1051.1	183.486	2411.29	12.5359	9	2	1	1	7	5
864691135012426486	0	27.8808	-21.8364	7	124.83	207.914	2251.96	353.255	2401.96	6.55004	3	2	9	9	7	2
864691136227040337	0	-8.98374	-27.633	8	193.592	288.946	1674.88	258.144	2327.55	14.8098	7	6	6	6	6	6
864691135013115542	0	19.4695	-25.533	7	124.948	238.082	2496.54	330.75	1577.41	-2.86892	3	4	9	9	1	0
864691135323164316	0	-18.4265	29.9982	9	204.272	331.464	853.295	155.999	542.357	33.0663	8	9	0	0	0	9
864691135194395946	0	-43.8415	7.75402	13	181.987	322.484	824.652	172.725	1645.2	14.4642	7	9	0	1	2	6
864691135213407800	0	49.6227	-16.6954	4	93.582	183.376	571.164	96.5751	4822.76	-25.0889	1	1	0	0	9	0
864691136309671770	0	6.88473	3.69383	5	120.657	226.897	1697.56	247.92	2681.74	17.0974	3	3	6	6	8	7
864691135210383296	0	12.4552	0.621968	5	136.207	241.78	1938.09	224.99	2486.26	20.6876	4	4	8	4	7	8
864691135754052301	0	42.9218	-3.06314	3	97.2634	178.562	1714.88	325.852	2529.33	6.63421	1	1	6	9	7	2
864691136911643633	0	-1.89456	-6.43533	8	151.31	227.801	1146.65	253.123	1824.86	7.78084	5	3	2	6	3	3
864691135807318813	0	28.8173	24.262	3	85.5132	211.694	2440.38	281.967	1720.46	22.3543	1	2	9	7	2	8
864691135584060536	0	-25.3664	2.36539	11	187.956	275.125	1301.92	221.867	1463.02	15.6562	7	6	3	4	1	6
864691136922991588	0	36.7307	17.1061	3	80.9242	231.254	2039.61	309.479	2620.32	11.264	0	3	8	8	8	4
864691135396387873	0	49.041	-23.9748	4	91.2466	136.859	1293.43	326.89	1490.2	-15.6687	1	0	3	9	1	0
864691135617729935	0	25.5296	22.4821	5	97.2688	227.657	1520.29	269.663	2944.85	13.3907	1	3	5	7	9	5
864691135809480652	0	-59.105	20.3755	14	220.069	361.143	899.66	209.083	2255.25	19.9474	9	9	0	3	6	8
864691135100181024	0	-50.0656	-2.15134	15	218.664	356.505	1265.82	192.456	2714.48	17.1088	9	9	3	2	8	7
864691135969276517	0	22.3136	21.5627	5	120.038	203.661	1955.9	244.772	2086.88	17.7707	3	2	8	5	5	7
864691135497613331	0	5.14412	-30.6175	7	160.521	244.373	1574.31	272.786	2013.7	3.61624	5	4	5	7	4	1
864691135544414760	0	37.1936	-21.1039	4	88.01	200.09	1022.93	219.005	2415.04	-15.4058	1	2	1	4	7	0
864691135502027189	0	-42.5498	10.9352	13	201.831	347.229	1330.72	162.946	1522.23	18.5097	8	9	3	0	1	7
864691135213377336	0	43.4086	-18.041	4	97.8415	183.467	1368.91	279.262	2802.99	-10.1106	1	1	4	7	8	0
864691135476156072	0	-19.0752	12.1786	9	177.814	289.495	1671.66	186.649	2675.52	22.6086	6	7	6	2	8	8
864691135952295971	0	4.62391	15.262	6	127.821	238.149	1142.01	263.937	1460.4	16.2759	3	4	2	6	1	6
864691135568883590	0	39.4362	-9.35683	4	117.507	171.55	1343.26	250.251	1343.68	-0.500328	3	0	3	6	0	1
864691135403720942	0	19.5898	-14.031	7	115.804	212.461	2048.45	331.521	1618.17	11.812	2	2	8	9	2	4
864691134947418620	0	-49.8437	-20.8563	12	203.632	316.89	1764.3	228.075	1619.58	15.2028	8	8	7	4	2	6
864691135974441583	0	-47.9281	9.50144	15	196.659	300.867	843.12	203.197	1557.07	12.3751	8	7	0	3	1	5
864691136031700667	0	-2.1932	0.258879	6	159.898	260.002	2157.35	252.033	2778.09	17.605	5	5	9	6	8	7
864691135586087747	0	26.8837	15.7082	5	73.8613	186.447	1740.39	323.442	2128.57	16.1961	0	1	7	9	5	6
864691135759639485	0	-6.39536	-29.0669	8	181.632	277.661	2040.42	256.273	2847.39	16.6453	7	6	8	6	8	7
864691136723518717	0	52.5255	5.24417	2	76.514	157.134	2079.45	324.113	1808.17	7.76608	0	0	8	9	3	3
864691135570701805	0	-2.82217	6.59144	8	136.9	239.373	1329.71	212.784	2690.16	17.4314	4	4	3	3	8	7
864691135864095870	0	5.23544	-32.8676	7	150.638	251.19	1676.02	251.438	1990.53	4.55163	5	4	6	6	4	2
864691136031827131	0	47.3701	5.96133	3	76.1274	199.246	2162.49	356.77	2520.04	8.42641	0	2	9	9	7	3
864691135888487817	0	54.3033	19.0552	1	72.6715	200.763	1277	210.715	1787.6	16.8119	0	2	3	3	3	7
864691135580851908	0	18.8693	4.43987	5	107.099	236.661	1398.17	224.943	2098.82	10.6769	2	3	4	4	5	4
864691137196895809	0	5.0868	-14.0259	6	138.213	227.557	1304.07	294.85	1755.75	12.2235	4	3	3	8	2	5
864691135233237081	0	35.0659	2.45774	4	123.714	232.979	2025.04	280.949	2888.77	3.23238	3	3	8	7	9	1
864691135233439065	0	-5.71354	24.7396	6	157.846	259.908	1693.36	233.708	1916.73	20.1859	5	5	6	5	3	8
864691136521694353	0	63.8695	6.28447	2	90.3487	154.7	1344.34	252.844	1545.28	0.610308	1	0	3	6	1	1
864691135274106853	0	42.6439	22.6717	3	86.4776	171.172	761.404	216.135	4156.64	-2.00625	1	0	0	4	9	0
864691136226990417	0	-61.2961	0.0436302	15	214.998	317.388	941.461	158.172	1681.2	8.25118	9	8	1	0	2	3
864691135772077387	0	58.7221	17.7942	1	83.9488	164.266	1190.77	239.62	2131.37	1.74189	0	0	2	5	5	1
864691136136617853	0	46.4339	11.245	3	90.5291	196.393	1531.59	266.33	2489.91	3.84046	1	1	5	6	7	1
864691135568885638	0	-50.1902	-14.9443	15	194.041	325.138	1595.57	188.169	2159.51	10.5945	7	9	5	2	5	4
864691136965756622	0	-65.0892	9.63406	15	217.709	332.147	1186.96	192.546	1849.64	15.1004	9	9	2	2	3	6
864691135692732863	0	4.35585	9.71943	6	142.509	211.595	1813.85	227.814	2848.2	7.36425	4	2	7	4	8	2
864691135686885856	0	-31.8384	14.828	13	192.135	315.252	1198.44	175.984	1328.74	17.6143	7	8	2	1	0	7
864691135213088568	0	14.5391	28.8907	5	101.809	210.802	1030.62	276.152	2504.89	-3.96149	2	2	1	7	7	0
864691135307339846	0	43.2379	-7.97387	4	88.0699	171.583	297.252	130.472	3546.97	-23.3978	1	0	0	0	9	0
864691135683226866	0	14.8851	-0.901344	5	107.251	244.041	2311.66	237.395	2630.76	17.6788	2	4	9	5	8	7
864691135488259386	0	-65.8944	12.8111	14	207.391	336.035	830.117	186.019	1942.99	6.47203	8	9	0	2	4	2
864691136116505508	0	41.4851	-21.3554	4	107.442	210.674	2140.89	339.655	2671.11	9.39977	2	2	8	9	8	3
864691135730145465	0	-39.5797	35.5987	14	219.336	328.052	553.641	157.843	2296.5	22.3327	9	9	0	0	6	8
864691135497635603	1	-12.7201	-5.61205	10	161.334	279.298	1550.63	299.96	1639.61	15.3709	5	6	5	8	2	6
864691135501823325	0	4.02006	25.3162	6	128.916	286.391	325.42	95.6773	3777.04	-12.4984	3	6	0	0	9	0
864691135494071184	0	-3.32103	-1.09525	6	133.247	240.436	1522.18	199.882	2042.51	13.4623	4	4	5	2	4	5
864691135181801730	0	70.4891	-2.9127	2	80.6611	145.598	1444.92	188.106	2143.13	-6.49438	0	0	4	2	5	0
864691135337680102	0	-45.4914	3.39226	15	199.218	303.882	1339.07	173.374	2474.67	14.6269	8	7	3	1	7	6
864691135761547574	0	-40.0916	-11.8598	11	202.492	311.04	1649.29	221.501	2511.82	12.3376	8	8	6	4	7	5
864691136041258070	0	9.11681	-32.8288	7	141.166	270.162	1776.75	253.65	2998.11	4.37274	4	5	7	6	9	2
864691135718793009	0	-44.1156	11.1459	13	194.487	312.312	1391.72	175.355	1637.72	13.7443	8	8	4	1	2	5
864691135382930923	0	-9.26307	17.5498	8	158.487	274.309	1913.84	202.816	2904.96	22.761	5	6	8	3	9	8
864691135776077229	0	40.2308	3.41688	3	79.5045	185.258	2047.77	372.244	1729.38	12.1338	0	1	8	9	2	4
864691135488239418	0	33.6481	-26.2258	4	117.929	206.248	2668.59	298.251	3772.89	2.23619	3	2	9	8	9	1
864691136089336119	0	-10.1822	-32.4761	8	162.627	258.772	1678.49	244.641	1850.52	9.08004	5	5	6	5	3	3
864691135952121379	0	-31.0807	-23.64	12	207.38	303.054	2149.94	208.461	2782.35	7.68556	8	7	9	3	8	3
864691135462733118	0	-18.2747	-5.5198	11	174.529	283.24	2265.26	237.595	3667.58	14.7876	6	6	9	5	9	6
864691136105779161	0	-60.9453	16.3528	14	222.38	303.772	1015.36	195.454	1484.12	16.3277	9	7	1	2	1	6
864691135855753262	0	-45.5262	-29.4158	12	185.902	258.069	1696.87	165.577	1176.89	-0.590806	7	5	6	1	0	1
864691136577493012	0	-37.2977	25.8345	14	217.448	312.07	981.992	193.208	2187.93	36.4741	9	8	1	2	5	9
864691135686907104	0	60.4611	27.9587	1	72.2647	185.461	1405	289.692	2535.34	13.6759	0	1	4	8	7	5
864691136010927523	0	22.0831	12.4421	5	87.6516	202.101	1579.76	216.324	1330.11	16.1213	1	2	5	4	0	6
864691135661429315	0	-37.6961	4.40921	13	200.224	320.918	1145.21	197.517	1976.02	17.6685	8	8	2	2	4	7
864691135593521707	0	-20.7516	-38.111	10	184.235	304.113	2232	140.034	2221.36	-0.270461	7	7	9	0	5	1
864691136023834681	0	-53.8154	-19.4492	15	207.548	289.33	1410.75	198.731	1911.98	8.98721	8	7	4	2	3	3
864691135781142096	0	-19.0223	-7.01966	11	187.926	300.797	2023.04	241.129	2839.66	17.3854	7	7	8	5	8	7
864691136143400756	0	1.22624	-17.8134	8	128.604	235.226	1993.56	264.313	3180.12	13.4645	3	3	8	6	9	5
864691136854199150	0	-42.2593	-12.2889	15	204.819	324.046	1289.55	166.223	2264.24	12.5812	8	9	3	1	6	5
864691135855935790	0	33.034	2.34568	3	93.4026	189.217	2363.31	314.493	2204.89	5.69809	1	1	9	8	5	2
864691135692704959	0	-29.304	-29.2439	12	180.653	276.679	1122.45	169.185	1652.74	3.59742	7	6	2	1	2	1
864691137053910134	0	-12.9386	-35.5193	10	151.404	273.868	1935.78	299.764	1827.49	3.76202	5	6	8	8	3	1
864691135517344394	0	12.7538	30.1101	5	108.687	212.566	1688.26	274.181	2752.11	17.7476	2	2	6	7	8	7
864691135581605485	0	12.0254	-2.36908	7	127.505	237.635	1371.64	190.327	3444.17	-8.64564	3	4	4	2	9	0
864691135454077546	0	15.4174	13.6844	5	103.189	215.337	799.783	150.608	2194.78	6.06171	2	2	0	0	5	2
864691136390367359	0	-57.6121	5.04238	15	217.149	314.387	1327.56	183.917	2666.46	3.90859	9	8	3	1	8	1
864691135777532349	0	8.47259	20.6699	6	120.591	214.548	1925.21	320.856	2883.34	16.0038	3	2	8	8	9	6
864691136031742395	0	23.8505	9.31371	5	131.104	191.668	1531.87	213.506	2415.29	4.13261	3	1	5	3	7	2
864691135585138812	0	-36.2157	-29.8163	12	179.79	263.762	1614.02	257.151	1706.58	4.49931	6	5	6	6	2	2
864691136535345058	0	-8.08039	27.8273	9	171.5	269.753	1306.7	221.148	2525.47	17.381	6	5	3	4	7	7
864691135939845633	0	51.5087	-14.1559	2	79.9106	201.018	2521.87	407.187	2398.86	-2.92945	0	2	9	9	6	0
864691135564980823	0	33.0459	-4.47313	4	96.9594	224.811	2070.61	324.439	1983.39	8.90186	1	3	8	9	4	3
864691135012880790	0	-53.7804	19.5833	14	176.393	339.548	1474.37	286.61	2880.23	16.7864	6	9	4	7	9	7
864691135194382122	0	65.3044	-7.98365	2	90.5405	142.732	524.279	165.764	2037.53	-19.8077	1	0	0	1	4	0
864691135463837253	0	-26.8872	-3.12692	13	186.182	308.345	1152.69	196.802	2364.56	-18.0221	7	8	2	2	6	0
864691135724213931	0	-41.074	-8.60818	12	188.431	298.856	1594.34	192.398	2422.16	7.06795	7	7	5	2	7	2
864691135809443020	0	-47.5374	-2.70112	15	214.091	317.047	1971.2	284.294	2123.97	20.9227	9	8	8	7	5	8
864691135815842127	1	31.8548	14.6123	3	86.9881	170.858	1936.86	415.722	1432.83	14.5447	1	0	8	9	1	6
864691135476321448	0	-51.5399	-16.9042	12	217.103	321.018	1271.93	157.88	2124.67	1.57726	9	8	3	0	5	1
864691135945543972	0	-26.1115	0.90038	11	178.619	279.899	1254.92	197.821	2315.07	9.86939	6	6	3	2	6	3
864691135575336990	0	62.7969	26.8872	1	37.5883	134.762	1218.16	281.864	2206.33	3.52768	0	0	2	7	5	1
864691135654051778	0	4.25566	24.3868	6	116.875	272.445	1521.48	253.036	2759.68	22.4541	2	5	5	6	8	8
864691136023813433	0	50.0301	-1.55426	2	74.5842	150.575	1797.35	432.568	1285.83	12.5015	0	0	7	9	0	5
864691135988709632	0	52.7755	3.59534	3	76.1127	154.136	2076.43	303.752	1058.84	15.7374	0	0	8	8	0	6
864691135740610155	0	-9.93546	22.7773	9	156.432	255.408	1645.45	315.086	2614.54	23.6652	5	4	6	8	8	9
864691136136626045	0	9.32712	20.818	6	124.57	215.103	1690.82	312.78	2558.06	20.961	3	2	6	8	7	8
864691137053665398	0	-21.2455	-17.8423	12	171.386	328.157	1228.53	202.33	1666.32	11.9858	6	9	2	3	2	4
864691135407315913	0	27.9657	-3.03471	4	109.455	214.133	1616.89	271.453	2637.4	0.900894	2	2	6	7	8	1
864691135660498160	0	-37.1987	31.5392	14	184.765	273.716	977.438	227.09	2200.3	18.0141	7	6	1	4	5	7
864691136723990781	0	-40.7278	-32.0216	12	194.199	283.212	1266.43	187.864	1517.52	5.47562	8	6	3	2	1	2
864691136109248184	0	4.27269	30.5698	6	129.505	244.479	1312.85	254.477	1593.79	22.6768	3	4	3	6	2	8
864691135210431424	0	5.02695	25.5134	6	126.273	240.199	1822.75	317.763	2534.18	23.9811	3	4	7	8	7	9
864691136601569745	0	29.6009	-7.49416	4	109.003	196.028	1996.16	239.339	2637.28	10.4406	2	1	8	5	8	4
864691135445922450	0	12.9773	-29.6659	7	147.761	259.048	1894.56	261.142	2236.69	-10.2766	4	5	7	6	6	0
864691135785248708	0	26.0127	-31.4838	7	139.087	182.331	1541.72	319.965	1903.59	-0.819324	4	1	5	8	3	1
864691135575259678	0	-36.2244	-23.5376	12	197.462	293.324	1466.59	190.663	2075.05	5.43556	8	7	4	2	4	2
864691135969198181	0	-48.5702	30.3766	14	207.562	335.72	663.483	127.428	2039.9	34.087	8	9	0	0	4	9
864691135735681684	0	27.5767	1.37545	4	107.96	185.65	1815.2	246.686	3365.07	-2.27871	2	1	7	5	9	0
864691135366935801	0	-48.6186	0.032262	15	189.358	298.669	1165.01	220.792	2840.17	14.2108	7	7	2	4	8	5
864691135510820816	0	37.233	22.1692	3	95.2929	180.868	2056.82	241.952	2308.68	9.92827	1	1	8	5	6	3
864691135587103218	0	-20.4581	-4.48356	10	152.205	278.639	1283.72	239.127	1285.85	8.17823	5	6	3	5	0	3
864691134917827850	0	44.9136	10.9615	2	81.3056	188.947	1987.57	394.28	3329.79	14.3905	0	1	8	9	9	6
864691136966023630	0	13.6254	0.587711	5	107.381	231.441	1775	265.433	3299.91	14.5269	2	3	7	6	9	6
864691135012433398	0	41.4162	15.3189	3	80.6281	207.941	2376.78	363.986	1732.39	13.8194	0	2	9	9	2	5
864691136024080185	0	26.8468	-8.60611	5	119.622	202.37	521.691	142.962	2585.36	-17.5355	3	2	0	0	7	0
864691136024244793	1	1.72358	-11.0401	10	132.674	231.803	1646.46	227.694	1471.47	4.70499	4	3	6	4	1	2
864691135724195243	0	59.3566	-4.0963	2	79.3952	174.269	758.11	198.63	2385.19	-12.2171	0	1	0	2	6	0
864691136723525885	0	28.5332	-9.35346	4	116.336	202.207	1754.57	352.444	2404.63	2.42682	2	2	7	9	7	1
864691136136970365	0	-0.651972	16.7745	6	138.715	247.754	933.642	283.782	1740.02	16.8938	4	4	1	7	2	7
864691136020758264	0	-39.2063	-12.8715	11	204.285	299.233	1780	187.862	2353.95	11.782	8	7	7	2	6	4
864691135210467776	0	6.6246	-22.1395	7	161.571	232.883	1933.41	270.617	1904.94	7.59588	5	3	8	7	3	3
864691135937165316	0	-33.519	28.0863	13	193.656	301.314	1332.46	318.287	2092.56	25.0537	7	7	3	8	5	9
864691136109108920	0	-59.7651	17.115	14	215.559	343.293	1378.91	145.079	1722.99	20.0639	9	9	4	0	2	8
864691135939383809	0	57.1927	14.9982	1	73.1875	154.534	1705.89	307.008	1267.38	16.1561	0	0	6	8	0	6
864691135272526609	0	-10.3926	-34.533	8	145.768	270.349	1690.34	183.685	1806.65	11.698	4	5	6	1	3	4
864691135012482294	0	42.0346	-21.7971	4	119.597	188.53	2219.9	332.617	2269.88	2.10482	3	1	9	9	6	1
864691134884771066	0	30.849	-22.0533	7	125.605	247.047	2936.38	329.684	1955.9	22.7784	3	4	9	9	4	8
864691135581098948	0	29.3509	-6.17763	4	88.3669	197.921	1404.63	270.838	2397.87	0.353703	1	2	4	7	6	1
864691135699287586	0	43.2611	-19.1065	4	111.777	203.464	1847.11	340.163	2482.91	-6.95954	2	2	7	9	7	0
864691135724216491	0	-34.86	32.6276	14	213.172	314.604	747.782	149.138	1489.45	25.0129	9	8	0	0	1	9
864691135918324656	0	46.4759	17.3385	3	76.0324	174.578	2188.51	279.863	1309.09	23.8763	0	1	9	7	0	9
864691135695980954	0	-16.6456	1.17173	11	167.513	307.79	2267.92	263.063	2744.2	24.0473	6	8	9	6	8	9
864691135341009861	0	-19.3646	25.786	9	167.763	302.556	1397.72	246.192	1438.21	29.2779	6	7	4	5	1	9
864691135445925010	0	-32.8928	-11.9714	11	182.531	280.183	1470.16	188.859	1987.44	15.2987	7	6	4	2	4	6
864691135212657536	0	-44.3014	20.1513	14	229.909	342.91	824.628	135.355	1553.99	27.0691	9	9	0	0	1	9
864691135884212336	0	-21.3903	-25.2077	10	190.514	293.808	1981.96	286.408	2075.3	15.6924	7	7	8	7	4	6
864691135866420502	0	39.3754	-12.2496	4	107.233	178.174	1500.61	269.822	2172.55	1.56124	2	1	5	7	5	1
864691135782676787	0	-23.4446	-12.8646	11	165.048	283.455	1652.9	179.574	2993.68	16.728	6	6	6	1	9	7
864691136227297617	0	-33.4563	-13.4027	11	182.658	303.954	1495.95	187.61	2152.56	16.2836	7	7	5	2	5	6
864691136091189428	0	-40.8934	-19.7042	12	187.483	302.317	1418.49	181.997	2558.68	2.98493	7	7	4	1	7	1
864691135468843460	0	-3.14405	-22.9802	8	149.239	253.551	2099.85	255.117	2844.95	12.6696	5	4	8	6	8	5
864691136031675067	0	-42.2153	15.9789	13	212.552	324.548	1206.44	162.311	1966.6	19.7823	9	9	2	0	4	8
864691135337685734	0	43.9357	15.8938	3	76.0567	185.596	3104.41	265.6	1878.63	28.5307	0	1	9	6	3	9
864691135560509921	0	0.693775	-38.7594	10	172.577	273.079	1856.11	294.591	2206.59	-28.9939	6	6	7	8	5	0
864691135775801261	0	37.1133	-21.2516	4	135.348	235.103	1474.76	276.432	2860.68	-11.7514	4	3	4	7	8	0
864691135583734136	1	17.5795	-30.7008	7	132.521	228.068	1962	235.028	2174.87	5.54308	3	3	8	5	5	2
864691135855555630	0	46.1589	-26.111	4	108.036	177.321	1579.98	288.416	1287.84	-5.06699	2	1	5	7	0	0
864691137019559022	0	-51.2005	20.4173	14	179.27	296.656	756.754	141.123	1713.7	21.5216	6	7	0	0	2	8
864691135583715704	0	-13.8484	-4.9652	10	166.256	267.211	1675.46	292.824	1596.18	13.4179	6	5	6	8	2	5
864691136662216414	0	41.7778	-7.86133	4	90.4159	180.524	1423.84	338.865	1165.4	6.63358	1	1	4	9	0	2
864691135373539272	0	-56.1537	-12.867	12	190.341	286.617	1407.64	167.965	1156.56	12.401	7	6	4	1	0	5
864691135502070197	0	49.5142	25.1051	1	191.807	244.697	584.644	172.383	1885.83	14.6289	7	4	0	1	3	6
864691135654380226	0	16.7989	7.01993	6	113.214	218.791	1914.33	276.038	2216.29	10.3717	2	3	8	7	5	4
864691136194192104	0	12.2197	-4.10731	7	144.011	253.011	2481.03	322.019	2406.53	15.7511	4	4	9	8	7	6
864691135724309419	0	-13.6105	4.68854	11	145.442	280.949	1322.08	233.896	2078.11	14.9289	4	6	3	5	4	6
864691136723997693	0	-54.5967	14.4888	15	223.784	314.242	1783.69	172.846	1627.98	19.6011	9	8	7	1	2	8
864691135748120456	0	64.7447	16.9215	2	61.4912	133.765	1197.26	267.608	2360.58	-5.17861	0	0	2	7	6	0
864691136826669422	0	-52.1906	-18.0511	15	204.216	334.882	1042.9	149.488	2041.91	-1.93642	8	9	1	0	4	0
864691135947979722	0	-36.141	-12.5471	11	221.289	328.517	1166.37	220.648	2363.48	16.6014	9	9	2	4	6	7
864691135490496359	0	19.709	-25.5627	7	118.905	235.877	1959.71	365.559	1186.9	4.53262	3	3	8	9	0	2
864691135194597930	0	33.6069	-22.8046	4	110.387	213.414	2309.23	290.505	1913.22	6.80102	2	2	9	8	3	2
864691136065289368	0	-39.8888	23.0771	14	196.949	304.508	786.666	154.543	1877.14	23.0327	8	7	0	0	3	9
864691135584041539	0	1.50148	-37.0778	10	134.552	269.856	1676.51	294.178	2168.46	1.32403	4	5	6	8	5	1
864691135737609108	0	12.2654	-7.38627	7	165.577	244.826	1976.17	249.913	3000.27	7.65164	6	4	8	6	9	3
864691135571275557	0	-27.3506	17.7142	13	199.134	338.311	1256.41	180.93	1039.47	30.7249	8	9	3	1	0	9
864691135699293730	0	63.9396	27.0792	1	65.0772	122.643	344.076	91.6873	2499.81	1.44126	0	0	0	0	7	1
864691135600433731	0	24.31	-12.4766	7	112.031	222.248	1975.04	240.121	2778.05	5.55199	2	3	8	5	8	2
864691136020231160	0	-36.9003	-30.1833	12	161.189	262.815	1281.9	183.183	1259.19	3.97591	5	5	3	1	0	1
864691135303503527	0	-35.3572	38.2191	9	207.542	257.285	1527.64	187.336	2587.84	18.95	8	5	5	2	7	7
864691135915498086	0	-53.5603	16.3646	14	212.341	337.767	1006.18	171.647	2563.35	19.7768	9	9	1	1	7	8
864691135600809283	0	-9.91119	6.35622	11	160.271	281.844	1217.28	157.58	2486.61	12.129	5	6	2	0	7	4
864691135447389682	0	-37.8707	36.6134	14	185.873	310.545	240.575	42.2281	1636.88	21.6483	7	8	0	0	2	8
864691135815579983	0	9.98554	-1.13321	7	154.138	244.652	2480.85	349.062	2390.07	19.2986	5	4	9	9	6	8
864691135478595526	0	-18.7196	-13.575	11	171.313	289.117	1401.41	237.51	2117.32	9.68014	6	7	4	5	5	3
864691136973671196	0	-20.8921	0.64201	11	174.423	287.72	1457.14	201.431	1873.19	14.455	6	6	4	3	3	6
864691135348651735	0	3.58097	-4.2745	6	138.823	275.558	1901.37	314.64	2314.72	13.151	4	6	8	8	6	5
864691135771946059	0	42.1333	6.22174	3	88.7329	179.154	1153.78	220.865	2574.72	-1.2001	1	1	2	4	7	1
864691135945509924	0	-65.656	-9.13353	15	222.094	297.411	944.566	118.149	1384.9	3.04215	9	7	1	0	1	1
864691135692757695	0	-38.1638	-14.9224	11	174.612	286.933	1643.56	151.005	2797.84	11.8823	6	6	6	0	8	4
864691135494047376	0	-45.6617	10.3709	13	209.707	313.517	1038.27	175.35	1037.37	18.1676	9	8	1	1	0	7
864691136951602911	0	-36.5823	8.77917	11	206.578	326.904	1589.25	214.749	2585.4	20.4064	8	9	5	3	7	8
864691135575232542	0	26.8157	2.21828	5	99.5382	224.19	1461.54	261.433	2396.51	4.8609	1	3	4	6	6	2
864691135407270857	0	-51.4942	-21.8106	12	194.483	300.532	1844.24	198.664	2670.16	8.01371	8	7	7	2	8	3
864691135404006382	0	10.5087	1.17137	7	123.451	229.12	1750.87	247.122	2779.01	9.58682	3	3	7	5	8	3
864691135474711872	0	-4.22968	-37.425	10	148.622	228.937	1538.12	225.225	1797.59	3.08197	4	3	5	4	3	1
864691135617737359	0	-43.517	-29.0352	12	203.472	295.7	1863.2	189.187	1934.36	-9.79426	8	7	7	2	4	0
864691135593545003	0	24.2338	20.9519	5	112.53	209.921	2151.91	277.976	2599.03	15.3851	2	2	9	7	8	6
864691135493970576	0	-6.67277	14.161	8	151.718	258.618	1522.4	228.929	2625.95	22.5307	5	5	5	4	8	8
864691135761521718	0	-20.3521	-30.1613	11	172.479	272.198	1751.52	187.435	2297.43	8.30623	6	5	7	2	6	3
864691136617133275	0	-33.8333	-14.7718	11	183.099	287.132	1499.17	172.114	1830.03	15.035	7	6	5	1	3	6
864691135307105350	0	-35.419	37.9419	9	148.494	286.589	1532.19	185.23	2331.6	16.8522	4	6	5	2	6	7
864691135570745581	0	-14.1374	17.9731	9	150.376	259.683	1424.6	206.087	1734.51	26.7745	5	5	4	3	2	9
864691135334782953	0	26.5557	-0.670502	4	100.221	216.907	2143.43	350.687	1833.57	11.9761	1	2	8	9	3	4
864691136911675121	0	4.1962	21.8685	6	122.149	225.795	2032.34	279.141	2043.35	24.0593	3	3	8	7	4	9
864691136545804450	0	-15.1767	9.6346	9	161.73	265.041	1228.09	190.859	1717.08	13.5891	5	5	2	2	2	5
864691135334780649	0	-26.2921	-37.3845	10	178.858	266.88	1565.43	183.387	1343.72	6.66547	6	5	5	1	0	2
864691136990233237	0	-39.8957	7.43693	13	202.297	295.863	1469.15	235.685	1705.5	19.8872	8	7	4	5	2	8
864691135293061644	0	-39.639	35.6959	14	152.905	295.484	593.508	110.257	1862.71	30.0967	5	7	0	0	3	9
864691135474886208	0	-4.65161	15.773	6	138.092	261.02	1581.79	245.903	2177.94	19.2874	4	5	5	5	5	8
864691136003567496	0	11.3344	8.10487	5	91.7248	216.332	1418.68	259.096	2023.34	17.4005	1	2	4	6	4	7
864691135941130612	0	-61.1303	-9.17426	13	201.489	309.46	1023.16	178.021	1269.88	11.2648	8	8	1	1	0	4
864691135502206301	0	-2.054	30.6829	9	123.561	229.715	1347.39	246.122	1972.6	25.7633	3	3	3	5	4	9
864691135939352065	0	36.4001	-16.4742	4	108.509	200.267	1462.49	368.481	2245.32	-2.86484	2	2	4	9	6	0
864691136020330744	0	-8.38131	-38.26	10	167.898	264	2473.94	318.479	2198.85	6.61926	6	5	9	8	5	2
864691136273634829	0	-43.311	-3.26279	15	213.498	315.878	1194.81	156.155	2057.55	9.75139	9	8	2	0	4	3
864691135386407553	0	35.9754	-6.89722	4	104.998	177.795	1597.56	305.328	1748.21	3.69861	2	1	5	8	2	1
864691135407272649	0	10.1387	-6.51825	7	129.066	245.095	2150.7	258.784	2299.39	12.3711	3	4	9	6	6	5
864691136370821000	0	-38.9019	29.0035	14	224.482	355.118	879.365	160.842	2670.72	26.1389	9	9	0	0	8	9
864691136723472637	0	-36.2066	-30.5347	10	159.871	282.683	1514.17	275.6	1453.28	1.5533	5	6	5	7	1	1
864691135462996798	0	-2.25299	30.2961	6	126.106	248.725	1371.37	336.493	2494.16	21.8603	3	4	4	9	7	8
864691135965590986	0	42.4808	2.75737	3	92.5573	233.427	1444.63	227.58	3151.08	3.65447	1	3	4	4	9	1
864691135599329859	0	-30.9403	-26.0919	12	155.244	281.597	1593.83	199.584	2305.17	9.49472	5	6	5	2	6	3
864691135212605824	0	39.2997	21.0788	3	77.2605	168.998	2160.24	339.728	1788.34	21.3005	0	0	9	9	3	8
864691136618392717	0	-13.0053	24.2164	9	132.696	256.411	1173.85	310.031	2418.23	26.6611	4	5	2	8	7	9
864691135974724463	0	-15.3127	-33.206	8	174.617	263.153	1892.46	287.399	2481.52	8.69572	6	5	7	7	7	3
864691136811811699	0	-44.7527	19.7341	13	229.854	350.518	1106.35	175.255	1675.18	20.6345	9	9	2	1	2	8
864691135544436776	0	-2.02355	27.8166	6	100.951	221.677	1475.56	325.743	1639.12	22.5987	1	3	4	9	2	8
864691136482884140	0	-31.722	4.73854	11	180.785	306.44	1689.51	217.413	2673.75	24.9437	7	8	6	4	8	9
864691134940108643	0	59.2977	-9.49514	2	69.9263	168.475	1955.08	361.941	1330.57	5.34674	0	0	8	9	0	2
864691135373715785	0	32.0461	-7.84296	5	113.804	204.927	1483.26	259.472	2208.28	11.0252	2	2	5	6	5	4
864691135272180241	0	30.6893	-27.7511	4	124.622	216.942	3595.18	301.969	2804.96	14.0962	3	2	9	8	8	5
864691137019568238	0	-33.8171	11.8757	13	183.936	292.733	1334.69	153.656	1620.52	20.264	7	7	3	0	2	8
864691136089365559	0	2.51242	8.1779	8	141.093	262.49	1680.77	269.379	2934.72	13.6262	4	5	6	7	9	5
864691135864370814	0	-28.3128	15.8187	13	186.722	327.096	1573.52	239.775	1562.59	22.7563	7	9	5	5	1	8
864691134939972707	0	70.4366	5.00561	1	64.7378	107.022	1022.52	195.657	1431.87	-4.01972	0	0	1	2	1	0
864691135394215925	0	-57.5906	-1.52398	13	195.202	297.251	1032.07	180.669	1696.19	16.3794	8	7	1	1	2	6
864691135771901947	0	-39.491	11.0558	13	199	292.492	831.236	167.55	1915.06	12.9926	8	7	0	1	3	5
864691136436364702	0	-17.6796	-37.937	10	181.143	252.604	1950.9	302.636	1709.05	7.00675	7	4	8	8	2	2
864691135937516548	0	-21.2681	-11.9571	11	173.054	277.388	1442.56	252.322	2476.45	18.5594	6	6	4	6	7	7
864691135337809894	0	43.8073	15.185	3	79.4071	204.804	739.33	205.833	2981.19	-7.03311	0	2	0	3	9	0
864691135815481423	0	46.3763	2.60638	3	71.7005	172.541	2213.71	401.217	2047.11	5.69861	0	0	9	9	4	2
864691136021031560	0	-35.811	29.6705	9	177.441	302.384	635.663	224.031	1823.61	20.5957	6	7	0	4	3	8
864691135771592955	0	62.7344	0.710859	2	64.7205	140.087	2152.9	371.65	2191.52	5.27037	0	0	9	9	5	2
864691135564739159	0	-41.5143	21.3228	14	220.571	319.14	1264.8	221.387	2139.83	23.1725	9	8	3	4	5	9
864691135386381953	0	-4.50933	14.9972	6	126.709	268.842	1673.74	176.673	2132.82	21.28	3	5	6	1	5	8
864691135467820684	0	21.2921	13.1104	5	92.5538	193.71	1922.29	314.064	1925.73	11.6895	1	1	8	8	4	4
864691135654044610	0	-48.0285	-26.6059	12	203.5	275.971	1771.43	161.893	1562.24	-1.27858	8	6	7	0	1	1
864691135212658048	0	50.9791	2.10342	4	105.457	172.469	811.855	224.616	1179.89	-7.45747	2	0	0	4	0	0
864691135468454994	0	1.69769	-18.5602	7	128.202	238.744	1527.07	205.692	2338.84	11.8254	3	4	5	3	6	4
864691135571031533	0	7.51415	26.6857	6	133.172	264.476	1509.26	259.757	2014.53	20.8053	4	5	5	6	4	8
864691135341035973	0	38.7836	12.6309	4	73.8192	191.676	1418.14	305.333	726.907	1.3392	0	1	4	8	0	1
864691136618718861	0	-58.856	-10.7395	13	208.51	304.233	1711.01	210.128	1720.34	4.68236	8	7	6	3	2	2
864691135758565966	0	-13.8851	-1.15065	11	168.315	308.023	1823.26	256.018	1945.68	18.5601	6	8	7	6	4	7
864691135581127876	0	24.7234	26.5048	5	79.5159	174.145	1716.84	287.083	2241.94	19.3125	0	1	6	7	6	8
864691135937778997	0	-33.6515	3.48198	11	198.217	291.586	1735.38	216.072	2508.39	20.5966	8	7	7	4	7	8
864691136990015381	0	-8.08266	-0.394568	10	157.701	262.534	1994.09	309.812	2159.7	14.8975	5	5	8	8	5	6
864691135307381574	0	-3.81826	-35.503	10	149.954	223.225	1524.99	309.42	1957.19	5.06245	5	3	5	8	4	2
864691135385341781	0	-3.84752	32.302	9	142.772	265.501	954.847	283.101	1699.71	24.5761	4	5	1	7	2	9
864691135761505590	0	9.52494	33.3841	9	132.18	237.771	1505.62	225.077	2755.59	25.5197	3	4	5	4	8	9
864691135654100674	0	-0.987296	10.5127	9	143.684	264.117	1270.2	287.805	2000.23	21.1946	4	5	3	7	4	8
864691135560492001	0	-34.2419	11.3137	13	184.882	272.163	1192.42	175.705	1490.6	16.667	7	5	2	1	1	7
864691135761777462	0	-11.1497	-25.0942	10	192.001	289.538	2351.5	222.656	3062.43	17.0744	7	7	9	4	9	7
864691136024083257	0	21.3142	-19.6256	7	121.068	232.068	914.823	174.936	2432.37	-23.7666	3	3	1	1	7	0
864691136297087771	0	1.09969	-1.06111	6	150.286	273.865	1642.88	239.251	2916.68	15.5123	5	6	6	5	9	6
864691136922999012	0	39.7373	1.70491	3	84.1793	192.088	2196.79	398.863	1350.65	18.8123	0	1	9	9	1	7
864691136020729336	0	-58.5148	7.28037	15	205.729	307.028	1066.93	184.537	2778.76	13.6836	8	8	1	2	8	5
864691135382918635	0	-33.4015	-0.909165	11	171.599	275.133	1411.53	238.331	2538.34	13.1417	6	6	4	5	7	5
864691136023842361	0	-9.88396	-6.06069	10	140.951	278.232	1896.06	237.143	1365.33	21.2299	4	6	7	5	1	8
864691135660529136	0	-6.95268	-36.2709	10	155.999	243.041	1758.14	227.66	1787.05	8.60317	5	4	7	4	3	3
864691135360158535	0	22.2372	3.02832	7	105.103	186.141	2003.73	341.042	1157.16	12.3016	2	1	8	9	0	5
864691135684442295	0	-38.9507	20.3906	13	210.886	294.157	860.525	189.579	1156.09	21.5023	9	7	0	2	0	8
864691136118435096	0	-59.4906	16.0052	14	210.793	308.135	845.123	144.924	2213.8	14.0491	9	8	0	0	5	5
864691136008457644	0	-56.6376	-1.40894	13	227.018	334.026	983.015	166.953	1012.85	24.2142	9	9	1	1	0	9
864691136577497620	0	-35.3147	-12.8972	11	207.549	319.721	1914.64	214.68	2664.92	15.6104	8	8	8	3	8	6
864691135440586824	0	2.56568	20.5812	6	130.617	251.843	1855.94	321.216	2346.09	19.0886	3	4	7	8	6	7
864691136617483483	0	-35.5994	-12.1723	11	175.201	313.964	1692.08	172.173	2772.5	13.4342	6	8	6	1	8	5
864691135754615250	0	43.235	-23.1625	4	135.548	188.702	1513.85	208.553	2337.87	-1.83449	4	1	5	3	6	0
864691135807337501	0	-60.0413	-0.301557	15	219.084	353.604	1410.72	164.067	1258.12	20.0503	9	9	4	0	0	8
864691136903432626	0	20.223	17.6523	5	99.3933	190.454	1568.07	275.177	2457.29	15.2706	1	1	5	7	7	6
864691135837569171	0	-3.21929	-18.6128	8	129.331	276.224	1794.69	191.494	3003.35	11.0701	3	6	7	2	9	4
864691135117815517	0	-42.2089	-16.4302	15	203.681	329.43	1513.22	187.971	1869.03	9.13748	8	9	5	2	3	3
864691136002668234	0	19.8016	-3.39748	7	124.151	214.851	2688.02	338.435	2525.63	14.7577	3	2	9	9	7	6
864691136989921941	0	-20.9898	18.3151	11	194.725	297.619	1156.02	173.727	2317.87	15.4453	8	7	2	1	6	6
864691135699280162	0	59.7116	9.17983	2	87.704	179.426	2691.5	442.413	2371.25	12.3749	1	1	9	9	6	5
864691135210029248	0	-10.2817	-28.1285	8	155.553	262.652	1924.12	251.205	3043.03	10.1269	5	5	8	6	9	4
864691136136766589	0	-7.73596	-22.8918	8	182.165	270.764	2269.78	261.857	2676.43	14.5432	7	5	9	6	8	6
864691135162217517	0	-10.1619	-9.05702	10	166.725	286.924	1476.54	279.44	1591.91	12.2148	6	6	4	7	2	5
864691135715546138	0	63.9297	18.4799	1	72.8434	149.759	670.843	215.902	3040.28	-2.21479	0	0	0	3	9	0
864691135780805968	0	2.17271	16.8525	6	139.398	235.204	1593.36	268.349	2374.41	13.3299	4	3	5	7	6	5
864691135986893059	0	-56.7357	-11.4423	12	185.543	288.144	1450.43	217.668	907.682	15.1725	7	6	4	4	0	6
864691135609475335	1	-44.6882	12.7856	13	218.912	334.37	813.461	123.412	1159.86	17.2949	9	9	0	0	0	7
864691135644616175	0	-49.7017	-16.6616	12	228.922	320.504	2032.5	239.372	2459.25	12.8702	9	8	8	5	7	5
864691135570737901	0	56.3154	26.1976	1	27.9515	151.17	1651.41	370.299	2535.81	10.5455	0	0	6	9	7	4
864691135462769726	0	-23.7802	10.8999	9	174.891	271.704	1495.81	199.705	1554.98	17.2535	6	5	5	2	1	7
864691135951975203	0	-24.3679	28.1965	9	181.745	309.783	699.444	183.146	1623.4	26.9188	7	8	0	1	2	9
864691135850440647	0	43.8562	-6.31764	4	107.225	167.178	749.231	136.769	2357.3	-18.1758	2	0	0	0	6	0
864691136272931262	0	-53.3025	-15.3233	15	210.614	323.305	1823.39	181.814	2081.54	11.091	9	9	7	1	5	4
864691135510497488	0	6.5602	6.0394	6	115.71	238.178	1915.29	235.244	2852.47	18.6118	2	4	8	5	8	7
864691135949138122	0	-11.2451	-28.7953	10	185.762	287.625	2364.12	273.403	3437.72	7.74317	7	6	9	7	9	3
864691136925801290	0	31.1813	-24.7959	4	122.832	218.282	2438.4	265.476	2686.08	0.547343	3	3	9	6	8	1
864691135117793245	0	-34.2349	21.2213	13	205.943	342.873	890.015	183.964	1394.31	28.5741	8	9	0	1	1	9
864691136723587325	0	-4.66745	18.1237	9	143.323	249.189	1920.13	198.287	3587.84	15.2424	4	4	8	2	9	6
864691135660009027	0	-55.6357	1.18572	13	214.616	340.411	1324.41	211.607	2002.24	23.6121	9	9	3	3	4	9
864691136388565520	0	-45.3706	14.3174	13	215.276	316.7	1363.81	227.076	1028.47	18.66	9	8	4	4	0	7
864691135474973760	0	52.2278	5.029	3	70.2451	168.625	943.016	290.158	2070.61	-9.0994	0	0	1	8	4	0
864691136903362482	0	-7.53006	0.299208	10	173.719	264.783	2412.74	283.746	2729.18	14.1829	6	5	9	7	8	5
864691135883886448	0	53.2997	9.73924	3	87.6768	166.68	1587.33	171.919	2859.94	4.19843	1	0	5	1	8	2
864691135373427400	0	-32.8913	31.2081	14	200.65	310.986	584.447	135.236	1933.66	30.1768	8	8	0	0	4	9
864691137197303361	1	-18.7415	11.3012	9	165.846	381.833	396.672	116.692	4677.32	-6.76814	6	9	0	0	9	0
864691136361516514	0	32.6309	-16.8949	4	108.952	208.413	2729.38	340.638	1680.01	9.25112	2	2	9	9	2	3
864691135272180497	0	25.2707	-29.3097	7	151.552	204.52	2738.85	261.516	2791.94	2.7932	5	2	9	6	8	1
864691136534085282	0	38.2762	-23.0694	4	116.641	202.449	2058.58	301.624	2240.05	-10.1764	2	2	8	8	6	0
864691135686307732	0	-26.9144	-21.092	12	163.48	306.112	1311.73	229.964	2357.48	13.8761	5	8	3	4	6	5
864691135272206865	0	-34.7619	-1.29359	11	178.966	290.464	1292.65	280.949	1993.85	12.6089	6	7	3	7	4	5
864691134964756511	0	-12.4341	29.4303	10	144.653	285.232	1366.26	185.818	1590.79	13.8937	4	6	4	2	2	5
864691135355069391	0	-65.6154	6.93425	15	203.185	333.552	1130.39	187.732	2270.29	11.3831	8	9	2	2	6	4
864691135564652119	0	-46.1836	-4.28036	13	212.987	344.585	1503.07	215.414	1766.06	15.1169	9	9	5	3	3	6
864691135888529801	0	-15.2163	-38.3113	10	164.294	255.588	1907.49	229.076	2109.55	3.38608	5	4	8	4	5	1
864691135876014931	0	-49.1248	-22.1159	12	195.229	318.308	1026.49	196.198	1931.19	9.5161	8	8	1	2	4	3
864691135695996826	0	16.5472	-24.3248	7	136.604	231.193	2295.19	281.757	1538.82	7.28189	4	3	9	7	1	2
864691135337737958	0	-21.3605	28.4228	9	164.501	282.389	1367.2	196.636	2287.11	28.4618	6	6	4	2	6	9
864691135780796752	0	-23.0825	8.45663	11	183.048	296.158	1453.16	174.217	2376.51	18.2826	7	7	4	1	6	7
864691135367271417	0	6.07123	21.3475	6	119.182	220.035	1522.75	228.241	2782.8	13.923	3	3	5	4	8	5
864691135012857334	0	-2.56343	28.2627	6	140.833	225.44	1533.86	214.363	1429.7	23.6982	4	3	5	3	1	9
864691135807287837	0	59.7421	7.29827	2	78.1491	169.06	2120.21	270.938	2445.41	1.62525	0	0	8	7	7	1
864691135946702689	0	-19.0073	-15.5958	11	165.503	282.617	1594.64	239.907	2216.75	16.3706	6	6	5	5	5	6
864691135194429738	0	10.292	-6.58825	7	118.741	274.494	2083.95	287.447	2286.99	9.90663	3	6	8	7	6	3
864691135589928715	0	46.575	-26.4826	4	126.382	206.578	2044.04	225.461	781.618	9.06878	3	2	8	4	0	3
864691135571708100	0	-10.1631	2.79303	9	153.421	235.574	1021.04	234.773	2123.52	12.9406	5	3	1	5	5	5
864691135724647083	0	15.9203	-20.5641	7	117.127	246.908	1959.97	287.458	2105.38	9.2469	3	4	8	7	5	3
864691135256484271	0	12.1243	8.059	5	112.703	219.085	1600.56	255.655	2934.42	15.215	2	3	6	6	9	6
864691135334519529	0	47.1372	-19.5021	4	108.548	197.896	2211.76	358.674	1617.72	5.3811	2	2	9	9	2	2
864691136333825971	0	-3.10418	-25.8018	8	151.463	248.065	1429.59	208.933	2305.33	6.2778	5	4	4	3	6	2
864691136116191140	0	-53.9876	-20.2459	15	202.295	310.88	1311.03	186.791	2008.2	9.45043	8	8	3	2	4	3
864691136779574382	0	29.4937	-11.0032	7	89.9267	186.669	1487.7	314.549	1619.99	6.15816	1	1	5	8	2	2
864691136008415148	0	12.4053	2.101	5	95.2403	218.008	2228.83	239.331	2657.53	11.2919	1	3	9	5	8	4
864691135474670400	0	-12.6094	-28.692	8	167.857	260.751	1749.24	210.377	3398.97	11.3576	6	5	7	3	9	4
864691135012508662	0	19.2826	-7.79818	5	154.339	238.218	757.708	166.927	2011.99	0.560203	5	4	0	1	4	1
864691135583609667	0	1.71712	17.4777	6	130.823	229.672	1816.3	276.527	2657.19	14.6269	3	3	7	7	8	6
864691135454078570	0	-52.7439	15.5711	14	208.353	329.15	1668.26	182.07	3109.09	18.6021	8	9	6	1	9	7
864691136418643607	0	-46.2412	7.76253	15	182.291	275.915	810.476	201.08	1984.5	10.2287	7	6	0	3	4	4
864691135463489093	0	-38.8783	31.792	14	189.038	325.743	754.28	147.671	2040.66	26.7044	7	9	0	0	4	9
864691135510610384	0	50.0922	-4.20014	2	87.3555	167.11	1837.51	222.386	2125.41	6.27971	1	0	7	4	5	2
864691135322987676	0	-62.3416	-10.0454	12	222.941	289.598	1240.85	155.791	1063.19	0.146532	9	7	3	0	0	1
864691135502050229	0	1.96867	19.8555	6	139.1	232.88	1565.09	295.111	2164.35	17.834	4	3	5	8	5	7
864691135865017052	0	-10.1087	-7.47295	10	161.678	253.189	1877.38	299.899	1948.94	15.8885	5	4	7	8	4	6
864691136547467682	0	-23.2817	-30.0286	10	171.094	277.642	1035.68	171.874	1574.32	3.0274	6	6	1	1	1	1
864691135162233133	0	-58.1025	-11.0784	12	223.999	326.479	1512.46	166.152	1711.04	12.0348	9	9	5	1	2	4
864691135065159236	0	27.8208	24.1592	5	115.402	221.837	1341.67	250.078	3103.8	10.299	2	3	3	6	9	4
864691136482876460	0	-7.52601	-24.101	8	156.487	278.772	1426.12	223.475	2523.76	11.3144	5	6	4	4	7	4
864691135468164690	0	35.9882	-2.94772	3	86.577	176.94	2129.55	311.686	1371.55	14.6485	1	1	8	8	1	6
864691135383216875	0	-9.17175	-15.4176	8	151.96	266.252	1778.87	261.542	2061.47	15.8685	5	5	7	6	4	6
864691135841075683	0	-50.7739	-20.4938	12	201.151	338.697	1237.12	196.255	1594.42	11.6333	8	9	2	2	2	4
864691135454408042	0	-17.6608	4.38107	9	154.152	272.388	901.145	237.908	1965.74	17.0522	5	5	0	5	4	7
864691135864056702	0	42.2899	-18.3891	4	105.771	194.74	2216.06	307.884	2317.26	8.08523	2	1	9	8	6	3
864691136175046150	0	60.7403	1.52976	2	76.0197	151.682	442.563	179.197	2577.97	-11.2199	0	0	0	1	7	0
864691135581613677	0	10.7309	33.0556	5	140.612	255.921	1274.79	188.54	2322.05	20.9243	4	5	3	2	6	8
864691135771698507	0	-40.6447	-5.02904	11	201.544	319.204	1889	233.032	1786.46	19.3547	8	8	7	5	3	8
864691135494045584	0	-25.7918	-5.64986	10	190.771	308.459	1173.43	225.888	908.727	14.1098	7	8	2	4	0	5
864691135785287108	0	0.472999	-11.3776	8	153.947	259.872	1503.5	149.263	1987.75	12.3022	5	5	5	0	4	5
864691135104273741	0	6.40985	-21.6578	8	138.418	255.171	1628.79	343.899	2227.82	10.1101	4	4	6	9	5	4
864691135941494388	0	-48.2078	-14.2282	15	235.258	322.363	991.827	187.029	3165.76	4.6587	9	9	1	2	9	2
864691136691542902	0	2.98516	-32.3547	10	145.91	256.409	1840.86	212.26	1690.46	8.31752	4	5	7	3	2	3
864691135307362630	0	0.956281	-26.5067	8	147.829	272.513	1325.74	204.565	2414.47	9.40074	4	5	3	3	7	3
864691136044834440	0	-7.52155	-24.0463	8	137.008	276.418	1285.54	163.061	2960.3	-7.55581	4	6	3	0	9	0
864691135684164756	0	-9.09394	-29.719	10	182.974	319.592	2769.23	312.852	2249.47	6.31995	7	8	9	8	6	2
864691135776528480	0	43.0111	-3.28967	3	96.4277	188.527	1834.9	334.875	1820.36	10.699	1	1	7	9	3	4
864691135207752313	0	-26.5204	-20.9678	12	204.763	307.489	1442.53	191.223	1693.56	8.63413	8	8	4	2	2	3
864691136116177828	0	-11.212	-1.01959	8	158.631	245.273	1724.14	211.565	2274.41	11.3038	5	4	6	3	6	4
864691136814951534	0	-37.8461	19.8938	13	168.538	290.309	1033.55	199.597	1766.48	20.5768	6	7	1	2	3	8
864691136010955427	0	24.0504	18.6356	5	125.514	197.432	1028.55	179.666	2186.79	10.1253	3	2	1	1	5	4
864691135476116392	0	37.3739	18.6356	3	93.7162	224.304	1944.94	323.728	2449.56	20.5891	1	3	8	9	7	8
864691135155543396	0	-41.6173	-11.416	12	203.669	334.173	1822.67	226.054	2718.82	15.2921	8	9	7	4	8	6
864691135994836394	0	44.1236	-12.7031	4	94.3996	190.808	2022.69	354.168	2297.22	5.22103	1	1	8	9	6	2
864691135777170621	0	39.2302	5.52867	3	72.2991	184.227	1800.86	285.063	1560.22	23.8062	0	1	7	7	1	9
864691135864826844	0	68.5311	-0.327602	2	87.6257	168.841	1645.87	352.195	2887.22	-3.9817	1	0	6	9	9	0
864691135865584773	0	-35.9578	21.9982	13	161.612	272.429	957.807	165.284	865.446	28.5695	5	5	1	1	0	9
864691136811805043	0	60.9739	29.7636	1	111.099	187.436	235.626	110.074	2635.98	10.0623	2	1	0	0	8	4
864691135501825117	0	40.0623	3.47117	3	85.3281	194.826	1294.33	237.177	2502.11	-1.70773	1	1	3	5	7	0
864691135697387797	0	-30.395	21.6619	13	213.176	325.802	990.614	185.029	1278.12	24.2259	9	9	1	2	0	9
864691135536439026	0	-34.0729	-1.73492	11	202.402	289.645	1758.36	212.014	2055.65	17.9184	8	7	7	3	4	7
864691135494081936	0	-23.0294	-12.6895	9	194.103	291.822	1443.62	185.617	2665.2	16.0883	7	7	4	2	8	6
864691136486752274	0	2.0054	24.5647	6	123.448	253.77	990.201	266.682	2154.68	8.40405	3	4	1	6	5	3
864691136056317656	0	24.5706	-28.3247	7	116.5	195.88	1602.56	313.6	2798.05	-1.25809	2	1	6	8	8	1
864691135717157268	0	-2.37403	-1.82243	6	163.191	262.715	1294.64	271.083	1878.63	15.4062	5	5	3	7	3	6
864691135909776041	0	2.49551	-35.9521	7	161.91	232.436	1684.86	259.684	1833.97	3.90991	5	3	6	6	3	1
864691135865595269	0	-6.54989	8.43854	8	152.703	245.992	1240.18	204.492	1652.24	14.6975	5	4	3	3	2	6
864691136694123382	0	-2.93713	-10.1888	8	149.983	267.399	1006.74	236.613	1947.02	2.44552	5	5	1	5	4	1
864691135340985541	0	-18.1377	-9.93065	8	155.079	280.743	2123.23	225.495	3203.01	16.3683	5	6	8	4	9	6
864691135181809666	0	58.9056	-9.62643	2	88.9338	147.591	865.238	228.132	2738.04	-14.268	1	0	0	4	8	0
864691136379109077	0	-59.7089	1.19541	13	209.217	323.274	1058.48	161.662	1257.03	15.8812	9	9	1	0	0	6
864691136388572176	0	49.0702	-7.91278	4	97.7558	161.928	1373.01	232.606	1925.85	2.49733	1	0	4	5	4	1
864691135012857750	0	1.73162	-22.6179	8	137.571	255.245	1999.37	260.02	3249.31	15.105	4	4	8	6	9	6
864691135360163655	0	2.4396	15.2128	6	126.945	243.413	1413.3	184.925	2107.95	14.9887	3	4	4	2	5	6
864691135952103459	0	68.7832	15.6225	1	55.1872	125.922	2568.93	354.133	2174.42	7.17744	0	0	9	9	5	2
864691135393981941	0	67.0411	12.3456	2	72.3191	167.477	1180.4	212.667	3208.34	-7.31433	0	0	2	3	9	0
864691136089346103	0	25.5292	13.6027	5	91.4315	179.931	1545.34	374.499	1013.81	17.4198	1	1	5	9	0	7
864691135994545322	0	-23.0866	29.2328	9	179.7	298.93	1162.25	206.337	2081.41	19.277	6	7	2	3	5	8
864691135569050758	0	18.1959	12.1735	5	118.161	226.256	1640.99	264.521	2217.55	10.0228	3	3	6	6	5	3
864691135653948100	0	4.40894	13.1517	6	117.877	243.918	1596.37	297.539	2387.01	10.0351	3	4	5	8	6	4
864691136008537774	0	9.52458	-19.8461	7	137.54	226.092	1755.42	203.075	2309.82	5.30708	4	3	7	3	6	2
864691136711097710	0	-34.7015	-2.96236	11	184.61	309.598	1326.56	189.177	2265.68	16.7383	7	8	3	2	6	7
864691135776623200	0	-48.6708	-29.2707	12	193.14	264.846	1251.56	155.67	1232.81	9.99782	7	5	3	0	0	3
864691135593548587	0	-36.1734	15.6814	13	185.011	257.645	1043.81	195.112	1316.29	20.6164	7	5	1	2	0	8
864691135403913966	0	-43.275	17.8226	13	191.874	321.974	1128.03	203.856	1714.78	19.5364	7	8	2	3	2	8
864691137054010486	0	50.886	-17.1132	4	92.9061	183.356	2098.97	284.379	2506.85	-9.97117	1	1	8	7	7	0
864691135865574533	0	60.4021	8.77277	2	83.7892	174.93	516.052	172.901	4135.08	-9.24102	0	1	0	1	9	0
864691135058567835	0	38.4941	25.3665	3	52.8661	160.589	1387.57	291.317	2031.92	12.3949	0	0	4	8	4	5
864691135699596066	0	10.876	33.1289	5	146.952	244.206	789.038	193.1	2904.91	13.4186	4	4	0	2	9	5
864691135614161355	0	2.92991	-20.1812	8	140.462	260.991	1444.13	267.259	2502.56	8.41862	4	5	4	7	7	3
864691135474617408	0	-10.0211	27.6917	9	120.625	247.148	1011.05	178.986	1497.45	27.5337	3	4	1	1	1	9
864691135777540541	0	52.0911	-11.0592	2	79.1456	175.568	2724.31	259.519	2525.73	9.24917	0	1	9	6	7	3
864691135367129849	0	-5.05084	-3.35849	6	133.447	235.94	1426.9	338.15	2278.01	15.8976	4	3	4	9	6	6
864691135867004438	0	13.8447	9.17545	5	108.927	237.158	1351.62	291.385	2334.72	10.7825	2	3	3	8	6	4
864691134940155235	0	16.7394	-14.5419	7	103.039	201.454	1999.04	286.176	2214.55	4.47059	2	2	8	7	5	2
864691135454043242	0	12.37	-34.8115	7	165.486	237.68	1967.99	250.386	2913.06	-2.8598	6	4	8	6	9	0
864691135736920196	0	-9.9512	27.5207	9	159.432	294.984	1254.41	237.217	1738.82	21.4019	5	7	3	5	2	8
864691136311838269	0	52.6898	-4.47947	2	88.0292	167.961	1599.17	292.44	2421.35	-2.2032	1	0	5	8	7	0
864691135686234516	0	-65.8007	-1.1618	15	220.373	319.974	1350.23	144.4	1658.32	15.8943	9	8	3	0	2	6
864691135517540490	0	65.836	2.44203	2	73.1153	164.809	690.242	123.05	2878.12	-14.2285	0	0	0	0	9	0
864691136990309781	0	12.6651	18.5233	5	138.93	235.737	1343.77	240.743	1263.13	11.865	4	3	3	5	0	4
864691135850452423	0	-20.5831	-11.1068	11	167.675	273.715	1698.25	242.998	2492.12	22.3159	6	6	6	5	7	8
864691135735740564	0	5.52689	-4.09215	7	131.079	235.563	2907.6	274.285	2677.37	14.8424	3	3	9	7	8	6
864691136237515068	0	-40.4994	11.0529	13	201.016	301.786	769.37	152.825	1111.91	14.8154	8	7	0	0	0	6
864691135587027954	0	61.3304	-0.765966	2	67.1601	155.996	2536.17	358.496	2295.49	3.58864	0	0	9	9	6	1
864691135490718183	0	-62.3958	-6.65153	13	182.678	321.48	744.014	176.817	1180.47	15.3493	7	8	0	1	0	6
864691135575133214	0	40.8335	25.1197	3	87.8035	183.168	1645.78	257.32	2338.84	18.4346	1	1	6	6	6	7
864691135104028749	0	35.9714	16.9971	3	96.1405	210.438	2081.69	299.183	1911.06	10.9147	1	2	8	8	3	4
864691135367488249	0	25.1051	8.90909	5	108.966	206.308	1856.98	288.901	2845.78	7.61254	2	2	7	7	8	3
864691136020329720	0	-51.3053	-14.8895	15	203.949	302.883	1544.87	179.835	2212.2	11.2682	8	7	5	1	5	4
864691135382455514	0	23.2314	8.40761	5	141.671	215.296	925.082	173.239	1669.78	7.8217	4	2	1	1	2	3
864691135467814284	0	3.59969	-6.68791	10	138.867	223.976	1301.13	247.382	856.271	8.62678	4	3	3	5	0	3
864691135345260447	0	-2.47979	-8.79301	10	172.027	271.913	774.319	176.041	1356.98	6.09425	6	5	0	1	1	2
864691136004735690	0	-59.0532	0.13312	15	210.72	344.154	1298.29	168.203	1159.94	20.1426	9	9	3	1	0	8
864691135969021541	0	-26.1703	23.8883	13	189.566	287.359	1102.26	233.779	1576.65	22.0256	7	6	2	5	1	8
864691135683937207	0	-62.8046	-2.35353	15	216.037	318.49	1325.4	167.25	1726.72	7.25878	9	8	3	1	2	2
864691135855668526	0	-49.5495	25.6544	14	222.209	338.706	1201.66	213.831	1191.07	24.2098	9	9	2	3	0	9
864691135753573837	0	58.2424	24.3396	1	50.6786	163.899	1318.61	269.534	2792.12	4.60649	0	0	3	7	8	2
864691135969217381	0	2.13864	3.48172	5	126.268	246.155	1704.24	253.038	2626.84	10.8785	3	4	6	6	8	4
864691135058567323	0	-15.097	9.92456	9	186.441	287.739	1610.65	171.988	1553.18	22.7902	7	6	6	1	1	8
864691135359260760	0	14.4905	7.06444	6	120.037	245.485	1559.53	258.948	2470.06	15.9515	3	4	5	6	7	6
864691135683420402	0	-46.1734	5.72503	9	183.559	237.967	964.715	177.549	2492.93	6.53088	7	4	1	1	7	2
864691135497611539	0	-8.18723	21.9359	9	149.782	282.909	1470.54	236.772	1976.37	28.1169	5	6	4	5	4	9
864691135462735773	0	-10.8573	-22.6245	8	179.497	277.675	1892.99	213.864	3075.31	7.65025	6	6	7	3	9	3
864691135194442282	0	-18.2672	-32.5078	8	184.541	280.338	1901.45	277.592	2826.01	7.53438	7	6	8	7	8	3
864691135807232029	0	-42.7339	25.8322	14	241.465	289.487	755.09	177.826	1420.02	27.3838	9	7	0	1	1	9
864691136237800764	0	-0.0968789	-7.26513	8	132.922	264.313	1013.96	181.676	2074.32	11.2997	4	5	1	1	4	4
864691136310093914	0	67.8456	13.6539	1	59.816	154.903	759.493	145.216	3238.24	-2.9161	0	0	0	0	9	0
864691135012860566	0	64.4132	3.91288	2	69.3754	145.818	1068.75	211.288	2647.33	-8.89045	0	0	1	3	8	0
864691135695974042	0	45.9633	23.121	1	93.3803	208.618	1371.25	295.449	2307.96	27.7967	1	2	4	8	6	9
864691135939279361	0	-56.848	-1.71201	13	186.503	323.412	748.293	195.219	986.125	16.2769	7	9	0	2	0	6
864691135616083049	0	-0.741331	30.9353	6	130.906	258.761	976.65	256.484	2440.21	21.2695	3	5	1	6	7	8
864691136309688666	0	64.6259	4.33035	2	64.2291	147.515	1789.36	322.765	2247.3	0.31309	0	0	7	8	6	1
864691135341011909	0	1.64823	-20.0521	8	144.864	226.755	2291.44	304.499	2610.39	14.1842	4	3	9	8	8	5
864691136723512829	0	8.92556	5.79765	6	127.052	230.99	1617.28	264.992	2618	13.8991	3	3	6	6	8	5
864691135638977595	0	52.362	8.50093	3	114.109	161.011	1593.39	188.569	1411.24	5.11964	2	0	5	2	1	2
864691135700658555	0	-51.837	-20.2757	12	235.851	301.822	1728.1	208.98	2151.61	5.55743	9	7	6	3	5	2
864691135750592648	0	10.8772	22.3785	6	114.439	214.537	1613.96	278.256	2268.84	19.8495	2	2	6	7	6	8
864691135058580635	0	-46.0913	5.93112	9	198.767	263.297	1022.98	156.187	1270.69	7.6803	8	5	1	0	0	3
864691135986923267	0	-50.9758	-3.67105	15	227.985	342.114	1583.58	173.049	1694.27	19.3667	9	9	5	1	2	8
864691135609837319	0	52.0152	9.97705	3	71.9791	155.501	1141.73	242.83	2697.69	-1.68405	0	0	2	5	8	0
864691135366994681	0	32.5192	-12.6009	4	133.644	215.578	1561.1	305.185	2221.31	6.98119	4	2	5	8	5	2
864691136039359742	0	-19.4083	-22.958	10	189.662	287.785	1844.42	228.475	1610.15	14.6001	7	6	7	4	2	6
864691136020238584	0	-37.2989	15.2522	13	184.121	286.303	1254.58	169.888	1583.64	21.6762	7	6	3	1	1	8
864691135446610260	0	-13.3209	-32.4014	8	168.741	256.154	1574.91	255.596	2402.88	-0.203097	6	5	5	6	7	1
864691135407382985	0	-51.6173	-28.4199	12	210.316	282.119	1123.18	229.959	1100.81	-3.98918	9	6	2	4	0	0
864691135939825665	0	1.27444	18.1625	6	150.531	249.089	2057.18	255.112	2178.94	20.2997	5	4	8	6	5	8
864691134947411452	0	-15.6017	0.0499929	11	149.304	268.204	1728.11	182.405	2266.3	11.8841	5	5	6	1	6	4
864691136436796318	0	32.5441	-19.1877	4	96.1756	192.623	2672.82	288.809	1753.61	10.2602	1	1	9	7	2	4
864691135182108162	0	-18.6515	12.278	11	174.434	276.626	1636.06	154.748	2785.76	20.5288	6	6	6	0	8	8
864691136482871340	0	-32.2543	-14.7663	11	182.517	300.412	2011.39	186.541	2447.54	6.26864	7	7	8	2	7	2
864691136209471676	0	65.1678	12.6714	2	66.1571	133.776	1066.21	225.341	2261.39	-0.418223	0	0	1	4	6	1
864691135544455976	0	45.7219	19.3164	1	65.5194	174.208	1051.04	306.59	2430.18	0.5312	0	1	1	8	7	1
864691135517454730	0	18.0757	-32.7245	7	149.64	235.908	2120.86	310.448	3104.19	-0.840235	5	3	8	8	9	1
864691136039394558	0	-41.4514	-14.7397	15	195.416	302.071	1500.85	162.977	2665.53	9.53886	8	7	5	0	8	3
864691136227280209	0	9.0032	2.65769	5	123.09	248.09	1764.84	316.738	2606.32	12.674	3	4	7	8	8	5
864691136044790920	0	1.86525	-10.9462	8	146.722	276.036	1689.92	312.979	1863.68	11.5143	4	6	6	8	3	4
864691135510536912	0	52.9865	-12.7894	4	110.385	179.206	1220.42	254.47	2947.17	-9.46188	2	1	2	6	9	0
864691135753635277	0	35.1602	6.65288	3	94.728	227.032	2173.74	347.449	2747.8	18.4013	1	3	9	9	8	7
864691135974784111	0	-64.8307	13.2013	14	222.92	352.887	1174.42	168.961	1756.91	21.4876	9	9	2	1	2	8
864691135614145227	0	-27.4738	-11.7732	11	165.51	268.115	1454.24	240.402	2207.04	14.626	6	5	4	5	5	6
864691135951976227	0	-29.2813	-28.8434	12	153.376	267.705	1254.29	184.004	1771.41	2.95673	5	5	3	1	3	1
864691135988295424	0	57.9439	9.03063	2	75.955	183.075	2789.83	393.624	1704.07	15.7058	0	1	9	9	2	6
864691135012441590	0	3.62669	1.39199	5	133.72	350.51	1190.97	203.39	2024.28	20.8085	4	9	2	3	4	8
864691135292195510	0	45.809	21.7239	3	85.8127	183.196	1771.66	359.248	1831.6	20.6537	1	1	7	9	3	8
864691135494206916	0	18.3501	8.66711	5	110.477	194.863	1681.84	270.886	1919.22	12.9634	2	1	6	7	3	5
864691135692946367	0	-50.8372	12.8753	14	225.242	347.883	1074.84	131.798	2023.94	21.9068	9	9	1	0	4	8
864691135502323893	1	-15.7059	-24.1827	8	162.631	253.662	1469.25	201.915	2188.64	5.74006	5	4	4	3	5	2
864691135181717762	0	50.8432	14.8556	3	69.2284	158.029	2140.99	320.153	2186.2	11.6198	0	0	8	8	5	4
864691135687214816	0	30.6199	-5.82686	4	98.6997	175.724	1697.75	324.089	1953.11	6.08062	1	1	6	9	4	2
864691134884749562	0	-40.685	6.89681	14	202.067	319.717	944.327	189.419	1841.1	21.109	8	8	1	2	3	8
864691135181688066	0	-20.0608	0.194536	11	161.248	284.725	1253.96	226.772	2274.57	9.58909	5	6	3	4	6	3
864691136423069743	0	69.9227	-5.06742	2	80.3759	142.161	2128.31	286.868	1351.05	-12.4338	0	0	8	7	1	0
864691135724247979	0	-50.7983	-29.7913	12	201.367	313.933	1409.45	259.092	1156.85	11.1763	8	8	4	6	0	4
864691135998611592	0	53.0664	14.945	3	95.5012	184.12	1585.08	327.213	1842.25	11.587	1	1	5	9	3	4
864691135575500062	0	-20.2148	-24.6189	10	176.442	256.652	2007.96	202.4	2198.07	-1.36245	6	5	8	3	5	1
864691136487267858	0	0.140768	30.701	6	111.296	233.54	1666.33	340.443	2573.51	28.8783	2	3	6	9	7	9
864691135474628160	0	-22.9405	-33.2869	12	170.014	293.498	1782.25	221.428	2162.07	-1.2845	6	7	7	4	5	1
864691135660478448	0	49.6739	-3.99086	2	76.8762	185.319	1082.31	349.509	2564.02	-3.88672	0	1	1	9	7	0
864691136194103254	0	-30.126	30.6501	9	179.848	312.103	1331.95	206.66	2773.74	31.9071	6	8	3	3	8	9
864691135585121404	0	-36.8247	-22.5884	12	190.697	302.723	1312.56	175.391	2402.22	5.28569	7	7	3	1	7	2
864691136551155874	0	-1.2798	14.2583	9	170.335	282.595	1878.72	239.271	2045.76	23.4413	6	6	7	5	4	9
864691135278196385	0	52.2096	-11.2566	2	86.9715	187.118	2292.81	448.19	2565.07	4.79236	1	1	9	9	7	2
864691135986921219	0	7.58869	-27.4444	7	147.962	236.861	1730.46	210.647	2131	0.738094	4	3	6	3	5	1
864691135274058469	0	-8.64384	11.8865	8	155.26	258.318	1459.56	248.841	2486.08	12.9013	5	5	4	6	7	5
864691135945469732	0	26.0598	22.171	5	97.1393	290.82	1778.38	302.55	2199.2	6.94295	1	7	7	8	5	2
864691135122328871	0	-16.9253	30.1238	9	171.309	294.902	790.38	195.287	1421.74	31.9902	6	7	0	2	1	9
864691135994568106	0	62.2191	-2.97882	2	83.5602	149.858	1086.26	187.952	2861.21	-11.0483	0	0	1	2	8	0
864691136422844463	0	6.38198	11.3115	9	151.786	251.457	1205.62	197.901	1592.17	18.0147	5	4	2	2	2	7
864691135699267874	0	-38.0919	-8.86102	15	212.535	318.007	1483.98	185.932	1403.39	16.0233	9	8	5	2	1	6
864691135700545147	0	26.3733	9.70835	5	103.666	198.141	1276.07	281.891	1907.75	9.26143	2	2	3	7	3	3
864691136116165540	0	34.7022	10.1172	5	77.7147	219.125	845.647	162.141	3065.76	-9.53688	0	3	0	0	9	0
864691135341061317	0	-52.9877	3.95811	13	204.958	308.881	762.062	160.199	1171.91	16.0461	8	8	0	0	0	6
864691135715211290	0	25.33	26.5796	5	91.9857	208.67	1563.23	262.279	1753.48	21.8137	1	2	5	6	2	8
864691135081651959	0	-4.13963	-21.8381	8	156.846	274.554	2256.54	217.993	3566.09	13.7723	5	6	9	4	9	5
864691135373624137	0	-7.70462	14.3735	9	152.752	247.019	1739.38	246.592	3197.47	18.8828	5	4	7	5	9	7
864691135753704397	0	-52.4303	-28.1701	12	186.97	267.09	862.774	188.58	1028.97	0.397468	7	5	0	2	0	1
864691135864691164	0	-55.6874	5.27503	15	223.115	322.468	1565.31	213.137	1120.08	21.2751	9	9	5	3	0	8
864691135122334503	0	14.1217	-4.35229	7	150.669	232.872	1895.54	299.248	2490.67	5.1058	5	3	7	8	7	2
864691136903044786	0	-59.3145	-10.6456	13	209.131	307.238	1289.94	158.798	1342.55	9.18503	8	8	3	0	0	3
864691136951954143	0	35.2776	2.29914	3	119.11	230.928	2358.33	271.664	1902.17	19.9658	3	3	9	7	3	8
864691136031657403	0	-57.257	23.1359	14	213.037	310.693	684.411	145.247	1855.09	17.6428	9	8	0	0	3	7
864691135474770752	0	-1.4027	20.4647	6	115.802	258.591	1104.12	326.024	2052.48	12.6468	2	5	2	9	4	5
864691136041069398	0	-50.8279	13.3341	14	216.361	325.159	1087.8	181.533	2199.66	23.9314	9	9	1	1	5	9
864691135856022062	0	50.6464	5.99965	2	80.6867	173.266	2252.48	305.833	1737.23	9.30261	0	0	9	8	2	3
864691135883933040	0	46.1895	-26.0755	4	107.152	202.479	538.545	75.6818	2751.9	-30.0925	2	2	0	0	8	0
864691135272377361	0	-21.4842	26.0967	9	146.889	282.054	1044.58	222.928	1242.05	24.2809	4	6	1	4	0	9
864691136521583761	0	-9.06563	31.2524	9	154.523	272.447	1613.29	261.642	1450.78	35.7013	5	5	6	6	1	9
864691136116138404	0	33.9657	-9.03145	4	92.006	156.994	1633.81	317.8	1453.19	8.94504	1	0	6	8	1	3
864691135385310549	0	-47.6361	19.0394	14	229.725	315.432	1182.22	158.42	2036.04	21.1771	9	8	2	0	4	8
864691136422848559	0	7.0072	-9.9586	6	135.883	241.811	2021.69	259.704	1817.49	17.2726	4	4	8	6	3	7
864691136008575406	1	1.9175	8.6254	8	150.89	233.876	2156.87	281.424	3175.56	10.5308	5	3	9	7	9	4
864691135474604864	0	-62.2133	17.8543	14	195.17	308.852	811.28	170.066	1276.99	12.462	8	8	0	1	0	5
864691135493974416	0	-40.2164	-14.3935	12	200.383	287.12	1488.42	165.756	2176.02	11.7703	8	6	5	1	5	4
864691135915396454	0	-41.9236	-25.5095	12	204.121	302.468	1942.58	249.296	1870.55	-0.410172	8	7	8	6	3	1
864691136723718141	0	-2.85016	-22.9276	8	160.967	257.791	2653.48	324.185	3318.85	16.3183	5	5	9	9	9	6
864691135866381846	0	32.507	1.5128	4	89.269	189.832	2304.94	272.245	2278.54	9.51088	1	1	9	7	6	3
864691135958609354	0	-8.5782	10.5181	8	169.808	280.546	1358.44	246.565	1574.46	22.3413	6	6	4	5	1	8
864691135099867424	0	31.7169	-15.1214	4	110.76	175.574	2260.91	342.222	2028.73	8.09198	2	1	9	9	4	3
864691135491247455	0	-10.9002	-12.0293	8	153.839	274.702	1359.54	298.76	2102.97	8.25275	5	6	4	8	5	3
864691136423054127	0	-38.8174	-18.6484	15	190.435	295.654	1345.34	185.556	2032.64	14.6708	7	7	3	2	4	6
864691136056315096	0	-25.0323	-4.85506	10	176.473	248.865	737.559	176.556	1203.62	-2.28013	6	4	0	1	0	0
864691136236715535	0	17.9973	-25.5064	7	118.889	235.99	1731.98	248.317	1448.88	-7.08887	3	3	6	6	1	0
864691135847914078	0	-57.264	10.6314	14	221.35	352.372	1311.21	203.407	2955.45	20.5755	9	9	3	3	9	8
864691136302807447	0	11.7584	-3.34984	7	125.042	219.251	1307.86	190.393	3206.52	-5.10873	3	3	3	2	9	0
864691135735703956	0	-3.29152	13.9572	6	136.95	272.339	1400.84	235.775	2944.97	18.7972	4	5	4	5	9	7
864691136740578396	0	-26.1192	8.32321	11	166.761	308.366	1664.72	222.537	1431.83	27.6044	6	8	6	4	1	9
864691135478284998	0	-23.3661	-20.7558	8	157.945	284.664	1297.57	234.799	2409.59	2.91261	5	6	3	5	7	1
864691135776618080	0	14.2126	31.9727	5	110.565	206.64	1059.1	218.991	2182.88	13.5565	2	2	1	4	5	5
864691135293067788	0	12.758	30.0138	5	107.146	203.133	1833.89	261.323	2214.61	24.0732	2	2	7	6	5	9
864691135609433863	0	-45.4448	-17.868	12	208.964	319.669	1767.16	255.199	2725.18	7.98456	8	8	7	6	8	3
864691135385345109	0	16.968	15.1669	5	106.061	199.474	1813.55	391.922	1600.86	17.932	2	2	7	9	2	7
864691135695976346	0	-18.5627	-12.9359	11	160.799	270.655	1813.13	263.783	2150.19	19.1218	5	5	7	6	5	7
864691135986933251	0	1.41518	-39.1598	10	161.777	241.431	1212.43	282.485	1271.46	-7.94194	5	4	2	7	0	0
864691135476094376	0	17.7275	27.3618	7	108.573	201.428	1966.13	366.85	1406.92	18.481	2	2	8	9	1	7
864691135373387464	0	28.642	23.5419	5	117.9	222.715	1530.25	221.192	2280.9	8.73958	3	3	5	4	6	3
864691136952219359	0	39.248	15.8454	3	96.4617	189.963	1713.64	286.268	1999.97	8.15923	1	1	6	7	4	3
864691135468172370	0	-21.1261	-37.8751	12	178.792	303.407	1750.1	247.267	2242.75	-0.417595	6	7	7	5	6	1
864691135274187493	0	29.1228	7.07832	3	93.1696	181.288	1882.12	275.132	1907.11	11.787	1	1	7	7	3	4
864691135975465539	0	2.65428	3.60177	5	139.813	251.806	1671.66	219.417	2370.87	8.70052	4	4	6	4	6	3
864691135807253533	0	-26.846	12.9999	13	205.217	319.048	1568.65	255.793	1296.66	22.215	8	8	5	6	0	8
864691135875992915	0	9.14866	32.7174	5	143.307	258.962	869.699	214.04	2366.28	18.141	4	5	0	3	6	7
864691136952196575	0	-3.70846	-2.25617	6	144.083	258.275	2273.15	329.703	2081.14	21.2775	4	5	9	9	5	8
864691135776827232	0	-46.1909	-2.81771	15	210.012	316.616	1586.46	215.638	2266.53	14.8141	9	8	5	3	6	6
864691136487360018	0	42.4495	16.9678	3	83.7065	288.522	2887.76	460.198	1339.15	40.5768	0	6	9	9	0	9
864691134947635708	0	11.7323	-16.8602	7	110.569	224.687	1270.06	255.921	1238.51	16.1457	2	3	3	6	0	6
864691135501715266	0	69.1215	-6.09481	2	79.337	161.35	1612.88	232.81	2063.14	-19.6875	0	0	6	5	4	0
864691135476139688	0	-0.177049	-34.9232	10	179.75	257.115	1926.17	238.58	2986.23	-4.47284	6	5	8	5	9	0
864691136309663322	0	-3.49128	-28.6631	8	170.967	272.703	2673.03	257.292	2503.2	15.7189	6	6	9	6	7	6
864691136723482621	0	-38.55	14.9376	13	169.027	295.302	1155.05	142.117	1480.54	12.3284	6	7	2	0	1	5
864691136388556048	0	-6.93541	10.5819	8	146.186	282.331	1369.54	185.222	2355.03	20.3221	4	6	4	2	6	8
864691136482874668	0	-55.4669	7.66834	14	197.558	337.655	795.896	122.662	1836.07	16.044	8	9	0	0	3	6
864691135700658811	0	63.8223	0.832227	2	52.2686	168.447	2555.97	370	1894.4	11.2285	0	0	9	9	3	4
864691136116188068	0	-23.8331	-33.6114	12	170.676	261.133	1560.62	211.662	2448.34	1.30809	6	5	5	3	7	1
864691135583406147	0	50.0879	-14.0248	2	81.1888	190.381	1907.82	432.176	2213.27	6.57226	0	1	8	9	5	2
864691135490478183	0	12.6201	-14.84	7	119.882	224.725	1231.79	306.081	1308.31	12.6635	3	3	2	8	0	5
864691135212705664	0	47.6808	-20.5161	4	90.2706	170.7	2021.65	365.979	1727.2	1.16075	1	0	8	9	2	1
864691136123742502	0	-58.0221	7.07132	15	215.867	330.72	895.795	182.576	2453.99	7.83684	9	9	0	1	7	3
864691135293073932	0	-32.6904	-11.6081	11	177.106	291.125	1505.1	141.162	2314.63	13.428	6	7	5	0	6	5
864691135292061110	0	-35.8691	-6.54844	12	196.358	304.494	1126.31	219.823	1369.76	5.39195	8	7	2	4	1	2
864691135944091338	0	11.9999	32.1401	5	98.5875	231.439	1404.52	271.929	1639.21	26.6697	1	3	4	7	2	9
864691135618028175	0	-60.2155	15.1517	15	207.038	327.122	1051.22	189.999	1708.59	13.7615	8	9	1	2	2	5
864691136811802483	0	-11.484	1.40465	10	152.654	264.502	1540.06	273.832	1640.38	13.0921	5	5	5	7	2	5
864691136925513546	0	-40.9333	-5.04214	15	216.012	324.402	1468.91	225.522	2300.76	15.2555	9	9	4	4	6	6
864691135600256835	0	46.3027	18.842	1	51.4912	171.902	816.623	265.134	2547.59	-0.0246359	0	0	0	6	7	1
864691135132935328	0	32.9492	-0.420844	3	109.439	210.467	1731.95	280.573	2471.65	14.3852	2	2	6	7	7	6
864691136618412941	0	68.5352	0.964408	2	87.0527	150.206	1853.14	408.218	2194.64	0.976228	1	0	7	9	5	1
864691136388855824	0	-19.8861	17.0339	9	172.493	301.199	1275.52	206.662	2756.98	19.9871	6	7	3	3	8	8
864691135155550308	0	-53.425	10.0787	15	204.051	334.091	1264.06	201.343	3033.04	23.3186	8	9	3	3	9	9
864691135585114236	0	-26.6547	-5.29776	12	180.695	254.827	1708.42	210.911	1111.5	14.119	7	4	6	3	0	5
864691136209405116	0	-23.3373	0.837908	11	185.839	299.828	1461.11	279.263	2056.69	14.032	7	7	4	7	4	5
864691136237519164	0	29.8598	1.65489	4	98.411	184.812	1903.63	300.911	2416.63	9.03614	1	1	8	8	7	3
864691135654101186	0	51.0079	9.25261	3	79.3647	205.019	1642.88	298.501	1592.85	8.42423	0	2	6	8	2	3
864691135100141088	0	56.5972	25.5529	1	62.6913	168.452	1896.52	216.062	2099.76	11.3431	0	0	7	4	5	4
864691135737708145	0	30.8959	16.0556	5	89.396	198.24	969.871	196.595	2644.87	-12.4043	1	2	1	2	8	0
864691135065138500	0	27.5382	-16.0272	7	112.651	225.715	2081.77	301.72	1903.41	1.85497	2	3	8	8	3	1
864691135941256820	0	0.880871	-20.1939	8	135.569	292.349	1810.95	313.211	2655.24	12.8969	4	7	7	8	8	5
864691135213405496	0	-49.9141	29.5962	14	223.125	346.422	800.181	201.618	1889.55	27.8684	9	9	0	3	3	9
864691135210015168	0	-3.65781	32.6225	6	140.772	308.705	1287.84	321.981	1845.56	24.2509	4	8	3	8	3	9
864691135359120984	0	-55.2039	21.9398	14	200.921	320.09	1335.32	162.898	2523.64	20.2651	8	8	3	0	7	8
864691136436404126	0	36.7916	-8.1695	4	111.37	181.171	1016.11	245.089	1348.11	-0.0276716	2	1	1	5	0	1
864691135730187705	0	-55.7915	7.43664	15	221.776	342.408	816.581	198.259	1363.32	7.26233	9	9	0	2	1	2
864691135616167273	0	20.7295	-30.6736	7	153.565	228.859	1794.79	286.094	2479.63	0.80225	5	3	7	7	7	1
864691135322972060	0	-40.5739	9.82713	13	218.892	337.126	1478.17	227.52	1828.57	15.7992	9	9	5	4	3	6
864691135609803527	0	-8.15295	-0.330005	10	152.975	266.666	2245.89	254.041	1853.51	13.5669	5	5	9	6	3	5
864691135488679108	0	2.39058	-0.398006	5	123.604	266.785	1249.27	173.692	2691.19	15.6528	3	5	3	1	8	6
864691136309650266	0	-35.4833	30.3311	9	183.497	317.298	1022.56	160.444	2312.32	21.7344	7	8	1	0	6	8
864691135939265281	0	-34.2728	14.8202	13	195.333	332.585	944.831	207.425	1539.18	23.5191	8	9	1	3	1	9
864691135291833270	0	-44.2974	-1.84613	15	188.904	313.341	1018.43	165.929	1845.06	13.7573	7	8	1	1	3	5
864691135463802693	0	49.756	19.7349	3	73.7427	154.365	1799.08	247.768	1798.83	15.6451	0	0	7	6	3	6
864691136006924936	0	6.63879	-8.69007	6	116.637	268.905	1696.47	311.332	1926.79	17.7352	2	5	6	8	4	7
864691135692949951	0	10.4949	-30.5665	7	164.571	281.608	2973.17	241.879	2169.24	15.405	6	6	9	5	5	6
864691135583703160	0	11.4861	1.7154	5	128.453	233.641	1836.27	235.955	2632.97	19.0629	3	3	7	5	8	7
864691135725635903	0	-55.6749	10.1784	15	194.884	326.696	1040.83	219.362	2753.4	17.3283	8	9	1	4	8	7
864691135337743590	0	-1.88076	-6.09398	8	161.409	271.625	1200.24	169	1297.57	8.06108	5	5	2	1	0	3
864691135991786945	0	-56.1701	25.6272	14	216.711	329.713	777.11	137.048	2429.09	16.013	9	9	0	0	7	6
864691135699286306	0	9.46101	-12.2927	7	138.413	223.247	1547.81	278.843	1802.62	-5.9762	4	3	5	7	3	0
864691136020281848	0	48.4244	-21.0358	4	101.671	176.973	1089.14	270.591	2679.32	-16.292	2	1	1	7	8	0
864691136812017523	0	28.1684	17.447	5	93.9308	172.49	1772.57	281.448	2337.56	17.555	1	0	7	7	6	7
864691135866381078	0	-11.8529	-38.4501	10	176.894	257.882	1388.66	218.947	1842.75	-2.66801	6	5	4	4	3	0
864691135718489905	0	30.0681	20.4863	3	95.6061	194.716	1652.75	265.902	2668.55	17.6359	1	1	6	6	8	7
864691135502060725	0	19.3894	12.0469	5	107.009	186.519	1301.78	241.566	1422.79	5.90215	2	1	3	5	1	2
864691136040982358	0	-60.9651	-7.99588	13	218.733	300.568	1542.97	175.774	894.953	15.3281	9	7	5	1	0	6
864691135937807157	0	34.3732	-11.2882	5	117.13	197.134	1242.61	202.247	1070.28	7.9268	3	2	3	3	0	3
864691136123741734	0	-36.8783	11.3511	13	209.042	339.124	1371.23	230.991	2103.41	19.2605	8	9	4	4	5	8
864691135386402177	0	-40.5621	8.45209	13	204.902	346.688	1212.56	177.885	2046.72	20.4637	8	9	2	1	4	8
864691136952166111	0	-10.7779	13.266	8	142.951	281.016	1137.93	226.885	2366.13	18.0682	4	6	2	4	6	7
864691136056330968	0	4.68792	-33.4215	10	135.118	244.951	853.414	162.09	1783.48	-30.7309	4	4	0	0	3	0
864691135345109663	0	-43.5676	25.6922	14	220.76	336.451	783.323	118.937	1593.44	30.3071	9	9	0	0	2	9
864691136209010108	0	-51.9778	32.2019	14	214.084	349.129	839.494	150.354	2777.2	24.6188	9	9	0	0	8	9
864691136011253667	0	51.0863	17.7734	3	50.3264	173.078	1953.74	271.215	1452.7	10.0558	0	0	8	7	1	4
864691135994571434	0	-39.2346	-27.4586	12	187.214	282.677	1406.5	234.154	1575.78	4.12775	7	6	4	5	1	2
864691135593528875	0	-50.6053	27.0365	14	205.314	333.377	761.966	158.393	1624.01	28.5438	8	9	0	0	2	9
864691136436706974	0	43.0666	1.94603	3	74.3208	194.235	2298.38	320.507	2857.23	13.7099	0	1	9	8	8	5
864691135771668043	0	42.431	2.62686	3	109.989	193.002	1849.42	286.225	2689.06	4.76998	2	1	7	7	8	2
864691135210044352	0	38.725	4.58076	3	95.4364	200.619	2202.11	404.902	1997.15	15.5477	1	2	9	9	4	6
864691135780831312	0	-22.006	7.22443	11	192.311	299.741	1448.38	222.986	1298.71	23.1407	7	7	4	4	0	9
864691135758707790	0	-23.5851	-11.8026	11	183.012	287.877	1331.16	198.795	2384.29	11.8014	7	6	3	2	6	4
864691136105446617	0	14.8978	19.1566	5	110.24	200.882	2542.2	244.99	2063.73	18.7748	2	2	9	5	4	7
864691135590034443	0	-52.2227	13.6466	14	209.922	313.211	836.795	178.457	1865.45	13.7344	9	8	0	1	3	5
864691136652822781	0	-48.4785	0.0758072	15	203.811	306.929	1460.12	163.825	2896.61	11.2181	8	8	4	0	9	4
864691136388602896	0	-38.7135	-1.14334	11	181.657	283.223	987.171	169.521	1808.54	12.2317	7	6	1	1	3	5
864691135474702144	0	49.4367	20.611	1	104.765	189.444	594.73	117.089	1721.5	5.83025	2	1	0	0	2	2
864691135474618688	0	10.5573	8.15601	6	109.993	253.042	1620.99	237.735	2570.37	20.8173	2	4	6	5	7	8
864691135207777401	0	25.3751	5.17473	5	103.409	188.973	829.435	155.577	2352.74	-16.3128	2	1	0	0	6	0
864691135925517326	0	5.8061	-32.9513	10	147.571	235.996	1597.53	213.043	1059.59	8.35293	4	3	5	3	0	3
864691135373430216	0	55.2275	8.70256	3	85.3809	162.269	1643.77	232.6	2782	4.75258	1	0	6	5	8	2
864691136123705638	0	16.9268	-9.90834	7	111.626	238.786	1909.87	308.042	1231.17	24.5952	2	4	8	8	0	9
864691135753638349	0	48.168	-20.4332	4	119.657	192.109	690.684	166.564	2746.16	-20.0998	3	1	0	1	8	0
864691136951557599	0	14.7437	19.123	5	110.534	205.651	2369.18	235.101	1378.84	25.372	2	2	9	5	1	9
864691135939931302	0	40.3434	-4.66029	4	96.3753	164.129	2066.72	284.459	1462.88	15.0966	1	0	8	7	1	6
864691135771673419	0	-20.3476	-20.6647	11	191.045	324.451	1885.33	201.943	1777.52	18.1562	7	9	7	3	3	7
864691136273004734	0	-1.5667	9.25897	9	147.895	249.736	836.736	188.192	1946.98	13.5348	4	4	0	2	4	5
864691134964750111	0	-6.10199	10.8593	8	143.413	244.16	1407.15	139.349	2406.69	16.9377	4	4	4	0	7	7
864691135855802414	0	26.8091	4.96389	5	102.356	193.84	1572.28	207.534	2496.35	7.12478	2	1	5	3	7	2
864691135526102619	0	-36.8257	12.8384	13	217.076	342.624	1510.32	293.792	2283.29	25.7789	9	9	5	8	6	9
864691135081730807	0	-52.7799	5.80245	15	184.653	326.593	1174.79	177.967	1603.09	17.4657	7	9	2	1	2	7
864691135588483139	0	15.9778	13.3434	5	90.8277	214.409	1111.32	258.157	1641.18	12.2683	1	2	2	6	2	5
864691135373750216	0	5.91637	15.7227	6	115.553	201.706	1719.03	273.112	2609.86	12.9639	2	2	6	7	8	5
864691136370832264	0	-58.025	17.4262	14	213.38	311.349	1180.93	168.35	1789.48	17.9766	9	8	2	1	3	7
864691136729867382	0	44.2996	-12.5874	4	102.982	171.475	1888.95	356.539	2689.8	2.72435	2	0	7	9	8	1
864691136175323398	0	32.3762	-3.11145	4	120.224	201.472	1505.49	206.673	3375.99	-11.2901	3	2	5	3	9	0
864691135586407620	0	4.03243	20.6567	6	120.038	254.944	1957.3	232.356	2729.2	22.7439	3	4	8	5	8	8
864691137019980654	0	-11.7946	-18.4375	10	158.263	250.864	1518.9	234.3	1365.82	14.4768	5	4	5	5	1	6
864691135758487118	0	9.11689	29.4002	6	140.601	232.627	1400.77	190.244	1972.45	17.725	4	3	4	2	4	7
864691135502188381	0	37.8678	25.1681	3	82.6723	187.139	854.218	170.882	3479.46	-2.21702	0	1	0	1	9	0
864691135761505078	0	29.8512	-8.4497	4	96.4442	174.691	2195.09	368.31	2751.46	5.37932	1	1	9	9	8	2
864691136100111477	0	39.9686	-14.7145	4	103	216.53	1516.03	354.12	2216.97	-0.877036	2	2	5	9	5	1
864691135771612155	0	38.9411	-2.60788	3	98.0658	223.358	1648.34	316.308	2366.57	3.96959	1	3	6	8	6	1
864691135403778542	0	-9.38116	-8.42025	10	157.811	244.501	1327.37	180.792	1644.65	7.55388	5	4	3	1	2	3
864691135058559899	0	-2.46605	-0.068475	6	154.647	257.398	1932.93	287.607	2318.97	17.9147	5	5	8	7	6	7
864691135888822153	0	-14.5601	-9.29181	10	168.201	296.775	2315.09	243.175	1906.17	23.0169	6	7	9	5	3	8
864691135937206020	0	44.1319	14.89	3	76.9647	171.132	2038.19	326.395	1335.2	19.4298	0	0	8	9	0	8
864691135754535890	0	60.3441	1.92681	2	84.3384	155.671	1759.03	301.331	2000.26	5.84369	0	0	7	8	4	2
864691135212656256	0	10.8255	-35.9676	7	164.533	261.133	2536.9	278.951	2560.8	0.347403	6	5	9	7	7	1
864691135593559339	1	61.9482	-3.56645	2	68.7025	142.389	1608.35	336.05	1654.5	-1.23139	0	0	6	9	2	1
864691135122348327	0	-66.4078	-3.08815	15	220.162	337.394	1498.15	187.311	1610.24	10.4984	9	9	5	2	2	4
864691135847944542	0	-51.7917	30.3116	14	212.182	310.719	438.005	133.575	2028.35	23.3983	9	8	0	0	4	9
864691135334544873	0	1.76629	11.392	6	136.313	247.321	1487.28	314.86	1892.5	15.6115	4	4	5	8	3	6
864691136925356618	0	-34.5982	32.3576	14	207.774	323.464	639.691	129.475	1887.6	24.6294	8	9	0	0	3	9
864691135941187700	0	-11.3699	-12.353	8	161.516	261.514	1365.35	211.948	1992.65	11.0184	5	5	4	3	4	4
864691135488252986	0	31.2015	-5.6864	4	97.5063	182.193	1597.23	274.803	2395.13	1.95206	1	1	5	7	6	1
864691135586457540	0	6.33084	-28.1585	7	138.242	250.708	1522.48	235.101	2066.69	6.93874	4	4	5	5	4	2
864691135994548650	0	-62.2288	15.942	14	224.001	314.388	797.259	164.446	1576.82	11.6577	9	8	0	0	1	4
864691136031926152	0	-24.249	11.2481	13	169.347	277.23	1123.3	148.088	1076.32	20.2956	6	6	2	0	0	8
864691135873884814	0	2.00049	3.01394	5	147.274	250.151	799.42	131.486	2830.64	8.70899	4	4	0	0	8	3
864691135699557666	0	-24.1261	-11.1088	11	174.68	286.415	1312.69	220.355	2651.39	14.7291	6	6	3	4	8	6
864691135946649441	0	59.1347	-1.81608	2	80.6111	135.348	669.511	96.6377	2662.34	-16.9462	0	0	0	0	8	0
864691135544357928	0	-12.2671	-14.1618	10	161.094	273.566	1705.81	258.611	1781.36	16.3473	5	6	6	6	3	6
864691135941134196	0	-12.8325	7.83223	9	157.34	246.461	606.866	131.54	2483.14	11.7783	5	4	0	0	7	4
864691135467566988	0	-57.5877	-2.84722	13	233.543	335.501	1009.75	200.693	971.967	15.4469	9	9	1	3	0	6
864691135345425823	0	20.528	-11.6122	7	113.395	205.793	1334.87	329.453	1504.26	1.51133	2	2	3	9	1	1
864691135502211677	0	-27.9597	20.4825	13	186.394	295.082	1590.6	213.373	1697.72	23.8024	7	7	5	3	2	9
864691134884785658	0	-9.77018	-32.4169	8	157.938	257.261	1781.59	241.49	2630.22	9.7383	5	5	7	5	8	3
864691135207757433	0	30.0843	-1.14956	4	97.4726	242.944	1689.55	244.301	3127.65	2.53398	1	4	6	5	9	1
864691135373633609	0	28.4221	7.31548	5	94.5909	189.524	1792.34	380.731	2707.95	12.7435	1	1	7	9	8	5
864691136309923162	0	-9.7988	31.1181	9	148.472	288.359	1792.75	270.854	1891.05	32.6735	4	6	7	7	3	9
864691135385698389	0	-35.3903	35.5191	9	162.175	294.877	724.005	211.39	2814.54	20.236	5	7	0	3	8	8
864691135345173663	0	-41.9774	22.9878	14	228.615	335.204	970.169	191.228	1641.2	26.384	9	9	1	2	2	9
864691135749507208	0	-17.7592	-37.9448	10	175.37	263.144	1500.5	215.503	1568.84	2.48201	6	5	5	3	1	1
864691135207968633	0	-34.9588	11.6568	13	205.572	315.995	1580.16	204.34	1795.52	20.3654	8	8	5	3	3	8
864691135303197095	0	-29.9	29.8049	9	191.63	321.609	1275.47	174.122	2320.03	38.1692	7	8	3	1	6	9
864691135337751014	0	4.99688	29.3242	6	129.187	255.914	1161.56	217.851	1624.33	11.4944	3	5	2	4	2	4
864691136023745337	0	10.0499	30.2489	5	122.034	217.293	1643.92	284.122	2199.86	21.6354	3	2	6	7	5	8
864691135639003707	0	10.8227	3.1199	5	137.499	237.78	1311.5	250.385	2591.94	14.284	4	4	3	6	7	5
864691135974442095	0	60.1111	2.36885	2	76.0539	145.49	938.267	178.878	2761.1	-12.7136	0	0	1	1	8	0
864691135382620122	0	-28.8684	6.09672	11	177.614	259.81	1339.73	167.281	2000.44	14.2189	6	5	3	1	4	5
864691134947435004	0	-30.5625	31.5075	9	197.658	296.111	774.715	205.802	1661.8	31.2971	8	7	0	3	2	9
864691136617126619	0	13.4867	9.5957	5	114.543	263.839	1642.67	273.629	2182.69	16.5165	2	5	6	7	5	6
864691135099857696	0	9.87539	-27.3117	7	114.33	249	1989.7	379.056	1922.49	12.1907	2	4	8	9	3	5
864691135986884099	0	-52.0909	15.8357	15	205.038	321.89	1435.01	208.471	2402.57	15.1588	8	8	4	3	7	6
864691136740435548	0	-15.9797	20.252	9	162.913	255.1	1191.28	151.692	1504.05	21.9949	5	4	2	0	1	8
864691135575541700	0	46.7017	-26.5043	4	88.8354	163.992	2431.18	381.485	834.908	15.7145	1	0	9	9	0	6
864691135117836253	0	-0.246906	14.5328	6	134.172	261.57	1464.24	220.395	2275.76	20.5879	4	5	4	4	6	8
864691134947381756	0	61.2569	9.66422	2	66.5922	152.947	1171.67	226.597	3430.86	-4.25339	0	0	2	4	9	0
864691135748587305	0	-65.0596	-8.1555	13	219.864	281.022	1402.22	200.434	1267.86	3.18777	9	6	4	3	0	1
864691135341359537	0	-11.4535	-5.61406	10	164.026	264.847	1795.52	218.467	1723.81	12.2528	5	5	7	4	2	5
864691135490636996	0	40.6117	-5.41121	4	83.0853	192.011	1452.83	320.453	1750.11	3.82502	0	1	4	8	2	1
864691135583658872	0	18.4311	14.1364	5	111.803	213.813	1580.04	286.184	2043.89	16.134	2	2	5	7	4	6
864691136965848526	0	2.63184	-1.71963	8	137.998	268.181	1845.7	247.149	2604.17	17.8514	4	5	7	5	8	7
864691136109052856	0	-51.3624	29.9181	14	214.95	301.333	656.357	105.927	1787.96	23.2295	9	7	0	0	3	9
864691135815503695	0	-5.84968	-25.0334	8	159.466	251.306	2024.11	244.095	2879.4	8.85238	5	4	8	5	9	3
864691135683967159	0	18.3193	-26.7825	7	135.344	222.33	1526.51	280.616	3107.02	-43.7948	4	3	5	7	9	0
864691135946935498	0	0.00768036	12.8986	9	167.689	257.278	1407.04	262.712	2929.53	20.6582	6	5	4	6	9	8
864691135609444615	0	15.9837	-14.6931	7	141.445	222.842	2087.16	278.117	2080.16	12.8851	4	3	8	7	5	5
864691136911638001	0	-34.4418	14.7126	13	206.917	303.325	1202.15	184.238	1990.7	23.2569	8	7	2	1	4	9
864691136272952254	0	-46.7911	7.68713	12	210.978	297.96	1551.61	237.195	1316.58	16.9156	9	7	5	5	0	7
864691135864907740	0	-25.8999	-21.4858	8	169.124	260.079	1622.95	235.715	2664.61	6.18688	6	5	6	5	8	2
864691136553176482	0	15.1669	-14.8816	7	139.973	244.524	1948.7	235.008	1516.56	16.5801	4	4	8	5	1	7
864691135730150585	0	-42.4099	4.14199	15	184.368	291.246	1038.78	191.982	2290.22	18.0408	7	7	1	2	6	7
864691136297027355	0	31.1502	-4.0959	4	126.669	222.716	1677.12	280.239	2254.43	8.54439	3	3	6	7	6	3
864691136388590199	0	23.7214	-6.23635	5	122.131	270.041	2326.7	325.853	2277.3	18.0672	3	5	9	9	6	7
864691135012558838	0	-13.0808	7.13437	9	159.224	259.948	1040.27	165.426	1816.56	16.3551	5	5	1	1	3	6
864691136311921213	0	68.0989	12.9696	2	58.2162	135.347	1998.55	282.491	2072.51	-0.064293	0	0	8	7	4	1
864691135515936723	0	34.9209	-24.1682	4	112.99	199.441	3680.04	288.825	1585.54	19.3317	2	2	9	7	1	8
864691135583884664	0	-16.2965	-33.054	10	173.642	303.293	2682.87	197.704	2677.7	9.126	6	7	9	2	8	3
864691135576950021	0	-25.8952	-29.3337	12	193.761	270.921	1023.17	105.388	1666.4	-0.897613	7	5	1	0	2	1
864691136023786041	0	-16.9085	1.50311	11	174.223	298.985	1693.97	257.262	3274.15	18.44	6	7	6	6	9	7
864691135715506202	0	-46.2401	-21.5502	12	195.445	316.392	1337.99	222.016	2038.71	11.8622	8	8	3	4	4	4
864691135568899974	0	32.2568	-8.63536	4	94.434	167.726	1932.54	369.446	1842.69	12.0938	1	0	8	9	3	4
864691135776564832	0	10.7071	-4.58485	5	99.663	225.187	2009.23	364.961	2225.6	18.2596	1	3	8	9	5	7
864691135058550427	0	7.25468	1.78819	5	134.232	237.673	1905.16	243.424	2380.3	12.966	4	4	8	5	6	5
864691136237499452	0	-12.592	-11.1764	8	159.62	270.06	1697.93	257.304	2212.45	14.35	5	5	6	6	5	6
864691135858920808	0	-14.6615	-24.172	8	158.412	246.133	1429.92	239.494	2327.63	9.85864	5	4	4	5	6	3
864691135396388641	0	-14.141	-34.688	10	146.238	269.497	1495.39	191.264	1704.34	7.57097	4	5	5	2	2	3
864691135501728578	0	19.5729	-31.4364	7	129.074	246.237	2336.55	233.296	2531.13	-0.172524	3	4	9	5	7	1
864691135776959584	0	-1.70523	-37.2026	10	154.225	242.437	2046.88	258.909	1625.39	5.96229	5	4	8	6	2	2
864691135155828580	0	-7.85809	16.0171	9	138.028	243.432	1374.96	258.094	2173.59	19.536	4	4	4	6	5	8
864691135501862978	0	24.0797	-21.9685	7	136.76	229.553	2044.35	303.464	3101.85	5.0476	4	3	8	8	9	2
864691135771609595	0	-23.5769	27.7409	9	175.374	253.307	1207.32	187.997	1536.99	27.1638	6	4	2	2	1	9
864691135502226101	0	-32.9449	4.10546	9	179.257	293.921	1583.56	173.478	3224.89	19.7508	6	7	5	1	9	8
864691136444142723	1	-49.3948	32.9304	14	223.603	328.712	370.734	65.0993	2070.34	37.1149	9	9	0	0	4	9
864691135644995567	0	42.7136	18.5985	3	90.7174	231.975	1554.74	230.724	3329.49	15.8343	1	3	5	4	9	6
864691135617792655	0	11.9013	18.6701	7	137.598	225.639	1356.34	204.039	1166.36	13.905	4	3	3	3	0	5
864691135583718008	0	-55.2837	-6.26246	13	219.266	291.878	1286.58	172.802	1671.67	9.99007	9	7	3	1	2	3
864691136175223814	0	15.9477	-33.2271	7	149.951	239.391	2718.58	362.484	3148.91	9.18119	5	4	9	9	9	3
864691136571513506	0	-15.4156	-0.423243	8	177.17	253.238	1680.93	189.023	2313.56	13.4072	6	4	6	2	6	5
864691135491207007	0	-35.1029	6.8913	13	199.763	296.221	1143.72	199.356	1816.31	15.4572	8	7	2	2	3	6
864691135155705956	0	0.384271	-1.15395	8	134.237	269.692	1453.39	186.864	2225.76	15.7875	4	5	4	2	5	6
864691135776577888	0	30.1909	22.8901	3	124.283	231.424	1690.66	310.712	2123.32	10.6851	3	3	6	8	5	4
864691136912012017	0	51.2073	-16.6501	4	92.7034	172.873	665.261	164.393	3702.92	-20.9021	1	0	0	0	9	0
864691135373625161	0	26.0336	-15.1428	7	111.072	192.371	2337.79	319.748	1831.77	6.44828	2	1	9	8	3	2
864691136388604432	0	13.2041	2.0219	5	116.453	222.071	1649.48	258.464	2801.51	13.5306	2	3	6	6	8	5
864691135614358731	0	-10.1083	14.218	9	159.81	290.934	1181.52	266.552	2319.55	20.4871	5	7	2	6	6	8
864691135494352784	0	21.6307	29.1356	5	122.157	225.18	2189.82	298.808	1645.81	30.6932	3	3	9	8	2	9
864691135440464200	0	33.2179	9.31551	5	115.763	238.069	1849	253.831	1904.06	12.4679	2	4	7	6	3	5
864691135584033656	0	58.8925	-16.2475	4	106.538	170.43	1972.09	247.027	3018.6	-14.3759	2	0	8	5	9	0
864691135454056298	0	-24.0958	28.0719	9	185.404	281.811	1215.69	171.587	1190.57	32.0068	7	6	2	1	0	9
864691136730941806	0	17.1257	8.06873	5	109.92	208.179	1793.58	340.772	2095.56	16.6796	2	2	7	9	5	7
864691135345270687	0	-36.5185	-0.614217	11	195.472	299.292	1292	216.916	2182.13	13.6314	8	7	3	4	5	5
864691135776031405	0	42.2077	-6.91424	4	88.3991	183.272	556.942	269.355	2052.01	-14.6812	1	1	0	7	4	0
864691135619258947	0	-35.4488	34.0575	14	165.492	298.23	1017.43	161.744	1901.22	35.8665	6	7	1	0	3	9
864691135968903013	0	-16.1567	8.68305	9	173.701	307.231	1873.84	239.956	1882.15	16.2328	6	8	7	5	3	6
864691135725631551	0	18.401	-30.941	7	135.327	231.268	2003.71	273.851	2188.85	9.33014	4	3	8	7	5	3
864691136951622111	0	-10.2396	-9.37345	10	169.698	295.699	1533.72	234.156	1214.4	17.7126	6	7	5	5	0	7
864691137019953006	0	-5.68044	-5.44632	6	146.623	229.315	1544.8	229.24	1388.18	20.1416	4	3	5	4	1	8
864691135104002637	0	27.2556	10.0741	3	119.194	197.031	1390.3	186.398	1786.39	7.92924	3	2	4	2	3	3
864691136020462840	0	40.7214	-20.8998	4	100.55	190.874	2008.68	283.096	2225.19	4.81767	1	1	8	7	5	2
864691136005151434	0	49.5527	6.84277	2	81.577	162.242	1905.26	327.579	2043.09	5.98279	0	0	8	9	4	2
864691135754544338	0	-22.5344	-36.9623	10	169.967	283.718	1788.73	196.103	2238.11	-1.47284	6	6	7	2	6	1
864691136662200542	0	6.50964	3.49147	5	137.888	236.519	1536.62	301.644	2391.52	16.3187	4	3	5	8	6	6
864691135415713210	0	14.3678	13.8778	6	121.658	216.279	906.334	218.31	2166.01	14.0111	3	2	0	4	5	5
864691134988419706	1	-47.0058	-31.2602	12	183.723	257.174	1143.63	167.527	1905.15	0.608921	7	5	2	1	3	1
864691135684411575	0	-2.29946	-21.0016	8	165.032	279.663	2161.64	237.767	2949.58	7.73848	6	6	9	5	9	3
864691136672631431	0	-20.0576	4.93831	10	175.676	253.394	1249.28	195.565	794.551	16.5735	6	4	3	2	0	7
864691135951999779	0	35.4536	-23.8459	4	127.161	242.993	1901.32	294.538	2972.03	-8.30587	3	4	8	8	9	0
864691136989984661	0	-1.06087	22.4939	6	143.994	246.723	1002.92	167.107	1724.01	13.5752	4	4	1	1	2	5
864691135683665394	0	45.4851	-12.5256	4	98.117	189.93	2095.92	345.495	2529.46	3.72693	1	1	8	9	7	1
864691135748939049	0	-49.8185	16.5074	14	200.034	328.052	1061.29	184.381	1928.58	17.8563	8	9	1	1	4	7
864691135660663875	0	-25.6291	4.32511	9	179.287	283.531	1078.33	202.395	1401.19	12.9489	6	6	1	3	1	5
864691135476471464	0	27.3954	-10.9291	7	121.938	191.426	1585.75	234.824	2443.07	5.02881	3	1	5	5	7	2
864691135393963509	0	-18.4101	-15.423	8	165.933	264.459	1767.99	209.242	2163.63	16.7225	6	5	7	3	5	7
864691135739592340	0	-20.5778	13.0705	9	147.313	296.108	1629.95	198.751	1790.87	26.6508	4	7	6	2	3	9
864691135494006672	0	-25.9197	4.48434	11	191.656	294.679	1584.34	274.926	1863.76	12.4244	7	7	5	7	3	5
864691135373661769	0	34.2403	-6.74149	4	98.6949	161.037	1025.96	222.778	2700.9	-10.6242	1	0	1	4	8	0
864691135771664715	0	-1.52148	-29.6363	10	150.468	228.619	2308.66	195.538	2249.92	7.59387	5	3	9	2	6	3
864691135012580342	0	0.84277	29.2835	6	115.417	213.971	1697.02	303.686	2568.64	20.2523	2	2	6	8	7	8
864691136547417506	0	-0.746253	25.9883	6	160.011	262.596	2009.86	313.475	1522.08	24.1324	5	5	8	8	1	9
864691136328913130	0	-32.6421	-27.5142	12	182.821	267.456	1383.62	182.818	2818.9	4.43907	7	5	4	1	8	2
864691136965814222	0	0.148921	-21.5009	6	143.19	256.563	2605.91	308.947	2966.22	13.5688	4	5	9	8	9	5
864691136436772766	0	49.9854	-24.6126	4	84.4056	163.193	2125.94	332.491	856.94	7.63016	0	0	8	9	0	3
864691136008477612	0	-39.7858	-0.535673	11	178.751	269.009	1365.75	191.024	2345.18	16.4625	6	5	4	2	6	6
864691135699596322	0	-33.7401	0.416765	11	186.751	281.69	1047.43	205.131	1886.41	14.3345	7	6	1	3	3	6
864691135207739769	0	-31.5149	-25.964	12	188.264	292.781	2305.97	267.684	3008.72	10.032	7	7	9	7	9	4
864691135785681348	0	-8.32637	-41.3549	10	142.58	257.554	1078.72	199.538	1621.02	1.85803	4	5	1	2	2	1
864691135278205345	0	28.3974	-3.70816	5	95.0205	182.317	1403.82	277.751	2313.58	8.43005	1	1	4	7	6	3
864691135925550862	0	-66.2199	-0.828868	15	206.915	290.136	966.704	167.287	1243.42	6.2867	8	7	1	1	0	2
864691135210043328	0	27.9411	6.00382	5	79.1297	191.017	2177.79	344.848	2108.12	10.7081	0	1	9	9	5	4
864691135517378442	0	-54.4635	14.7883	13	220.969	338.156	1327.88	168.563	1724.71	16.8806	9	9	3	1	2	7
864691135560499937	0	-13.2488	-17.4101	10	180.661	261.478	1748.77	233.649	1884.85	9.14531	7	5	7	5	3	3
864691135404009454	0	12.8798	-10.5515	6	128.829	228.756	1422.46	337.757	1975.65	11.6491	3	3	4	9	4	4
864691135081627127	0	-20.0996	-14.6541	11	176.754	312.848	1545.8	181.02	2254.64	13.8669	6	8	5	1	6	5
864691135753641933	0	45.9321	-17.113	4	99.453	211.208	2994.3	336.31	2014.51	14.8503	1	2	9	9	4	6
864691136084483948	0	6.31391	-9.99667	7	134.857	232.569	1691	254.809	1905.79	8.13216	4	3	6	6	3	3
864691136041071446	0	-60.3707	-12.099	15	221.05	330.32	1870.45	174.287	1593.76	13.7858	9	9	7	1	2	5
864691135544418088	0	-32.1633	-1.39679	11	186.647	291.753	1241.12	181.965	1644.42	10.6338	7	7	3	1	2	4
864691135445567890	0	0.00823893	28.4205	6	133.665	244.846	1626.17	244.956	1906.34	26.7046	4	4	6	5	3	9
864691135663168579	0	-57.5982	21.1881	14	195.591	360.982	806.095	210.364	2210	24.5137	8	9	0	3	5	9
864691136334141107	0	-54.3354	14.9367	15	213.195	313.747	1440.59	196.305	1845.63	21.3395	9	8	4	2	3	8
864691135272174353	0	-10.9305	-32.9229	8	163.259	271.592	1960.18	182.746	2432.42	8.40317	5	5	8	1	7	3
864691135799761506	0	31.1476	-1.01713	4	99.0538	180.281	3048.1	264.067	2255.22	17.8477	1	1	9	6	6	7
864691135771621627	0	-12.5974	18.3859	9	181.436	294.989	1536.08	192.519	2358.35	24.7065	7	7	5	2	6	9
864691135782418995	0	-1.27795	0.627341	8	140.04	258.477	1794.54	243.294	2427.37	12.7216	4	5	7	5	7	5
864691135530117572	0	3.68108	10.53	6	136.68	228.352	1542.93	278.2	2323.09	9.85957	4	3	5	7	6	3
864691135155549796	0	-35.5452	24.7668	14	208.719	304.588	1175.44	201.594	1880.9	22.8912	8	7	2	3	3	8
864691134988817274	0	-53.2566	-7.72777	13	184.372	331.851	1451.1	215.957	1387.21	29.9397	7	9	4	3	1	9
864691135850883015	0	-41.5688	0.281497	11	204.947	296.357	1597.95	230.566	3027.51	9.06072	8	7	5	4	9	3
864691135393973749	0	40.8568	-5.12388	4	103.101	163.653	1747.56	303.409	1750.77	6.01192	2	0	7	8	2	2
864691135560718049	0	55.0185	-10.7504	2	90.0504	190.61	1881.85	242.262	2556.1	-1.54786	1	1	7	5	7	1
864691135117776605	0	-5.83075	-23.061	8	160.925	259.371	1362.32	194.272	2931.63	11.1041	5	5	4	2	9	4
864691136194011094	0	-28.1282	-21.59	12	176.041	270.032	1318.12	241.764	2213.09	7.30699	6	5	3	5	5	2
864691135575133726	0	-25.7308	-32.29	12	189.903	282.378	1385.23	126.67	1832.48	4.56261	7	6	4	0	3	2
864691136143390004	0	7.38196	-18.1531	7	124.902	222.424	2129.26	252.421	3026.91	13.5836	3	3	8	6	9	5
864691135209995200	0	-39.7727	14.505	13	220.772	292.755	753.552	130.127	1157.18	14.2802	9	7	0	0	0	5
864691136084035436	0	-33.0247	-29.794	12	183.524	283.348	1979.8	270.623	2257.26	2.3645	7	6	8	7	6	1
864691135750936968	0	18.6299	-5.1852	7	108.878	209.462	1502.83	259.72	2478.61	8.20754	2	2	5	6	7	3
864691136065468056	0	-31.8012	-15.2483	11	184.455	282.188	240.034	86.0926	3911.67	-35.051	7	6	0	0	9	0
864691135584139896	0	-29.7293	-21.8268	12	197.425	330.39	1527.48	182.379	3222.06	10.3195	8	9	5	1	9	4
864691135415966650	0	13.343	2.93507	5	116.463	204.724	1731.42	223.972	1888.29	18.7391	2	2	6	4	3	7
864691135909760681	0	22.7224	-10.0364	5	103.095	230.811	1323.13	313.578	1533.72	8.36462	2	3	3	8	1	3
864691136618493581	0	-12.5696	18.2439	9	153.836	286.038	1266.93	173.911	3162.63	16.9263	5	6	3	1	9	7
864691135799758178	0	-32.6657	2.77814	11	172.273	293.274	1663.11	208.266	2635.43	17.4391	6	7	6	3	8	7
864691135974778479	0	24.3214	-13.5354	7	123.849	207.712	1522.21	256.505	2342.36	3.14137	3	2	5	6	6	1
864691136754605678	0	-26.2482	-37.2567	10	165.993	269.253	1780.22	189.502	1134.65	2.1516	6	5	7	2	0	1
864691135348551127	0	7.57115	7.52826	5	128.562	254.654	1803.45	191.957	3341.12	10.5065	3	4	7	2	9	4
864691135194387754	0	-29.3443	-21.5851	12	173.758	295.95	1670.69	219.388	3221.35	12.6744	6	7	6	4	9	5
864691136557438882	0	-37.4353	25.1545	13	202.646	315.36	1259.3	247.799	1507.78	30.4961	8	8	3	6	1	9
864691136065231768	0	58.5725	7.70119	2	69.7666	168.973	1753.22	335.923	2481.26	5.57842	0	0	7	9	7	2
864691135446643028	0	-56.7026	5.88394	15	209.616	327.821	1438.4	221.092	2295.17	15.6098	9	9	4	4	6	6
864691135704462484	0	66.3899	-0.754682	2	89.2251	176.373	3024.83	291.481	2025.04	14.1739	1	1	9	8	4	5
864691135385245013	0	-4.49996	-28.449	8	141.745	268.001	2137.4	256.578	2085.11	13.4273	4	5	8	6	5	5
864691135657785986	0	50.432	24.3405	1	163.399	196.206	958.473	178.327	2721.77	13.5922	5	1	1	1	8	5
864691135274383589	0	14.615	-8.82899	7	113.266	221.216	2171.51	393.242	2242.72	12.1205	2	3	9	9	6	4
864691135615811689	0	-36.5897	-13.9369	12	208.756	312.135	1725.37	164.951	1476.64	11.5586	8	8	6	1	1	4
864691136672674951	0	13.1819	-22.3001	7	130.574	244.069	1438.75	283.284	1686.24	10.3079	3	4	4	7	2	4
864691135753624525	0	1.89378	2.72477	5	134.211	274.785	1167.37	247.091	2042.74	10.6932	4	6	2	5	4	4
864691135586410180	0	-0.673279	4.94299	8	140.794	246.807	1475.54	200.396	2489.47	11.5965	4	4	4	3	7	4
864691135777479869	0	-15.9765	-6.0881	11	161.335	285.464	1858.82	229.339	2228.76	11.8048	5	6	7	4	5	4
864691136361808610	1	-33.6678	27.6695	9	180.444	280.613	1188.33	183.305	1681.53	21.2236	7	6	2	1	2	8
864691135502067037	0	16.4227	-25.2838	7	138.204	243.95	1308.57	284.57	1177.96	-3.15141	4	4	3	7	0	0
864691135213090360	0	-62.7501	8.95766	15	209.813	326.199	978.457	158.85	2002.06	17.8712	9	9	1	0	4	7
864691135517348234	0	-60.1049	-1.46805	15	188.161	317.311	1048.21	191.844	1776.45	9.03577	7	8	1	2	3	3
864691135581965677	0	-10.0327	-8.96854	10	160.252	264.339	1648.59	240.227	1609.71	23.2312	5	5	6	5	2	9
864691136050818803	0	-10.1414	13.9917	8	162.605	293.494	1368.7	346.461	2686.78	20.4556	5	7	4	9	8	8
864691135991759553	0	-12.9992	-12.7777	8	149.397	261.223	1889.51	243.628	2263.5	15.6585	5	5	7	5	6	6
864691134988388986	0	-16.3079	5.17595	9	159.718	261.185	787.458	196.69	1537.06	9.19501	5	5	0	2	1	3
864691135585896132	0	-25.5755	17.7604	9	200.838	441.032	649.975	121.835	1950.98	38.5172	8	9	0	0	4	9
864691135462699582	0	-30.2511	-23.2761	12	188.153	296.383	1456.98	189.31	2550.63	5.29227	7	7	4	2	7	2
864691135472034354	0	-22.4113	13.5698	9	173.242	311.483	867.393	306.998	1389.08	20.5402	6	8	0	8	1	8
864691135467900812	0	5.44333	26.6146	5	124.083	242.01	1424.74	219.832	3144.54	20.9483	3	4	4	4	9	8
864691136672688775	0	24.9525	-4.34055	5	105.625	199.228	1889.81	287.573	1598.47	16.7442	2	2	7	7	2	7
864691136175524614	0	9.66914	-30.2065	7	127.119	263.16	1758.23	217.985	2885.98	4.40447	3	5	7	4	9	2
864691135373678153	0	36.5172	-17.2808	4	80.3726	184.107	882.216	197.629	2593.94	-16.1978	0	1	0	2	8	0
864691135941442932	0	31.5329	-33.724	7	118.758	159.125	1474.92	256.786	419.629	2.43101	3	0	4	6	0	1
864691137054005110	0	-34.7494	-18.9792	12	188.447	276.589	1878.51	244.026	2068.81	9.44113	7	6	7	5	4	3
864691136143369524	0	-37.109	9.94974	13	212.77	319.196	1511.22	236.15	1826.79	22.6213	9	8	5	5	3	8
864691135478290630	0	64.0114	7.08822	2	78.3174	184.439	1486.86	262.676	935.809	14.9757	0	1	5	6	0	6
864691135775815085	0	-18.3528	-38.2399	10	173.287	306.57	1665.88	205.063	2239.69	-1.04922	6	8	6	3	6	1
864691135122314023	0	46.2213	-12.2488	4	99.2667	216.32	1617.84	317.396	2013.13	-0.0320993	1	2	6	8	4	1
864691136194308940	0	-36.623	-1.26471	11	189.492	275.518	1313.84	151.843	2164.43	7.94246	7	6	3	0	5	3
864691135939416321	0	-36.3102	10.9636	13	217.533	308.058	2200.92	236.32	2233.77	19.3611	9	8	9	5	5	8
864691136311930429	0	27.8996	-12.621	7	97.5535	210.039	1963.12	272.832	2060.92	10.1995	1	2	8	7	4	4
864691135472339250	0	-48.6762	0.760303	15	206.004	325.696	1266.41	163.483	2507.89	17.9399	8	9	3	0	7	7
864691136662407646	0	-0.314415	-24.9321	8	145.096	252.612	1713.87	205.604	2280.01	13.0853	4	4	6	3	6	5
864691135699302946	0	-29.8037	-22.9843	11	173.175	289.02	1693.68	184.29	2687.4	12.0631	6	6	6	1	8	4
864691135510430416	0	-22.7574	-29.1733	10	167.524	269.253	1639.04	168.415	1397.6	9.66241	6	5	6	1	1	3
864691135337734374	0	14.0175	-9.68416	7	127.933	208.565	1995.01	311.01	2443.4	7.94591	3	2	8	8	7	3
864691136008690860	0	49.7691	-20.853	4	97.5508	203.944	1738.84	356.106	2351.81	-4.5976	1	2	7	9	6	0
864691135462823742	0	-33.6868	8.66356	11	194.236	304.092	1290.69	213.033	1982.69	19.8958	8	7	3	3	4	8
864691135865504901	0	-13.0967	-22.5561	8	167.167	288.087	1285.74	255.613	2687.72	8.92241	6	6	3	6	8	3
864691135644650991	0	42.0929	24.1225	3	88.4304	172.079	1033.63	289.77	2810.33	7.13689	1	0	1	8	8	2
864691135099879456	0	-52.9301	15.4155	14	194.823	336.911	963.648	141.569	2347.99	12.9427	8	9	1	0	6	5
864691135918389936	0	13.8182	5.34752	5	125.921	225.883	1842.74	269.506	2412.53	9.38431	3	3	7	7	7	3
864691135864431486	0	-20.2422	2.74872	11	152.095	302.416	1203.08	211.367	1922.52	12.872	5	7	2	3	3	5
864691135446943316	1	-28.7127	-28.9281	12	195.587	305.038	2257.94	175.785	1610.93	11.7428	8	8	9	1	2	4
864691135478584006	0	63.0209	22.8364	1	57.8483	124.749	745.296	248.746	1520.78	-2.49639	0	0	0	6	1	0
864691135475039040	0	25.7821	-4.91015	5	102.506	200.696	1581.16	255.976	2179.31	9.46332	2	2	5	6	5	3
864691136486778642	0	-6.27808	-17.7466	8	142.225	257.728	2204.02	285.971	2919.95	16.708	4	5	9	7	9	7
864691135848245854	0	-26.9177	-5.6821	10	160.823	279.568	1235.44	231.973	1004.06	9.41803	5	6	2	5	0	3
864691136617105627	0	-30.988	32.0918	9	180.051	326.768	1106.85	271.082	2540.93	33.6868	7	9	2	7	7	9
864691135734938772	0	-26.2179	4.7871	13	189.916	281.612	1456.53	191.637	1695.27	19.1843	7	6	4	2	2	7
864691135393973493	0	-32.9034	31.4873	14	150.881	303.523	374.284	115.285	1239.29	28.9691	5	7	0	0	0	9
864691136020290040	0	-28.4062	-22.3808	12	189.911	313.993	1782.82	222.083	2267.99	11.4508	7	8	7	4	6	4
864691135581593197	0	-4.18732	31.4978	9	145.416	256.114	1213.77	162.397	1408.92	25.4216	4	5	2	0	1	9
864691135134714137	0	15.2622	-29.9464	7	121.979	228.172	1825.96	307.482	2388.53	6.92458	3	3	7	8	6	2
864691135463630661	0	1.74703	-2.73626	6	145.562	265.151	2224.72	282.648	2325.59	22.6935	4	5	9	7	6	8
864691135855658542	0	-9.22405	-0.413909	8	149.167	238.209	1248.67	198.959	2096.82	9.72097	5	4	3	2	5	3
864691135782381875	0	-41.3958	-2.53171	13	175.555	262.787	872.135	194.781	1754.59	11.0501	6	5	0	2	2	4
864691135762397288	0	62.8628	19.3542	1	52.7668	148.777	1882.98	312.28	1286.3	8.5439	0	0	7	8	0	3
864691135807978065	0	22.5331	11.9637	5	106.152	185.584	902.502	150.956	1417.12	9.15279	2	1	0	0	1	3
864691135567822828	0	-48.6034	-21.8707	12	216.81	328.568	1517.04	230.457	1620.68	7.08098	9	9	5	4	2	2
864691135638956091	0	57.8425	-10.0624	2	78.5841	181.437	1270.54	262.086	2397.34	-10.0503	0	1	3	6	6	0
864691135883906416	0	-15.4725	-19.1916	10	163.424	269.304	1377.23	271.586	1260.28	5.06099	5	5	4	7	0	2
864691135761634358	0	-51.892	-5.02198	13	230.253	369.235	1316.89	227.322	1883.52	20.5546	9	9	3	4	3	8
864691136903041970	0	-9.33579	-40.6822	10	169.548	243.441	1476.01	195.698	1371.65	-7.54926	6	4	4	2	1	0
864691135407440841	0	-5.40556	1.34567	6	136.295	243.991	1818.25	288.772	3223.09	14.2157	4	4	7	7	9	5
864691135735297428	0	27.2705	-18.8307	7	120.922	263.554	2411.06	305.688	1323.29	24.0684	3	5	9	8	0	9
864691136418650775	0	-15.9092	-24.2793	11	162.43	254.699	1509.12	196.611	1718.36	10.443	5	4	5	2	2	4
864691135012889750	0	-32.2653	4.60708	11	177.996	303.034	1703.33	216.025	2621.84	22.6425	6	7	6	4	8	8
864691135730178233	0	-26.2405	-14.1675	11	183.5	312.165	2150.02	243.274	3091.51	18.1593	7	8	9	5	9	7
864691135012365046	0	36.0487	24.8586	3	77.4746	184.632	1329.01	299.593	2636.85	11.9851	0	1	3	8	8	4
864691135739586964	0	24.1655	-25.426	7	121.555	251.576	1857.37	268.464	2478.82	5.88899	3	4	7	7	7	2
864691135256124079	0	7.53648	-1.03545	6	122.357	229.721	1693.19	294.725	3151.23	10.5313	3	3	6	8	9	4
864691135269764261	0	-29.3437	26.1034	9	154.241	315.456	1254.18	231.298	1368.26	35.976	5	8	3	4	1	9
864691136237039375	0	9.17349	-13.2319	7	119.617	227.697	2316.86	286.456	1939.48	9.71222	3	3	9	7	4	3
864691135751303304	0	-54.0956	-5.76178	13	209.186	320.54	1168.91	174.818	1194.65	18.8856	9	8	2	1	0	7
864691135751607432	0	30.0381	6.51572	3	81.6878	190.7	1361.74	264.032	2217.14	0.944759	0	1	4	6	5	1
864691135614123467	0	-11.6678	-12.7921	8	191.568	272.877	1465.94	150.068	2145.86	10.7044	7	6	4	0	5	4
864691135354938575	0	13.5594	3.28347	5	106.437	221.093	1649.11	281.607	2032.09	12.6967	2	3	6	7	4	5
864691135684463799	0	27.5862	-31.4665	4	117.298	196.676	1437.94	249.051	1885.4	-2.0903	3	2	4	6	3	0
864691136226969681	0	-22.8973	-15.8971	8	171.37	259.773	1139.12	215.501	3314.82	11.1575	6	5	2	3	9	4
864691135269801637	0	-40.543	-2.90241	11	185.817	283.894	1317.99	183.693	2079.85	15.5692	7	6	3	1	4	6
864691136370796680	0	57.9271	1.7134	2	85.2839	137.466	859.685	196.953	1870.3	-5.91922	1	0	0	2	3	0
864691135864731356	0	-22.3034	15.425	9	167.035	303.538	215.217	94.0963	2606.47	-12.751	6	7	0	0	8	0
864691137054010742	0	48.6591	13.3189	1	67.3142	163.826	743.792	172.139	3378.38	-2.62303	0	0	0	1	9	0
864691135785232836	0	41.9854	15.1115	3	87.6833	236.302	1842.76	303.399	1897.43	6.4722	1	3	7	8	3	2
864691135081629687	0	-44.2138	-1.23031	13	190.82	286.217	855.927	118.489	1477.98	14.2436	7	6	0	0	1	5
864691135771683403	0	5.75849	0.140801	8	138.977	270.94	2003.19	288.442	2905.79	21.1026	4	5	8	7	9	8
864691135065203268	0	-57.5669	22.1105	14	211.902	348.93	618.981	148.825	2336.77	16.8512	9	9	0	0	6	7
864691135476127144	0	-46.2445	-18.7827	12	220.246	322.495	2140.51	223.792	2506.31	3.7186	9	9	8	4	7	1
864691135122336295	0	-5.3738	26.0311	6	152.361	245.483	1428.11	395.208	1458.67	16.8928	5	4	4	9	1	7
864691136723516925	0	-29.8913	9.12994	13	204.623	294.505	1508.43	248.895	1034.5	28.1376	8	7	5	6	0	9
864691135081720823	0	62.3569	15.4937	1	76.6314	136.349	1212.24	337.831	1627.12	2.49373	0	0	2	9	2	1
864691136309686618	0	-59.0931	0.36916	13	191.223	296.165	1228.29	193.018	1176.83	19.7152	7	7	2	2	0	8
864691137053811574	0	46.0391	-4.00369	3	59.0775	144.492	876.197	246.264	1987.9	2.77968	0	0	0	5	4	1
864691135440656200	0	49.471	21.7731	1	144.453	209.465	533.042	171.501	2289.16	-0.710819	4	2	0	1	6	1
864691135474738496	0	-51.2863	6.72643	15	196.86	311.561	1050.91	183.559	2007.32	20.589	8	8	1	1	4	8
864691136388599568	0	53.7981	4.56184	2	47.6278	171.149	640.983	184.831	3052.67	-13.3937	0	0	0	2	9	0
864691135012354806	0	-64.316	-7.40335	13	204.482	311.485	793.619	143.833	787.178	14.4854	8	8	0	0	0	6
864691135776643936	0	23.2384	-19.7286	7	136.462	236.797	1863.94	198.159	2110.13	15.8541	4	3	7	2	5	6
864691135403996142	0	31.341	5.21291	3	90.4793	180.406	2326.59	251.925	2680.54	16.7001	1	1	9	6	8	7
864691135491615071	0	-15.6198	-32.5164	10	172.144	293.162	1987.04	226.122	2758.42	6.46239	6	7	8	4	8	2
864691135718654001	0	-25.0188	3.46943	11	163.513	251.381	1382.07	186.036	1729.24	11.3967	5	4	4	2	2	4
864691135570701037	0	-36.7048	-0.975063	11	160.55	328.983	950.596	144.539	1836.46	13.6449	5	9	1	0	3	5
864691135360118343	0	-33.4102	-24.9467	11	162.586	270.328	1438.4	210.322	2136.51	8.65447	5	5	4	3	5	3
864691135575392286	0	1.20627	18.7046	6	123.556	242.794	2063.97	319.728	2230.11	24.0904	3	4	8	8	5	9
864691135358823512	0	-26.3366	-14.7241	11	179.262	306.495	1630.22	204.446	2505.56	15.175	6	8	6	3	7	6
864691137197302081	0	-15.5128	-36.9384	10	186.371	280.877	1960.34	205.625	2689.73	6.60983	7	6	8	3	8	2
864691136990001557	0	60.712	-3.45025	2	91.2967	185.336	953.735	234.354	3127.14	-12.348	1	1	1	5	9	0
864691135569366662	0	29.1952	-17.1681	4	79.8629	193.201	2008.61	397.038	1482.95	-1.61086	0	1	8	9	1	0
864691135815455823	0	-31.7691	-14.5207	11	172.58	284.94	1512.65	225.705	2212.56	12.463	6	6	5	4	5	5
864691135975883331	0	25.2215	-6.30875	7	121.35	196.609	1485.42	344.424	2024.37	9.31129	3	2	5	9	4	3
864691135064997956	0	-7.55392	32.0971	9	102.962	237.321	835.767	200.188	853.883	35.0817	2	3	0	2	0	9
864691135657958530	0	-32.0549	-27.0754	12	205.936	303.586	2164.64	245.82	2444.3	7.05135	8	7	9	5	7	2
864691135847919454	0	-27.0666	23.7041	13	196.795	308.696	945.47	171.925	1437.84	24.2009	8	8	1	1	1	9
864691136023815225	0	37.4929	8.71416	3	87.6696	192.146	1446.65	294.121	2755.56	-1.81081	1	1	4	8	8	0
864691135510485712	0	25.7737	8.70865	5	123.613	206.428	1129.91	188.738	2183.74	0.850024	3	2	2	2	5	1
864691135799762530	0	-37.1296	8.99076	13	197.583	325.326	1835.61	262.233	2400	25.9643	8	9	7	6	7	9
864691135501825629	0	-59.136	-11.7839	13	206.512	320.315	1346.94	158.468	1922.88	10.0276	8	8	3	0	3	3
864691136537663138	0	-35.1498	31.3638	9	200.765	299.285	1217.88	235.866	1685.47	23.9439	8	7	2	5	2	9
864691135366930169	0	-47.3571	7.25945	15	190.399	291.606	759.674	141.441	1213.24	14.6097	7	7	0	0	0	6
864691135544403496	0	28.6728	-24.5487	4	110.996	186.559	2842.12	275.912	2010.5	9.9195	2	1	9	7	4	3
864691136723326973	0	-46.9836	20.9227	13	194.72	320.738	1066.49	164.963	1814.45	20.9472	8	8	1	1	3	8
864691136290174103	0	17.5867	-14.8194	7	125.873	204.553	1975.32	336.59	1691.95	0.0481089	3	2	8	9	2	1
864691136548057250	0	-28.5696	-16.3109	11	193.547	283.321	2065.74	170.013	3289.71	9.97092	7	6	8	1	9	3
864691135735878548	0	-41.5816	24.0695	14	229.079	313.048	1256.38	206.426	1897.4	21.1609	9	8	3	3	3	8
864691135501551682	0	48.5341	-24.2288	4	91.3818	163.103	2058.22	381.932	928.974	3.97092	1	0	8	9	0	1
864691136723540477	0	-51.8227	-28.9268	12	208.397	274.794	882.665	142.901	588.911	5.62395	8	6	0	0	0	2
864691135918330032	0	5.28888	23.3636	6	129.283	241.979	857.533	256.937	2490.56	18.321	3	4	0	6	7	7
864691135194795306	0	-39.6623	13.4108	13	170.532	294.515	1041.21	165.228	1054.83	24.2265	6	7	1	1	0	9
864691136090920884	0	55.2752	8.38178	2	75.3613	156.625	2285.29	320.152	2622.21	10.5495	0	0	9	8	8	4
864691135945550628	0	49.345	-9.09807	4	111.185	175.423	1622.4	277.811	2389.06	-1.32653	2	1	6	7	6	1
864691135617796495	0	29.7289	2.31319	3	92.7229	182.231	2277.32	340.396	2231.23	12.7547	1	1	9	9	5	5
864691135446639188	0	0.666374	9.37692	8	155.293	256.249	1136.47	211.79	1930.04	12.8691	5	5	2	3	4	5
864691136952112863	0	33.0318	20.885	3	113.772	212.406	1490.97	238.427	3142.44	10.516	2	2	5	5	9	4
864691136911879665	0	-19.2684	-29.0497	8	193.376	333.94	1180.93	164.534	2722.75	-3.3002	7	9	2	0	8	0
864691136123754790	0	3.2119	-36.8894	7	143.488	246.705	1463.08	292.834	1451.65	0.71983	4	4	4	8	1	1
864691135508717065	0	-32.8815	-19.7022	11	171.735	319.03	1707.83	209.644	2781.78	15.3302	6	8	6	3	8	6
864691135841382883	0	66.3618	21.5408	1	65.1686	148.474	504.14	155.271	2955.91	-2.45096	0	0	0	0	9	0
864691135488255034	0	5.16409	21.7897	6	115.228	231.101	1550.93	251.924	2508.27	19.1506	2	3	5	6	7	7
864691136273866253	0	10.498	28.0898	6	123.786	241.24	1402.48	256.712	2050.52	24.1228	3	4	4	6	4	9
864691135753720525	0	-10.3296	-9.95059	10	165.957	259.547	879.719	207.205	1554.2	13.7258	6	5	0	3	1	5
864691135748594217	0	40.7154	17.6327	3	76.4863	209.911	1589.88	288.699	2341.17	15.2131	0	2	5	7	6	6
864691135737837169	0	10.6578	1.48861	7	124.308	229.714	1802.92	288.879	2838.43	9.8473	3	3	7	7	8	3
864691135777480893	0	63.1071	26.5385	1	70.3486	134.532	675.858	179.973	2452.76	0.0736153	0	0	0	1	7	1
864691135925497358	0	37.421	-13.8477	4	125.972	173.937	1966.72	231.577	1595.56	-0.0111334	3	1	8	4	2	1
864691135478581190	0	12.5057	5.43707	5	121.589	225.245	1668.98	262.2	2512.85	11.1292	3	3	6	6	7	4
864691134917416970	0	11.1265	-2.84764	7	148.275	222.318	1955.68	356.116	2325.15	12.5309	4	3	8	9	6	5
864691136692240246	0	-1.63193	29.0287	6	101.174	232.298	1414.27	268.065	1545.86	22.7195	2	3	4	7	1	8
864691135585319292	0	45.1366	0.897143	2	75.273	172.79	1211.1	289.513	2598.44	-0.232822	0	0	2	8	8	1
864691135564931351	0	-33.5944	-23.6561	12	187.699	290.833	1621.24	198.177	2318.91	11.3092	7	7	6	2	6	4
864691135951986723	0	25.6444	0.744724	5	121.689	248.534	2122.35	314.458	2763.48	12.5603	3	4	8	8	8	5
864691135684457911	0	-58.3156	-3.21798	13	213.715	323.899	1489.41	238.403	868.572	20.4281	9	9	5	5	0	8
864691135100033824	0	46.7329	21.2749	1	68.7692	170.139	1115.24	291.264	2041.16	11.2672	0	0	2	8	4	4
864691135428776434	0	43.755	7.27587	2	79.8439	179.605	1005.64	342.087	3530.85	-1.73785	0	1	1	9	9	0
864691135602311491	0	11.6016	-5.48623	7	108.917	270.8	2077.51	250.895	2553.58	12.492	2	5	8	6	7	5
864691136008572078	0	35.5575	7.29304	3	92.5092	209.683	2590.13	413.379	1575.27	21.8119	1	2	9	9	1	8
864691135560493281	0	-43.5233	23.5497	14	203.97	302.723	1274.75	193.777	1444.47	32.7709	8	7	3	2	1	9
864691135866379030	0	11.9841	17.6013	5	107.548	275.929	2371.84	320.651	1410.58	21.5003	2	6	9	8	1	8
864691135386379393	0	-46.5562	-1.27346	13	203.508	323.044	1285.13	202.505	1884.61	16.2966	8	9	3	3	3	6
864691136039388414	0	-22.1278	6.46569	11	190.986	287.7	2054.44	258.734	2365.87	24.9674	7	6	8	6	6	9
864691135618044047	0	-31.1196	32.3221	14	188.592	313.952	907.319	173.794	2683.91	35.2539	7	8	0	1	8	9
864691135754863314	0	26.5623	-5.6521	4	94.1511	203.763	1510.62	291.141	1868.17	6.97153	1	2	5	8	3	2
864691135570677997	0	-14.2622	28.8257	9	177.857	283.702	802.143	185.622	988.672	17.0108	6	6	0	2	0	7
864691136311730493	0	-46.893	6.52678	9	162.762	305.437	690.737	173.979	1831.25	5.63133	5	8	0	1	3	2
864691135775796141	0	-53.6414	1.75543	15	211.9	330.339	1026.86	222.46	2029.7	5.55752	9	9	1	4	4	2
864691135345212831	0	43.8338	-6.2107	4	125.946	183.963	1234.56	177.955	2160.93	2.57023	3	1	2	1	5	1
864691135501681986	0	19.5805	-19.0463	7	124.102	247.623	1729.64	267.739	2675.27	4.12161	3	4	6	7	8	2
864691135117794781	0	36.609	3.09405	3	102.71	211.492	2474.83	289.147	1963.68	13.8954	2	2	9	7	4	5
864691136812291699	0	-21.5041	-1.3582	11	172.975	283.314	1106.76	245.019	2271.76	12.837	6	6	2	5	6	5
864691135771628539	0	-16.2863	-18.1064	10	180.091	249.51	989.453	157.278	767.212	8.60038	7	4	1	0	0	3
864691135568353220	0	29.3474	-14.0928	4	100.659	175.235	440.601	82.6607	3610.08	-28.6245	1	1	0	0	9	0
864691135915180390	0	41.5835	-21.5552	4	124.026	205.938	1574.39	239.511	3447.82	-18.567	3	2	5	5	9	0
864691136740796508	0	-3.21251	-24.8218	8	162.361	254.204	1587.07	201.647	1824.2	11.4634	5	4	5	3	3	4
864691136065215896	0	-23.9266	7.71245	11	177.308	272.563	1304.75	160.718	2333.89	14.8797	6	5	3	0	6	6
864691135065115460	0	-45.5877	-28.6365	12	197.346	271.568	1909.09	190.899	1674.38	-3.18204	8	5	8	2	2	0
864691135700658811	1	48.7004	8.96643	3	63.9779	178.74	2233.82	327.276	1914.19	3.76722	0	1	9	9	3	1
864691135939353857	0	-20.4316	-11.0241	11	164.927	285.218	1791.56	230.287	2692.83	18.6099	6	6	7	4	8	7
864691136731263862	0	-49.451	23.701	14	189.195	334.127	599.94	170.475	1445.34	19.4351	7	9	0	1	1	8
864691135394162933	0	66.6811	16.0922	2	64.9139	156.246	2196.52	290.605	2699.23	1.50135	0	0	9	8	8	1
864691135478291910	0	61.3859	-16.2798	4	98.57	142.114	2388.95	275.961	1432.01	2.14032	1	0	9	7	1	1
864691135687267296	0	-38.6645	-30.6808	12	179.924	263.112	1689.08	208.89	2119.61	-1.00548	7	5	6	3	5	1
864691135686913504	0	-48.5589	-26.2012	12	206.928	354.476	1675.78	247.793	1392.53	2.7	8	9	6	6	1	1
864691135213077048	0	-38.3664	-26.9983	12	170.274	292.402	1283.45	156.038	1587.21	7.77146	6	7	3	0	1	3
864691135939531009	0	-24.2961	-11.3299	11	182.092	285.456	1151.31	221.788	2517.6	15.7803	7	6	2	4	7	6
864691135272407825	0	-42.712	-6.33618	12	218.015	365.131	1502.68	204.767	2013.45	11.2093	9	9	5	3	4	4
864691135462603165	0	9.6553	-12.2957	7	130.234	206.229	1329.44	268.075	1843.45	5.0666	3	2	3	7	3	2
864691135560519905	0	-6.99529	10.3938	8	155.099	281.558	1257.23	193.764	2063.07	14.7994	5	6	3	2	4	6
864691135568198124	0	3.071	10.8664	6	131.16	228.449	1166.77	260.097	2246.47	11.1134	3	3	2	6	6	4
864691134917838602	0	-56.1535	-7.35946	13	217.246	301.529	1339.93	171.147	1142.24	18.3345	9	7	3	1	0	7
864691136723423485	0	61.5151	-6.44781	2	82.4343	164.993	1709.77	290.474	1517.69	4.19352	0	0	6	8	1	2
864691135334776553	0	-23.6012	-35.6797	12	193.448	299.84	1589.85	241.773	2121.15	-2.60092	7	7	5	5	5	0
864691135081977335	0	-5.58269	14.912	9	151.091	261.283	1740.81	244.173	3075.45	20.1481	5	5	7	5	9	8
864691136031653563	0	24.1388	-9.88414	7	114.88	198.802	1464.45	242.087	764.796	11.9634	2	2	4	5	0	4
864691135269817509	0	-10.8075	9.69191	9	179.4	274.147	1185.01	183.579	2216.74	10.0043	6	6	2	1	5	3
864691136118743832	0	60.5917	7.96438	2	55.2678	162.07	1548.9	331.59	2791.99	2.39859	0	0	5	9	8	1
864691135614130123	0	36.7292	-8.12968	5	109.719	172.943	1119.57	249.873	1646.64	-0.336593	2	0	2	6	2	1
864691135462697534	0	-62.125	-7.20077	13	218.787	354.062	1101.9	230.85	1347.86	12.2955	9	9	2	4	0	5
864691135583706232	0	-4.35525	-35.5328	10	131.96	240.708	1722.22	240.032	1832.84	7.6186	3	4	6	5	3	3
864691135581810285	0	14.0974	-3.75865	5	129.749	244.724	2000	233.761	2848.1	8.96801	3	4	8	5	8	3
864691136108710328	0	-13.4931	-19.1453	10	157.884	240.279	1546.15	246.622	1239.76	5.4066	5	4	5	5	0	2
864691135382475994	0	43.0222	-23.0555	4	135.106	182.505	1346.53	294.314	3287.22	-13.0544	4	1	3	8	9	0
864691135468177234	0	-20.1228	16.7354	9	177.326	287.801	1401.82	166.572	2607.96	22.5984	6	6	4	1	8	8
864691136370936968	0	46.4487	-10.3036	4	74.0044	149.813	1524.1	387.531	1924.89	3.67789	0	0	5	9	4	1
864691135815444047	0	15.025	2.2124	7	111.958	225.603	1918.74	388.52	2939.93	7.39451	2	3	8	9	9	2
864691135855576878	0	-42.1374	-23.0436	12	240.471	340.156	2449.92	220.564	1326.83	21.9306	9	9	9	4	0	8
864691135754611922	0	10.8161	24.4732	6	107.019	201.159	1597.66	248.372	2121	15.2975	2	2	5	6	5	6
864691135926310612	0	-36.3958	1.52647	11	200.285	297.127	1491.54	225.045	2271.31	16.5815	8	7	5	4	6	7
864691135122395175	0	-12.4684	-12.2116	8	166.987	269.844	1680.72	250.133	2429.58	15.2546	6	5	6	6	7	6
864691135571413285	0	-37.9331	-15.6559	12	190.036	279.955	1381.45	219.075	2287.74	12.0077	7	6	4	4	6	4
864691135502194269	0	-44.8612	-13.8844	15	189.32	293.202	1521.33	181.28	3206.75	11.7401	7	7	5	1	9	4
864691135394158069	0	-35.108	8.36046	11	192.335	301.652	1524.18	214.681	2521.46	19.5867	7	7	5	3	7	8
864691135734915988	0	-45.694	-4.89167	13	215.653	313.813	1505.48	194.162	2037.89	11.0317	9	8	5	2	4	4
864691136723934461	0	51.9007	9.86212	3	50.2008	163.154	2125.66	296.135	1775.79	7.37696	0	0	8	8	3	2
864691135740215403	0	31.2191	-18.2657	7	108.307	190.894	2092.74	266.3	2164.6	3.31716	2	1	8	6	5	1
864691135775817389	0	-35.3407	-5.85727	12	213.533	326.823	1194.87	221.926	720.295	9.40971	9	9	2	4	0	3
864691135994547114	0	-66.0731	9.79753	15	204.273	314.409	1459.6	215.507	1781.64	15.7206	8	8	4	3	3	6
864691136194390486	0	62.3224	-0.301249	2	75.3133	179.042	2461.95	290.218	1702.93	10.1319	0	1	9	8	2	4
864691136309633882	0	-53.793	-3.80574	15	203.437	311.554	1468.63	153.435	1854.61	14.5392	8	8	4	0	3	6
864691135210055872	0	-59.4114	5.11556	15	191.607	282.435	1404.49	240.014	2442.34	13.9889	7	6	4	5	7	5
864691135462510237	0	-48.7024	-12.066	15	204.774	298.981	1294.28	178.693	3055.27	11.2317	8	7	3	1	9	4
864691136577697300	0	24.2479	3.4341	5	92.9962	188.719	1509.81	275.854	2038.99	10.1604	1	1	5	7	4	4
864691135099878944	0	-38.1507	-3.63984	11	185.31	317.86	1014.23	195.959	2663.63	14.7167	7	8	1	2	8	6
864691135837189523	0	18.9797	6.75458	5	85.5017	181.126	1961.86	255.04	1665.44	14.7791	1	1	8	6	2	6
864691136951604191	0	31.699	0.127212	4	95.1777	213.332	2242.85	352.156	2294.63	11.5105	1	2	9	9	6	4
864691135497672211	0	50.6961	-5.5525	2	96.8953	185.936	1909.22	309.778	1462.05	10.4337	1	1	8	8	1	4
864691135162512429	0	-66.3739	-1.43849	13	192.792	307.457	1158.07	221.597	1886.88	7.01063	7	8	2	4	3	2
864691135577756100	0	-58.337	-21.5944	12	195.414	282.787	1388.16	128.195	1792.76	-1.72229	8	6	4	0	3	0
864691135488277050	0	66.0935	12.6217	2	59.112	135.748	1040.24	251.153	2850.84	-3.71057	0	0	1	6	8	0
864691136311924029	0	-20.2986	-22.1801	11	178.558	292.2	1411.85	225.615	1559.29	13.1181	6	7	4	4	1	5
864691135494065808	0	57.6941	1.69049	3	76.9886	146.526	1513.15	178.182	1493.83	4.20281	0	0	5	1	1	2
864691135437587954	0	-23.7244	-5.68324	12	187.969	268.954	1101.62	152.731	1296.89	6.36623	7	5	2	0	0	2
864691135737708401	0	9.82496	14.193	6	115.019	193.492	1436.53	384.096	1325.81	14.6872	2	1	4	9	0	6
864691135510837968	0	15.6681	-12.6816	7	123.29	211.581	1338.43	225.84	1726.17	-1.49641	3	2	3	4	2	1
864691135373709385	0	-27.3132	-34.3133	12	185.035	279.185	1382.55	180.806	2955.7	-1.67483	7	6	4	1	9	0
864691136903037362	0	-17.3064	7.3395	10	144.927	262.563	1528.23	148.125	1586.49	15.9185	4	5	5	0	1	6
864691135337727974	0	-29.2233	-16.0112	11	183.915	292.991	2022.48	211.763	3058.19	15.8131	7	7	8	3	9	6
864691135865558661	0	60.8549	1.42749	2	73.6214	134.053	1812.05	233.86	1243.22	5.19576	0	0	7	5	0	2
864691136925606474	0	-7.10174	-6.85594	10	144.341	258.477	1605.72	275.851	1436.2	21.656	4	5	6	7	1	8
864691134988450938	0	-11.2944	11.542	11	164.235	295.788	1781.02	170.438	2610.12	21.0193	5	7	7	1	8	8
864691135697380117	0	11.3364	-0.0114216	7	124.201	215.433	2034.43	300.772	3073.3	9.78442	3	2	8	8	9	3
864691135269979557	1	46.2249	4.9567	2	83.6917	205.698	802.154	262.86	4178.46	-11.2416	0	2	0	6	9	0
864691136008489644	0	57.2961	0.00517013	2	95.3774	190.766	1693.9	400.068	2696.19	3.59389	1	1	6	9	8	1
864691135876019539	0	10.1434	-36.5077	10	161.776	241.961	2503.89	266.651	3148.56	7.67333	5	4	9	6	9	3
864691135915171430	0	-44.5038	26.1729	14	186.537	331.906	786.999	138.991	1773.11	30.0349	7	9	0	0	3	9
864691135695960474	0	-3.82604	-19.5685	8	155.425	258.43	1928.97	260.183	2598.72	11.8056	5	5	8	6	8	4
864691135303331239	0	-56.8402	-9.90151	12	218.799	291.438	1011.39	159.805	1074.09	10.2768	9	7	1	0	0	4
864691135502386869	1	51.6078	16.5077	3	100.669	200.741	530.019	231.937	1847	-1.72796	1	2	0	4	3	0
864691135570702573	0	-39.6388	-25.9584	12	198.27	319.818	1894.75	169.347	1663.36	8.42834	8	8	7	1	2	3
864691135358850136	0	60.1793	14.1309	2	70.6238	144.311	796.385	186.963	1799.41	-1.55774	0	0	0	2	3	1
864691135937183492	0	51.3616	16.9828	3	91.8131	161.086	831.167	206.107	1648.96	-3.28233	1	0	0	3	2	0
864691135345254559	0	64.6055	15.8716	2	61.3938	154.485	2092.16	422.604	1877.18	7.41128	0	0	8	9	3	2
864691136966025422	0	-33.104	-11.6843	11	188.899	302.109	1654.7	193.293	2826.23	10.9492	7	7	6	2	8	4
864691135809516492	0	-66.7294	1.35809	15	210.023	330.752	929.223	177.489	1352.31	16.5875	9	9	1	1	1	7
864691135113151897	0	-14.0133	-28.6951	8	164.121	272.933	1564.76	292.917	2540.5	4.08452	5	6	5	8	7	2
864691135939647654	0	22.9515	4.29752	5	112.737	214.778	1500.43	233.654	2150.47	1.60705	2	2	5	5	5	1
864691135576022339	0	4.59451	13.7495	6	126.735	220.11	1179.01	268.387	2196.2	11.4776	3	3	2	7	5	4
864691136194186728	0	-28.764	2.77514	11	189.474	305.58	1291.45	235.595	1431.48	13.0463	7	8	3	5	1	5
864691135382458842	0	-15.7669	16.6649	9	146.676	291.41	2171.31	192.384	3106.34	29.4679	4	7	9	2	9	9
864691135593777707	2	-18.2368	-38.8235	10	172.444	269.987	1334.6	188.585	3751.26	-42.2555	6	5	3	2	9	0
864691134940244067	1	11.1591	5.34298	5	120.782	229.485	1600.89	269.046	2233.81	16.1691	3	3	6	7	5	6
864691135876021075	0	-33.3025	-23.9516	11	187.62	284.012	2193.95	208.154	2706.59	13.3742	7	6	9	3	8	5
864691136521561233	0	-13.4014	-17.3315	10	171.981	265.83	1830.26	207.447	1671.86	8.7763	6	5	7	3	2	3
864691136388574480	0	-8.14748	1.51164	8	139.068	247.647	1459.06	238.327	2198.04	15.537	4	4	4	5	5	6
864691135291727542	0	27.9096	25.388	5	106.259	196.482	555.787	107.522	2966.57	-6.76621	2	1	0	0	9	0
864691135373411016	0	-20.3216	-8.82021	11	165.955	302.018	1811.83	272.733	2479.97	11.3764	6	7	7	7	7	4
[truncated: 8,197 more rows]

## Sheet: Figure5_layer4
segment_id	split_index	tsne_emb_x	tsne_emb_y	cluster_L4	soma_y	cell_length	apical_total_skeletal_length	apical_width	basal_skeletal_length	depth_vs_basal_mean	soma_y_perc	cell_length_perc	apical_total_skeletal_length_perc	apical_width_perc	basal_skeletal_length_perc	depth_vs_basal_mean_perc
864691136906798958	0	-58.4094	21.9555	15	324.705	314.347	1339	239.303	1113.57	-14.1359	9	0	9	9	1	0
864691135686691732	0	29.5815	36.4878	1	278.121	324.522	723.002	159.04	828.155	5.8416	5	1	2	3	0	1
864691135564559639	0	63.2923	-7.30876	2	229.831	314.085	1083.36	162.881	506.314	22.0095	0	0	7	4	0	7
864691135730186425	0	-49.6933	-23.7037	6	299.501	287.036	375.098	126.673	1506.71	14.7527	7	0	0	1	4	4
864691135941109876	0	-21.6497	-9.48685	9	286.294	344.706	414.655	148.737	1821.56	8.40086	5	2	0	2	7	2
864691136618494093	0	45.2022	10.3771	1	290.849	372.246	899.943	221.798	1533.98	13.2408	6	6	5	8	4	4
864691136923020516	0	-39.57	32.5669	14	329.365	355.71	759.46	215.808	1545.03	-6.94305	9	4	3	8	5	0
864691135385300821	0	25.2379	7.67053	3	292.908	352.665	1072.42	189.776	1811.62	13.5977	6	3	7	6	7	4
864691135571130564	0	20.7688	20.4665	4	246.291	392.814	1011.15	234.336	1753.2	16.5575	2	8	6	9	6	5
864691135587120626	0	-10.3409	-22.7405	11	303.795	403.157	1445.33	223.883	1492.67	22.9577	7	8	9	9	4	8
864691135058886811	0	51.4068	17.8063	1	227.606	331.76	892.645	156.944	1248.97	8.45935	0	1	5	3	2	2
864691135012892054	0	38.8544	-25.604	2	232.329	343.328	644.758	148.05	1268.73	24.386	0	2	1	2	2	8
864691135739601812	0	44.7541	36.9177	1	231.477	355.044	841.862	199.826	1146.04	1.87023	0	4	4	7	1	0
864691136194026966	0	35.2942	10.2039	3	231.142	334.544	1170.14	162.12	1974.15	13.4289	0	1	8	3	8	4
864691135939844609	0	60.5681	-4.40526	1	226.503	326.915	1114.4	179.976	689.868	28.4418	0	1	7	5	0	9
864691135567847916	0	32.9594	9.09534	3	247.104	336.683	479.718	118.486	4357.03	-14.6583	2	2	0	0	9	0
864691135374866162	0	-27.4805	12.657	14	338.036	414.343	620.077	172.288	1404.87	10.2606	9	9	1	5	3	2
864691135739564180	0	-38.4316	31.2171	8	301.262	354.022	778.039	161.096	1019.26	-2.27109	7	4	3	3	0	0
864691136296874267	0	51.3321	-2.69812	1	232.05	314.5	1111.03	165.595	1580.8	16.302	0	0	7	4	5	5
864691135692739007	0	37.1464	-28.5198	2	285.179	391.796	744.335	147.967	823.922	42.1094	5	8	3	2	0	9
864691135386633345	0	45.4484	-8.30608	3	242.274	339.697	1212.47	198.757	2319.25	24.688	1	2	8	7	9	8
864691135761501750	0	-56.6541	15.6052	15	334.569	337.402	1091.92	171.871	1359.49	-6.13286	9	2	7	4	3	0
864691135735900820	0	5.2787	35.2126	13	314.797	374.105	839.471	219.756	1452	14.6317	8	6	4	8	4	4
864691135660493296	0	32.2733	30.7982	8	245.505	379.467	1425.82	186.504	1143.39	7.14391	2	7	9	6	1	1
864691136031712955	0	38.0881	-3.2382	8	258.542	361.658	907.363	227.79	1274.02	23.8734	3	4	5	9	2	8
864691135809424844	0	19.19	-27.2586	7	280.576	379.027	680.091	114.345	1243.78	33.2173	5	7	2	0	2	9
864691135488251194	0	47.5132	18.3519	1	227.128	342.718	1579.84	231.41	2103.68	6.85546	0	2	9	9	8	1
864691135589884171	0	-49.2023	-12.9337	12	300.896	363.229	474.265	76.8712	1341.06	9.41733	7	5	0	0	3	2
864691136723518973	0	-39.3001	16.7781	14	329.366	399.958	877.302	158.055	1629.76	8.31943	9	8	4	3	5	2
864691136422821423	0	41.7406	-23.437	2	233.868	318.251	1014.83	199.304	1240.33	26.9547	1	0	6	7	2	9
864691135941132148	0	-31.2119	-1.73196	9	273.566	368.762	711.83	208.004	1529.42	6.81508	4	5	2	8	4	1
864691135609598215	0	-13.2181	-42.197	5	240.932	339.766	449.078	82.479	1824.82	30.2584	1	2	0	0	7	9
864691135660478960	0	47.2499	32.0246	1	234.079	256.591	702.141	148.577	830.003	-7.97189	1	0	2	2	0	0
864691135488522810	0	32.2427	-27.4349	7	275.259	385.866	661.518	113.529	1171.2	26.1261	4	7	2	0	1	8
864691134964410655	0	-51.3626	7.35016	15	316.72	347.132	1031.96	178.542	1988.48	-2.73452	8	3	7	5	8	0
864691135568923526	0	39.4831	-0.329353	4	244.305	367.191	946.004	191.081	1471.53	18.1097	1	5	5	6	4	6
864691135615779433	0	47.8532	-5.10282	3	220.761	350.187	1045.38	215.564	2524.95	15.2253	0	3	7	8	9	4
864691135382982891	0	38.6467	24.9562	4	229.829	328.733	1095.13	154.346	2364.82	9.33819	0	1	7	3	9	2
864691135776655456	0	36.7836	-4.4208	3	263.02	365.539	948.641	198.865	995.363	26.2236	3	5	6	7	0	8
864691135394171637	0	44.8824	-7.99061	3	237.653	347.052	877.533	181.255	2092.87	20.3035	1	3	4	5	8	7
864691135758479950	0	48.9394	8.17687	1	229.206	321.815	1147.87	158.648	944.746	10.8048	0	1	8	3	0	3
864691135865578629	0	-6.76455	23.4053	7	278.567	377.949	971.732	166.201	1662.53	14.6322	5	6	6	4	6	4
864691135991491521	0	-52.3146	11.9236	15	319.621	352.178	1051.2	166.651	1737.71	-6.11835	8	3	7	4	6	0
864691135155520356	0	-42.9986	8.68298	14	299.017	358.869	2030.9	205.691	745.202	12.949	7	4	9	8	0	3
864691135081841399	0	-53.2748	25.767	15	337.682	360.363	999.553	126.571	765.341	-2.77986	9	4	6	1	0	0
864691135577012485	0	-1.26774	8.45654	13	310.116	429.744	1294.3	142.209	1623.31	22.7418	7	9	9	2	5	7
864691135946885729	0	44.7483	-3.20281	3	210.767	326.033	763.122	125.075	1883.04	11.3888	0	1	3	1	7	3
864691137015933294	0	-52.8241	29.9202	15	305.446	355.416	705.753	139.79	1255.42	-4.40666	7	4	2	2	2	0
864691135748599593	0	-16.1845	-43.7495	6	260.528	350.805	845.864	191.161	1941.62	28.8058	3	3	4	6	8	9
864691135585134204	0	12.9652	14.6833	13	292.336	385.202	1324.88	281.891	1853.87	18.3007	6	7	9	9	7	6
864691135462693694	0	56.4779	25.083	1	230.843	306.189	1143.72	149.422	1290.88	3.66799	0	0	8	2	2	1
864691136482851116	0	15.9911	-4.25138	10	302.099	362.659	1230.68	240.806	840.58	17.8359	7	5	8	9	0	6
864691136923123428	0	6.33906	11.5257	9	242.594	348.651	815.87	178.555	1850.17	10.5034	1	3	4	5	7	3
864691135407279049	0	-44.4979	-4.42614	12	316.848	361.239	1121.97	211.459	1966.31	9.62784	8	4	7	8	8	2
864691136194179048	0	6.78262	39.5027	8	269.713	353.817	1040.01	208.329	1235.21	10.5038	4	4	7	8	2	3
864691135510799568	0	-11.9505	-4.6843	5	289.898	389.274	664.571	91.8602	1966.46	12.7133	6	8	2	0	8	3
864691136699374446	0	19.9703	17.5097	8	268.314	369.257	579.859	90.6082	1524.77	6.79416	4	5	1	0	4	1
864691135322944668	0	57.8518	17.3168	1	231.586	353.774	2079.05	205.865	2463.3	15.3119	0	4	9	8	9	5
864691136056519896	0	29.4372	15.607	3	271.057	339.186	1057.24	206.239	1965.88	7.81636	4	2	7	8	8	2
864691135341007557	0	-47.3316	29.9617	15	330.875	358.532	1209.14	210.864	1539.76	-10.8386	9	4	8	8	5	0
864691135692754111	0	0.831313	-49.5319	5	237.207	347.785	373.615	106.01	2752.26	17.2919	1	3	0	0	9	5
864691135807692317	0	6.22947	7.67267	8	273.4	352.093	967.102	218.023	1328.1	16.8646	4	3	6	8	2	5
864691136577497108	0	39.9943	32.2122	1	282.27	313.142	1054.13	132.834	955.115	11.5186	5	0	7	1	0	3
864691135462289053	1	-21.7236	21.1154	13	329.214	402.63	752.863	121.782	1527.97	7.24979	9	8	3	1	4	1
864691135571282981	0	-3.29591	3.11968	13	284.728	369.331	768.07	161.676	1556.92	18.7259	5	5	3	3	5	6
864691136194192360	0	-0.978344	15.5959	13	294.562	395.392	1547.67	274.38	1726.47	13.8552	6	8	9	9	6	4
864691135945527844	0	63.3798	-7.31523	1	229.443	297.983	748.124	120.434	604.035	16.1758	0	0	3	1	0	5
864691135440474184	0	47.8665	6.89823	2	268.415	347.715	1049.55	219.247	1055.83	19.1047	4	3	7	8	0	6
864691135695967130	0	-39.806	-32.9956	6	285.764	306.694	235.428	9.88832	1389.21	11.7655	5	0	0	0	3	3
864691136039740670	0	7.84888	45.2194	8	260.783	313.04	793.524	196.67	2136.42	3.58706	3	0	3	7	8	1
864691135345170591	0	19.7953	23.0278	4	237.319	382.068	894.398	144.711	1378.35	17.1138	1	7	5	2	3	5
864691135941150580	0	46.3169	34.9569	1	266.847	325.142	1349.91	225.732	1621.86	2.55985	4	1	9	9	5	0
864691136023774265	0	36.2861	13.8196	8	298.977	378.425	856.067	139.538	1261.37	13.6342	7	6	4	2	2	4
864691136922771940	0	-55.7442	-8.97535	12	307.067	343.276	703.83	137.466	1390.67	4.53557	7	2	2	1	3	1
864691135099839264	0	-18.411	-0.975905	9	260.234	359.865	1168.28	198.062	1765.72	10.3615	3	4	8	7	6	2
864691135406155762	0	-40.4584	8.33058	14	306.432	392.542	575.022	79.0668	2250.61	2.08949	7	8	1	0	9	0
864691135360258631	0	48.6174	11.885	1	242.588	330.387	1176.75	182.01	1183.01	17.2629	1	1	8	6	1	5
864691136436412062	0	44.0269	27.5614	1	233.93	330.374	844.389	135.451	1492.3	2.973	1	1	4	1	4	1
864691135748543785	0	-5.9547	16.5776	13	324.61	412.868	919.791	175.54	1035.37	22.5721	9	9	5	5	0	7
864691135639001915	0	-3.54771	-7.17264	11	297.781	399.528	770.827	133.461	1015.86	22.2256	6	8	3	1	0	7
864691135012912886	0	21.1147	-7.93232	7	271.353	345.183	1193.72	172.457	1516.2	20.8406	4	2	8	5	4	7
864691135568877190	0	-10.2205	17.8852	13	303.842	399.194	1221.49	185.325	1070.12	17.9633	7	8	8	6	1	6
864691135700266619	0	-32.4597	14.6292	14	318.138	399.771	736.635	122.595	943.699	10.7914	8	8	2	1	0	3
864691135939278593	0	-48.1339	-3.03112	14	314.885	352.986	986.65	192.234	920.826	8.72439	8	3	6	6	0	2
864691135577339844	0	-26.288	17.3012	11	326.807	416.258	651.273	164.496	1882.38	10.4161	9	9	1	4	7	2
864691136723562749	0	38.7431	-8.55791	3	224.101	288.979	777.2	180.137	1709.13	13.9461	0	0	3	5	6	4
864691135576932869	0	-46.6649	-2.96552	15	330.526	298.248	1103.77	195.709	1427.01	2.10776	9	0	7	7	3	0
864691135925768974	0	-51.5173	-22.6398	12	293.667	300.799	720.802	201.123	1943.87	7.89173	6	0	2	7	8	2
864691135695967642	0	-45.966	-21.0526	12	306.183	328.842	643.257	134.823	1920.6	8.99109	7	1	1	1	8	2
864691135583656568	0	-50.0952	17.9818	15	337.664	386.036	643.716	160.452	1263.9	-1.16712	9	7	1	3	2	0
864691136436422814	0	-37.9263	-4.04004	9	318.18	363.316	538.077	149.464	1897.77	7.69997	8	5	0	2	7	2
864691135516136178	0	21.1953	24.9658	4	305.326	382.814	1042.27	201.022	1671.33	13.2676	7	7	7	7	6	4
864691135428513840	0	-37.0917	29.5515	14	320.665	349.239	963.627	182.284	1405.12	0.562526	8	3	6	6	3	0
864691135181978370	0	23.1522	-17.7756	7	248.524	363.197	890.335	176.525	1544.9	22.8516	2	5	5	5	5	7
864691135939378433	0	21.3431	23.9312	4	268.624	381.925	640.054	93.8108	934.123	25.9567	4	7	1	0	0	8
864691135686903008	0	22.24	29.743	4	289.757	367.57	1487.02	189.291	1571.94	12.4562	6	5	9	6	5	3
864691135274096101	0	21.7665	-17.8543	7	255.413	379.908	776.526	160.751	1291.12	23.7682	3	7	3	3	2	8
864691136486770450	0	7.74141	17.7018	13	256.193	345.463	1134.62	211.457	1977.74	14.2003	3	2	8	8	8	4
864691135497647635	0	-35.9335	-37.216	6	276.51	311.014	451.918	130.424	1826.47	15.9335	5	0	0	1	7	5
864691135181833730	0	-18.882	26.8609	13	320.194	426.367	1155.61	173.845	1140.78	16.1429	8	9	8	5	1	5
864691135939331585	0	31.7757	-2.12637	2	289.212	383.444	1195.11	188.905	1644.77	24.387	6	7	8	6	5	8
864691135508998665	0	-21.347	-28.2693	6	231.844	293.632	895.413	222.469	2138.59	19.2926	0	0	5	8	8	6
864691135493966480	0	-32.93	-29.1195	6	313.3	309.307	782.844	182.31	1292.92	16.7421	8	0	3	6	2	5
864691135754592466	0	-30.5569	28.686	14	344.093	401.101	970.665	203.326	1402.14	6.00899	9	8	6	7	3	1
864691136557856674	0	43.235	-28.142	3	257.713	358.869	979.917	252.43	2472.8	19.1825	3	4	6	9	9	6
864691135737847153	0	36.3394	17.2947	4	258.457	385.675	1164.44	152.79	1105.24	16.8652	3	7	8	3	1	5
864691135213102136	0	-50.3479	10.7598	15	323.234	377.074	1004.76	167.001	1212.25	6.25008	8	6	6	4	1	1
864691136004745930	0	12.9027	-11.3867	13	318.661	417.318	924.723	188.417	1989.82	23.9318	8	9	5	6	8	8
864691135679362244	0	34.2784	35.8958	1	223.371	315.829	920.019	183.144	1819.88	3.14884	0	0	5	6	7	1
864691135726757268	0	24.9524	38.9994	8	322.627	406.006	1063.28	207.754	1309.98	4.44635	8	9	7	8	2	1
864691135293083660	0	3.77912	-4.06596	5	263.719	369.96	835.633	172.245	1779.39	21.8233	3	6	4	5	7	7
864691136039367934	0	-55.0355	1.53785	12	329.058	367.001	605.846	170.935	1837.74	2.59766	9	5	1	4	7	0
864691136008405164	0	-12.4735	15.1495	11	298.468	387.342	1273.87	217.398	1504.16	26.2814	6	7	8	8	4	8
864691135303197351	0	13.1768	38.2231	8	262.452	351.499	765.103	134.932	1283.17	10.135	3	3	3	1	2	2
864691135064985924	0	-35.3793	-31.93	6	299.549	313.248	567.011	157.118	1642.08	17.2115	7	0	1	3	5	5
864691136482921004	0	63.6804	-0.928215	1	228.043	311.191	1359.92	161.32	781.261	8.14806	0	0	9	3	0	2
864691134947405820	0	-15.8358	-44.459	6	227.294	354.655	760.548	175.658	2045.2	26.9313	0	4	3	5	8	9
864691136065261720	0	-52.5299	18.7075	15	320.057	386.636	1871.45	238.391	1018.62	2.1277	8	7	9	9	0	0
864691135373419208	0	-15.804	23.2757	11	307.594	385.438	798.283	129.59	1020.17	15.3448	7	7	3	1	0	5
864691135474733888	0	37.6872	31.258	1	235.85	300.558	1382.77	237.731	867.86	20.7327	1	0	9	9	0	7
864691135213424696	0	14.4927	20.5077	8	275.086	375.726	1704.16	164.985	1747.68	17.6597	4	6	9	4	6	6
864691135012446198	0	-15.4639	-30.4126	6	247.021	350.788	384.91	127.748	1905.27	20.7571	2	3	0	1	7	7
864691135888466569	0	-22.9474	-18.3737	9	248.305	351.85	528.18	144.616	1388.58	15.4435	2	3	0	2	3	5
864691135994567082	0	32.7217	-4.74625	4	252.404	355.617	1026.27	215.432	1122.66	18.2009	2	4	6	8	1	6
864691135654043330	0	-32.6066	-7.30174	9	255.816	375.413	744.132	176.518	1490.37	14.0895	3	6	3	5	4	4
864691135013011094	0	-21.8964	37.3674	8	292.581	370.292	1295.39	175.282	1184.36	-2.44484	6	6	9	5	1	0
864691135407514057	0	-20.6491	-34.4258	6	282.902	349.905	464.576	107.656	2061.47	15.8715	5	3	0	0	8	5
864691136008446892	0	15.5082	-22.8238	7	265.312	409.076	788.872	180.284	1344.61	29.9547	3	9	3	5	3	9
864691135358813272	0	10.4195	9.73611	8	277.362	364.351	910	166.068	1312.96	15.7826	5	5	5	4	2	5
864691136825175918	0	17.8286	-17.2006	7	267.139	374.885	734.34	163.728	1279.2	28.911	4	6	2	4	2	9
864691135366923769	0	-12.421	15.1874	11	286.59	378.504	974.397	213.012	1523.1	23.3386	5	6	6	8	4	8
864691136227017041	0	-10.0492	-38.7047	6	257.053	347.845	483.911	158.083	2655.01	18.3058	3	3	0	3	9	6
864691135334525673	0	39.8063	-18.0845	2	215.379	332.437	889.251	160.73	1829.43	21.0364	0	1	5	3	7	7
864691134884786682	0	8.11752	19.613	7	262.229	348.507	628.398	150.73	1458.03	11.9411	3	3	1	2	4	3
864691135345186975	0	-23.1607	-18.0975	9	297.215	347.092	722.915	132.316	1352.24	17.6964	6	3	2	1	3	6
864691135699592738	0	41.3984	-4.13652	2	232.303	317.058	1089.96	214.52	1368.18	22.4221	0	0	7	8	3	7
864691136056365016	0	2.84598	36.09	8	280.073	353.951	990.555	194.655	1284.62	4.9547	5	4	6	7	2	1
864691135761552182	0	-59.8278	-0.546599	12	299.386	275.315	403.152	91.5674	2024.08	-4.51537	7	0	0	0	8	0
864691135753621197	0	33.1445	-32.319	2	237.251	349.378	1161.16	223.299	1629.29	26.1137	1	3	8	8	5	8
864691135571287589	0	43.156	7.3646	4	250.5	368.655	1223.45	187.988	1830.3	20.9738	2	5	8	6	7	7
864691135256505519	0	0.961577	33.1249	13	304.992	407.706	1247.51	236.108	1382.11	18.2445	7	9	8	9	3	6
864691135945620772	0	52.8934	33.0536	1	255.666	357.019	1699.87	260.036	2300.46	5.63621	3	4	9	9	9	1
864691135585117308	0	-23.0445	3.58057	9	273.648	352.903	820.731	153.931	1103.74	16.5525	4	3	4	3	1	5
864691135570725357	0	7.47424	-50.6531	10	243.826	324.251	681.715	143.093	1736.31	10.3755	1	1	2	2	6	2
864691135162199341	0	-24.7959	-11.7026	9	282.888	358.919	568.662	147.622	2200.15	12.4012	5	4	1	2	9	3
864691136811783539	0	-17.5833	24.3505	13	316.151	438.126	1011.38	186.019	1022.85	25.4678	8	9	6	6	0	8
864691136748755566	0	-55.7126	19.2271	15	341.299	409.783	1027.06	189.163	1350.12	-3.86872	9	9	6	6	3	0
864691135888822665	0	30.6998	30.5502	8	302.222	364.317	1473.13	204.827	1862.37	4.38785	7	5	9	7	7	1
864691135445543058	0	39.0614	0.568813	2	236.157	349.215	933.9	169.466	1384.09	23.3726	1	3	5	4	3	8
864691135496815812	0	-3.94475	-26.5027	11	306.908	380.524	449.894	67.3055	1063.27	22.2923	7	7	0	0	0	7
864691135771961163	0	31.1237	-20.5722	2	243.888	347.59	736.916	192.035	1542.69	17.9756	1	3	2	6	5	6
864691135207764345	0	8.23365	-16.2443	7	258.313	395.522	937.026	225.523	1717.11	27.9149	3	8	5	9	6	9
864691135322958236	0	22.7079	34.3772	4	267.2	340.407	646.125	109.948	1807.13	6.46889	4	2	1	0	7	1
864691135564991575	0	-21.8313	-46.8106	5	248.08	287.063	406.329	87.3156	1549.91	24.7043	2	0	0	0	5	8
864691135782764339	0	-17.5415	18.0774	11	307.13	365.853	646.022	142.298	1215.81	13.4684	7	5	1	2	2	4
864691135545959108	0	-6.86129	2.24553	7	283.805	360.866	715.805	140.286	1027.24	7.49791	5	4	2	2	0	2
864691135939669670	0	45.2269	-16.7708	2	235.616	352.338	965.384	141.92	1887.37	18.3342	1	3	6	2	7	6
864691135472007474	0	-42.6642	22.8428	14	312.149	371.877	747.751	202.57	1695.1	4.00297	8	6	3	7	6	1
864691135385422677	0	20.0318	-23.5029	13	312.498	438.477	1015.79	253.116	2781.8	17.4782	8	9	6	9	9	5
864691135686937568	0	-24.9727	-45.567	6	236.322	314.781	300.029	94.5277	1814.19	28.7806	1	0	0	0	7	9
864691135758563918	0	8.73704	-34.2287	5	215.04	346.33	674.303	148.336	2403.47	25.0544	0	3	2	2	9	8
864691134988838010	0	47.7716	15.7456	1	240.811	356.639	1214.72	186.34	1895.76	17.6802	1	4	8	6	7	6
864691135081672695	0	-60.3617	21.3849	15	304.682	267.87	1001.3	191.227	781.661	-10.28	7	0	6	6	0	0
864691135782402099	0	2.93512	-10.3754	3	252.58	335.177	693.61	146.952	1585.37	16.3449	2	1	2	2	5	5
864691134947446268	0	-58.2091	18.4494	15	334.682	325.651	659.84	230.117	1394.8	-5.08957	9	1	2	9	3	0
864691135322942364	0	42.1919	-3.46931	3	231.936	352.674	1060.64	150.843	2257.37	15.6892	0	3	7	2	9	5
864691135474955328	0	32.9856	20.6056	8	232.667	367.723	1280.48	188.354	2553.02	12.6929	0	5	8	6	9	3
864691135526285147	0	55.5211	19.4218	1	227.184	332.493	1593.84	168.626	2066.12	11.2731	0	1	9	4	8	3
864691136989956501	0	11.1107	21.0345	7	272.553	356.267	1410.58	212.432	1619.37	19.2622	4	4	9	8	5	6
864691135654077634	0	-55.5613	22.9954	15	327.004	374.684	1280.82	255.481	1941.93	-12.9996	9	6	9	9	8	0
864691135994571690	0	-45.4268	-9.29623	12	303.577	395.115	623.617	140.348	1504.2	9.20362	7	8	1	2	4	2
864691136266792436	0	-44.6662	9.9618	12	315.677	383.354	971.776	182.304	1371.39	3.62992	8	7	6	6	3	1
864691135337759974	0	0.905803	33.6839	13	277.268	357.606	1011.62	177.429	1345.03	7.04399	5	4	6	5	3	1
864691135837387155	0	-26.0644	25.6471	14	301.459	401.587	1156.04	182.397	1419.7	13.061	7	8	8	6	3	4
864691136723569917	0	-16.7001	14.1631	11	296.155	411.753	1318.87	242.356	1173.94	14.7397	6	9	9	9	1	4
864691135937410869	0	11.6964	-14.757	7	302.947	415.256	1122.98	175.602	2644.83	30.9236	7	9	7	5	9	9
864691135132645280	0	-23.1595	6.66423	10	293.714	405.577	844.377	151.113	1992.52	21.6952	6	9	4	2	8	7
864691135440507464	0	53.348	-18.2241	2	237.117	349.602	1019.9	153.763	1182.01	22.3802	1	3	6	3	1	7
864691135568907398	0	-10.5255	22.2495	13	317.04	409.067	1150.43	149.664	1356.6	19.9304	8	9	8	2	3	6
864691136194075862	0	15.2721	-28.6139	7	259.358	368.638	707.598	119.369	1308.65	30.6865	3	5	2	1	2	9
864691135941207156	0	7.0157	-47.8305	10	227.377	297.064	519.329	183.449	1824.75	16.4822	0	0	0	6	7	5
864691135739599764	0	-6.52365	6.89978	9	320.83	383.926	837.065	200.218	1502.4	22.0451	8	7	4	7	4	7
864691135761522486	0	-22.3947	-46.058	5	229.933	381.496	531.56	153.366	1560.67	35.7799	0	7	0	3	5	9
864691136226953041	0	6.78833	-10.0005	3	252.981	348.464	566.676	106.017	1248.41	20.7059	2	3	1	0	2	7
864691135730125241	0	-50.6123	-24.3074	12	274.109	320.721	362.133	133.828	1512.12	10.1669	4	0	0	1	4	2
864691136739077494	0	43.9415	24.5784	1	231.412	342.051	931.044	129.212	1081.12	-2.0253	0	2	5	1	1	0
864691136209467836	0	40.7871	-18.9243	2	229.788	344.474	768.879	179.972	1393.2	22.0138	0	2	3	5	3	7
864691135274119909	0	16.001	-28.4021	5	216.523	376.766	853.725	169.373	2353.44	31.5251	0	6	4	4	9	9
864691135494445252	0	26.7499	-3.39516	7	277.386	412.464	1136.61	200.956	1315.31	37.4158	5	9	8	7	2	9
864691135132898208	0	-10.5419	-20.1922	10	302.978	443.166	777.516	163.639	1147.91	33.5769	7	9	3	4	1	9
864691135367059193	0	53.0916	10.1373	1	246.988	318.358	1262.63	136.79	2390.87	14.9273	2	0	8	1	9	4
864691136100008309	0	-10.2536	-17.8636	10	314.228	504.253	987.699	194.982	1815.47	26.9021	8	9	6	7	7	9
864691135348303831	0	47.3906	-22.9659	2	263.418	352.396	661.429	102.416	1695.32	22.765	3	3	2	0	6	7
864691135759646397	0	32.6084	-4.74931	2	280.338	358.516	760.273	147.589	1010.78	31.685	5	4	3	2	0	9
864691135340983493	0	-3.89479	23.3323	13	316.05	418.034	1511.1	278.613	2760.84	10.2207	8	9	9	9	9	2
864691134884789242	0	48.7837	-8.54079	2	228.784	334.303	723.585	185.345	1134.75	12.856	0	1	2	6	1	3
864691135629200451	0	21.525	-20.6047	7	241.338	381.874	641.324	124.505	1001.72	22.0435	1	7	1	1	0	7
864691135162221101	0	-21.1501	23.5605	11	305.086	442.191	836.648	166.559	1197.93	21.1349	7	9	4	4	1	7
864691135155530340	0	33.2891	-12.1561	3	237.097	356.69	945.055	190.191	2339.41	23.4765	1	4	5	6	9	8
864691134917679626	0	-14.7524	-32.4762	9	322.795	390.412	1029	226.578	1329.39	21.7876	8	8	6	9	2	7
864691135348630999	0	26.925	-13.5983	3	237.804	316.279	1081.7	220.568	1552.56	23.0558	1	0	7	8	5	8
864691137196934209	0	32.8874	-27.3079	7	243.321	367.743	1043.67	179.278	1018.69	34.0646	1	5	7	5	0	9
864691135383187179	0	-12.2002	-22.2773	10	319.301	422.456	1159.34	219.249	2225.18	32.1424	8	9	8	8	9	9
864691136175014662	0	11.3116	-12.7278	7	300.045	450.661	1129.51	245.785	2164.74	35.7498	7	9	7	9	9	9
864691136535419554	0	28.2059	-28.6548	3	278.397	359.474	784.458	174.185	1197.3	26.5424	5	4	3	5	1	8
864691135739866260	1	-50.0327	-4.21089	12	295.558	339.162	483.363	170.482	1528.36	6.04846	6	2	0	4	4	1
864691135337729766	0	25.3198	7.39592	3	269.828	366.988	826.3	149.212	2152.13	16.5949	4	5	4	2	9	5
864691135864072062	0	-23.8254	-47.2183	6	237.564	303.055	346.207	117.703	1825.51	34.0625	1	0	0	0	7	9
864691136723471357	0	-9.15443	-33.4002	5	261.648	375.897	645.562	192.03	2152.48	22.4402	3	6	1	6	9	7
864691136008809644	0	1.78589	-17.2078	7	278.581	369.569	1061.9	168.262	1390.88	26.9148	5	5	7	4	3	9
864691136390424447	0	-53.3317	3.55711	12	329.863	365.585	919.828	164.631	1339.7	2.19187	9	5	5	4	3	0
864691136582363810	0	1.34545	6.59908	7	312.278	396.883	1052.61	200.808	1652.72	18.0392	8	8	7	7	6	6
864691135925525774	0	14.9313	17.1056	8	260.318	403.045	833.502	202.107	1541.76	13.4245	3	8	4	7	5	4
864691135941158516	0	57.6702	14.0576	1	223.37	340.765	1683.14	217.139	1853.58	19.1725	0	2	9	8	7	6
864691135385526613	0	33.2463	-20.8429	2	256.647	349.268	627.724	134.42	1308.64	18.8648	3	3	1	1	2	6
864691136056317912	0	5.87299	-26.5667	7	269.242	380.585	795.271	160.492	1549.77	20.799	4	7	3	3	5	7
864691135654101954	0	-0.20503	-24.8187	5	244.157	370.406	695.564	211.058	1361.88	29.6989	1	6	2	8	3	9
864691135155539812	0	2.57452	29.0421	8	272.826	366.555	1164.52	207.019	1880.43	13.0922	4	5	8	8	7	4
864691136361517794	0	29.5396	-30.8913	3	275.199	352.648	1225.67	190.216	1720.96	28.2844	4	3	8	6	6	9
864691134884742138	0	-4.01256	0.173132	7	289.976	384.689	532.722	97.834	1270.43	16.8164	6	7	0	0	2	5
864691135478272198	0	-19.9608	-24.9247	9	257.288	261.695	688.238	135.912	1607.01	13.4429	3	0	2	1	5	4
864691135937195780	0	23.8829	-18.1353	7	239.625	339.669	1059.18	149.287	1647.78	19.274	1	2	7	2	5	6
864691135945396772	0	41.1812	-27.0439	2	232.822	342.876	771.02	173.338	1047.1	33.6966	0	2	3	5	0	9
864691135683963575	0	14.9967	-12.1144	7	325.191	402.457	1285.37	246.695	2035.77	22.0473	9	8	9	9	8	7
864691136194101718	0	-3.46863	5.43296	5	295.215	398.229	1012.51	251.568	1983.28	21.8225	6	8	6	9	8	7
864691136723337469	0	0.0400769	21.2433	13	290.086	376.965	1318.95	256.728	2522.14	16.902	6	6	9	9	9	5
864691135374025033	0	-43.7081	-32.3684	6	260.379	323.044	645.734	156.403	1966.57	16.4652	3	1	1	3	8	5
864691135718561329	0	38.4481	12.0161	4	280.871	340.327	1074.05	175.871	1623.75	11.2133	5	2	7	5	5	3
864691136108722360	0	57.4207	10.2523	1	255.083	366.022	1445.35	194.424	1852.41	16.8258	3	5	9	7	7	5
864691135740269163	0	15.3923	31.7146	4	271.863	397.383	873.331	148.905	1654.78	12.7813	4	8	4	2	6	3
864691135474701632	0	-13.2182	-34.4882	5	259.904	343.716	349.172	69.3349	1643.37	17.9273	3	2	0	0	5	6
864691136004793546	0	34.2325	-1.05419	4	274.58	387.201	875.474	181.632	1754.57	16.8429	4	7	4	6	6	5
864691135686937056	0	-22.4671	-44.2303	6	267.35	323.214	588.376	134.02	1275.41	36.4808	4	1	1	1	2	9
864691135692701119	0	-61.345	-3.26568	15	318.195	288.599	1242.74	264.987	694.274	-1.57619	8	0	8	9	0	0
864691135348308951	0	59.218	0.447503	1	227.74	329.118	1604.52	212.022	1540.04	21.4257	0	1	9	8	5	7
864691135373734985	0	-36.9903	-5.93947	9	257.841	343.082	1168.34	171.71	1557.64	13.1535	3	2	8	4	5	4
864691135939346177	0	29.8652	21.3536	8	270.274	363.042	1351.9	210.489	2290.13	11.7917	4	5	9	8	9	3
864691135740465771	0	15.7695	-39.1432	3	230.425	329.011	787.195	105.681	1864.85	21.8625	0	1	3	0	7	7
864691136422838831	0	15.0965	-20.2406	7	276.069	415.546	1103.95	187.981	1266.91	40.3561	5	9	7	6	2	9
864691135303154087	0	-47.5192	-26.9145	12	298.181	272.918	936.181	188.7	1624.43	11.2212	6	0	5	6	5	3
864691135385695317	0	31.615	-1.63679	4	267.323	399.589	1081.7	156.904	1471.86	24.5949	4	8	7	3	4	8
864691136443756419	0	4.77027	33.8957	8	329.476	368.949	1001.38	204.068	885.141	18.842	9	5	6	7	0	6
864691135468409170	0	39.9787	-8.18711	2	225.654	317.755	594.443	100.428	1398.79	12.0708	0	0	1	0	3	3
864691135575103006	0	4.83223	-32.9674	5	267.346	361.689	577.781	147.77	1986.66	17.9577	4	4	1	2	8	6
864691135855629102	0	-7.70619	10.9066	13	326.336	411.767	655.045	198.247	1759.65	15.6096	9	9	1	7	6	5
864691135581616237	0	22.1792	13.6166	4	248.508	340.151	941.081	192.992	1431.53	17.5023	2	2	5	7	3	5
864691136965844942	0	-56.6703	10.7332	15	308.786	322.567	790.428	192.712	1796.1	-2.44785	7	1	3	7	7	0
864691136004761034	0	26.4974	6.82029	3	262.372	348.583	1252.81	232.819	1410.53	21.7487	3	3	8	9	3	7
864691136388820752	0	-2.93863	14.3328	13	312.216	414.684	1715.91	259.638	2425.68	18.926	8	9	9	9	9	6
864691135577007621	0	-25.4168	-26.5577	6	289.816	352.299	484.296	95.6627	1188.17	14.595	6	3	0	0	1	4
864691135491518303	0	41.7497	10.6078	1	231.218	290.918	1157.85	174.875	1592.16	7.6976	0	0	8	5	5	2
864691135440463432	0	-0.263718	-41.4836	10	244.985	402.324	938.362	312.893	1051.05	40.3128	2	8	5	9	0	9
864691135500653042	0	23.2381	22.1441	4	247.79	355.89	998.365	162.201	1431.77	16.5088	2	4	6	3	3	5
864691135957835210	0	34.3135	-17.768	2	268.955	349.139	917.002	232.214	1544.17	22.6361	4	3	5	9	5	7
864691135644640495	0	19.5832	-18.6119	7	272.391	376.873	733.899	169.822	1510.55	26.0356	4	6	2	4	4	8
864691135565071812	0	-29.7311	-22.4964	6	284.785	377.457	551.207	95.8055	1116.56	23.1066	5	6	0	0	1	8
864691136911847409	0	-27.1987	-35.1532	6	260.07	356.854	916.322	211.376	1869.65	24.9747	3	4	5	8	7	8
864691135274534629	0	-57.4712	-19.9437	12	338.926	383.834	837.893	177.869	2503.96	6.91703	9	7	4	5	9	1
864691135941331060	0	39.9087	-2.65566	4	245.688	337.049	1078.02	173.254	1680.37	11.8176	2	2	7	5	6	3
864691135207734137	0	-56.4195	12.3281	15	323.771	329.801	1168.87	212.5	1470.99	-6.63156	9	1	8	8	4	0
864691136443744387	0	7.96904	-43.9753	5	283.686	369.515	595.582	152.984	1116.05	37.1139	5	5	1	3	1	9
864691135568925574	0	-8.54898	-24.5355	11	291.561	397.538	799.725	160.593	1755.27	23.6237	6	8	3	3	6	8
864691136811805555	0	-11.8063	12.9536	11	324.34	467.765	857.665	185.478	1611.9	22.5085	9	9	4	6	5	7
864691135272156945	0	33.6731	20.6888	8	247.908	395.533	1154.02	186.045	2332.1	8.88003	2	8	8	6	9	2
864691135740256619	0	-39.2742	-36.3412	6	260.62	268.717	503.34	199.234	1710.82	15.2056	3	0	0	7	6	4
864691136922735332	0	23.6627	25.8692	4	276.768	342.748	1056.71	164.739	1088.06	15.8434	5	2	7	4	1	5
864691135491197279	0	-37.0253	-17.9082	6	273.26	359.805	744.049	236.067	1800.73	19.3184	4	4	3	9	7	6
864691136008771244	0	59.2815	18.3227	1	222.896	342.124	1659.21	170.574	1885	3.51551	0	2	9	4	7	1
864691135393947381	0	-20.744	30.9929	14	328.926	389.346	1055.18	168.115	903.63	7.25468	9	8	7	4	0	1
864691135538090866	0	4.13624	-9.99474	3	247.57	346.813	600.107	129.345	1640.15	15.0325	2	3	1	1	5	4
864691135738959764	0	-14.3281	38.0624	8	327.767	443.165	1798.71	270.047	1798.81	8.34097	9	9	9	9	7	2
864691135888485513	0	-46.309	-0.78849	12	305.643	388.449	965.407	177.967	2012.8	10.2758	7	7	6	5	8	2
864691135730180281	0	-29.093	-2.33531	9	230.915	312.493	530.95	123.938	2303.09	6.26446	0	0	0	1	9	1
864691135373410248	0	44.973	8.4259	1	234.713	348.208	1624.23	220.992	1829.17	12.751	1	3	9	8	7	3
864691135686690196	0	45.7342	8.26667	1	276.243	362.951	1142.8	193.052	1464.59	12.872	5	5	8	7	4	3
864691135322992540	0	-58.0463	2.22818	12	311.792	280.28	607.567	184.212	1663.22	-0.126229	8	0	1	6	6	0
864691136309672282	0	40.0138	-13.3162	3	268.799	324.041	434.961	75.4874	1673.63	17.3392	4	1	0	0	6	5
864691135463487557	0	14.175	-19.8867	7	261.306	425.87	623.168	110.662	1517.99	25.3113	3	9	1	0	4	8
864691135740192363	0	-11.5149	11.8022	11	316.499	407.638	1051.52	142.179	1801.42	21.1178	8	9	7	2	7	7
864691135322929308	0	-58.5944	5.74405	15	327.086	302.324	698.682	182.071	1663.44	-4.51279	9	0	2	6	6	0
864691135382975979	0	-47.6667	22.1313	15	314.365	384.545	805.919	169.883	856.403	2.355	8	7	3	4	0	0
864691135695950490	0	-26.4279	-5.8006	9	284.113	360.942	851.263	167.691	1627.75	10.0836	5	4	4	4	5	2
864691136020711416	0	35.1129	-19.2026	3	242.465	347.831	505.273	144.735	1458.27	17.1019	1	3	0	2	4	5
864691136723526397	0	12.1232	37.4118	8	246.672	312.789	750.908	115.445	1064.3	7.98519	2	0	3	0	0	2
864691135799757154	0	-39.5651	-31.1841	6	263.151	312.264	586.681	176.001	1636.52	13.146	3	0	1	5	5	4
864691135758536014	0	33.1581	36.0409	1	242.59	363.038	625.441	148.695	1173.62	4.97174	1	5	1	2	1	1
864691135058792859	0	-36.1177	-21.034	12	259.069	357.395	459.436	116.434	1899.32	12.9294	3	4	0	0	7	3
864691135475002944	0	-9.95377	18.0118	13	310.213	405.714	674.963	78.3899	1018.63	18.7817	7	9	2	0	0	6
864691135540732612	0	43.4041	-7.8845	3	231.51	351.154	987.646	200.562	1519.45	26.8807	0	3	6	7	4	8
864691135937409589	0	-4.72972	44.2657	8	291.237	383.095	1060.13	186.962	1469.15	1.43766	6	7	7	6	4	0
864691136194016982	0	-12.8405	32.9212	13	299.973	407.322	1102.57	231.48	1599.93	13.109	7	9	7	9	5	4
864691135394001141	0	48.6801	11.9502	1	243.051	347.005	1180.85	233.003	1393.44	17.5606	1	3	8	9	3	5
864691135989623242	0	24.9075	36.1153	4	239.619	349.664	1204.08	213.91	1594.19	14.7727	1	3	8	8	5	4
864691135680279700	0	-5.51533	4.38469	13	288.73	350.624	791.892	175.971	1188.09	13.7565	6	3	3	5	1	4
864691135494069904	0	-18.6016	30.4649	13	331.892	387.126	1283.71	196.981	1432.84	10.9937	9	7	9	7	3	3
864691135776173997	1	-5.84057	35.9675	8	308.83	368.773	1019.62	241.832	1520.27	5.51029	7	5	6	9	4	1
864691135373372360	0	-25.957	21.2338	11	329.633	375.575	844.609	184.555	914.726	7.40728	9	6	4	6	0	2
864691135210027712	0	38.5897	-22.2757	2	269.225	373.231	1199.36	251.958	1818.01	23.5659	4	6	8	9	7	8
864691136482899500	0	7.94136	47.1775	8	270.839	389.516	1208.11	272.872	1639.46	10.9795	4	8	8	9	5	3
864691135385358165	0	-13.8629	3.888	11	240.323	381.492	748.546	154.518	1317.08	18.1118	1	7	3	3	2	6
864691135117796829	0	31.9359	28.8851	8	238.201	366.399	1395.69	176.948	2080.87	11.4422	1	5	9	5	8	3
864691136273637645	0	-24.4966	7.2379	10	319.211	412.092	1419.46	231.071	1481.38	14.9857	8	9	9	9	4	4
864691135586870770	0	-19.3599	3.06593	11	287.618	378.692	585.742	128.064	1276.77	12.3884	6	6	1	1	2	3
864691136945593823	0	-10.6075	37.514	8	323.715	405.108	1730.69	253.261	2184.43	10.807	8	8	9	9	9	3
864691135999574474	0	24.6925	8.68252	3	263.77	366.721	856.543	153.065	1589.63	17.2501	3	5	4	3	5	5
864691136328923882	0	43.9428	-28.588	2	262.702	365.739	1035.95	176.499	1503.15	20.9183	3	5	7	5	4	7
864691136951635935	0	-18.2953	33.5024	14	315.232	365.054	962.429	145.74	1593.87	4.12402	8	5	6	2	5	1
864691135754645970	0	-31.7041	22.3346	14	311.163	408.831	1177.55	157.006	1261.42	12.194	8	9	8	3	2	3
864691135434373362	0	-51.3119	-1.13195	12	299.491	362.31	690.542	136.668	1656.79	8.61882	7	5	2	1	6	2
864691136951552479	0	29.3923	-4.00198	7	232.084	333.673	1079.44	159.185	1467.51	27.6487	0	1	7	3	4	9
864691136922781412	0	7.66699	1.62142	7	290.279	379.082	767.517	174.687	1081.99	26.8276	6	7	3	5	1	8
864691135945556772	0	-23.598	37.8764	14	308.874	373.492	746.689	174.895	1968.68	1.42009	7	6	3	5	8	0
864691135497796627	0	2.47406	-18.0111	7	290.028	375.205	902.401	165.289	1369.1	14.4574	6	6	5	4	3	4
864691135585157244	0	-55.4637	-18.6475	12	300.349	361.16	942.488	184.795	1245.96	11.8448	7	4	5	6	2	3
864691136311904573	0	-18.025	5.00932	11	327.064	407.402	925.315	229.347	2163.26	16.7725	9	9	5	9	9	5
864691135064995908	0	-45.1062	7.67934	14	318.503	405.583	1124.31	207.162	2123.42	4.2338	8	9	7	8	8	1
864691135269756069	0	9.5891	14.3575	8	296.948	432.92	1167.94	237.885	2262.49	16.3594	6	9	8	9	9	5
864691135373371848	0	-9.55986	-6.61933	9	280.547	346.806	1017.63	177.644	1783.3	18.4804	5	3	6	5	7	6
864691136618446733	0	5.71736	-40.7815	5	270.248	342.928	476.082	96.0919	1653.22	21.5261	4	2	0	0	6	7
864691136002835402	0	2.05071	36.5491	8	298.953	392.286	1086.24	193.284	1262	4.00167	7	8	7	7	2	1
864691135012523766	0	13.8412	-43.8255	5	254.603	304.235	546.979	124.444	1655.64	29.5652	2	0	0	1	6	9
864691135644641519	0	17.4136	-33.2168	7	245.867	338.917	745.367	164.632	1685.67	22.4797	2	2	3	4	6	7
864691135468149330	0	-54.7933	-14.462	15	320.312	346.898	625.615	146.036	1027.77	6.50439	8	3	1	2	0	1
864691136681964918	0	-36.2488	-13.088	6	259.489	350.072	855.225	156.132	1850.86	14.1547	3	3	4	3	7	4
864691136008538286	0	20.9006	-33.5589	5	243.475	376.328	801.353	140.209	1450.61	30.7632	1	6	3	2	4	9
864691135700350587	0	-1.99658	-24.4425	11	275.898	381.84	804.693	162.067	1043.6	28.7804	4	7	3	3	0	9
864691135725800511	0	33.6777	23.2701	8	254.874	387.343	1424.11	154.011	2523.58	6.6394	2	7	9	3	9	1
864691136134420363	0	-39.523	-31.0515	6	282.553	322.044	426.855	103.717	2405.04	14.25	5	1	0	0	9	4
864691135403721198	0	-58.0157	16.0283	15	310.628	387.684	636.313	127.622	1386.52	-2.82569	7	7	1	1	3	0
864691136812303731	0	-15.9026	-36.417	5	284.789	345.229	408.628	83.3361	2153.45	19.7364	5	2	0	0	9	6
864691136388885264	0	53.5491	5.49039	1	235.452	332.295	794.48	121.388	1167.37	10.945	1	1	3	1	1	3
864691136672654471	0	-50.1171	-6.78017	12	310.446	365.67	806.292	154.433	1077.95	15.1117	7	5	3	3	1	4
864691136723565309	0	12.5698	0.0620273	13	312.322	397.16	860.661	189.743	1209.82	14.374	8	8	4	6	1	4
864691136925366858	0	-20.727	20.2145	11	336.114	409.909	719.34	117.46	1357.89	15.8962	9	9	2	0	3	5
864691135385185877	0	14.5148	-1.50618	7	309.981	406.194	705.466	121.678	1276.41	20.3004	7	9	2	1	2	7
864691135194401066	0	-22.0183	-47.3763	5	246.339	351.293	306.651	33.3327	1314.37	42.0292	2	3	0	0	2	9
864691135991522753	0	47.307	-6.32811	3	235.845	346.627	1160.23	217.122	2358.2	18.8742	1	3	8	8	9	6
864691135865974149	0	-51.6029	-17.0903	12	285.491	349.52	401.023	90.0493	1409.44	10.7556	5	3	0	0	3	3
864691135490589159	0	48.5922	29.255	1	248.969	319.335	782.603	149.832	604.042	16.5055	2	0	3	2	0	5
864691135657842306	0	-23.3579	-18.9833	9	299.863	350.645	599.46	182.299	1364.61	14.3171	7	3	1	6	3	4
864691135468147538	0	-27.3748	22.8158	14	317.085	401.941	1301.9	183.148	1237.53	17.0962	8	8	9	6	2	5
864691135946679905	0	-46.6387	26.2854	15	313.486	444.792	1004.98	179.993	1315.09	8.47202	8	9	6	5	2	2
864691136723545085	0	-57.502	20.6614	15	321.299	391.111	688.335	176.127	1251.99	-6.0133	8	8	2	5	2	0
864691135858691944	0	-48.7373	29.7405	15	329.313	367.779	1185.38	214.167	1211.87	-7.31393	9	5	8	8	1	0
864691135974450031	0	38.5221	-9.14412	3	231.81	304.572	1215.1	255.848	1673.95	17.4592	0	0	8	9	6	5
864691136143412788	0	-22.5366	-18.7074	9	260.322	354.294	570.418	158.223	1676.45	17.7998	3	4	1	3	6	6
864691135363092466	0	16.2608	20.2652	8	251.987	359.472	1222.6	232.425	1931.34	12.3781	2	4	8	9	8	3
864691135341174981	0	37.3226	0.467683	4	263.469	359.088	885.167	187.138	1202.18	16.335	3	4	5	6	1	5
864691135937408565	0	40.0233	8.37944	4	242.679	372.021	1122.37	166.077	1265.87	19.2842	1	6	7	4	2	6
864691135494447760	1	1.75536	33.9995	13	282.778	353.607	736.494	136.394	1291.76	6.76633	5	3	2	1	2	1
864691135847918174	0	16.0716	-31.4578	7	277.913	383.028	724.089	126.629	1695.65	23.8913	5	7	2	1	6	8
864691135750894984	0	-35.5125	6.55221	10	263.218	334.007	901.531	156.305	1196.4	3.35477	3	1	5	3	1	1
864691135527934962	0	-51.6119	24.2637	15	317.221	390.143	957.764	185.136	1039.09	-5.57261	8	8	6	6	0	0
864691136175036678	0	29.8754	3.31483	4	239.477	351.936	668.967	158.502	1595.3	8.95806	1	3	2	3	5	2
864691136602107857	1	45.6607	6.62922	2	261.923	372.82	1179.41	187.786	1095.91	24.0733	3	6	8	6	1	8
864691136038456200	0	-4.65229	15.226	13	316.854	394.45	1023.96	227.793	1345.04	14.1414	8	8	6	9	3	4
864691135467919244	0	-45.2636	6.3781	14	325.181	381.577	984.144	195.057	1301.47	4.27509	9	7	6	7	2	1
864691135542895556	0	-18.0037	23.568	13	336.301	397.384	742.082	148.154	1239.12	10.7881	9	8	3	2	2	3
864691135815492943	0	-35.8853	-37.192	6	238.266	292.074	414.379	69.789	2012.19	15.1417	1	0	0	0	8	4
864691135695959706	0	3.70288	-49.641	5	261.931	348.25	518.922	138.08	1759.27	26.8162	3	3	0	1	6	8
864691135587086834	0	-49.2962	2.38213	12	306.705	329.167	534.976	127.791	1970.3	1.58889	7	1	0	1	8	0
864691136703702382	0	-6.93264	11.6252	13	339.345	481.336	1236.02	241.129	1914.05	19.6778	9	9	8	9	7	6
864691136575488418	0	26.6002	-22.4428	7	261.681	381.62	741.998	219.319	1560.4	22.818	3	7	3	8	5	7
864691135721825172	0	14.4469	-12.3527	7	326.783	408.075	876.275	139.947	2480.4	18.8383	9	9	4	2	9	6
864691135855680046	0	-34.9163	-4.38474	9	302.259	369.096	458.671	73.2594	1607.03	-0.3966	7	5	0	0	5	0
864691135012364022	0	16.4493	18.3038	8	268.86	349.616	917.201	175.499	1412.33	9.65715	4	3	5	5	3	2
864691136618399117	0	31.4549	23.589	8	244.258	333.455	723.972	146.254	2083.17	7.7938	1	1	2	2	8	2
864691135876238419	0	-8.39072	-25.4447	11	324.809	434.938	621.59	155.756	1415.32	32.0128	9	9	1	3	3	9
864691136753398126	0	36.1351	-32.9606	7	285.145	438.229	575.56	117.351	1921.79	42.8388	5	9	1	0	8	9
864691136031944379	0	42.8574	-3.01429	1	242.561	329.238	1171.52	170.866	1508.59	15.2736	1	1	8	4	4	5
864691135583062468	0	-52.2308	30.1569	15	331.488	344.408	551.713	101.94	457.856	-19.3757	9	2	0	0	0	0
864691135782785075	1	-19.6223	-18.7179	9	292.139	369.979	908.965	154.13	1471.07	27.5554	6	6	5	3	4	9
864691135348306903	0	-9.78558	-18.2181	11	314.481	416.259	1155.37	233.44	1236.43	35.0097	8	9	8	9	2	9
864691135582277106	0	-33.0755	-4.00626	9	290.914	321.091	806.056	166.751	1252.35	8.28338	6	0	3	4	2	2
864691135385304661	0	-28.2235	9.03585	9	279.393	381.046	703.746	190.355	1090.57	19.6514	5	7	2	6	1	6
864691135945547044	0	39.4652	22.4446	4	229.222	330.622	1317.21	211.951	1390.56	10.9508	0	1	9	8	3	3
864691136487222546	2	-3.55735	-48.2031	10	239.881	326.863	665.051	177.808	984.833	28.6785	1	1	2	5	0	9
864691135367008761	0	-13.8975	-19.6975	10	286.242	549.043	1319.22	271.452	1746.28	85.1782	5	9	9	9	6	9
864691135360216903	0	46.0821	1.86316	2	239.467	332.331	941.035	202.282	1722.27	19.7522	1	1	5	7	6	6
864691135748554793	0	32.9814	35.9696	8	264.386	328.688	1126.54	262.925	981.808	8.53015	3	1	7	9	0	2
864691135134656537	0	-49.7179	2.9724	12	325.762	318.809	769.702	181.811	1754.73	3.4615	9	0	3	6	6	1
864691135575322398	1	-46.6311	-27.9601	12	279.063	278.757	275.024	79.9885	1385.31	5.68602	5	0	0	0	3	1
864691135974780527	0	-20.8181	6.42216	10	323.688	479.698	844.795	194.591	2465.36	12.537	8	9	4	7	9	3
864691135586911474	0	-15.4617	-18.2905	10	297.457	391.528	871.04	154.617	1176.21	21.0229	6	8	4	3	1	7
864691135991505089	0	-60.8976	2.81934	12	288.161	290.208	779.5	178.398	1454.9	0.191857	6	0	3	5	4	0
864691135748592681	0	41.576	23.1675	1	244.827	373.828	1043.21	150.071	1271.43	0.590008	2	6	7	2	2	0
864691135644561391	0	22.5481	-46.679	10	272.435	423.806	1041.61	151.501	853.386	34.3397	4	9	7	2	0	9
864691135739707540	0	47.8275	-4.34034	3	228.192	305.065	1168.86	226.036	2452.41	11.0774	0	0	8	9	9	3
864691135809423820	0	-19.787	8.86929	11	300.908	405.237	958.861	195.213	1523.82	16.6193	7	9	6	7	4	5
864691135081669879	0	35.6451	-4.10868	4	264.853	359.403	671.244	102.22	825.259	14.0575	3	4	2	0	0	4
864691135269714341	0	-39.292	-13.1088	9	294.5	358.635	673.723	199.095	1950.31	9.94361	6	4	2	7	8	2
864691135968942437	0	43.3864	-27.8257	2	231.832	351.063	738.844	136.682	2039.64	16.0164	0	3	3	1	8	5
864691135760450493	0	-2.56797	14.4641	13	305.07	436.551	1276.98	154.052	2594.07	14.8999	7	9	8	3	9	4
864691135643516227	0	36.2122	3.39693	4	226.112	330.18	880.137	177.666	1394.4	14.0861	0	1	4	5	3	4
864691135396404769	0	47.5652	34.0397	1	213.881	352.916	1244.16	196.632	1399.34	5.04841	0	3	8	7	3	1
864691135617733519	0	10.5134	27.0798	4	256.368	373.357	786.613	138.17	1232.22	7.35845	3	6	3	1	2	1
864691136965771214	0	6.80159	29.9313	8	264.603	346.812	795.239	170.958	1493.47	7.96529	3	3	3	4	4	2
864691135681863364	0	-58.6817	13.5234	15	333.068	319.365	1324.28	254.689	688.897	-0.680667	9	0	9	9	0	0
864691135780808016	0	-10.1615	-11.1319	11	285.43	395.362	532.03	70.5189	1344.94	23.7715	5	8	0	0	3	8
864691136065844120	0	47.9605	-8.78639	2	245.184	355.647	941.547	188.185	1541.33	21.6395	2	4	5	6	5	7
864691135212718976	0	18.436	-31.1696	7	248.681	345.083	723.683	157.461	1408.24	21.8635	2	2	2	3	3	7
864691135373387208	0	-49.7298	-22.9151	12	288.942	329.257	821.063	195.81	1771.35	18.438	6	1	4	7	7	6
864691135730547129	0	1.79225	-15.3108	7	267.304	361.141	595.994	107.039	1704.58	18.4781	4	4	1	0	6	6
864691135491210847	0	54.2806	-18.4065	2	228.635	342.767	961.462	216.915	1043.03	25.2719	0	2	6	8	0	8
864691135945549860	0	21.1701	-31.3347	7	256.453	340.648	891.565	157.628	1202.05	18.2138	3	2	5	3	1	6
864691135337730022	0	-3.88733	-38.4999	5	292.752	421.884	441.325	83.4468	1756.65	40.7714	6	9	0	0	6	9
864691136099757941	0	34.5732	-10.4318	3	229.132	365.599	886.88	203.484	2386.28	16.6449	0	5	5	7	9	5
864691135686989536	0	-2.74744	10.3133	13	308.353	412.373	642.504	148.793	1357.97	28.0118	7	9	1	2	3	9
864691135939426049	0	-18.183	-8.03657	9	251.078	365.669	566.411	128.347	1987.57	16.4064	2	5	1	1	8	5
864691135837181843	0	33.3604	24.2996	1	249.525	334.341	1291.02	184.369	1794.06	8.6759	2	1	9	6	7	2
864691135445695122	0	-12.1789	21.4557	11	306.872	383.208	998.143	176.394	1109.2	12.0073	7	7	6	5	1	3
864691136209004476	0	-48.7753	0.534735	12	289.344	334.462	565.358	137.842	1792.03	3.95487	6	1	1	1	7	1
864691135498327026	0	-32.2288	1.11659	9	301.316	336.59	1009.21	176.71	1344.37	10.0157	7	2	6	5	3	2
864691135134650649	0	53.125	21.6891	1	228.215	310.31	1318.53	204.758	1541.95	3.61895	0	0	9	7	5	1
864691135544370984	0	-50.766	5.14173	12	319.003	380.91	1065.84	218.897	1396.65	3.96059	8	7	7	8	3	1
864691137020024174	0	35.6591	10.3466	3	242.253	330.405	1630.06	296.869	1618.51	9.50749	1	1	9	9	5	2
864691135117823453	0	-9.73081	6.37001	11	264.202	419.658	886.039	173.844	1201.53	22.9354	3	9	5	5	1	8
864691135513182916	0	8.30622	-23.0247	5	283.519	399.506	600.452	87.9661	1638.37	29.9487	5	8	1	0	5	9
864691136099991157	0	-8.37549	21.6336	13	290.114	356.416	795.948	197.015	1349.69	7.45981	6	4	3	7	3	2
864691136041073238	0	43.0204	-27.7299	2	252.138	357.725	552.831	149.183	2205.1	19.5293	2	4	0	2	9	6
864691136273078206	0	30.9001	21.7316	8	309.06	388.735	714.043	171.743	1370.86	5.01276	7	7	2	4	3	1
864691135012553206	0	60.4036	-0.844434	1	238.338	339.607	1140.58	139.51	1275.77	14.0109	1	2	8	2	2	4
864691135134916121	0	-32.3785	2.33422	9	265.16	364.434	808.36	116.795	1286.59	8.09135	3	5	3	0	2	2
864691135986906627	0	45.3395	8.30116	1	256.401	406.489	1189.1	159.963	1433.65	9.8136	3	9	8	3	3	2
864691135695952794	0	27.9973	2.1713	4	260.19	337.643	1008.57	235.994	1510.15	10.7016	3	2	6	9	4	3
864691136443753091	0	-53.485	-18.736	12	302.73	309.034	685.263	177.835	1238.52	9.13022	7	0	2	5	2	2
864691135117980637	0	-1.30017	21.402	13	315.343	457.634	1604.11	266.667	1885.81	19.8142	8	9	9	9	7	6
864691135510415056	0	-46.925	-12.6062	12	350.16	382.508	700.391	177.782	1750.14	11.2373	9	7	2	5	6	3
864691135345156255	0	-11.5939	-8.98885	11	287.692	377.912	799.638	166.748	1611.77	14.9853	6	6	3	4	5	4
864691136817302638	0	-53.9135	-13.9004	12	312.895	358.22	505.056	78.6223	1444.51	3.29062	8	4	0	0	4	1
864691135759645885	0	7.51259	22.1313	13	327.71	412.14	1303.05	187.71	1082.14	24.3356	9	9	9	6	1	8
864691135385230421	0	26.6924	-23.8701	7	251.123	324.238	850.913	203.231	1618.07	29.9005	2	1	4	7	5	9
864691135322948764	0	-44.2861	-7.36669	14	333.569	395.461	687.746	180.981	1491.07	10.2454	9	8	2	5	4	2
864691135012504822	0	-23.2142	1.57203	9	264.322	389.151	986.469	180.122	2189.82	14.6735	3	8	6	5	9	4
864691135876016979	0	17.715	1.77773	7	267.065	397.731	833.821	165.865	1372.04	19.5006	4	8	4	4	3	6
864691135777165501	0	-1.96285	16.3072	13	310.581	425.623	843.499	188.848	1835.61	18.5963	7	9	4	6	7	6
864691136907646318	0	21.017	-14.5535	7	278.841	366.203	757.956	84.2302	1418.75	19.6757	5	5	3	0	3	6
864691136740408668	0	23.3577	17.6716	8	252.716	339.271	908.752	201.558	1291.93	8.3042	2	2	5	7	2	2
864691135570725869	0	-29.4056	5.03494	8	290.336	376.042	775.995	149.615	1495.86	8.11131	6	6	3	2	4	2
864691135807342877	0	-44.8981	-16.3502	12	288.111	368.097	881.434	177.816	1121.82	12.962	6	5	5	5	1	3
864691135538100594	0	20.4792	-14.6777	7	265.257	387.348	773.629	115.81	1526.68	22.4365	3	7	3	0	4	7
864691136311747645	0	-35.1353	36.7474	14	295.556	379.258	911.175	234.523	1137.41	-3.35754	6	7	5	9	1	0
864691136011236003	0	-45.5066	16.3993	14	320.595	368.315	1232.93	229.675	972.657	14.5425	8	5	8	9	0	4
864691135991514305	0	-54.0559	31.291	15	314.616	331.191	1102.14	221.907	946.957	2.93132	8	1	7	8	0	1
864691136601568209	0	13.4528	-23.8413	7	270.784	409.471	668.637	184.56	1068.76	32.7013	4	9	2	6	1	9
864691135799751778	0	-31.4388	20.8643	14	309.944	407.855	837.845	216.213	1163.21	13.397	7	9	4	8	1	4
864691136031655867	0	42.7471	24.1545	4	258.318	379.083	786.857	160.682	1570.95	9.08893	3	7	3	3	5	2
864691135953762312	0	31.0083	2.84152	4	270.969	360.006	1034.74	153.662	1339.03	20.4356	4	4	7	3	3	7
864691135991492545	0	-37.3651	26.4475	14	333.521	372.296	809.41	154.983	1127.13	-2.00736	9	6	4	3	1	0
864691135463484741	0	-60.9357	20.598	15	324.3	302.391	907.211	175.821	1719.3	-12.3499	9	0	5	5	6	0
864691136309687642	0	32.1908	-12.5032	3	228.308	340.455	653.308	148.618	2257.52	17.8433	0	2	1	2	9	6
864691135385192533	0	-22.8555	0.657181	9	273.638	380.156	820.797	166.814	2183.12	16.4563	4	7	4	4	9	5
864691135614137035	0	-30.6353	24.469	14	308.275	424.33	1097.32	209.143	1718.66	9.10524	7	9	7	8	6	2
864691136925363530	0	13.1002	27.0667	4	250.069	314.801	881.87	139.226	1566.31	4.35411	2	0	5	2	5	1
864691135951986979	0	23.1249	10.2934	3	243.486	322.515	811.997	223.795	1987.12	12.7114	1	1	4	9	8	3
864691135560522465	0	-10.2738	28.4603	13	281.988	398.995	715.285	196.007	2199.64	8.24491	5	8	2	7	9	2
864691135950554570	0	54.8819	-10.696	2	246.864	350.23	982.128	165.897	1518.88	28.7193	2	3	6	4	4	9
864691136008892078	1	6.97346	-34.0384	5	255.527	360.276	868.42	191.213	1919.62	24.3599	3	4	4	6	8	8
864691135476370600	0	47.1552	31.9438	1	215.926	277.242	875.653	176.299	419.997	5.12664	0	0	4	5	0	1
864691135571024365	0	-30.7505	-41.5571	10	269.603	352.793	476.571	119.581	1551.46	18.0041	4	3	0	1	5	6
864691135918623664	0	18.8059	-23.9932	7	316.744	430.865	1188.21	186.945	2471.41	31.5071	8	9	8	6	9	9
864691135341152177	0	-20.5665	-44.9774	6	262.026	337.764	252.835	24.7395	2056.99	29.4835	3	2	0	0	8	9
864691136134447755	0	31.8313	-14.3514	3	258.49	339.137	712.384	123.994	2358.28	18.0821	3	2	2	1	9	6
864691135474705472	0	-1.72577	36.7322	8	259.536	335.202	1081.03	150.112	1107.78	2.54629	3	1	7	2	1	0
864691135155932260	0	57.2139	-9.91714	2	206.303	348.278	915.626	176.703	1011.4	20.3388	0	3	5	5	0	7
864691136136941181	0	49.052	15.6497	1	242.623	329.27	1299.66	178.85	1729.37	4.26911	1	1	9	5	6	1
864691136811826547	0	-33.3515	33.7756	14	325.129	381.893	715.982	133.071	1088.5	-6.46956	9	7	2	1	1	0
864691135585152124	0	-59.8547	15.4761	15	314.148	313.139	1064.39	179.004	972.187	-3.80863	8	0	7	5	0	0
864691135256120751	0	-15.0382	-0.795673	9	296.74	396.544	669.395	177.199	1459.47	16.6964	6	8	2	5	4	5
864691135994347210	0	6.8314	-45.2856	5	270.376	337.15	565.821	181.207	2044.12	2.37191	4	2	1	5	8	0
864691135462981694	1	-35.6594	-38.895	6	254.465	277.671	350.898	147.059	1789.31	28.0193	2	0	0	2	7	9
864691135394018037	0	54.5962	-9.75553	2	227.863	350.098	894.904	122.269	1024.04	28.4234	0	3	5	1	0	9
864691135740496491	0	25.602	-7.69087	7	256.174	396.597	820.646	187.212	772.736	31.0551	3	8	4	6	0	9
864691134964422431	0	17.8424	-18.6831	7	287.915	389.087	672.439	125.381	1210.39	23.7128	6	8	2	1	1	8
864691135274145765	0	-11.8745	-7.2777	11	295.546	360.108	638.937	135.942	1963.67	14.8662	6	4	1	1	8	4
864691135815865423	0	18.8795	11.5163	3	245.659	361.798	983.503	171.58	1526.45	18.8875	2	5	6	4	4	6
864691135354947791	0	7.2056	-9.73135	3	263.105	329.666	668.533	146.49	816.676	18.424	3	1	2	2	0	6
864691136020303608	0	-19.5429	-37.8835	6	278.189	350.96	416.786	118.571	1766.02	20.6188	5	3	0	0	6	7
864691134988477050	0	39.5618	-21.0032	2	283.139	387.547	1413.52	254.202	1637.68	22.1838	5	7	9	9	5	7
864691135082099191	0	-19.8515	39.3465	14	299.531	355.146	948.791	194.195	1295.35	7.52928	7	4	6	7	2	2
864691136020245752	0	-60.5754	17.902	15	331.223	339.115	523.217	137.804	1389.15	-13.3837	9	2	0	1	3	0
864691135654073282	0	-20.4294	30.111	13	287.655	410.547	1026.65	180.992	577.572	16.8664	6	9	6	5	0	5
864691136008584622	0	-28.452	-2.34429	9	289.318	350.051	908.357	186.639	1769.97	9.04728	6	3	5	6	7	2
864691135491220063	0	-26.4674	-33.4568	6	245.359	359.986	752.255	148.72	2083.66	20.6886	2	4	3	2	8	7
864691135584386034	0	-23.5931	4.82128	10	295.834	368.233	763.059	222.767	1734.3	11.1287	6	5	3	8	6	3
864691135570662893	0	-29.7521	-20.6118	6	311.672	348.593	847.256	199.102	1303.74	16.7058	8	3	4	7	2	5
864691136039633918	0	41.1972	21.6416	4	245.709	375.154	1160.01	164.986	1328.16	17.094	2	6	8	4	2	5
864691135735372180	0	-18.4624	43.111	10	297.632	404.474	1277.7	227.071	1780.94	14.5573	6	8	8	9	7	4
864691135975452227	0	-35.2672	-34.3225	6	290.425	360.494	893.47	208.252	1800.47	19.6739	6	4	5	8	7	6
864691135809517516	0	-1.26144	30.1384	8	285.14	363.974	701.873	160.803	1544.17	-2.09669	5	5	2	3	5	0
864691135526066523	0	8.43332	-46.2644	5	229.346	319.933	536.51	170.97	2187.08	20.5821	0	0	0	4	9	7
864691136105454297	0	-11.0409	22.7441	11	302.085	374.126	892.337	158.871	1629.41	15.2463	7	6	5	3	5	5
864691135394031861	0	59.5211	18.9991	1	221.981	332.018	1620.05	171.508	2122.64	5.10119	0	1	9	4	8	1
864691135776590944	0	15.2984	-13.7817	7	306.607	408.115	771.57	177.459	1883.33	26.4425	7	9	3	5	7	8
864691135012483318	0	13.3459	-32.506	5	272.061	325.784	968.715	195.866	1266.82	21.2509	4	1	6	7	2	7
864691135992442760	0	-9.57239	-0.619238	7	243.926	357.974	482.072	149.244	1149	14.2136	1	4	0	2	1	4
864691135560480737	0	-37.3835	-10.3228	14	344.554	425.596	782.514	176.255	1404.8	12.5029	9	9	3	5	3	3
864691135755055570	0	3.66864	7.62518	8	252.456	352.142	792.822	120.907	1084.24	11.6155	2	3	3	1	1	3
864691135064993860	0	-4.18447	-35.6808	5	268.087	371.604	446.059	78.1869	1927.89	24.1937	4	6	0	0	8	8
864691135644655599	0	16.7694	11.1515	8	236.174	388.429	851.707	184.4	1879.25	15.7631	1	7	4	6	7	5
864691135855611950	0	-5.11922	-23.1892	11	266.728	356.428	684.05	184.114	961.397	24.2475	4	4	2	6	0	8
864691136004850378	0	20.7592	14.7597	8	270.656	327.405	1020.17	209.006	1360.07	11.7614	4	1	6	8	3	3
864691134988389498	0	5.74814	-42.2132	5	246.003	340.232	767.058	190.872	1196.17	20.4607	2	2	3	6	1	7
864691136209117884	0	24.3738	15.713	4	256.139	341.299	1091.74	175.566	1572.73	9.90341	3	2	7	5	5	2
864691135588616434	0	53.2987	-10.4896	2	250.023	408.97	1198.93	208.928	1618.24	27.5065	2	9	8	8	5	9
864691135737479793	0	-12.8862	-41.1262	5	257.499	348.269	287.602	26.0091	2230.2	27.4394	3	3	0	0	9	9
864691134947454460	0	28.4753	-13.0205	3	244.915	362.608	1105.43	186.992	2464.95	15.0977	2	5	7	6	9	4
864691135560825057	0	-14.8868	30.6624	13	315.941	401.297	1059.4	181.341	2292.28	7.64958	8	8	7	5	9	2
864691135341382577	0	32.4764	8.96372	3	228.697	377.896	917.829	171.519	2627.4	9.28144	0	6	5	4	9	2
864691135758471758	0	4.80633	-19.0142	7	286.424	362.159	797.816	129.023	1878.6	24.1207	5	5	3	1	7	8
864691135472014898	0	10.0267	-42.1002	5	225.052	309.732	837.198	180.922	2283.2	21.7258	0	0	4	5	9	7
864691135373616072	0	51.4474	16.6734	1	217.524	315.277	919.394	173.765	1654.42	8.3847	0	0	5	5	6	2
864691136297107483	0	27.3065	14.2414	3	231.715	330.892	899.315	187.173	2485.75	14.0263	0	1	5	6	9	4
864691135735942804	0	27.8476	37.9051	8	278.019	340.953	1181.4	157.012	1547.78	14.2371	5	2	8	3	5	4
864691135991599306	0	31.6382	-13.9894	3	257.718	335.051	794.012	192.496	2584.45	16.2598	3	1	3	7	9	5
864691135359222872	0	-3.6013	-27.343	5	279.618	369.708	480.351	96.5507	1225.62	24.1394	5	6	0	0	2	8
864691134964450335	0	21.7851	34.4609	4	277.803	356.585	1081.46	145.672	2113.97	7.99695	5	4	7	2	8	2
864691135697709589	1	7.54271	20.9897	13	317.228	371.913	883.139	154.035	1124.15	17.5265	8	6	5	3	1	5
864691135478261958	0	15.1926	-1.10664	7	311.13	413.051	792.47	133.671	1398.34	14.9378	8	9	3	1	3	4
864691135657840002	0	53.0633	14.8932	1	208.914	318.963	742.052	130.246	1176.19	1.73231	0	0	3	1	1	0
864691136008483756	0	30.179	5.27141	3	238.299	364.26	851.508	199.167	1785.97	17.5337	1	5	4	7	7	5
864691136039762174	0	33.0432	24.5051	1	237.94	342.978	1157.92	149.102	1820.68	9.6692	1	2	8	2	7	2
864691135994649802	0	-4.10529	4.77484	3	279.821	323.772	855.171	182.512	1334.06	18.6809	5	1	4	6	2	6
864691135445569170	0	39.5206	16.4753	4	256.879	366.532	932.734	172.882	1652.32	10.3513	3	5	5	5	6	2
864691135474762048	0	-57.7063	7.44891	15	327.635	337.032	581.496	207.257	1641.66	-6.31485	9	2	1	8	5	0
864691136237781564	0	-25.5632	41.6213	8	260.53	303.837	1026.14	195.901	1304.69	1.49764	3	0	6	7	2	0
864691135776173997	0	-35.6515	-23.7153	10	315.122	318.56	972.057	175.881	1528.87	14.7464	8	0	6	5	4	4
864691135865606277	0	4.85036	4.99143	7	262.986	374.105	493.423	96.6407	857.487	20.8584	3	6	0	0	0	7
864691136273615629	0	-33.1026	-12.324	9	289.502	376.807	642.675	159.664	1566.93	11.4766	6	6	1	3	5	3
864691135754551506	0	14.135	-10.8927	13	318.094	484.499	1349.32	290.367	2741.9	33.9259	8	9	9	9	9	9
864691135012524022	0	-21.3098	12.6296	11	285.145	375.159	699.901	128.631	1464.28	13.7378	5	6	2	1	4	4
864691136723895293	0	-50.2113	-22.4119	12	318.475	296.511	869.21	153.939	1758.36	15.5906	8	0	4	3	6	5
864691135725634623	0	-23.3803	-46.4486	6	246.085	324.133	308.541	76.6503	2173.4	30.2575	2	1	0	0	9	9
864691136175005190	0	20.9534	34.3539	4	290.842	369.496	1127.03	240.826	1293.04	10.8694	6	5	7	9	2	3
864691135526316635	0	27.4467	-16.1629	7	254.859	346.137	496.342	84.3745	1832.56	21.0162	2	3	0	0	7	7
864691135564681303	0	33.656	-10.1808	3	231.361	369.221	763.756	158.991	2156.57	14.5821	0	5	3	3	9	4
864691135345478559	0	34.4924	3.50807	4	239.291	330.59	1267.05	188.253	1162.17	24.2694	1	1	8	6	1	8
864691135617953423	0	-44.5374	13.3639	15	310.496	353.494	995.248	188.058	2021.47	-0.96712	7	3	6	6	8	0
864691136361510882	0	-50.7923	2.53499	12	311.034	304.885	934.314	210.609	1347.94	4.68787	8	0	5	8	3	1
864691135807345181	0	43.0122	25.1098	1	248.914	356.545	1486.95	197.61	1564.06	7.58872	2	4	9	7	5	2
864691136050862579	0	-54.9986	-6.61731	12	319.463	357.855	902.597	199.128	1363.18	5.01404	8	4	5	7	3	1
864691135807322141	0	-34.2179	-18.8128	6	258.291	390.035	670.469	260.335	1904.36	24.4963	3	8	2	9	7	8
864691136925383498	0	9.61729	33.1773	3	241.955	323.267	727.224	166.59	1700.55	9.49921	1	1	2	4	6	2
864691136388305783	0	-7.67673	-40.6862	5	255.197	368.993	534.196	116.644	1846.28	26.0299	3	5	0	0	7	8
864691135012868502	0	13.2398	22.2224	4	262.374	359.414	788.641	158.615	1785.93	16.0303	3	4	3	3	7	5
864691135373739081	0	17.5724	19.8087	8	288.007	367.972	1025.55	130.794	1300.71	14.1733	6	5	6	1	2	4
864691135209994176	0	9.74081	12.3686	13	279.817	400.283	946.177	150.483	1412.96	21.7858	5	8	5	2	3	7
864691136309669978	0	-5.04713	-12.968	10	264.192	331.918	1064.49	200.409	1418.49	14.9792	3	1	7	7	3	4
864691135454336618	0	-20.4775	-45.8061	5	261.937	366.544	400.599	84.709	2266.69	30.5698	3	5	0	0	9	9
864691135474688064	0	-32.2426	-26.1139	10	290.566	342.69	611.339	172.561	1243.6	9.52719	6	2	1	5	2	2
864691136388289911	0	-29.2344	-33.691	6	260.53	338.76	554.531	158.558	1506.82	24.5831	3	2	0	3	4	8
864691136925384266	0	-30.0821	10.7412	14	301.371	397.889	818.067	145.644	1409.39	15.3938	7	8	4	2	3	5
864691135212659328	0	48.893	-18.9749	2	241.567	310.967	864.665	205.775	1841.92	16.4133	1	0	4	8	7	5
864691135654045122	0	-8.54482	-40.3377	5	263.863	365.931	559.062	129.79	1608.72	31.8652	3	5	0	1	5	9
864691136814314094	0	17.9729	39.4377	1	258.958	313.621	949.273	165.471	1076.15	3.01526	3	0	6	4	1	1
864691135233476697	0	-57.4101	14.6947	15	327.416	380.115	919.282	168.256	1464.61	-2.6744	9	7	5	4	4	0
864691135533250802	0	3.48169	18.654	8	296.45	438.418	1420.02	219.224	2518.98	13.0272	6	9	9	8	9	4
864691136723315453	0	-35.4165	29.5258	14	332.995	373.628	748.144	174.287	1950.69	3.78412	9	6	3	5	8	1
864691136109183672	0	-20.2848	20.4285	11	330.784	423.235	865.318	168.645	1382.57	17.5359	9	9	4	4	3	5
864691135407325129	0	-51.8838	24.5114	15	321.583	380.398	916.05	213.16	986.67	-4.70532	8	7	5	8	0	0
864691136740683868	0	-26.0051	-40.844	6	267.805	327.24	606.703	144.529	1685.5	22.0251	4	1	1	2	6	7
864691135986893571	0	-46.058	-1.47493	12	298.247	347.395	440.835	54.4747	1654.11	1.837	6	3	0	0	6	0
864691135210013376	0	-57.2303	21.9328	15	346.338	350.877	1146.45	211.394	773.015	-2.07772	9	3	8	8	0	0
864691135724606379	0	-4.23908	-17.1997	11	267.117	364.806	775.656	149.614	1155.04	17.9173	4	5	3	2	1	6
864691135918350256	0	-24.0718	-37.5519	5	233.987	333.456	465.495	148.505	1476.86	19.5148	1	1	0	2	4	6
864691135334475753	0	-55.3073	-9.52397	12	338.273	349.779	944.164	192.596	1027.43	15.5518	9	3	5	7	0	5
864691135754057677	0	18.5737	-28.216	7	252.65	355.326	1069.71	196.32	1399.55	27.0199	2	4	7	7	3	9
864691134917399050	0	-21.927	-28.0009	6	248.928	266.456	252.188	58.3735	2396.49	8.52293	2	0	0	0	9	2
864691135841058531	0	-14.1663	-19.6042	10	304.383	456.993	992.724	270.317	1573.74	35.7143	7	9	6	9	5	9
864691135515947731	0	40.1647	31.5491	4	253.858	351.782	814.448	154.648	1242.44	9.48068	2	3	4	3	2	2
864691135947800010	0	15.4604	31.2702	4	271.085	339.22	837.676	163.202	1667.68	15.7353	4	2	4	4	6	5
864691135725615679	0	17.4609	30.6256	4	274.541	373.452	942.257	212.898	1688.25	17.8398	4	6	5	8	6	6
864691135058542747	0	46.5964	7.61116	1	267.843	360.159	1359.01	196.458	1559.5	16.0485	4	4	9	7	5	5
864691136594526114	0	10.6136	24.549	4	253.123	356.863	764.589	157.41	1440.79	15.441	2	4	3	3	4	5
864691135103987789	0	22.1882	29.2235	8	281.827	370.506	1393.78	242.251	1309.5	16.4233	5	6	9	9	2	5
864691135654043842	0	31.7177	-14.6497	3	243.058	321.892	761.652	124.449	2384.16	13.7275	1	1	3	1	9	4
864691135571290917	0	-9.61013	-23.7143	11	302.519	388.141	1066.81	194.724	1389.51	26.1011	7	7	7	7	3	8
864691135517755018	0	12.3336	40.3609	8	238.707	345.721	1184.32	190.75	1677.81	13.4391	1	3	8	6	6	4
864691136050874867	0	-35.0143	36.6508	14	308.344	388.141	1034.24	229.522	1186.22	1.84887	7	7	7	9	1	0
864691135809437388	0	15.6031	-22.1291	7	297.388	418.062	1150.17	182.289	1622.58	30.6621	6	9	8	6	5	9
864691135572013042	0	-32.3352	-26.1333	10	294.594	363.823	509.488	160.288	1046.97	17.8891	6	5	0	3	0	6
864691135476163496	0	4.5866	-37.0707	10	231.122	365.276	1075.24	193.935	2100.73	24.7212	0	5	7	7	8	8
864691136237551420	0	28.5162	2.40965	4	237.463	348.819	973.907	245.633	1506.03	16.9671	1	3	6	9	4	5
864691135953757960	0	0.00830343	12.8005	9	257.644	371.617	1214.71	185.736	1799.18	14.6451	3	6	8	6	7	4
864691136309986906	0	33.4943	-5.39512	4	254.228	328.072	648.729	115.457	1169	8.42673	2	1	1	0	1	2
864691135373715017	0	13.4643	-39.5902	5	256.739	345.266	804.596	122.601	1711.05	22.4854	3	2	3	1	6	7
864691135491192159	0	39.5048	-20.1867	2	243.089	344.227	1278.66	187.21	1480.11	19.465	1	2	8	6	4	6
864691135736923268	0	-20.5693	-12.7643	9	300.55	363.208	763.57	187.185	1857.59	19.589	7	5	3	6	7	6
864691135657809282	0	45.2051	29.7696	1	256.943	333.497	988.311	185.692	1016.77	5.56864	3	1	6	6	0	1
864691135865611397	0	-40.2371	-31.332	6	276.562	303.031	371.624	112.893	2029.85	14.1109	5	0	0	0	8	4
864691136194560844	0	55.1017	17.9029	1	220.23	362.441	1214.4	215.559	2091.3	10.7175	0	5	8	8	8	3
864691135493973648	0	45.405	22.4502	1	231.762	310.286	1021.64	189.757	1549.94	5.34778	0	0	6	6	5	1
864691135359148888	0	-34.3066	5.01333	12	337.613	376.371	594.931	164.146	1401.73	5.19099	9	6	1	4	3	1
864691135945561124	0	30.7725	-12.4892	3	236.09	360.538	1095.25	252.686	2044.08	21.9678	1	4	7	9	8	7
864691135476286120	0	-39.278	28.1599	14	317.097	353.299	1061.37	224.051	797.498	0.266257	8	3	7	9	0	0
864691135538056306	0	-12.7975	-22.1327	10	348.645	530.531	1743.59	208.439	1183.87	50.9244	9	9	9	8	1	9
864691135478309318	0	0.587123	-22.6739	7	284.422	383.08	517.817	82.7014	1202.72	29.0268	5	7	0	0	1	9
864691135690945428	0	19.7556	-2.6815	7	305.988	390.341	1218.71	173.59	1313.06	40.6018	7	8	8	5	2	9
864691135490258023	0	-36.6823	-28.1034	6	273.398	346.226	646.806	130.738	2025.13	15.1051	4	3	1	1	8	4
864691136911619057	0	-35.3547	14.1093	14	330.636	346.316	1003.64	230.531	1227.46	4.67948	9	3	6	9	2	1
864691135544395048	0	8.42821	-45.8603	5	270.703	332.687	1147.45	253.537	1550.53	27.0862	4	1	8	9	5	9
864691135472008754	0	11.1953	-22.5013	7	302.842	390.111	844.543	170.089	1234.23	29.2992	7	8	4	4	2	9
864691135440777544	0	59.5364	18.2107	1	220.461	329.096	1349.08	170.376	1904.85	5.26695	0	1	9	4	7	1
864691136378787797	0	-11.1016	25.7577	13	292.923	373.477	910.552	171.329	1223.73	10.9574	6	6	5	4	2	3
864691136723536893	0	12.0276	-0.465842	13	318.492	430.497	1124.92	178.675	745.657	25.3371	8	9	7	5	0	8
864691136723958525	0	24.7864	-28.0544	3	279.651	382.83	643.537	157.868	2357.97	24.5797	5	7	1	3	9	8
864691135510799568	1	10.4387	6.70533	11	292.706	363.088	786.605	170.921	1425.48	14.0213	6	5	3	4	3	4
864691135777182397	1	55.5911	32.8038	1	245.818	369.757	994.26	140.829	1714.03	3.87885	2	6	6	2	6	1
864691135322963868	0	-47.3972	-22.2247	6	294.214	317.098	916.116	194.573	1483.86	15.8669	6	0	5	7	4	5
864691135291758774	0	6.34021	11.5666	8	276.994	326.523	1268.03	220.21	1553.89	12.3763	5	1	8	8	5	3
864691135724207531	0	-37.859	-22.6337	12	257.306	312.112	696.801	195.04	1323.02	11.2221	3	0	2	7	2	3
864691135103968077	0	-1.76923	-35.5066	5	266.716	332.029	413.126	110.891	1510.66	19.8712	4	1	0	0	4	6
864691135771838203	0	-29.1212	-13.9856	11	337.98	436.253	1148.64	200.584	1784.99	17.5767	9	9	8	7	7	5
864691135888860041	0	6.34809	26.8966	7	270.642	379.213	797.527	130.177	1401.77	10.7946	4	7	3	1	3	3
864691136903012530	0	38.4126	36.8428	1	229.321	319.668	1165.99	173.208	1877.71	1.61471	0	0	8	5	7	0
864691135385334869	0	33.3125	21.9584	8	255.361	376.315	1279.18	139.219	2523.69	8.8068	3	6	8	2	9	2
864691135585559492	0	16.3286	-43.4732	5	262.177	368.356	628.233	106.534	1209.06	34.4449	3	5	1	0	1	9
864691136194065366	0	9.80191	26.5428	7	277.16	360.396	801.009	158.276	1752.79	11.0536	5	4	3	3	6	3
864691136740727644	0	18.6464	-43.8314	5	236.514	344.993	503.469	122.292	1988.62	39.1625	1	2	0	1	8	9
864691135699267106	0	-41.7433	-27.3721	9	269.904	381.895	802.424	208.499	1356.56	22.9375	4	7	3	8	3	8
864691136723539453	0	-44.3602	24.3858	14	330.083	400.639	1051.67	174.671	1232.18	5.85042	9	8	7	5	2	1
864691135992907466	0	-5.81726	11.7482	13	337.783	445.3	1005.49	176.336	2534.06	20.9129	9	9	6	5	9	7
864691135558404036	0	61.4717	-5.95689	2	218.645	354.71	998.042	173.09	1100.85	21.1492	0	4	6	5	1	7
864691136812285555	0	42.6907	6.97685	2	256.222	336.557	1419.14	178.678	2125.73	17.3435	3	2	9	5	8	5
864691135718489393	0	-4.95345	-31.3728	5	292.187	384.421	548.865	181.434	2228.69	15.0542	6	7	0	5	9	4
864691135785716420	0	62.9352	13.0139	1	231.194	311.388	1095.51	186.317	1480	8.34472	0	0	7	6	4	2
864691135969269605	0	13.5369	-19.6618	7	250.768	384.745	819.552	161.48	1650.24	26.4482	2	7	4	3	6	8
864691135450281714	0	10.2343	-43.0154	5	222.093	318.893	987.323	153.841	2186.57	25.7773	0	0	6	3	9	8
864691136194026710	0	-39.7661	16.1192	14	308.669	391.719	1345.04	196.658	947.822	15.5294	7	8	9	7	0	5
864691136422849583	0	59.131	11.3417	1	238.809	336.883	1428.75	185.986	1705.32	19.8343	1	2	9	6	6	6
864691135926436052	0	-52.9929	26.9298	15	337.184	349.829	1209.6	224.622	1262.59	-2.73646	9	3	8	9	2	0
864691135415807162	0	52.2171	-13.0417	2	256.245	338.692	923.845	200.914	1615.64	19.9626	3	2	5	7	5	6
864691135697385749	0	-8.96238	26.8468	13	274.949	334.575	1495.46	248.261	1408.63	13.4989	4	1	9	9	3	4
864691135952003875	0	-62.4981	6.90484	15	313.76	255.457	880.613	188.72	1534.79	-5.29535	8	0	5	6	4	0
864691136534850210	0	-25.2446	4.76185	10	326.572	448.258	1194.18	263.862	2374.94	17.4327	9	9	8	9	9	5
864691135918183683	0	-14.0315	39.2611	13	319.759	430.747	1058.5	143.172	2098.29	16.1073	8	9	7	2	8	5
864691135341029061	0	16.0502	-27.222	7	276.627	368.132	818.498	160.31	1507.78	22.6952	5	5	4	3	4	7
864691135850418631	0	12.2603	-42.4085	5	254.058	334.673	432.666	89.3921	2561.27	23.4235	2	1	0	0	9	8
864691136903020466	0	-34.0286	-4.55378	9	325.404	372.723	1124.88	240.196	1304.88	13.6254	9	6	7	9	2	4
864691136618402445	0	0.209166	-41.3622	5	265.72	365.551	616.249	217.883	1728.99	23.9894	4	5	1	8	6	8
864691135807206941	0	-20.7701	11.209	11	313.026	415.683	965.814	234.192	1755.14	17.14	8	9	6	9	6	5
864691135992645322	0	-11.7158	31.7102	8	295.277	381.342	1199.58	287.9	1824.52	11.9929	6	7	8	9	7	3
864691136108753336	0	46.0872	15.75	1	272.977	350.339	913.959	186.793	1428.73	11.8896	4	3	5	6	3	3
864691135162666797	0	31.4429	-26.1275	7	244.338	372.42	850.073	133.206	1121.67	26.348	1	6	4	1	1	8
864691135210463936	0	34.8911	3.86977	4	241.637	360.616	1346.77	154.853	1382.94	22.7631	1	4	9	3	3	7
864691136723493373	0	-1.74072	3.54185	9	284.627	369.363	816.718	166.782	1491.77	16.4338	5	5	4	4	4	5
864691136436372638	0	-14.2508	-17.7648	10	267.833	407.877	758.513	202.98	1248.02	17.2995	4	9	3	7	2	5
864691135644972271	0	-57.5498	10.1212	15	337.061	329.216	1044.16	174.798	2003.1	-3.65216	9	1	7	5	8	0
864691135058578587	0	-52.6855	-26.2735	6	236.869	265.838	368.844	128.422	1816.69	21.0887	1	0	0	1	7	7
864691136371145096	0	12.3962	17.1842	7	280.891	391.204	1186.96	148.043	1486.49	31.2778	5	8	8	2	4	9
864691136723490045	0	39.3851	-5.76163	3	261.251	332.247	477.353	180.928	1576.78	15.3556	3	1	0	5	5	5
864691136723352061	0	9.86376	-8.86673	3	298.774	386.3	1156.43	272.365	1935.39	22.6	7	7	8	9	8	7
864691135099840032	0	-9.7242	4.05887	11	312.049	399.987	809.775	182.706	1423.79	19.6549	8	8	4	6	3	6
864691135433569522	0	39.1324	34.4465	1	260.005	315.297	1084.82	175.823	1066.6	6.18854	3	0	7	5	1	1
864691136309690970	0	-36.0166	18.5183	14	331.497	433.418	979.573	247.262	1130.76	6.28709	9	9	6	9	1	1
864691135269813157	0	0.183694	22.8014	13	299.944	412.035	1404.28	211.543	2449.94	13.9412	7	9	9	8	9	4
864691135440495432	0	-27.9905	25.5186	14	303.922	356.385	983.888	126.93	1536.26	9.58799	7	4	6	1	5	2
864691135366978809	0	-10.0502	19.1318	11	322.722	416.075	1077.1	193.059	956.581	27.5943	8	9	7	7	0	9
864691136226984273	0	3.47998	36.0644	8	295.883	358.713	969.174	208.101	1191.12	13.0017	6	4	6	8	1	4
864691136672627079	0	-58.0971	-20.4788	10	319.792	400.828	677.022	144.135	1652.31	12.2068	8	8	2	2	6	3
864691136010876579	0	-8.22263	45.1496	8	259.126	341.835	1199.74	157.759	2159.4	4.58701	3	2	8	3	9	1
864691135274067941	0	-20.1432	-9.27011	9	265.581	331.946	639.28	143.106	2118.36	13.2905	4	1	1	2	8	4
864691134940013923	0	-27.2659	-34.5655	6	270.149	340.974	572.284	128.423	2233.25	23.7741	4	2	1	1	9	8
864691135428607792	0	35.8638	-22.3869	2	254.075	353.417	797.634	151.429	1236.4	25.8502	2	3	3	2	2	8
864691135771735371	0	-28.6067	29.3261	14	328.316	391.435	1273.96	244.904	1604.09	2.04867	9	8	8	9	5	0
864691135683105172	0	3.0502	46.068	8	278.341	325.198	1514.07	248.561	849.733	22.2341	5	1	9	9	0	7
864691135113147033	0	6.04398	-45.4114	5	260.362	371.265	671.655	130.258	1348.21	29.4941	3	6	2	1	3	9
864691135657775746	0	-30.0793	8.26989	14	334.511	387.481	773.359	103.019	1534.87	10.1792	9	7	3	0	4	2
864691135660528368	0	55.507	18.537	1	229.541	322.953	1840.52	248.869	2387.58	12.3468	0	1	9	9	9	3
864691135697366549	0	-17.5633	-6.07734	9	283.933	378.97	523.035	92.0435	1503.54	20.2247	5	7	0	0	4	7
864691135565024708	0	-34.0571	-7.98213	9	282.335	382.759	615.562	141.556	1235.26	15.6806	5	7	1	2	2	5
864691136723311613	0	-35.48	34.6844	14	316.16	412.255	996.745	198.707	1349.02	2.07477	8	9	6	7	3	0
864691135490190532	0	-46.4375	-21.9883	12	320.526	337.004	625.963	176.251	2042.14	12.1018	8	2	1	5	8	3
864691135117777117	0	17.2485	39.7923	8	251.651	312.427	966.265	149.159	1436.82	3.38824	2	0	6	2	3	1
864691135975455811	0	-40.8385	-12.6427	12	309.015	357.064	951.336	180.332	2159.76	8.84689	7	4	6	5	9	2
864691135081733111	0	-43.3207	11.4886	12	323.886	404.028	1474.75	213.356	1267.28	9.2143	9	8	9	8	2	2
864691135269726117	0	52.4691	-23.8517	2	237.185	350.748	438.249	124.488	1922.63	4.66741	1	3	0	1	8	1
864691135987774344	0	10.9607	-25.0647	7	241.955	363.994	773.145	173.045	901.453	34.6957	1	5	3	5	0	9
864691135780833616	0	57.7983	-5.2899	2	253.281	348.117	1328.29	164.816	1770.98	20.5694	2	3	9	4	7	7
864691135474661440	0	38.4136	-31.8191	7	305.244	447.19	1011.85	236.911	2065.82	44.4593	7	9	6	9	8	9
864691135341402309	0	-13.9319	-33.3895	5	275.849	353.086	595.166	130.155	2202.04	18.2483	4	3	1	1	9	6
864691136105514457	0	-44.9177	5.85951	14	320.016	372.236	1009.36	225.005	1681.11	-1.21976	8	6	6	9	6	0
864691135481164740	0	14.3556	10.6601	8	302.531	387.074	978.694	213.073	2136.09	16.3851	7	7	6	8	8	5
864691135975611971	0	46.3106	5.88413	4	244.944	364.846	950.182	198.952	836.868	20.1434	2	5	6	7	0	7
864691135490466919	0	-8.78743	-4.69317	5	281.567	331.697	776.572	131.796	1912.97	23.7956	5	1	3	1	7	8
864691135181811202	0	-1.30058	-19.5682	10	315.852	405.355	852.424	185.046	1350.94	19.093	8	9	4	6	3	6
864691135968927845	0	27.4691	-4.50244	4	301.285	379.478	1080.48	153.32	1028.75	9.90402	7	7	7	3	0	2
864691135468417618	0	-40.8905	-27.1362	6	291.412	379.738	391.202	100.084	1136.44	19.0363	6	7	0	0	1	6
864691135155540068	0	18.7733	22.999	4	286.13	355.007	1511.3	211.295	1324.64	20.2598	5	4	9	8	2	7
864691135974451823	0	23.32	4.30006	4	249.038	350.415	279.999	27.9531	2663.58	-19.2064	2	3	0	0	9	0
864691135476095912	0	-32.6142	-24.4838	10	300.515	378.893	820.218	176.377	1043.91	21.1628	7	7	4	5	0	7
864691134988838010	1	19.8499	30.7682	4	247.892	352.664	1378.43	219.533	1317.8	20.7847	2	3	9	8	2	7
864691135532381636	0	-2.20744	-37.4018	5	234.576	355.961	443.855	80.1239	1469.73	29.4917	1	4	0	0	4	9
864691135435114738	0	20.7643	20.19	4	250.69	376.705	950.884	189.367	1742.92	16.1624	2	6	6	6	6	5
864691135581578093	0	36.7444	2.01572	4	243.797	382.234	1132.85	181.74	1194.93	23.3982	1	7	8	6	1	8
864691136662384350	0	-31.3747	6.47848	10	293.971	379.851	764.283	110.111	1625.64	11.4834	6	7	3	0	5	3
864691135474592064	0	-51.6681	-25.2675	6	258.553	275.729	804.171	149.479	1784.61	20.4826	3	0	3	2	7	7
864691135494004112	0	-1.64978	-14.3833	9	282.98	379.725	760.82	219.596	1922.21	15.985	5	7	3	8	8	5
864691136723511549	0	-1.29611	-5.80005	11	312.976	421.958	845.035	168.278	1087.63	28.5209	8	9	4	4	1	9
864691135618018959	0	35.9521	-12.0679	3	223.788	337.278	1128.12	164.981	2403.71	15.6288	0	2	7	4	9	5
864691135322946204	0	-49.2879	-11.8808	12	338.227	379.753	590.468	131.678	1384.95	13.0614	9	7	1	1	3	4
864691135367012089	0	19.0757	22.9916	4	259.661	367.806	1216.22	203.95	1502.79	19.8117	3	5	8	7	4	6
864691135516229075	0	-46.3241	-6.25527	12	305.168	366.972	699.681	145.034	1514.96	8.28102	7	5	2	2	4	2
864691135780869968	0	-29.415	23.1664	14	306.957	358.644	904.718	221.937	1905.93	4.56598	7	4	5	8	7	1
864691135385283925	0	-43.9019	1.40417	12	305.95	372.579	606.693	128.751	1422.82	8.88489	7	6	1	1	3	2
864691135366926841	0	-8.49702	-2.32359	5	278.552	391.644	724.145	164.043	1801.83	25.4685	5	8	2	4	7	8
864691135491627871	0	35.4225	17.1499	4	284.053	389.287	1431.89	233.408	1648.77	18.8534	5	8	9	9	5	6
864691135730159289	0	40.6976	-10.1567	3	288.994	379.554	837.269	199.992	1406.47	19.3994	6	7	4	7	3	6
864691135488427322	0	-36.3051	-35.0097	6	306.741	301.738	828.808	258.891	1663.7	15.2177	7	0	4	9	6	4
864691135683228658	0	-3.96072	16.8967	13	303.665	438.283	1170.51	177.83	1789.95	18.3107	7	9	8	5	7	6
864691136088943415	0	-28.3723	-40.996	10	269.199	337.276	781.076	197.957	1288.5	24.0912	4	2	3	7	2	8
864691135502076853	0	-18.4069	11.4628	11	277.101	391.697	659.864	184.823	1095.55	19.18	5	8	2	6	1	6
864691136024261945	0	41.7914	-17.4322	2	280.463	348.156	1014.17	184.884	1196.55	25.2733	5	3	6	6	1	8
864691136723513597	0	-59.3114	-3.10432	12	320.606	305.31	733.204	147.605	1484.89	1.08609	8	0	2	2	4	0
864691135945477924	0	10.0564	3.62559	7	250.948	357.064	553.516	102.015	1100.36	12.6711	2	4	0	0	1	3
864691135081668599	0	-31.9285	-3.52975	9	261.038	337.367	771.702	203.931	2041.33	10.6888	3	2	3	7	8	3
864691136692819574	0	53.1994	21.7843	1	221.963	311.738	1470.85	186.247	1533.3	7.54318	0	0	9	6	4	2
864691135575126046	0	53.6597	-21.5617	2	230.613	350.309	1412.26	254.098	1598.27	32.4493	0	3	9	9	5	9
864691135526346075	0	-31.0524	3.958	9	302.025	362.804	909.552	157.299	1410	14.7192	7	5	5	3	3	4
864691135385193301	0	14.5897	11.9207	13	285.222	376.961	1165.97	227.234	2449.71	16.1614	5	6	8	9	9	5
864691135991632833	0	18.9461	-24.3176	7	317.436	428.5	949.6	138.756	1889.42	30.4609	8	9	6	2	7	9
864691135715502874	0	-1.48687	-2.56614	11	323.274	448.854	976.203	134.008	3834.38	25.8486	8	9	6	1	9	8
864691135954120456	0	-17.9035	16.4409	11	304.848	406.426	856.349	214.559	1252.85	16.932	7	9	4	8	2	5
864691135730154169	0	30.4173	13.8575	3	254.943	367.669	791.315	144.319	1898.05	17.0774	2	5	3	2	7	5
864691135654102978	0	42.4326	-2.63293	3	222.835	342.873	966.03	205.364	1801.5	12.5194	0	2	6	8	7	3
864691135740549227	0	4.1254	-4.29379	7	269.763	359.045	739.805	184.137	1713.3	22.6176	4	4	3	6	6	7
864691136175081222	0	50.4057	-10.5163	2	249.884	371.163	923.812	212.989	1342.67	17.6967	2	6	5	8	3	6
864691135345170335	0	22.9978	7.86469	3	270.677	361.703	565.737	145.631	1479.95	15.7337	4	4	1	2	4	5
864691135501542210	0	-46.6895	26.286	15	352.382	407.377	716.169	138.807	1517.62	-6.72855	9	9	2	2	4	0
864691135341191089	0	-56.1267	15.3524	15	340.185	363.74	1263.42	286.236	1092.15	-2.9822	9	5	8	9	1	0
864691135888476297	0	-13.1754	5.55568	11	285.629	365.302	852.095	180.356	1384.44	19.634	5	5	4	5	3	6
864691135345259935	0	18.9793	-13.2574	7	284.784	375.516	1183.81	179.623	1941.97	26.0687	5	6	8	5	8	8
864691135695982234	0	3.30651	40.249	8	296.309	369.195	1223.22	238.586	1483.33	1.86041	6	5	8	9	4	0
864691135866988822	0	10.0465	41.663	8	264.718	356.541	1364.8	236.623	2295.99	10.5489	3	4	9	9	9	3
864691135269683365	0	0.114455	-9.76118	9	248.723	367.205	852.959	163.598	1959.66	16.8245	2	5	4	4	8	5
864691135866408470	0	9.01028	23.814	7	280.025	399.081	849.216	146.146	1783.1	13.2005	5	8	4	2	7	4
864691136020339192	0	64.3025	11.88	1	223.255	319.437	1051.45	222.572	1638.51	5.03889	0	0	7	8	5	1
864691135577010437	0	35.0331	11.5571	4	244.049	366.504	938.181	170.146	1697.42	13.9124	1	5	5	4	6	4
864691135997861066	0	10.4254	47.4273	8	287.142	363.33	1514.7	348.258	2178.05	7.78447	6	5	9	9	9	2
864691135660780528	0	35.5785	30.5204	1	224.721	324.391	1080.88	180.109	1992.13	-4.24572	0	1	7	5	8	0
864691135758728782	0	30.2062	-33.5044	3	248.597	384.151	478.068	87.2321	1696.58	19.7877	2	7	0	0	6	6
864691135345566623	0	3.52529	-46.157	10	296.752	361.534	1085.49	197.655	1013.8	31.0561	6	4	7	7	0	9
864691135575096094	0	-36.0608	-14.2793	9	306.466	368.908	586.27	103.1	2055.26	10.7608	7	5	1	0	8	3
864691135772032251	0	2.24681	13.6362	13	273.902	413.374	1073.74	222.512	2755.37	13.9659	4	9	7	8	9	4
864691135526065499	0	23.8525	27.9423	4	273.087	377.947	1253.75	220.807	836.87	13.1562	4	6	8	8	0	4
864691135454100330	0	-13.3554	30.3734	13	306.363	419.591	1004.25	199.986	1410.54	12.5758	7	9	6	7	3	3
864691136091332788	0	-31.2374	-37.1051	6	296.233	345.066	388.911	83.5914	1626.49	18.7722	6	2	0	0	5	6
864691136266411252	0	-41.2891	-9.09738	12	331.448	412.411	854.421	189.346	1875.68	2.63125	9	9	4	6	7	0
864691136272989886	0	34.4484	-15.566	3	268.063	340.815	1489.4	179.548	1613.65	17.2341	4	2	9	5	5	5
864691135570735853	0	60.4273	21.0861	1	232.406	317.91	1978.16	205.577	1950.52	8.78516	0	0	9	8	8	2
864691135472052786	0	1.6045	34.9768	13	308.609	358.342	1000.08	158.695	1117.91	9.30258	7	4	6	3	1	2
864691135614422219	0	12.753	-13.9114	13	334.994	426.164	1234.29	211.819	3010.22	21.5013	9	9	8	8	9	7
864691136361516002	0	-8.72022	-40.2773	5	270.8	344.983	528.095	112.107	1542.63	24.9019	4	2	0	0	5	8
864691135952249123	0	31.1509	-20.4392	4	256.871	383.999	1222.49	183.7	1434.93	22.5325	3	7	8	6	3	7
864691135715217434	0	-31.6768	-14.5716	6	298.29	366.732	742.367	165.373	1461.86	18.5985	6	5	3	4	4	6
864691135488253242	0	-39.7538	29.9926	14	324.291	382.708	966.046	173.006	1410.23	-0.218964	9	7	6	5	3	0
864691137196897601	0	27.37	-1.56386	4	263.412	373.043	834.178	178.868	1686.48	23.7587	3	6	4	5	6	8
864691135476159400	0	-17.8395	-28.2429	9	235.772	340.314	453.38	160.038	2167.52	15.9376	1	2	0	3	9	5
864691135753560525	0	-44.7203	-7.95947	12	343.198	394.957	440.462	52.8737	1797.18	0.308126	9	8	0	0	7	0
864691135740253547	0	14.5493	36.4878	8	250.559	351.882	1118.89	176.295	1727.92	5.8604	2	3	7	5	6	1
864691135499948740	0	51.706	20.1602	1	223.376	326.751	1294.37	186.415	1574.51	12.1797	0	1	9	6	5	3
864691136443728003	0	9.62744	14.3487	10	279.673	428.429	1102.5	215.725	1394.55	23.5129	5	9	7	8	3	8
864691134884760314	0	44.8032	-8.40964	3	229.641	340.661	795.293	147.853	1983.94	19.0806	0	2	3	2	8	6
864691135614410187	0	-12.6958	16.8553	11	309.077	410.332	1107.67	194.744	1780.43	17.5635	7	9	7	7	7	5
864691134988420218	0	36.6559	-1.07005	4	269.535	393.665	1289.7	224.967	1313.2	22.7278	4	8	9	9	2	7
864691135642156228	0	-2.14166	33.7366	13	282.853	368.106	1249.37	151.399	833.71	16.0058	5	5	8	2	0	5
864691135358806360	0	-59.4162	0.800246	12	249.723	314.841	466.103	119.145	1963.02	1.71473	2	0	0	1	8	0
864691135213044024	0	6.41977	-14.0053	5	267.801	370.879	711.09	190.89	1884.4	27.6559	4	6	2	6	7	9
864691135440469064	0	-37.3815	-20.8115	12	267.375	363.314	598.152	143.234	1399.26	18.1881	4	5	1	2	3	6
864691135699561250	0	-26.0265	-17.6457	9	303.525	375.455	663.439	134.693	1785.74	22.209	7	6	2	1	7	7
864691135207747449	0	-16.7339	14.0045	11	284.47	403.712	990.95	200.545	1643.88	13.4323	5	8	6	7	5	4
864691135341034437	0	-28.1385	-10.4485	9	322.455	365.331	940.842	123.917	1766.25	6.64015	8	5	5	1	6	1
864691135941129332	0	3.78409	39.9581	8	259.22	333.388	1196.94	172.954	1502.44	4.52955	3	1	8	5	4	1
864691135494056592	0	-45.5077	4.5163	15	304.728	351.229	879.484	198.384	1176.28	-1.78985	7	3	4	7	1	0
864691135996847818	0	53.4687	1.68752	2	230.531	343.767	1292.86	196.816	1287.65	26.5227	0	2	9	7	2	8
864691135654069954	0	-12.2568	30.8728	13	301.062	396.157	1829.16	217.796	1118.01	20.5463	7	8	9	8	1	7
864691135233140825	0	-33.7765	5.00867	14	304.499	423.236	547.417	109.862	1368.86	4.09327	7	9	0	0	3	1
864691135400928754	0	22.5596	5.00286	8	232.237	330.86	811.34	183.572	1151.73	14.8924	0	1	4	6	1	4
864691135865538949	0	10.2847	31.2456	4	292.417	361.233	829.368	138.696	1025.73	14.1629	6	4	4	2	0	4
864691136041069142	0	8.40024	-23.1211	5	275.351	402.575	553.527	124.403	1403.38	29.7873	4	8	0	1	3	9
864691136903048370	0	4.10413	-23.3769	5	285.732	381.229	762.669	161.757	1569.65	21.1716	5	7	3	3	5	7
864691135568916614	0	-55.213	-6.67392	12	328.563	345.417	621.043	167.353	1496.74	-4.11259	9	2	1	4	4	0
864691135918338736	0	-45.5059	-19.0981	12	297.297	315.407	689.313	165.988	1577.54	12.834	6	0	2	4	5	3
864691135996007114	0	31.7632	28.8613	8	272.005	348.226	1229.94	173.222	1538.2	10.1453	4	3	8	5	5	2
864691135117814493	0	-1.52667	2.37699	3	285.063	340.915	856.643	267.982	1130.58	13.1973	5	2	4	9	1	4
864691135493978256	0	29.1751	-19.7345	4	276.22	352.67	1123.43	192.827	1660.87	23.4149	5	3	7	7	6	8
864691136436419742	0	-22.8353	-4.86208	9	295.834	365.238	646.852	191.228	1709.37	16.1629	6	5	1	6	6	5
864691135699478818	0	-33.091	28.7785	14	304.472	387.745	784.169	210.324	1350.39	8.57795	7	7	3	8	3	2
864691136701038190	0	13.2549	-21.8666	7	278.629	384.349	551.276	118.748	1390.11	30.8987	5	7	0	0	3	9
864691135213075512	0	-22.9907	6.8389	10	295.052	386.009	1274.71	305.413	1392.42	18.3391	6	7	8	9	3	6
864691135334650089	0	12.9485	5.88334	7	265.864	372.136	786.769	151.312	1666.05	14.4857	4	6	3	2	6	4
864691135508545522	0	-9.95542	30.9407	13	305.779	386.045	1808.68	249.102	1691.59	14.7107	7	7	9	9	6	4
864691135718464561	0	23.0915	16.3746	8	270.55	346.274	733.54	111.326	1552.95	7.88446	4	3	2	0	5	2
864691135212696704	0	6.02373	-45.4438	3	248.615	331.559	945.133	123.561	1945.15	20.5878	2	1	5	1	8	7
864691135488515130	0	36.2877	-11.1579	3	230.12	322.538	709.874	185.128	2654.63	15.7583	0	1	2	6	9	5
864691135988284160	0	5.93216	-17.192	7	270.754	370.524	461.388	107.248	1322.83	17.4964	4	6	0	0	2	5
864691135385231445	0	17.1466	-1.66693	13	321.353	451.089	1405.89	186.735	2569.04	13.1469	8	9	9	6	9	4
864691136390388863	0	36.7327	23.9974	4	256.021	354.125	1808.1	230.576	1826.08	18.3883	3	4	9	9	7	6
864691135725639487	0	-31.5776	3.97704	9	292.061	358.537	608.362	142.782	1231.93	11.667	6	4	1	2	2	3
864691135182106370	1	-11.682	-3.5233	11	286.218	385.898	742.808	118.78	1250.15	17.0994	5	7	3	0	2	5
864691136521935505	0	-41.8448	1.03215	12	324.412	359.529	566.292	168.454	1673.43	3.14835	9	4	1	4	6	1
864691135700620411	0	-36.4407	-36.2412	6	288.414	313.205	494.959	88.3266	1938.01	14.1078	6	0	0	0	8	4
864691137196901441	0	35.2557	36.7226	1	225.184	306.164	1329.09	148.936	924.954	17.0067	0	0	9	2	0	5
864691135724193451	0	-40.4638	7.72785	12	321.5	379.207	909.185	171.353	2529.69	3.54175	8	7	5	4	9	1
864691135385363029	0	39.57	26.6994	4	226.184	364.301	1556.71	199.661	1585.16	9.7751	0	5	9	7	5	2
864691136487313270	0	19.5502	18.1655	8	269.184	352.75	1106.87	186.841	1558.76	20.5624	4	3	7	6	5	7
864691135593502251	0	-18.7197	6.42884	11	288.179	400.223	972.736	197.651	2222.02	17.1346	6	8	6	7	9	5
864691136618755981	0	17.4623	-37.7407	3	256.733	356.223	626.359	162.799	1553.06	23.4263	3	4	1	4	5	8
864691136482864172	0	-30.8568	-42.4117	6	276.328	311.48	508.374	137.031	1551.27	22.5756	5	0	0	1	5	7
864691136617469659	0	-46.9088	-11.927	12	290.578	400.136	789.426	168.81	1536.77	22.9098	6	8	3	4	5	8
864691136292063716	0	-25.2415	22.1174	14	314.434	403.262	1080.5	231.302	920.62	11.757	8	8	7	9	0	3
864691135162201901	0	47.0089	34.985	1	250.935	387.918	1357.87	180.794	1102.35	10.3378	2	7	9	5	1	2
864691135345250719	0	1.96332	-12.5077	5	282.467	347.133	669.14	144.489	1227.28	20.2951	5	3	2	2	2	7
864691135733848724	0	42.9581	23.881	1	268.377	356.62	1315.82	208.925	1508.34	14.3535	4	4	9	8	4	4
864691135987177219	0	30.6301	-13.8053	3	239.487	354.967	681.982	148.643	1991.2	21.2123	1	4	2	2	8	7
864691135754533842	0	-22.8092	20.0466	13	317.903	359.372	950.404	174.259	1274.32	11.8962	8	4	6	5	2	3
864691135501822301	0	-17.5289	-28.4559	9	254.306	353.249	415.759	122.672	2069.9	18.205	2	3	0	1	8	6
864691135654084546	0	-9.09343	-9.21742	11	272.36	349.338	801.863	187.971	1179.61	21.0951	4	3	3	6	1	7
864691135132660896	0	-38.5462	-3.8249	9	283.157	377.829	549.294	126.505	2273.16	1.96291	5	6	0	1	9	0
864691135945449252	0	8.12108	24.2819	7	272.585	394.656	737.437	157.631	1466.12	17.8871	4	8	2	3	4	6
864691135446597204	0	-19.6353	-9.60961	9	240.68	375.86	547.241	103.938	1893.51	15.5587	1	6	0	0	7	5
864691136136642685	0	9.41314	33.1797	13	269.602	354.893	830.493	190.462	1563.86	12.1024	4	4	4	6	5	3
864691135758469710	0	-39.3857	-1.03149	9	294.307	338.311	455.059	123.429	1733.79	5.79955	6	2	0	1	6	1
864691135501554242	0	-46.4431	21.8288	14	336.935	399.838	1024.5	155.151	1077.87	5.38084	9	8	6	3	1	1
864691136577691668	0	-48.9488	13.5549	15	333.349	403.713	857.39	193.243	1909.52	-1.21999	9	8	4	7	7	0
864691135735821716	0	55.1642	7.21499	2	235.033	317.365	1381.86	239.615	1779.3	20.0195	1	0	9	9	7	6
864691136031783867	0	-18.2144	40.396	14	313.875	412.073	841.462	202.704	1988.97	9.03437	8	9	4	7	8	2
864691135991482561	0	-7.10835	23.5636	7	288.628	370.152	692.456	116.017	1354.57	13.0583	6	6	2	0	3	4
864691136010887331	0	-39.4149	-19.7913	12	302.98	376.502	848.7	141.374	2089.1	13.8189	7	6	4	2	8	4
864691136589079202	0	-4.33426	22.8063	13	315.752	435.13	1257.04	207.063	2201.14	15.3389	8	9	8	8	9	5
864691135510487504	0	47.3694	9.92436	1	231.573	278.895	683.28	169.993	657.026	2.03095	0	0	2	4	0	0
864691136008850606	0	-18.7516	-32.8068	6	264.421	348.589	561.983	136.43	1959.68	18.2227	3	3	1	1	8	6
864691135570700013	0	-2.73057	-6.37355	11	319.031	433.617	907.147	172.326	1107.16	21.1881	8	9	5	5	1	7
864691135349405938	0	8.86026	-12.1695	11	318.528	439.971	1362.38	213.385	1552.89	29.325	8	9	9	8	5	9
864691135526290011	0	-60.9089	3.06812	12	294.351	315.895	551.716	117.671	1591.42	5.61707	6	0	0	0	5	1
864691135502059445	0	53.3348	-13.3801	2	237.247	345.36	1132.83	164.127	1517.35	27.9436	1	2	8	4	4	9
864691135501553218	0	-7.76196	37.2096	13	280.783	387.168	677.915	208.375	1543.89	9.44775	5	7	2	8	5	2
864691136175079942	0	7.107	3.22734	7	272.326	327.922	583.787	163.183	1514.94	10.8497	4	1	1	4	4	3
864691136311782461	0	11.9312	6.59702	7	275.932	380.946	1284.65	186.728	967.976	24.4839	4	7	9	6	0	8
864691135012499702	0	-52.1694	5.18608	12	313.037	378.487	839.24	212.347	1692.6	2.80908	8	6	4	8	6	1
864691135686118548	0	-4.97354	7.59843	8	294.778	390.141	628.407	148.454	989.142	11.0257	6	8	1	2	0	3
864691136587257762	0	-14.2855	37.9449	13	321.508	411.569	1597.38	209.122	1906.19	12.8626	8	9	9	8	7	3
864691135683935415	0	-42.148	-6.05836	12	298.468	357.361	768.381	188.105	1917.79	6.35591	6	4	3	6	7	1
864691135939271681	0	-7.27399	40.1434	8	293.15	329.1	1341.16	175.328	1625.8	8.87004	6	1	9	5	5	2
864691135490488167	0	41.2301	9.4519	2	223.246	368.23	788.453	130.153	1629.67	16.3637	0	5	3	1	5	5
864691135488216634	0	-32.4395	22.2928	14	332.082	439.67	876.325	285.287	1990.15	0.77107	9	9	4	9	8	0
864691135334506729	0	38.1875	-29.0562	2	270.814	390.367	830.433	128.642	1577.26	26.9555	4	8	4	1	5	9
864691135490232167	0	25.3761	-13.9788	7	246.57	351.674	653.744	184.459	1376.95	20.7659	2	3	1	6	3	7
864691135494055568	0	-11.2213	25.6028	13	301.152	361.51	577.676	107.353	1085.72	6.42929	7	4	1	0	1	1
864691135571263781	0	-17.6024	27.2948	13	323.629	365.023	1347.84	166.12	931.588	10.2423	8	5	9	4	0	2
864691135341396677	0	10.2674	3.52281	7	264.899	378.844	575.29	148.768	856.678	24.0938	3	7	1	2	0	8
864691135883889264	0	22.9245	13.4316	3	265.891	331.55	849.413	162.717	1731.48	15.0307	4	1	4	4	6	4
864691135988288512	0	11.2302	-22.1964	11	296.488	389.748	889.045	173.917	1468.09	27.4049	6	8	5	5	4	9
864691136740803676	0	35.6664	15.1124	4	249.012	368.189	803.335	159.381	1469.88	17.4398	2	5	3	3	4	5
864691136008890798	0	-31.0742	-1.67131	9	293.078	339.987	618.186	183.928	1682.39	7.33086	6	2	1	6	6	1
864691136008479404	0	-44.7416	3.78663	14	280.2	340.711	1005.37	140.518	831.415	14.7321	5	2	6	2	0	4
864691135644613871	0	31.5508	26.3853	8	284.741	373.232	1162.8	160.864	1274.63	9.44759	5	6	8	3	2	2
864691135575136798	0	-59.7354	0.179949	12	274.089	289.358	558.553	166.422	1446.29	6.1986	4	0	0	4	4	1
864691135658937667	0	-2.33241	43.5099	8	303.874	363.569	1508.31	215.433	1515.58	2.08818	7	5	9	8	4	0
864691135776917088	0	-24.8669	-14.6181	9	266.342	363.431	857.866	156.527	1723.27	18.3498	4	5	4	3	6	6
864691135538135410	0	-46.4721	-27.8339	6	283.918	272.605	775.708	138.221	1738.4	14.3875	5	0	3	1	6	4
864691136587042678	0	-29.5683	-33.9481	6	280.818	341.307	531.314	165.072	1918.48	19.6739	5	2	0	4	7	6
864691135493970832	0	19.7143	3.56092	8	265.024	369.924	1144.14	194.062	1388.94	23.5971	3	6	8	7	3	8
864691135340956357	0	3.07574	-17.3441	7	257.784	341.421	1229.85	176.041	1663.24	23.6895	3	2	8	5	6	8
864691135855775022	0	29.0952	25.4126	8	233.733	335.891	1514.01	198.5	1539.97	10.4337	1	1	9	7	5	2
864691136534820258	0	37.3155	26.8708	4	266.122	365.051	1332	203.236	2064.57	9.27399	4	5	9	7	8	2
864691135617763983	0	15.9918	-4.40487	10	306.582	379.072	862.321	114.162	1414.02	18.224	7	7	4	0	3	6
864691135758488654	0	23.6486	-1.12035	4	271.543	367.164	947.077	166.454	1020.17	14.6674	4	5	5	4	0	4
864691136134425227	0	-61.2796	13.6444	15	336.336	341.187	966.659	158.357	1033.52	3.98878	9	2	6	3	0	1
864691135941162612	0	3.60372	-44.8267	5	245.682	358.429	592.816	104.61	1540.45	21.5172	2	4	1	0	5	7
864691136521567633	0	9.82803	9.56798	8	259.717	362.03	770.513	159.684	1689.98	15.3796	3	5	3	3	6	5
864691135841084643	0	-2.30982	4.32598	3	232.193	360.986	661.848	166.21	936.185	13.4374	0	4	2	4	0	4
864691135855553070	0	26.3637	17.251	4	255.927	336.271	730.843	110.127	1942.38	4.26552	3	2	2	0	8	1
864691136194202856	0	-61.3173	12.5704	15	331.963	312.773	980.554	187.115	861.876	-5.80182	9	0	6	6	0	0
864691136911769073	0	6.24651	-48.0696	10	261.272	306.088	590.545	129.045	1501.77	16.2422	3	0	1	1	4	5
864691135609447687	0	-0.453776	7.8614	7	326.344	390.584	1253.78	165.218	1473.2	21.2253	9	8	8	4	4	7
864691135915241574	0	40.6365	10.3637	4	255.414	348.561	1009.73	177.865	1831.7	12.9723	3	3	6	5	7	3
864691135841202147	0	-29.7887	-32.5052	6	263.146	314.11	530.967	144.785	1774.25	19.2365	3	0	0	2	7	6
864691136136967805	0	-55.8834	-9.19946	12	334.156	325.211	865.918	169.39	1360.38	8.77707	9	1	4	4	3	2
864691136116450980	0	-2.8481	-9.03907	9	233.87	327.116	1123.7	146.842	3242.5	14.7913	1	1	7	2	9	4
864691135478364614	0	13.7146	-14.7022	13	328.446	434.585	1424.21	267.725	3411.47	25.4521	9	9	9	9	9	8
864691135454410858	0	-2.31177	11.9755	8	259.787	366.906	860.168	161.296	1354.38	8.79028	3	5	4	3	3	2
864691135463528005	0	-26.6686	17.3923	11	326.094	397.281	959.759	187.88	1327.7	17.3143	9	8	6	6	2	5
864691135864715228	0	7.63611	35.6674	13	322.379	402.561	1348.98	232.851	1745.99	14.4	8	8	9	9	6	4
864691136329236202	0	-6.04475	-21.9151	10	302.195	388.153	696.615	166.621	1097.15	35.4516	7	7	2	4	1	9
864691135837210259	0	23.4875	10.4318	3	233.297	351.266	631.715	145.611	1342.79	15.8191	1	3	1	2	3	5
864691135581619053	0	3.74985	10.8822	3	292.677	348.241	736.057	202.362	1824.3	12.1179	6	3	2	7	7	3
864691136194212072	0	12.1611	7.9126	8	278.537	392.059	955.638	161.679	1409.71	15.3968	5	8	6	3	3	5
864691135683223538	0	-42.7169	1.4104	12	319.125	365.344	660.646	111.768	1141.02	9.40159	8	5	2	0	1	2
864691135725605951	0	36.3927	-10.5641	3	223.842	323.482	1017.22	168.273	2503.87	19.7124	0	1	6	4	9	6
864691135403759086	0	-7.93658	-29.5588	11	259.353	356.17	614.604	162.987	1321.93	24.4385	3	4	1	4	2	8
864691136723384317	0	18.9434	-39.6255	2	253.506	332.745	534.232	162.503	1065.21	27.0402	2	1	0	3	1	9
864691135548355268	0	-49.3044	-12.4747	12	298.814	382.439	601.933	137.666	1198.77	15.8513	7	7	1	1	1	5
864691135494047120	0	51.5849	-2.21242	2	237.272	322.916	1279.39	192.646	1529.04	14.8134	1	1	8	7	4	4
864691135952037923	0	56.1809	18.8393	1	236.941	311.758	2014.41	172.122	1909.63	9.13633	1	0	9	5	7	2
864691135488258106	0	-56.0354	-13.7128	15	339.899	344.42	655.443	225.355	1475.23	-6.44627	9	2	1	9	4	0
864691135463505733	0	-10.742	40.3994	8	316.028	364.465	950.896	199.061	2108	0.482506	8	5	6	7	8	0
864691135888499849	0	-26.4991	1.09094	9	291.973	399.805	502.345	113.76	1855.83	7.97128	6	8	0	0	7	2
864691135751870600	0	-24.8203	-27.9914	10	276.418	372.375	792.576	239.799	811.851	28.7382	5	6	3	9	0	9
864691135382971883	0	21.4598	-28.0354	7	304.952	389.795	1046.16	208.296	1427.18	27.9199	7	8	7	8	3	9
864691135776624992	0	37.8531	-4.34726	2	259.341	332.455	706.033	162.532	1065.06	20.6639	3	1	2	3	1	7
864691136906650990	0	-18.3577	0.831229	8	271.49	371.521	644.81	106.431	1686.52	7.70322	4	6	1	0	6	2
864691135564638295	0	58.1147	25.199	1	215.273	313.197	1467.28	201.833	1232.71	-3.60671	0	0	9	7	2	0
864691135858694248	0	-58.2277	22.0204	15	332.18	359.039	920.068	188.595	1510.1	-23.1544	9	4	5	6	4	0
864691135560526049	0	41.2977	-7.33437	3	238.757	306.809	904.184	189.918	1640.23	21.1478	1	0	5	6	5	7
864691135582301170	0	-30.8814	3.14111	9	313.393	376.858	945.739	243.527	1423.02	11.2047	8	6	5	9	3	3
864691135291748022	0	-13.2571	44.517	14	320.801	374.191	1158.11	173.235	1997.26	-2.02167	8	6	8	5	8	0
864691135322939804	0	-10.532	-20.1111	10	332.077	437.006	822.168	163.989	1514.8	27.1294	9	9	4	4	4	9
864691135576955909	0	-59.4961	8.02732	15	325.229	306.428	736.052	217.022	1877.96	1.06892	9	0	2	8	7	0
864691135334540777	0	6.22582	-10.9322	3	270.323	366.628	473.154	122.201	1403.57	14.7145	4	5	0	1	3	4
864691135658253442	0	-32.4996	33.5089	14	319.442	389.677	1211.66	207.549	1030.22	1.59094	8	8	8	8	0	0
864691136008451500	0	38.0919	20.9784	4	266.409	357.458	1371.32	187.104	1761.6	20.6532	4	4	9	6	6	7
864691135454059114	0	6.33217	-45.4262	10	253.182	330.694	622.371	151.618	1183.37	29.3734	2	1	1	2	1	9
864691135360146503	0	51.4716	14.917	1	249.526	345.785	1538.46	217.857	2152.73	17.8332	2	3	9	8	9	6
864691135386404993	0	44.1454	-10.678	2	234.321	327.197	1096.75	146.442	2110.01	21.1113	1	1	7	2	8	7
864691136090907060	0	-27.9382	-26.235	6	251.666	372.729	600.725	140.273	1729.66	22.8985	2	6	1	2	6	8
864691135692750015	0	-14.829	6.55357	11	274.881	370.113	401.962	57.5834	1842.7	6.28198	4	6	0	0	7	1
864691135782419251	0	-31.886	-8.46094	9	307.913	330.317	402.537	94.5343	1676.32	8.98829	7	1	0	0	6	2
864691135497615379	0	-32.6151	2.4279	12	326.573	361.248	650.157	197.986	994.587	13.1368	9	4	1	7	0	4
864691136540734370	0	-62.0939	3.36719	12	298.881	314.479	798.865	130.993	2309.91	4.91382	7	0	3	1	9	1
864691136617110491	0	-18.8298	10.2051	11	315	423.113	1056.91	197.926	1062.18	17.2291	8	9	7	7	0	5
864691135937172228	0	-26.0323	-5.97921	9	294.472	343.037	892.797	155.48	1860.07	12.4288	6	2	5	3	7	3
864691136922743012	0	30.6984	16.5095	3	228.873	356.507	1656.84	239.678	2903.68	14.7232	0	4	9	9	9	4
864691136577483284	0	-38.7552	28.9498	14	305.75	373.52	759.818	156.232	1277.87	6.15029	7	6	3	3	2	1
864691135699244066	0	1.66351	-19.6102	7	271.643	348.326	673.227	161.768	1495.21	20.8587	4	3	2	3	4	7
864691136175014406	0	51.2884	21.9419	1	278.86	370.002	2771.39	207.422	1849.71	13.4137	5	6	9	8	7	4
864691135490484583	0	-0.66332	21.0428	13	319.765	429.88	1685.63	258.402	2955.53	17.1099	8	9	9	9	9	5
864691136868999022	0	-29.7026	-33.1689	6	272.045	309.41	721.396	184.052	1732.37	21.7721	4	0	2	6	6	7
864691135585405820	0	39.3398	33.2584	1	254.395	335.525	943.752	185.207	1002.97	12.5581	2	1	5	6	0	3
864691136712343150	0	2.42824	-28.5544	5	264.22	347.486	609.267	138.632	1672.91	22.8166	3	3	1	2	6	7
864691135975150794	0	-10.6972	-19.8415	10	329.532	463.258	1061.88	175.005	1486.62	26.8789	9	9	7	5	4	8
864691135570696173	0	12.9246	-7.91118	7	271.14	364.228	750.372	136.491	1772.22	15.7718	4	5	3	1	7	5
864691135334824937	0	-57.3283	-9.40444	12	300.977	319.864	1336.36	220.328	622.128	22.3058	7	0	9	8	0	7
864691135975870275	1	18.9067	-33.2582	7	245.158	322.604	452.824	107.129	1450.46	20.6278	2	1	0	0	4	7
864691135385288789	0	-25.6673	19.0171	11	318.633	381.074	850.056	175.016	987.593	14.0287	8	7	4	5	0	4
864691135345098655	0	-20.709	24.2554	11	331.557	429.453	921.527	189.074	1844.67	11.4525	9	9	5	6	7	3
864691135419100402	0	-18.5081	-22.5474	10	233.655	319.309	818.387	226.698	2024.43	17.3565	1	0	4	9	8	5
864691135715206804	0	47.6104	37.4409	1	262.738	362.814	1610.7	198.836	1723.88	5.23043	3	5	9	7	6	1
864691135758483278	0	-5.49442	5.85387	9	265.608	345.74	705.393	164.466	1656.7	11.2324	4	3	2	4	6	3
864691135341151665	0	-34.6979	-8.97856	9	326.694	367.433	841.201	156.3	943.639	17.3432	9	5	4	3	0	5
864691135609804807	0	-25.3506	-2.50988	8	252.086	305.824	538.795	112.364	1307.01	2.1608	2	0	0	0	2	0
864691135476407976	0	10.2813	2.52486	7	259.244	365.182	829.658	139.417	788.255	20.7616	3	5	4	2	0	7
864691135986888451	0	42.6639	-7.66671	3	250.393	365.573	623.27	138.791	1563.45	21.4474	2	5	1	2	5	7
864691136194175464	0	-18.2469	-8.05247	9	275.528	336.26	802.878	198.006	1992.28	8.54513	4	2	3	7	8	2
864691135510590416	0	51.67	21.764	1	240.986	355.226	1641.31	193.345	1625.22	9.12889	1	4	9	7	5	2
864691135360160071	0	44.1436	-7.29629	3	227.152	356.968	1238.93	163.987	1371.02	35.6494	0	4	8	4	3	9
864691135866404374	0	-55.1713	14.4912	15	334.421	373.588	1058.32	196.72	1972.92	-4.58658	9	6	7	7	8	0
864691135654053314	0	15.3716	-17.7492	7	278.927	389.999	860.455	172.678	1340.58	35.5703	5	8	4	5	3	9
864691135775815341	0	4.07589	-15.8985	11	304.08	410.047	996.648	121.807	1882.91	21.2837	7	9	6	1	7	7
864691135366988537	0	-15.7068	40.4105	14	313.217	420.446	1205.87	235.15	2115.26	8.37115	8	9	8	9	8	2
864691135654085570	0	36.9248	-8.86055	3	232.491	344.426	1473.18	257.128	2124.18	25.8308	0	2	9	9	8	8
864691135474740288	0	-48.9702	-17.4718	12	298.47	345.361	650.097	176.25	1901.35	5.18475	6	2	1	5	7	1
864691135748587049	0	6.3743	-48.0084	10	252.047	364.439	483.65	157.686	1209.77	25.1189	2	5	0	3	1	8
864691136088951863	0	20.2607	1.40714	3	276.006	383.875	981.496	222.565	1464.82	25.0204	5	7	6	8	4	8
864691135918339248	0	4.35173	29.4951	4	286.169	354.177	1099.25	222.026	1622.32	8.49245	5	4	7	8	5	2
864691136903045810	0	27.1731	9.79634	3	257.071	326.343	956.491	202.17	1568.67	11.1268	3	1	6	7	5	3
864691135382903787	0	-25.3119	-44.7458	6	243.03	271.668	378.094	74.1048	1894.38	22.8676	1	0	0	0	7	7
864691134947449084	0	-16.8861	18.5704	13	273.563	379.644	638.615	128.791	1136.82	15.9616	4	7	1	1	1	5
864691135278207137	0	30.0644	-3.9273	4	247.538	356.348	849.286	216.017	1750.2	20.7246	2	4	4	8	6	7
864691135926429652	0	57.5366	9.77304	1	251.747	334.056	1338.16	145.56	2453.21	9.55948	2	1	9	2	9	2
864691135502043317	0	55.6834	-2.74722	1	234.453	333.142	1215.5	220.54	1297.07	16.1076	1	1	8	8	2	5
864691135081704951	0	32.813	-27.7403	7	265.368	405.869	709.271	147.826	966.893	25.166	3	9	2	2	0	8
864691136423051567	1	38.4468	-32.7838	2	325.712	533.393	935.619	211.247	1634.29	47.6411	9	9	5	8	5	9
864691135614163915	0	-22.9715	30.1152	13	328.959	430.183	1375.18	176.612	1121.44	11.1279	9	9	9	5	1	3
864691136041038166	0	-54.6979	27.6386	15	322.105	349.028	992.897	241.738	1566.12	-20.3827	8	3	6	9	5	0
864691135683255282	0	22.7865	12.5948	3	231.668	340.395	748.496	154.647	1852.74	12.1961	0	2	3	3	7	3
864691136209000636	0	-10.0832	29.2338	13	305.204	390.682	1045.69	212.071	2051.72	7.40344	7	8	7	8	8	1
864691136105465305	0	-19.6684	28.4052	14	323.743	432.559	806.644	127.214	982.599	8.85069	8	9	3	1	0	2
864691136020217848	0	42.689	31.5356	4	275.257	360.516	956.716	173.348	748.357	8.67958	4	4	6	5	0	2
864691135530296004	0	48.5826	-5.99107	3	237.578	362.211	1186.58	210.681	2144.62	24.9132	1	5	8	8	8	8
864691135909726377	0	35.1613	1.13406	2	252.055	390.901	1133.8	171.109	1093.67	25.3905	2	8	8	4	1	8
864691135939672742	0	-33.1595	-24.7311	10	295.382	370.611	740.858	184.012	1579.14	13.6657	6	6	3	6	5	4
864691135345100447	0	41.8036	20.0451	4	236.062	345.749	910.774	164.503	1435.41	13.1005	1	3	5	4	3	4
864691135373701449	0	55.692	19.1911	1	212.69	335.139	1168.19	202.584	1944.13	6.81534	0	1	8	7	8	1
864691135415466170	0	-46.5661	18.3769	15	324.1	414.223	857.696	216.72	1257.07	-6.63865	9	9	4	8	2	0
864691135614133451	0	-29.2328	11.1571	9	336.826	397.922	895.46	202.551	1434.27	12.4002	9	8	5	7	3	3
864691135937161220	0	6.58617	-27.9181	5	283.097	375.154	741.421	107.178	1823.26	21.743	5	6	3	0	7	7
864691135396719905	0	31.6613	14.1087	3	247.458	353.469	1041.41	183.905	2313.36	13.2193	2	3	7	6	9	4
864691135609440775	0	3.07377	-31.9351	5	247.884	347.965	485.562	117.149	1684.88	24.7465	2	3	0	0	6	8
864691135994548394	0	36.8655	3.28592	4	244.399	352.555	937.389	187.55	1812.07	10.7939	1	3	5	6	7	3
864691135366943481	0	-6.42802	-12.9778	10	270.114	347.877	1482.22	196.308	1205.65	24.7203	4	3	9	7	1	8
864691136023746873	0	44.4361	-16.3533	2	260.395	339.346	820.13	128.061	1609.06	18.4088	3	2	4	1	5	6
864691136031782075	0	1.7441	-29.8524	5	237.134	356.702	430.383	57.9827	1495.99	22.7294	1	4	0	0	4	7
864691136118773528	0	-23.9588	-6.83966	9	252.799	343.363	915.542	213.639	1773.49	18.0124	2	2	5	8	7	6
864691135117813725	0	40.2441	-30.3043	2	294.506	374.651	887.22	130.339	1339.82	32.9853	6	6	5	1	3	9
864691135759679677	0	-15.9067	-5.28985	13	331.947	400.03	1161.34	219.312	2220.52	8.26305	9	8	8	8	9	2
864691135278227105	0	15.7465	-28.051	7	269.672	372.727	499.555	92.1599	1466.74	30.1224	4	6	0	0	4	9
864691136296663579	0	-4.24698	-47.0054	10	297.515	355.281	633.877	136.956	971.011	31.8832	6	4	1	1	0	9
864691135272254225	0	-10.8011	13.305	13	344.036	437.685	1307.91	218.306	2080.31	22.4619	9	9	9	8	8	7
864691135873820302	2	-20.8736	-33.8439	6	270.215	368.125	374.192	121.592	1958.51	14.1906	4	5	0	1	8	4
864691134988412538	0	24.7221	-35.2917	3	233.685	328.28	957.343	181.167	1918.51	18.9684	1	1	6	5	7	6
864691135581548397	0	-51.5974	-4.17168	12	301.193	366.825	591.758	199.788	1342.07	0.928749	7	5	1	7	3	0
864691136296686619	0	8.40571	25.2106	7	263.015	369.964	1000.94	179.836	1188.6	18.8704	3	6	6	5	1	6
864691135269698213	0	12.3146	-42.5987	5	231.544	338.984	368.803	125.144	2171.54	25.0072	0	2	0	1	9	8
864691136562569122	0	28.3424	25.5663	8	275.907	345.655	1489.66	206.158	716.093	28.8929	4	3	9	8	0	9
864691136004717258	0	58.3611	-2.04311	1	241.154	405.143	886.261	169.073	1059.97	24.2715	1	8	5	4	0	8
864691135501534530	0	-0.149045	-11.2604	3	270.401	377.297	651.415	110.209	1620.06	18.7458	4	6	1	0	5	6
864691135291755958	0	55.2186	17.034	1	228.099	309.595	1436.56	189.128	2839.32	6.9581	0	0	9	6	9	1
864691135888498313	0	45.6084	12.1242	2	244.932	329.299	1255.37	247.181	1525.75	19.7567	2	1	8	9	4	6
864691135939316481	0	26.9428	-38.4532	3	227.863	327.242	1016.51	172.59	2761.19	20.365	0	1	6	5	9	7
864691135012442102	0	11.466	31.354	4	270.313	345.779	1134.68	167.218	1297.2	16.7186	4	3	8	4	2	5
864691135841359843	0	-15.1857	22.1552	11	330.529	412.177	862.169	207.339	988.168	19.9222	9	9	4	8	0	6
864691135274058213	0	-17.5222	22.4948	13	337.255	401.046	1228.74	176.814	1141.17	14.2962	9	8	8	5	1	4
864691135117802973	0	-11.1003	-11.2973	11	296.977	364.285	929.035	153.851	1547.01	21.6071	6	5	5	3	5	7
864691135501919298	0	16.6948	-29.7094	7	286.423	369.112	431.917	80.9304	1240.48	30.3157	5	5	0	0	2	9
864691136388588560	0	40.0281	28.5239	4	270.376	373.298	1185.51	172.144	1042.16	7.61639	4	6	8	5	0	2
864691135771647227	0	22.9785	11.98	3	223.805	359.902	564.502	112.803	1552.64	15.8487	0	4	1	0	5	5
864691135657842818	0	-28.5131	-24.555	6	273.976	376.608	517.325	112.352	1606.69	14.9265	4	6	0	0	5	4
864691135407582409	0	12.8402	0.187408	7	255.998	393.348	882.248	169.543	634.994	25.8002	3	8	5	4	0	8
864691135974459503	0	56.5476	4.40165	2	242.111	345.387	1523.94	181.273	1609.05	26.7832	1	2	9	5	5	8
864691135737481585	0	21.9673	-23.1915	7	296.286	390.664	1026.04	169.719	1474.4	31.6961	6	8	6	4	4	9
864691135679103299	0	55.4501	7.75943	1	231.677	326.088	942.99	182.412	1543.45	5.50959	0	1	5	6	5	1
864691135865571717	0	-37.1932	30.1257	14	298.809	382.079	1232.4	213.255	1453.57	3.35487	7	7	8	8	4	1
864691135403765998	0	60.3969	-2.91971	1	245.174	351.477	1536.85	181.966	1148.02	11.8938	2	3	9	6	1	3
864691135589956107	0	-17.3646	13.9515	11	295.142	395.762	837.391	156.533	1489.3	14.5615	6	8	4	3	4	4
864691136311793725	0	15.2151	27.8968	4	252.901	359.636	808.488	143.576	1697.78	5.0274	2	4	4	2	6	1
864691135488268090	0	28.088	28.599	8	258.316	348.655	1062.76	165.237	2313.93	10.0034	3	3	7	4	9	2
864691135507739634	0	39.2265	8.88576	4	239.32	347.877	649.842	131.419	1711.69	12.1588	1	3	1	1	6	3
864691135099867680	0	31.1652	-31.5775	3	271.531	383.862	1330.83	273.855	2004.74	35.1231	4	7	9	9	8	9
864691136237506876	0	-15.006	17.3467	13	318.601	398.508	947.294	147.354	1720.96	13.6332	8	8	5	2	6	4
864691136903045042	0	24.5034	42.7434	8	303.697	410.388	1667.21	270.035	2149.23	5.11674	7	9	9	9	9	1
864691135467529100	0	8.27749	-41.3292	5	225.442	348.724	754.834	151.993	2590.12	26.3212	0	3	3	2	9	8
864691136311751741	0	63.0879	13.1558	1	233.526	320.247	1530.55	190.977	1145.25	6.53244	1	0	9	6	1	1
864691135715551514	0	-42.7672	-22.3615	12	302.176	332.935	977.233	186.241	1958.23	16.6952	7	1	6	6	8	5
864691135975859779	0	43.7082	-27.7062	2	252.259	383.208	857.694	168.303	1639.52	23.8702	2	7	4	4	5	8
864691135586950642	0	-49.935	18.4652	15	317.995	424.376	686.357	119.12	1183.41	-0.350087	8	9	2	1	1	0
864691135715217946	0	-50.7454	-25.643	6	307.692	312.164	765.549	181.321	2045.45	14.1008	7	0	3	5	8	4
864691135081716727	0	-51.8944	24.3317	15	342.591	393.216	981.774	134.541	865.119	-6.23447	9	8	6	1	0	0
864691135686881504	0	-9.39587	33.9706	8	307.577	382.871	855.084	198.256	1526.25	10.223	7	7	4	7	4	2
864691135155538276	0	-59.2319	6.86092	15	298.781	271.997	1759.41	275.404	422.537	13.9865	7	0	9	9	0	4
864691137053655926	0	-1.69038	6.69468	13	261.308	390.883	806.587	151.425	1636.05	21.7923	3	8	3	2	5	7
864691134964607519	0	36.0284	-26.4705	2	253.895	344.756	958.563	171.682	1011.02	30.1684	2	2	6	4	0	9
864691135937350965	0	-44.7938	-4.47622	12	303.143	328.824	1036.98	212.283	1654.58	8.88236	7	1	7	8	6	2
864691135568145644	0	-14.7599	-17.4552	10	303.556	399.672	726.67	152.755	1500.16	0.577654	7	8	2	3	4	0
864691136116151460	0	-20.1924	-24.5472	9	249.909	326.579	752.538	163.087	1605.08	16.0666	2	1	3	4	5	5
864691136089262647	0	4.22125	-40.8585	5	280.726	328.414	426.027	90.2278	986.972	30.0185	5	1	0	0	0	9
864691135012863478	0	30.1552	8.69469	1	230.94	317.327	895.694	142.033	1301.43	12.7822	0	0	5	2	2	3
864691136108767416	0	-2.21489	-6.046	11	301.683	374.339	723.739	145.135	1234.88	25.9711	7	6	2	2	2	8
864691135526073947	0	63.4479	-2.60831	1	239.881	324.68	1336.97	168.059	508.456	16.0034	1	1	9	4	0	5
864691136436783518	0	-17.7806	-26.434	9	272.924	338.976	1048.67	175.184	1704.42	21.4315	4	2	7	5	6	7
864691135012379382	0	59.8109	0.156254	1	240.942	335.599	1351.39	197.288	1514.35	15.0206	1	1	9	7	4	4
864691135739568020	0	-43.6541	-4.40081	12	299.162	370.308	832.629	175.627	1872.04	2.13211	7	6	4	5	7	0
864691135873975950	0	54.1882	29.5264	1	234.397	348.461	1504.36	199.797	1651.66	8.66869	1	3	9	7	6	2
864691136965826254	0	-43.7318	-4.93797	12	302.225	398.663	1117.22	170.997	1601.78	13.0794	7	8	7	4	5	4
864691136911662321	0	40.9313	-30.8133	2	283.416	399.938	772.186	156.566	1327.36	25.8032	5	8	3	3	2	8
864691136723434749	0	11.3574	-5.92072	7	279.161	405.596	781.22	172.55	1729.65	23.4901	5	9	3	5	6	8
864691135341025221	0	12.7065	21.9272	4	256.604	377.807	1323.32	197.13	1371.65	26.9163	3	6	9	7	3	9
864691135945560612	0	-28.0784	23.1843	14	301.225	406.862	1203.18	173.199	1176.03	13.6193	7	9	8	5	1	4
864691135445940882	0	-24.6032	-34.4214	6	251.021	479.57	531.02	79.8138	2329.57	29.1991	2	9	0	0	9	9
864691135382493146	0	-48.5639	10.2317	12	317.095	375.85	619.211	142.5	1457.97	6.19715	8	6	1	2	4	1
864691135988311296	0	23.1652	28.1418	4	290.722	364.396	1404.61	179.712	1071.01	22.1268	6	5	9	5	1	7
864691135474675264	0	-42.1396	-6.07445	12	262.055	356.057	772.084	162.356	1556.65	13.896	3	4	3	3	5	4
864691136811787891	0	26.5963	-8.00578	7	257.329	350.308	825.015	154.204	1113.05	16.8733	3	3	4	3	1	5
864691135644596463	0	-33.7453	-3.1988	9	279.977	330.492	777.04	229.396	1921.74	4.44367	5	1	3	9	8	1
864691135654251458	0	9.39358	-6.27867	3	257.099	372.3	1542.37	262.348	2295.85	16.7506	3	6	9	9	9	5
864691135865582213	0	35.4078	-28.5069	2	269.133	331.737	740.645	175.246	688.098	25.8659	4	1	3	5	0	8
864691135385296213	0	-3.65519	10.3477	13	332.269	377.897	1076.52	200.465	1354.33	18.8546	9	6	7	7	3	6
864691135575106590	0	61.9857	14.0332	1	241.612	362.314	1430.51	200.258	1437.66	15.179	1	5	9	7	4	4
864691135975460675	0	-23.2632	-43.4481	6	242.101	340.305	744.445	190.643	1775.77	28.8351	1	2	3	6	7	9
864691135776008621	0	-5.3127	-6.04721	13	318.683	465.029	1338.02	205.007	2002.59	19.2649	8	9	9	7	8	6
864691136105451481	0	20.3264	17.0345	8	223.065	364.112	694.792	162.534	938.863	16.9109	0	5	2	3	0	5
864691135207762297	0	-51.5176	27.2392	15	316.115	369.5	1134.22	199.1	1507	-8.84628	8	5	8	7	4	0
864691135492571076	0	-3.19676	-7.06445	11	319.114	405.124	1011.95	148.81	1233.52	27.0446	8	8	6	2	2	9
864691136577491988	0	10.2967	18.0795	7	282.147	377.059	1004.49	214.829	2113.58	21.4447	5	6	6	8	8	7
864691135012544246	0	43.3828	-3.71988	3	228.957	337.935	1018.14	170.198	1859.23	19.0789	0	2	6	4	7	6
864691135739587476	0	57.4336	-8.03298	2	233.261	336.846	889.582	140.094	1275.76	18.3899	1	2	5	2	2	6
864691135753626573	0	-32.9799	15.8543	14	325.499	396.307	1090.32	204.903	1273.82	11.9777	9	8	7	7	2	3
864691136487264530	0	21.5009	-2.91654	10	314.874	416.83	1189.98	191.832	1502.2	14.7536	8	9	8	6	4	4
864691135693942420	0	12.9246	-25.7089	10	322.371	536.671	1202.87	217.736	3275.15	48.9092	8	9	8	8	9	9
864691135715223066	0	33.7687	-26.3536	7	253.303	350.718	980.617	171.924	1013.82	38.2369	2	3	6	4	0	9
864691135502063541	0	-50.879	22.095	15	340.422	363.475	993.693	215.126	1181.19	-5.99208	9	5	6	8	1	0
864691136065250968	0	14.2951	-12.4215	13	291.032	424.598	1083.39	242.95	1733.3	23.8395	6	9	7	9	6	8
864691136194299212	0	46.1815	-23.5189	2	236.144	368.151	533.395	117.873	1554.27	21.9838	1	5	0	0	5	7
864691135475011392	0	3.07014	12.871	13	256.349	371.261	916.696	211.647	2054.19	17.3958	3	6	5	8	8	5
864691135660512240	0	38.0758	-11.4213	3	240.109	327.196	970.893	228.416	2281.07	10.6493	1	1	6	9	9	3
864691136008405420	0	-3.8884	43.3121	8	295.929	362.927	1043.32	196.283	1010.46	4.17374	6	5	7	7	0	1
864691135700249211	0	-15.6768	45.2442	14	283.484	398.735	2089.48	292.486	2310.47	8.64074	5	8	9	9	9	2
864691135081715447	0	27.8532	14.4245	3	230.376	343.268	707.968	181.603	2299.01	15.0843	0	2	2	6	9	4
864691135233415769	0	34.3343	29.0265	8	252.771	341.636	1089.22	154.009	1529.24	-5.07482	2	2	7	3	4	0
864691135700249723	0	-32.9186	-12.6453	9	303.439	366.125	603.636	149.368	1777.63	12.2757	7	5	1	2	7	3
864691135181756930	0	19.9964	-32.8019	5	238.82	340.133	797.527	187.194	1235.32	27.1421	1	2	3	6	2	9
864691135385321557	0	-28.8622	14.4914	11	305.772	363.976	853.11	215.272	1245.15	14.4846	7	5	4	8	2	4
864691135748784681	0	23.0968	12.4589	3	253.21	349.182	848.027	208.893	2265.91	12.3595	2	3	4	8	9	3
864691136451073023	0	16.1528	23.2879	4	252.219	367.606	784.89	133.685	1510.32	14.0946	2	5	3	1	4	4
864691135730130105	0	4.70733	36.1544	8	319.34	387.12	956.063	176.712	1687.58	9.84462	8	7	6	5	6	2
864691136378796245	0	-34.9891	34.0533	14	322.907	362.991	843.298	167.731	1180.12	-1.30636	8	5	4	4	1	0
864691135155562084	0	-26.9142	-33.4061	6	278.782	326.41	506.633	126.089	2440.74	17.048	5	1	0	1	9	5
864691135213034552	0	-19.9625	14.4724	11	322.517	421.41	921.146	190.022	1806.65	15.9866	8	9	5	6	7	5
864691136311857469	0	46.5377	-21.2611	2	211.382	361.293	915.215	132.386	1637.77	28.4029	0	4	5	1	5	9
864691135777095613	0	48.6955	23.876	1	230.552	337.487	996.235	181.025	1160.27	15.0999	0	2	6	5	1	4
864691135699308834	0	10.1795	-3.72032	3	267.625	325.549	1152.43	172.809	2048.56	13.3231	4	1	8	5	8	4
864691135210065344	0	51.6948	5.48144	1	218.713	344.737	1268.05	170.235	2280.19	14.9807	0	2	8	4	9	4
864691135467556492	0	-4.2923	3.5726	3	256.623	354.78	417.247	109.503	964.678	18.4744	3	4	0	0	0	6
864691135715233306	0	9.05533	-38.1915	5	278.963	348.268	667.709	140.084	2048.72	19.3723	5	3	2	2	8	6
864691135526995698	0	-19.4395	2.23658	9	315.975	352.193	845.7	136.156	1431.4	17.1738	8	3	4	1	3	5
864691135568928390	0	23.4159	-33.0318	7	271.257	364.391	994.055	188.268	2158.56	23.4301	4	5	6	6	9	8
864691135502945732	0	-25.7439	-7.85315	10	231.441	336.199	763.648	170.991	1920.59	11.0889	0	2	3	4	8	3
864691136089353015	0	53.5845	-22.032	2	232.203	349.604	1106.84	224.519	1206.71	35.5801	0	3	7	9	1	9
864691135718541617	0	-15.8514	40.9514	8	309.068	427.121	1298.61	244.284	2136.15	6.69754	7	9	9	9	8	1
864691135081692919	0	-49.6697	4.49722	15	322.598	339.162	738.519	147.266	1234.08	0.969216	8	2	3	2	2	0
864691135293083148	0	31.1847	23.2432	8	234.459	330.192	977.454	167.624	1518.84	0.869409	1	1	6	4	4	0
864691134884757754	0	-18.6735	-34.5088	5	255.704	339.878	723.469	166.543	2213.56	21.2606	3	2	2	4	9	7
864691136311787581	0	-4.98704	42.8098	8	294.244	355.9	781.519	222.078	1806.35	5.58734	6	4	3	8	7	1
864691136521584529	0	9.462	14.3635	13	314.082	490.805	1473.05	256.933	3038.12	26.2553	8	9	9	9	9	8
864691136051208947	0	-43.7515	-29.6827	6	282.103	330.206	205.123	20.5988	2441.75	10.0598	5	1	0	0	9	2
864691136065292184	0	2.39085	-37.7088	5	250.751	334.952	641.978	202.237	1464.57	24.2131	2	1	1	7	4	8
864691135692731327	0	50.2798	-12.3834	2	291.535	390.603	1213.88	200.354	1644.4	28.6935	6	8	8	7	5	9
864691136723585789	0	-22.9156	-36.0255	6	269.041	298.849	368.31	127.292	1776.27	12.3919	4	0	0	1	7	3
864691135478256582	0	8.95606	-20.0703	11	303.602	412.163	985.541	194.199	1607.86	28.6512	7	9	6	7	5	9
864691135724247211	0	25.4042	-11.2881	3	226.385	349.906	658.919	115.665	1804.76	17.0251	0	3	2	0	7	5
864691136224710078	0	-16.4168	-32.5467	5	295.698	345.45	746.223	160.261	1876.69	22.0519	6	2	3	3	7	7
864691135585141628	0	8.11439	40.9063	8	308.91	366.398	1285.65	189.973	1700.02	10.7701	7	5	9	6	6	3
864691135394002933	0	-10.9118	26.0426	13	277.726	363.548	952.245	190.707	1077.85	12.532	5	5	6	6	1	3
864691136618458509	0	-18.7669	-33.0477	6	234.796	311.395	587.877	155.242	2156.62	20.0903	1	0	1	3	9	6
864691135737192324	0	6.02436	15.4658	13	308.411	363.357	908.914	194.649	1897.21	11.4386	7	5	5	7	7	3
864691135781132368	0	57.7482	17.4683	1	220.739	346.473	2035.62	223.489	2226.61	9.88364	0	3	9	8	9	2
864691136041416790	0	17.4458	-38.063	3	230.545	321.157	613.977	174.04	1677.75	21.8402	0	0	1	5	6	7
864691135724194731	0	-37.5912	-4.53547	9	287.09	353.131	730.428	175.605	1722.97	6.47857	6	3	2	5	6	1
864691135012605430	0	-17.6653	-5.58387	9	276.224	371.466	891.358	200.727	1313.65	20.4817	5	6	5	7	2	7
864691135474602816	0	5.01778	0.756364	7	278.732	374.197	650.149	194.006	1405.13	20.5978	5	6	1	7	3	7
864691135734304148	0	27.1602	-27.4324	7	294.434	405.084	678.966	197.17	1326.74	30.033	6	8	2	7	2	9
864691136099828341	0	3.23924	-3.66996	5	259.486	347.052	678.311	97.445	1779.64	22.1716	3	3	2	0	7	7
864691135617778831	0	35.2907	20.3937	1	214.021	357.259	876.805	144.802	2260.5	9.70377	0	4	4	2	9	2
864691135593911595	0	-24.5323	18.9636	11	277.86	387.579	716.742	140.854	1270.29	11.8048	5	7	2	2	2	3
864691135941127540	0	-44.3434	-10.1812	12	311.202	387.63	1020.88	195.623	1939.59	14.2533	8	7	6	7	8	4
864691135445538194	0	12.773	39.9681	4	255.947	333.387	35.801	13.871	2716.21	-27.4867	3	1	0	0	9	0
864691136273683725	0	-42.3645	-29.7994	6	290.504	336.549	568.332	174.291	1838.47	13.2795	6	2	1	5	7	4
864691135363808498	0	-20.524	21.1136	14	330.135	397.973	782.326	164.019	1512.84	10.6652	9	8	3	4	4	3
864691135776885088	0	38.6908	33.8933	1	229.834	295.252	1192.86	165.799	1034.53	7.12601	0	0	8	4	0	1
864691136723442429	0	-1.17531	-31.8303	5	246.383	366.808	402.711	94.3274	1076.99	21.7081	2	5	0	0	1	7
864691136194059990	0	-13.0856	-29.3835	5	267.774	377.78	540.282	159.996	1935.26	13.8942	4	6	0	3	8	4
864691135614342603	0	-46.3607	25.0258	15	313.99	372.541	1012.21	152.282	1402.07	-0.407295	8	6	6	3	3	0
864691136039429630	0	-24.5961	25.4432	14	339.609	404.514	775.933	115.817	2107.1	3.80559	9	8	3	0	8	1
864691136041069654	0	61.0936	-11.7836	10	243.474	366.728	1203.03	191.254	1288.15	34.5989	1	5	8	6	2	9
864691135777120445	0	-19.1123	-46.2629	6	252.834	276.792	550.001	139.2	1512.74	39.3096	2	0	0	2	4	9
864691135873735566	0	23.245	-0.4754	7	266.887	388.811	760.254	183.153	1298.48	16.7916	4	7	3	6	2	5
864691135472028466	0	-51.3801	-25.1406	6	278.986	268.64	559.567	152.634	1876.35	18.6223	5	0	1	3	7	6
864691135740185963	0	-58.6839	0.74904	12	325.287	305.804	580.662	214.469	1884.34	-2.01614	9	0	1	8	7	0
864691135761544758	0	-57.355	19.3265	15	323.466	349.753	873.683	184.825	1010.54	-4.49817	8	3	4	6	0	0
864691136031781051	0	15.4786	-40.7952	5	240.725	337.639	419.19	82.331	1698.05	23.6862	1	2	0	0	6	8
864691135593874731	0	40.278	34.8595	1	239.646	320.552	1010.91	226.601	1300.94	1.13247	1	0	6	9	2	0
864691135274114789	0	18.0808	34.6285	4	276.973	380.737	1508.17	233.978	2205.25	10.5126	5	7	9	9	9	3
864691135941176436	0	-0.377178	-18.352	7	244.193	356.939	697.164	141.466	1086.95	25.1017	1	4	2	2	1	8
864691135367481593	0	-3.06341	38.4978	13	332.709	354.363	1516.97	198.911	1164.34	-0.426635	9	4	9	7	1	0
864691135510440400	0	-1.55421	38.8607	8	310.333	384.226	950.636	196.271	1903.21	-0.225678	7	7	6	7	7	0
864691134988680058	0	28.6192	28.4377	8	254.189	340.927	1176.66	192.412	2110.48	-6.00306	2	2	8	7	8	0
864691135194506538	0	8.01307	33.0238	13	293.5	360.556	656.002	193.27	1499.58	10.8492	6	4	1	7	4	3
864691135945514788	0	51.6347	-12.2871	2	232.066	345.759	1073.17	182.584	2093.62	16.4539	0	3	7	6	8	5
864691136723510525	0	19.1678	39.3279	4	247.547	354.812	816.939	167.459	818.373	9.59575	2	4	4	4	0	2
864691135501823837	0	32.2471	-20.9574	2	230.018	329.57	1044.56	162.257	1488.32	23.8274	0	1	7	3	4	8
864691135360161095	0	13.5509	-35.0793	3	242.927	353.113	636.198	133.551	1579.98	14.0955	1	3	1	1	5	4
864691135693519764	0	33.4536	0.837567	4	250.335	362.507	589.481	88.6828	2479.37	-9.82123	2	5	1	0	9	0
864691135438015986	0	-9.3114	-30.6274	5	275.042	363.87	743.437	162.711	1176.57	26.9983	4	5	3	4	1	9
864691135272182801	0	4.54838	41.811	8	248.065	387.325	834.361	187.944	2098.01	3.77601	2	7	4	6	8	1
864691135233097305	0	54.0526	26.8513	1	232.185	305.451	1260.26	181.501	1089.98	8.82811	0	0	8	6	1	2
864691135081641207	0	-0.343925	-19.3055	10	269.925	388.626	733.107	159.026	696.145	27.1101	4	7	2	3	0	9
864691135567719916	0	-47.0017	10.2266	15	328.581	361.784	752.571	183.341	1514.06	3.41028	9	5	3	6	4	1
864691135462387101	0	-43.5604	-4.87964	12	317.226	403.537	732.102	129.174	1636.71	8.31627	8	8	2	1	5	2
864691135718845745	0	-34.8823	24.354	14	342.912	389.988	1288.34	228.556	1642.67	9.51691	9	8	9	9	5	2
864691135975461443	0	49.4344	12.7976	1	237.562	328.435	1642.17	199.204	799.159	27.2714	1	1	9	7	0	9
864691136143583796	0	-60.0378	-3.31892	12	317.397	315.119	665.049	169.29	1662.66	-7.52077	8	0	2	4	6	0
864691137019770990	0	-46.7527	-23.7281	6	314.145	301.34	1044.27	240.07	1455.35	17.83	8	0	7	9	4	6
864691135730137529	0	-34.5351	-37.7871	6	250.332	305.099	391.373	109.484	1501.97	18.5835	2	0	0	0	4	6
864691135373729353	0	-15.999	-35.6372	5	242.098	330.681	300.142	34.5792	1887.73	19.577	1	1	0	0	7	6
864691135385242965	0	31.9773	11.9537	3	209.951	357.833	1131.18	172.788	2268.59	13.1039	0	4	7	5	9	4
864691135345209842	0	-35.5436	33.9061	14	315.137	381.049	964.712	229.175	579.451	-0.142065	8	7	6	9	0	0
864691135474658880	0	-32.7842	-5.51459	9	283.279	349.633	474.184	133.913	1876.53	5.35709	5	3	0	1	7	1
864691135162253357	0	27.5611	21.712	8	252.738	389.585	1181.4	231.536	1050.08	12.4129	2	8	8	9	0	3
864691135837188755	0	21.331	-25.8735	7	271.246	386.242	692.254	189.481	1436.77	29.0364	4	7	2	6	3	9
864691135213421880	0	-37.1651	-24.7655	12	308.965	365.009	817.653	241.421	2166.55	15.331	7	5	4	9	9	5
864691135571240229	0	25.2996	-33.1522	3	236.61	360.293	949.241	237.568	2391.82	24.6697	1	4	6	9	9	8
864691135081714935	0	-44.4323	-32.507	6	262.956	303.298	642.702	185.873	1875.46	15.6116	3	0	1	6	7	5
864691135986896899	0	-54.8258	28.7681	15	325.73	359.807	1234.71	193.212	1459.82	-3.44188	9	4	8	7	4	0
864691135382833882	0	2.18227	15.9543	13	321.317	411.061	1388.51	248.799	2381.38	19.9644	8	9	9	9	9	6
864691135491493215	0	33.7036	20.7047	8	228.68	335.849	1118.39	170.147	2416.24	11.8704	0	1	7	4	9	3
864691135407585225	0	28.1497	-0.762515	4	253.082	387.22	1328.54	237.127	1436.63	23.2968	2	7	9	9	3	8
864691135393981173	0	-0.151546	5.54697	13	280.325	387.854	436.227	73.9785	1919.63	9.19977	5	7	0	0	8	2
864691135946673761	0	-1.6545	28.6869	8	272.164	342.13	918.087	170.606	1230.82	10.6016	4	2	5	4	2	3
864691135939374337	0	10.4472	2.46022	7	285.886	370.491	635.175	169.491	809.436	18.3596	5	6	1	4	0	6
864691135728297108	0	32.1292	-31.8727	2	253.494	385.943	1052.16	191.8	1959.93	32.0315	2	7	7	6	8	9
864691136723332349	0	-1.66218	-14.3637	10	277.367	415.771	714.7	182.126	1622.62	16.1432	5	9	2	6	5	5
864691136236676879	0	8.21958	-5.80862	9	265.512	383.123	943.906	200.533	1831.6	22.1213	3	7	5	7	7	7
864691135941107316	0	5.72306	4.18621	7	293.856	381.079	657.068	191.21	1215.18	15.5212	6	7	1	6	2	5
864691135382974443	0	-28.9543	-41.4015	10	306.073	386.328	835.333	152.472	1401.58	31.6926	7	7	4	3	3	9
864691136812038515	0	-14.9052	-26.7297	9	256.455	300.711	520.264	127.056	2432.15	11.1241	3	0	0	1	9	3
864691136108728248	0	63.9441	-2.33819	10	280.925	375.808	372.853	65.858	226.016	0.634855	5	6	0	0	0	0
864691135937504053	0	9.89597	18.4812	7	274.365	390.987	609.765	146.545	1922.01	17.6142	4	8	1	2	8	5
864691135994551722	0	-53.9847	13.3246	15	326.698	333.233	1303.89	210.316	1090.81	-8.88879	9	1	9	8	1	0
864691135382453722	0	-20.2443	-1.88081	9	288.288	353.287	696.712	202.251	1901.08	8.53552	6	3	2	7	7	2
864691135837212563	0	-31.4525	22.1909	14	316.054	376.772	961.4	252.062	1775.51	5.35869	8	6	6	9	7	1
864691136535220898	0	12.5775	-15.0415	13	326.303	430.179	1739.02	213.929	3442.13	23.4544	9	9	9	8	9	8
864691135850448327	0	11.58	-23.2407	7	344.799	466.641	1154.17	212.298	1378.35	43.5361	9	9	8	8	3	9
864691136482946604	0	-32.6741	-38.6397	6	280.435	353.637	520.508	113.764	2279.86	21.8039	5	3	0	0	9	7
864691135538130802	0	-29.6484	5.17077	10	285.387	381.445	738.395	112.25	1247.78	11.5606	5	7	3	0	2	3
864691135754684882	0	23.8051	-31.849	7	254.354	390.393	948.221	215.361	2178.76	29.3364	2	8	5	8	9	9
864691135953743880	0	46.6522	31.9846	1	259.743	316.848	808.442	156.509	275.198	7.23128	3	0	4	3	0	1
864691135855631918	0	23.2496	-16.0194	7	242.723	406.755	897.984	178.964	1615.58	25.3717	1	9	5	5	5	8
864691135939349505	0	46.5401	-18.2172	2	242.067	363.594	684.658	169.73	1143.62	19.9105	1	5	2	4	1	6
864691135382492122	0	47.1998	22.3487	1	242.369	351.694	1191.55	166.458	2059.23	10.8706	1	3	8	4	8	3
864691135345257119	0	7.17009	3.44292	7	278.142	367.853	788.144	125.491	1367.83	17.4624	5	5	3	1	3	5
864691135809424076	0	-9.89104	27.0635	13	316.596	398.824	654.643	156.512	1606.97	9.31277	8	8	1	3	5	2
864691135644564207	0	-25.5165	-44.7189	6	264.704	319.654	570.311	158.936	1682.79	30.4636	3	0	1	3	6	9
864691135501556546	0	-25.7979	18.8118	11	294.365	375.462	884.013	175.171	1285.87	13.6591	6	6	5	5	2	4
864691135354935247	0	-17.0091	-27.797	9	250.544	336.534	430.67	125.458	2303.82	15.1294	2	2	0	1	9	4
864691135725712703	0	44.1273	21.1784	1	256.238	387.559	1174.17	154.137	1434.89	10.3254	3	7	8	3	3	2
864691135952229155	0	12.2567	-15.4577	13	317.818	444.153	1303.46	205.812	2929.29	32.0172	8	9	9	8	9	9
864691135117796317	0	-35.8938	-12.4822	12	294.387	304.38	626.341	134.392	1687.28	8.30006	6	0	1	1	6	2
864691136989973141	0	26.7139	33.8737	1	294.52	360.487	1276.78	195.685	1041.14	10.418	6	4	8	7	0	2
864691136056392152	0	44.0482	-22.1116	2	240.673	330.743	814.889	153.627	1113.02	27.2309	1	1	4	3	1	9
864691135580503619	0	-35.5718	27.4798	14	314.8	402.643	966.177	170.519	1190.53	6.34316	8	8	6	4	1	1
864691135474693952	0	10.5666	28.4468	7	268.197	384.777	846.735	176.501	984.413	17.1226	4	7	4	5	0	5
864691135437762290	0	-25.8443	15.7744	11	322.202	390.059	932.682	167.118	1608.54	16.5417	8	8	5	4	5	5
864691135373734600	0	43.4211	-26.64	2	270.187	341.231	606.526	205.483	1386.51	23.6525	4	2	1	8	3	8
864691135782401075	0	-52.3286	18.5767	15	320.517	352.697	1068.62	157.635	1316.71	-3.80059	8	3	7	3	2	0
864691135560494049	0	-46.586	-4.42976	12	315.874	346.313	690.34	155.896	1663.79	3.21866	8	3	2	3	6	1
864691135951968547	0	-46.4783	-23.2836	6	293.599	335.29	606.401	149.725	1855.61	12.8397	6	1	1	2	7	3
864691135162189869	0	-42.617	-1.55952	11	287.545	370.824	560.562	194.872	1293.35	9.13335	6	6	1	7	2	2
864691135194444842	0	-58.0954	21.5815	15	333.063	355.212	1195.25	195.17	1533.61	-14.9645	9	4	8	7	4	0
864691136040976214	0	5.34218	-21.1422	7	272.023	388.954	721.836	161.961	1654.52	23.9807	4	8	2	3	6	8
864691135269990053	0	50.1212	14.729	1	227.127	326.604	1741.2	184.341	1298.64	12.9375	0	1	9	6	2	3
864691136004759242	0	44.2119	-10.76	2	239.19	353.84	1579.93	203.055	1799.23	24.2936	1	4	9	7	7	8
864691135494016656	0	-6.92695	-13.2609	10	243.995	322.765	1081.17	184.162	1615.03	11.7395	1	1	7	6	5	3
864691135478305734	0	-54.6787	27.0965	15	321.379	351.472	1057.91	227.581	1583.13	-12.4007	8	3	7	9	5	0
864691135953785608	0	-55.1585	12.3488	15	326.461	347.924	1020.65	171.468	1840.11	-12.9258	9	3	6	4	7	0
864691136109273272	0	-1.7211	36.5707	8	297.405	360.967	804.826	165.028	713.293	5.22058	6	4	3	4	0	1
864691135991790529	0	-2.22506	-17.1352	11	263.27	341.421	499.086	121.071	1546.31	13.8647	3	2	0	1	5	4
864691135407296713	0	32.064	12.2085	3	240.951	354.499	1275.57	150.744	2287.49	11.8932	1	4	8	2	9	3
864691136486789394	0	7.87941	-6.51964	5	259.515	389.875	644.743	146.922	2138.41	16.3385	3	8	1	2	8	5
864691136008494764	1	-9.09802	-25.2349	10	325.667	401.766	732.362	163.71	1485.91	25.0572	9	8	2	4	4	8
864691135991945096	0	-21.132	20.0046	13	330.451	415.699	1049.28	209.219	1171.6	18.4096	9	9	7	8	1	6
864691135836754056	0	-0.786915	8.5244	13	305.144	409.463	1209.33	207.634	1118.88	23.0129	7	9	8	8	1	8
864691135497620243	0	-43.1116	-15.0299	9	313.985	346.622	734.661	166.713	2051.9	10.3773	8	3	2	4	8	2
864691135385343061	0	-23.5508	-39.325	6	275.108	298.116	329.522	54.4079	1591.47	22.7037	4	0	0	0	5	7
864691136812129395	0	-2.56492	-5.05512	11	322.676	427.008	1251.14	207.078	2103.03	25.082	8	9	8	8	8	8
864691136237511996	0	-21.5517	-43.9287	5	246.275	324.17	549.572	150.921	1339.87	31.4804	2	1	0	2	3	9
864691136011109283	0	45.4708	12.1685	2	240.834	339.108	793.734	159.614	971.769	25.0104	1	2	3	3	0	8
864691135065025604	0	52.0874	11.9422	1	259.502	353.715	984.898	171.107	1629.05	13.9491	3	4	6	4	5	4
864691136056333016	0	-10.202	-33.3759	5	248.778	356.087	695.858	240.919	1656.6	27.5186	2	4	2	9	6	9
864691136142736279	0	-1.14896	29.37	8	279.478	355.384	1212.43	195.46	1216.65	9.88849	5	4	8	7	2	2
864691135303157159	0	-28.2145	-35.7322	6	233.188	340.381	511.228	195.187	2032.12	32.9751	1	2	0	7	8	9
864691136951605471	0	22.684	4.62116	8	229.539	361.942	1052.27	199.923	1448.99	26.3729	0	5	7	7	4	8
864691135564542487	0	41.4952	-23.8635	2	229.045	340.964	1055.03	184.735	1381.1	23.6546	0	2	7	6	3	8
864691136004719818	0	0.456893	-15.377	7	277.397	363.135	757.58	115.021	1352.48	19.8273	5	5	3	0	3	6
864691135543867634	0	37.5973	35.4011	4	242.809	349.196	1098.34	163.213	1845.18	6.76279	1	3	7	4	7	1
864691135472326450	0	16.4785	23.3839	4	249.071	387.756	750.958	132.65	1075.99	15.6565	2	7	3	1	1	5
864691135341054149	0	30.0995	4.45925	4	235.777	331.288	963.909	218.831	1414.3	14.2124	1	1	6	8	3	4
864691136084071020	0	7.63624	21.6503	13	283.919	384.452	840.996	120.858	1062.62	14.1476	5	7	4	1	0	4
864691135341009093	0	57.8841	19.1627	1	245.32	342.845	1042.77	170.024	1934.23	8.197	2	2	7	4	8	2
864691135012491510	0	38.0475	11.5654	4	248.405	343.159	1417.09	189.066	1629.16	14.3339	2	2	9	6	5	4
864691135341324485	0	20.8	-7.79013	13	275.225	381.36	1143.38	137.362	1958.93	13.3469	4	7	8	1	8	4
864691136683914870	0	-23.5252	-10.3379	9	291.27	377.332	747.195	173.378	1723.48	12.9789	6	6	3	5	6	3
864691135510555600	0	10.9345	13.8707	13	314.911	425.565	1590.04	199.372	1868.04	25.8142	8	9	9	7	7	8
864691135213217080	0	13.2671	12.5937	8	238.424	328.983	1054.75	160.041	1821.8	11.2551	1	1	7	3	7	3
864691135012422646	0	-19.1756	39.2807	14	316.387	415.701	1397.37	324.408	1903.7	6.81909	8	9	9	9	7	1
864691136296690971	0	-1.91743	-10.3351	9	266.966	344.919	798.976	206.984	1425.24	22.9145	4	2	3	8	3	8
864691136023768121	0	5.07191	42.7169	8	253.143	372.085	821.528	139.936	1907.83	3.29465	2	6	4	2	7	1
864691135968872293	0	38.1014	33.6032	1	246.464	336.657	877.271	157.389	1649.58	8.4382	2	2	4	3	6	2
864691135293048332	0	-4.63844	-20.1725	11	300.198	403.915	804.187	128.627	1971.67	26.3368	7	8	3	1	8	8
864691136194510156	0	-30.308	-35.3141	6	262.223	445.533	509.089	121.161	1953.3	28.8068	3	9	0	1	8	9
864691135373406152	0	-32.9696	-5.2003	9	293.565	381.374	582.382	163.514	1958.78	5.10591	6	7	1	4	8	1
864691136378944469	0	12.2436	-32.5735	7	238.881	357.137	687.529	111.428	1898.67	22.8825	1	4	2	0	7	7
864691135644648943	0	-39.4	-0.941468	12	325.358	369.082	675.931	156.119	1835.39	11.6513	9	5	2	3	7	3
864691136116338084	0	-0.239853	-36.1867	5	248.137	362.296	535.235	122.401	1873.52	27.9951	2	5	0	1	7	9
864691135386488193	0	8.19511	-14.4004	7	284.369	419.848	866.467	151.167	1563.7	26.4622	5	9	4	2	5	8
864691135338062822	1	-51.4672	-3.68439	12	310.702	337.964	751.017	194.908	1272	-1.27365	7	2	3	7	2	0
864691135491155652	0	-28.0548	18.2229	14	310	409.131	711.051	97.579	992.419	13.2004	7	9	2	0	0	4
864691135307350598	0	-7.26051	-2.00822	11	292.987	387.774	800.098	127.694	1417.35	20.1172	6	7	3	1	3	6
864691135494074256	0	-15.3394	32.9226	13	329.671	420.468	1009.49	186.438	1443.35	12.5346	9	9	6	6	4	3
864691136549137826	0	53.7613	-10.6354	2	268.769	375.005	1036.03	222.302	1143.22	39.1091	4	6	7	8	1	9
864691135467552908	0	-25.4372	28.5451	11	287.645	381.28	1012.33	200.287	1186.21	8.81363	6	7	6	7	1	2
864691135724193195	0	-48.2645	17.5639	14	335.964	380.064	1050.69	193.878	1476.42	3.22757	9	7	7	7	4	1
864691134940245859	0	45.4613	-16.4647	2	243.676	333.46	1131.14	197.14	1928.95	19.6906	1	1	7	7	8	6
864691135269766309	0	21.7472	-23.7022	7	293.212	422.16	1039.15	242.911	1349.38	30.723	6	9	7	9	3	9
864691135718495537	0	-48.3409	24.6617	15	331.778	381.152	928.556	201.784	1611.26	-6.65094	9	7	5	7	5	0
864691135939418625	0	21.9034	-22.6315	7	320.792	444.355	946.385	127.638	1904.89	27.554	8	9	5	1	7	9
864691135657838722	0	-35.6339	8.93967	15	342.33	358.84	1045.43	170.816	1152.98	6.65824	9	4	7	4	1	1
864691135396783905	0	29.0502	2.58836	4	260.678	342.357	993.735	186.265	1439.58	14.52	3	2	6	6	4	4
864691136088939575	0	22.6364	1.38275	8	245.978	357.659	1030.05	217.668	1056.94	28.3011	2	4	7	8	0	9
864691135759659453	0	58.5041	8.31447	1	265.539	379	1686.03	207.661	1739.99	19.6702	3	7	9	8	6	6
864691135383272434	0	29.3128	0.720579	4	244.079	387.107	842.837	141.478	826.255	26.7316	1	7	4	2	0	8
864691135058568859	0	-38.8158	24.1662	14	308.729	368.702	924.53	152.624	1319.81	3.56896	7	5	5	3	2	1
864691135815542351	0	22.3382	32.4634	4	274.523	366.483	1248.01	195.265	1093.64	19.2604	4	5	8	7	1	6
864691136065252504	0	0.679667	37.5003	8	309.575	384.621	978.462	156.505	1450.61	7.88501	7	7	6	3	4	2
864691135697373205	0	-45.2833	1.1631	12	323.918	352.613	781.175	138.075	1280.98	8.07977	9	3	3	1	2	2
864691135617756303	0	-36.4372	-21.2199	12	280.749	341.704	738.931	163.747	1640.99	13.6664	5	2	3	4	5	4
864691135474658112	0	33.8154	-0.00364776	4	265.213	369.994	1069	198.837	1990.67	18.5391	3	6	7	7	8	6
864691135915167846	0	13.6435	7.385	11	268.193	376.226	641.299	152.045	1501.05	14.1174	4	6	1	2	4	4
864691135915168102	0	-13.7138	-9.01292	9	252.219	366.074	756.174	124.796	1873.65	13.9867	2	5	3	1	7	4
864691135081666295	0	38.0355	15.7411	4	279.278	398.746	1262.01	199.879	1086.77	22.0726	5	8	8	7	1	7
864691135373738057	0	-10.4367	37.4251	13	323.443	409.414	879.87	159.547	2077.14	9.31896	8	9	4	3	8	2
864691135474651712	0	22.0658	13.4852	3	285.525	356.05	883.985	212.932	1569.29	16.4882	5	4	5	8	5	5
864691135952003107	0	-55.5963	28.4976	15	314.511	344.956	1144.07	182.045	1777.91	-6.90965	8	2	8	6	7	0
864691135501850205	0	-36.061	-22.3516	10	259.29	373.462	537.269	118.127	1327.1	19.4196	3	6	0	0	2	6
864691135590223115	0	-16.2924	16.2309	11	312.689	376.019	928.752	209.428	1852.87	13.4351	8	6	5	8	7	4
864691135782380339	0	-52.4725	5.01042	12	332.419	344.193	818.581	181.534	1878	-0.252599	9	2	4	6	7	0
864691135753650893	0	45.1055	-16.2668	2	229.577	324.374	1132.44	230.872	1631.22	20.1678	0	1	8	9	5	7
864691136418630295	0	-28.2357	-1.39762	9	289.13	340.247	898.495	178.452	2025.03	4.15466	6	2	5	5	8	1
864691136008918190	0	15.3625	-14.1101	13	325.494	408.182	1086.73	210.001	2393.16	23.7913	9	9	7	8	9	8
864691135807279645	0	-13.909	-4.62484	9	271.075	369.637	917.989	194.579	2061.49	17.7737	4	6	5	7	8	6
864691136903033266	0	13.042	-45.7254	5	240.658	301.692	507.426	106.582	1726.6	28.7002	1	0	0	0	6	9
864691135493959824	0	11.1631	-43.4765	5	233.14	344.471	425.783	74.9487	2454.17	23.8718	1	2	0	0	9	8
864691135696293530	0	-60.9398	4.34781	12	304.473	272.408	628.331	149.541	1314.73	-1.12422	7	0	1	2	2	0
864691135445536914	0	1.75283	-1.13537	3	224.603	358.223	1097.25	209.819	1693.45	18.9663	0	4	7	8	6	6
864691135393947125	0	-58.4589	12.2136	15	334.855	322.974	926.379	159.247	1456.04	-0.921628	9	1	5	3	4	0
864691135012492022	0	26.0006	-29.4535	3	258.694	355.382	789.032	177.253	1661.63	20.3513	3	4	3	5	6	7
864691135491204447	0	44.9148	27.3249	1	246.595	361.809	1536.76	168.432	1061.88	11.0362	2	5	9	4	0	3
864691135560489185	0	4.05289	32.6066	13	301.571	407.191	708.365	162.592	1379.01	14.5844	7	9	2	3	3	4
864691135385296469	0	33.5545	9.919	4	260.473	361.503	802.803	171.101	3402.4	-14.4254	3	4	3	4	9	0
864691135345110943	0	25.1053	-1.66902	7	271.29	388.98	1097.26	210.778	1063.07	28.0642	4	8	7	8	0	9
864691135194696746	0	17.8139	-43.8437	5	230.404	343.908	521.523	123.47	1786.87	32.8969	0	2	0	1	7	9
864691135815485775	0	56.8536	-8.85585	2	235.789	341.902	1109.33	190.873	759.298	21.3009	1	2	7	6	0	7
864691135446608724	0	-34.2871	28.8014	14	333.931	373.422	867.979	138.463	1160.86	8.67486	9	6	4	1	1	2
864691135776554080	0	54.547	20.4195	1	253.085	350.539	1662.66	284.433	1587.28	18.0543	2	3	9	9	5	6
864691136143411508	0	34.6425	32.3275	1	238.919	344.86	1592.68	211.348	2258.98	5.40114	1	2	9	8	9	1
864691136236712719	0	0.609395	41.9613	8	288.475	339.804	992.84	196.765	1688.19	6.70668	6	2	6	7	6	1
864691135414475762	0	-36.6295	-2.49889	9	283.494	375.936	709.911	161.303	1404.3	11.7188	5	6	2	3	3	3
864691135560509665	0	38.5639	18.7204	8	277.824	364.605	1015.15	176.273	1691.94	13.0002	5	5	6	5	6	4
864691135256128431	0	-22.1353	-47.647	6	238.786	359.894	235.103	13.6339	1964.45	46.3077	1	4	0	0	8	9
864691135207767929	0	0.963383	-10.6365	3	240.077	351.128	909.453	150.363	2084.39	14.9883	1	3	5	2	8	4
864691135585134716	0	21.6143	14.1982	4	284.674	353.991	1048.3	200.065	1429.11	12.2127	5	4	7	7	3	3
864691135989424776	0	33.7362	4.07132	4	229.764	356.863	905.336	151.185	1323.85	14.0519	0	4	5	2	2	4
864691135807298589	0	-61.5642	3.41747	12	276.999	303.915	628.507	179.795	1336.5	2.56731	5	0	1	5	2	0
864691136175071750	0	12.89	0.966446	7	296.458	399.937	717.179	145.686	1423.4	19.7487	6	8	2	2	3	6
864691136273813773	0	3.41197	-7.56704	7	256.75	356.746	809.444	162.864	1530.39	19.4004	3	4	4	4	4	6
864691134884791034	0	41.6355	27.22	4	254.021	374.009	1241.35	163.105	1409.85	6.01442	2	6	8	4	3	1
864691135748554281	0	13.703	-8.16711	7	281.962	363.585	1089.36	205.868	1520.14	22.3153	5	5	7	8	4	7
864691135345534367	0	-27.9813	-25.703	6	276.78	363.382	803.197	176.558	1841.57	22.6221	5	5	3	5	7	7
864691136698948982	0	38.952	22.2567	4	244.391	363.867	803.861	154.565	1811.25	12.596	1	5	3	3	7	3
864691136662229214	0	-39.231	18.655	14	319.871	405.27	678.943	137.724	1493	2.88709	8	9	2	1	4	1
864691134988399994	0	45.8545	12.4576	1	247.049	342.469	1064.45	216.351	1462.26	18.0173	2	2	7	8	4	6
864691135440486216	0	-18.6355	-43.0772	6	250.72	296.421	361.235	121.849	2206.64	24.5798	2	0	0	1	9	8
864691136423051311	0	18.2573	29.9358	7	287.903	384.726	912.347	160.134	1559.03	20.3173	6	7	5	3	5	7
864691135715226394	0	20.1664	7.58467	3	271.691	372.272	622.684	122.514	2683.62	15.4945	4	6	1	1	9	5
864691135754611410	0	-31.3305	6.0319	9	275.875	371.809	670.832	165.666	938.401	17.4634	4	6	2	4	0	5
864691135345161631	0	58.6531	8.73243	1	246.413	353.297	1982.07	316.348	1421.13	21.5796	2	3	9	9	3	7
864691136008443052	0	-33.49	-36.0312	6	270.259	327.642	606.606	180.984	1157.88	22.6168	4	1	1	5	1	7
864691135739720084	0	10.0012	41.4419	8	268.631	356.809	1447.28	198.884	1987.31	12.3414	4	4	9	7	8	3
864691135865509509	0	-21.2171	-2.16902	9	283.301	343.84	631.216	165.694	1327.84	9.32108	5	2	1	4	2	2
864691135496715716	0	2.51145	-31.7635	5	270.748	397.445	679.354	130.849	1588.1	27.7808	4	8	2	1	5	9
864691135714363796	0	-40.3832	0.833461	9	275.877	307.363	503.793	116.077	1900.16	2.17039	4	0	0	0	7	0
864691136729378678	0	-37.8129	-36.4508	6	270.282	299.877	403.469	114.36	2113.46	18.5725	4	0	0	0	8	6
864691135428849712	0	-17.7147	28.4171	13	323.472	392.304	854.526	167.24	1310.39	8.3804	8	8	4	4	2	2
864691136422859823	0	-18.0391	40.3636	14	314.141	380.984	1384.33	251.359	1930.36	12.7529	8	7	9	9	8	3
864691136020327928	0	-30.4004	-11.4547	9	268.585	372.18	587.117	136.799	2049.43	16.299	4	6	1	1	8	5
864691135618052239	0	-56.4069	7.13692	15	305.236	334.813	743.165	184.861	1575.68	-0.285114	7	1	3	6	5	0
864691135864690652	0	-33.4246	-38.4356	6	286.234	320.556	509.339	134.152	1518.29	21.3637	5	0	0	1	4	7
864691135937146628	0	-30.1115	-44.3642	6	298.56	371.607	744.846	204.514	1673.08	21.9359	6	6	3	7	6	7
864691136672683655	0	-1.4255	-26.1037	5	273.037	380.353	1038.02	231.002	1266.37	31.359	4	7	7	9	2	9
864691135385300309	0	18.1672	34.5116	4	278.849	352.942	1301.31	244.705	1623.9	10.2275	5	3	9	9	5	2
864691135695981210	0	-46.1817	-8.61471	12	301.03	392.042	579.924	166.292	1493.13	10.9109	7	8	1	4	4	3
864691135396385057	0	3.89581	-1.84635	7	271.836	384.678	462.362	68.2145	1815.98	14.5565	4	7	0	0	7	4
864691135488476218	0	15.1659	-19.2791	7	260.109	381.553	692.856	169.721	2014	20.6588	3	7	2	4	8	7
864691134917675274	0	-43.1599	16.4173	15	327.19	391.149	1156.53	189.695	1987.79	0.126581	9	8	8	6	8	0
864691135510168004	0	-60.952	-1.14616	15	248.67	227.529	520.831	171.974	818.409	-2.74809	2	0	0	4	0	0
864691136812309107	0	-18.5504	-14.0158	9	301.834	346.789	735.267	180.433	1870.38	15.0265	7	3	2	5	7	4
864691135939287809	0	39.6719	-12.7997	3	270.662	329.36	949.832	297.107	1625.02	16.6669	4	1	6	9	5	5
864691135354921167	0	50.6939	17.8098	1	215.686	337.482	1146.69	171.51	1496.35	11.6913	0	2	8	4	4	3
864691135393992181	0	1.92985	-1.86176	5	261.393	356.677	789.385	158.291	2391.33	16.7079	3	4	3	3	9	5
864691135373701961	0	10.5362	-5.92868	7	261.651	393.841	1051.78	182.721	1515.59	25.8687	3	8	7	6	4	8
864691135953757192	0	17.6344	-33.5082	7	257.786	328.401	666.735	192.316	1277.7	20.9635	3	1	2	7	2	7
864691135937190660	0	34.3668	31.6063	1	242.723	329.729	1386.73	196.225	1713.8	0.363896	1	1	9	7	6	0
864691136361523682	0	-10.875	24.3717	9	284.916	328.892	828.925	154.126	1532.86	10.4552	5	1	4	3	4	3
864691135467545484	0	45.5862	-16.982	2	238.698	362.585	762.729	165.088	1713.71	14.583	1	5	3	4	6	4
864691135502034869	0	1.06009	5.9548	7	306.814	371.658	906.081	161.291	1542.71	24.3671	7	6	5	3	5	8
864691136099755381	0	-12.5172	8.85781	11	304.878	418.596	699.535	191.779	1231.5	21.1579	7	9	2	6	2	7
864691135502066869	0	-36.9328	-22.041	10	260.677	341.909	979.623	178.492	1946.23	20.0505	3	2	6	5	8	6
864691135497470962	0	-34.3324	34.4091	14	330.091	390.818	1367.62	224.269	1246.23	-1.00023	9	8	9	9	2	0
864691135274334181	0	9.79287	-18.6545	7	281.323	418.26	1276.72	192.75	1886.96	34.6139	5	9	8	7	7	9
864691135953784584	0	39.134	22.0837	4	245.983	364.314	1312.3	185.06	1422.98	18.8367	2	5	9	6	3	6
864691136482870828	0	-10.7055	-41.2769	5	229.116	350.399	560.963	159.504	1909.61	33.2115	0	3	1	3	7	9
864691135155554916	0	-14.9302	0.49585	11	300.091	373.303	1261.62	234.525	1534.64	23.5907	7	6	8	9	4	8
864691135571217701	0	16.1384	-32.3981	7	257.34	346.756	473.923	95.4007	1461.69	17.1889	3	3	0	0	4	5
864691136100133237	0	9.03164	-26.4646	10	290.283	395.571	1127.97	227.188	1865.36	32.6865	6	8	7	9	7	9
864691136844459374	0	-31.3286	-1.4062	12	293.744	351.821	921.994	195.225	1528.16	10.775	6	3	5	7	4	3
864691135415973306	0	-57.7124	7.24399	15	342.902	304.536	767.704	185.089	1307.88	-4.76753	9	0	3	6	2	0
864691135373752905	0	46.1001	8.31759	2	272.678	355.33	1246.32	204.29	1262.77	16.1899	4	4	8	7	2	5
864691135939352833	0	5.34915	-44.1535	5	210.633	365.542	423.342	66.7718	1352.55	24.6306	0	5	0	0	3	8
864691135939356161	0	21.9312	-3.11911	10	284.076	415.494	1015.22	236.946	1433.05	17.7187	5	9	6	9	3	6
864691136008448172	0	-16.8285	-35.8428	6	260.85	362.707	304.833	44.6592	1787.15	18.9724	3	5	0	0	7	6
864691136044749704	0	-36.8291	-38.5991	6	231.731	297.408	340.718	109.318	2283.78	18.5283	0	0	0	0	9	6
864691135155557732	0	48.7825	2.28716	1	236.18	355.302	1803.44	201.108	2015.81	17.8939	1	4	9	7	8	6
864691135256186799	0	-37.4032	-35.5658	6	286.285	323.283	448.264	177.251	1800.42	21.8866	5	1	0	5	7	7
864691135462774078	0	-56.1536	21.0876	15	337.392	335.504	978.339	211.339	1137.39	-13.1685	9	1	6	8	1	0
864691136601819601	0	6.63426	15.5039	8	271.375	359.788	963.046	200.52	1697.32	14.9561	4	4	6	7	6	4
864691135883847024	0	11.1761	-33.7849	7	229.104	336.14	729.459	113.186	1813.99	20.678	0	2	2	0	7	7
864691135777122237	0	-19.5091	29.4399	13	306.884	395.445	1050.77	156.645	1284.35	2.93975	7	8	7	3	2	1
864691135777166013	0	12.3714	-46.6823	5	235.017	299.124	691.891	189.647	1498.64	27.2292	1	0	2	6	4	9
864691135155509604	0	-42.2573	12.7265	12	299.224	387.703	948.04	197.046	1179.15	14.6297	7	7	5	7	1	4
864691135463826757	0	36.6316	23.9004	4	251.728	394.652	1557.74	221.2	1566.35	16.467	2	8	9	8	5	5
864691135941149556	0	50.8878	1.79669	2	237.802	345.389	875.579	168.338	1155.75	13.202	1	2	4	4	1	4
864691135572694468	0	-30.4866	17.3937	14	332.514	416.23	944.597	176.344	1069.87	11.1733	9	9	5	5	1	3
864691135494425232	0	36.5059	-22.1687	2	257.703	362.197	879.603	160.29	1622.12	19.7405	3	5	4	3	5	6
864691135341575089	0	-6.49769	-1.1856	7	283.334	380.974	936.104	166.46	1364.96	24.6176	5	7	5	4	3	8
864691135274079461	0	14.2029	-1.94651	13	297.469	406.926	1082.39	186.444	1159.13	23.2132	6	9	7	6	1	8
864691136088970295	0	42.8599	30.2391	4	255.493	324.934	829.906	192.97	886.658	-4.67358	3	1	4	7	0	0
864691135382977515	0	-57.8279	1.78032	12	328.305	299.391	712.153	172.299	2150.34	6.20857	9	0	2	5	9	1
864691136031754683	0	-18.454	29.4147	13	326.592	386.638	798.54	112.008	1436.77	4.80038	9	7	3	0	3	1
864691135490229863	0	13.7317	-22.6316	7	262.206	397.377	92.55	8.18205	2932.72	-11.1809	3	8	0	0	9	0
864691136891118190	0	-16.586	-31.1684	9	270.222	337.243	933.631	156.898	1875.11	21.7419	4	2	5	3	7	7
864691135617805199	0	40.6456	2.30488	4	220.503	313.599	948.954	177.836	1141.67	16.3667	0	0	6	5	1	5
864691135446635348	0	17.4639	-20.0899	7	254.074	382.389	669.684	181.626	937.344	27.4917	2	7	2	6	0	9
864691135386818689	0	48.1367	8.03314	1	229.572	346.305	946.124	213.756	1230.01	11.3975	0	3	5	8	2	3
864691135207782521	0	8.43112	-31.9457	5	247.446	336.927	686.099	156.573	1848.74	18.2607	2	2	2	3	7	6
864691135737498481	0	-44.3575	5.77262	14	296.738	351.629	908.279	142.399	1902.65	4.29203	6	3	5	2	7	1
864691135593817387	0	-31.9073	-43.1448	12	265.158	310.417	696.923	180.476	1675.51	24.8931	3	0	2	5	6	8
864691135754585810	0	31.0408	36.8981	1	242.249	346.058	804.73	152.612	853.123	12.7291	1	3	3	3	0	3
864691135700269691	0	-41.3389	-10.1152	12	306.911	350.525	1261.11	213.841	1116.37	16.104	7	3	8	8	1	5
864691135322965916	0	-13.2825	35.5078	8	277.629	322.611	893.64	183.423	1006.41	9.49617	5	1	5	6	0	2
864691135476113064	0	47.2156	27.1849	1	221.726	334.15	1172.56	225.189	1313.04	7.45436	0	1	8	9	2	2
864691136602125521	0	59.8733	-11.6786	2	265.247	383.249	1163.87	192.569	988.191	42.9911	3	7	8	7	0	9
864691135373667657	0	24.4006	8.84493	3	265.819	329.538	887.301	198.961	1882.31	15.8135	4	1	5	7	7	5
864691135837181587	0	-42.4404	7.35225	15	317.66	337.802	1050.59	212.7	1108.77	12.4062	8	2	7	8	1	3
864691136237455932	0	-59.1532	21.0967	15	339.151	338.362	1173.35	147.323	1224.69	-12.1137	9	2	8	2	2	0
864691136041029462	0	-13.0096	40.4542	8	322.439	391.018	1018.69	166.796	1985.64	4.57427	8	8	6	4	8	1
864691136577468180	0	36.3548	6.00694	4	256.495	382.638	986.464	195.039	1868.24	14.9859	3	7	6	7	7	4
864691135809478348	0	-0.347252	13.9308	8	282.01	415.356	806.351	168.551	2192.28	11.7785	5	9	3	4	9	3
864691136038011784	0	-38.3869	30.4713	14	319.285	355.478	1153.6	245.619	1254.27	4.76827	8	4	8	9	2	1
864691135686925024	0	-45.7239	-19.6782	12	300.61	330.41	416.11	86.2031	2173.92	6.41371	7	1	0	0	9	1
864691136539126178	0	39.3369	18.2706	8	252.37	346.58	1031.03	167.337	1291.68	16.101	2	3	7	4	2	5
864691135269701797	0	23.1056	-37.7322	5	256.537	345.294	513.319	126.669	1986.47	21.0022	3	2	0	1	8	7
864691135575457054	0	-51.9802	24.902	15	323.473	366.704	944.944	161.29	1209.16	-9.68112	8	5	5	3	1	0
864691135468174930	0	-60.6944	-4.4989	15	303.955	341.57	1078.01	203.654	1061.06	3.40895	7	2	7	7	0	1
864691135738234260	0	-19.6164	39.2508	14	313.164	423.841	1108.61	264.305	1671	4.06751	8	9	7	9	6	1
864691135213027128	0	-45.2224	-15.1004	12	318.565	370.505	478.132	115.274	2154.06	3.99027	8	6	0	0	9	1
864691135585160828	0	-57.6183	23.5791	15	349.771	345.17	927.335	216.571	757.099	-28.4533	9	2	5	8	0	0
864691135945389604	0	51.6056	-3.101	1	223.333	295.561	873.462	170.363	1109.58	9.86648	0	0	4	4	1	2
864691136089282871	0	-51.2927	-25.6134	6	260.896	271.683	801.423	151.663	2732.01	19.3267	3	0	3	2	9	6
864691135445540242	0	47.4718	25.9561	1	236.772	295.671	989.017	174.24	1398.93	6.05558	1	0	6	5	3	1
864691135644619759	0	-29.909	5.45642	10	315.18	382.167	1150.11	245.344	1332.66	15.6128	8	7	8	9	2	5
864691135980296328	0	-29.1565	-25.9189	6	288.76	347.193	728.944	195.908	1513.39	21.7918	6	3	2	7	4	7
864691135345157535	0	-44.347	12.7536	12	294.943	379.935	1131.87	213.114	1056.73	5.73047	6	7	7	8	0	1
864691135360117575	0	-29.5049	-45.4675	10	315.169	365.181	867.973	163.71	1260.88	29.3389	8	5	4	4	2	9
864691136292990948	0	-3.61603	2.44343	7	289	342.029	635.77	76.7353	1675.53	14.006	6	2	1	0	6	4
864691135909773481	0	-23.2448	-17.8542	9	292.246	365.962	741.267	175.284	1389.41	14.9415	6	5	3	5	3	4
864691135396797217	0	-54.9445	31.0312	15	289.314	349.694	811.083	199.565	1538.64	2.12679	6	3	4	7	5	0
864691135736488084	0	13.9196	-29.4651	7	281.482	358.584	1104.23	255.966	1681.61	30.569	5	4	7	9	6	9
864691136912014065	0	-36.0311	29.674	14	334.132	375.476	859.168	172.816	1928.22	0.892948	9	6	4	5	8	0
864691135644637423	0	4.52212	-40.5938	5	249.066	371.859	475.638	135.172	1603.84	26.4514	2	6	0	1	5	8
864691135103962189	0	-21.2352	-24.7443	10	244.885	347.479	438.271	93.9207	1462.13	9.53533	2	3	0	0	4	2
864691136378966997	0	3.3559	-1.70109	7	278.797	401.589	687.38	184.158	1829.78	20.6736	5	8	2	6	7	7
864691135584117234	0	-41.7236	20.574	14	317.759	421.194	824.458	115.199	1736.45	13.0003	8	9	4	0	6	4
864691135979537544	0	-16.7161	-30.0641	9	242.291	376.503	524.652	123	2144.75	21.3033	1	6	0	1	9	7
864691137196888385	0	54.034	26.5457	1	219.001	281.421	1238.31	196.87	1262.41	4.20415	0	0	8	7	2	1
864691135993757386	0	-47.9276	6.85512	15	300.03	343.316	872.618	202.36	2139.36	-1.78406	7	2	4	7	8	0
864691135937392437	0	54.3604	4.99769	2	226.279	328.575	1155.98	194.84	1155.14	17.5845	0	1	8	7	1	5
864691137197300801	0	-12.0289	-3.82033	5	278.513	394.458	590.055	155.523	1574.58	20.1925	5	8	1	3	5	7
864691136136586621	0	-61.1144	20.4732	15	322.534	315.661	1247.1	205.866	1285.49	-7.41581	8	0	8	8	2	0
864691135941123700	0	-21.1674	12.2864	11	301.927	383.589	1121.13	221.268	1161.62	17.9679	7	7	7	8	1	6
864691135915203430	0	-25.065	22.1725	11	316.918	393.281	716.855	121.445	1328.93	8.91881	8	8	2	1	2	2
864691135771925499	0	1.08969	39.693	1	278.323	316.838	1101.47	172.218	1003.34	-1.56816	5	0	7	5	0	0
864691135696290714	0	-20.1038	9.9817	11	323.813	418.422	1195.69	210.843	1503.96	30.0148	9	9	8	8	4	9
864691136237445180	0	-46.2077	-10.1309	12	315.756	409.461	813.985	195.364	1400.79	14.7384	8	9	4	7	3	4
864691135586582258	0	-5.52563	-41.8925	9	225.315	367.219	608.097	102.833	1946.34	20.479	0	5	1	0	8	7
864691135134875673	0	-5.01526	7.59569	8	295.373	353.775	564.031	84.0298	1375.62	7.48856	6	4	1	0	3	2
864691136236830223	0	7.11096	14.8642	8	260.487	381.454	1012.12	235.581	2449.68	13.0813	3	7	6	9	9	4
864691136723857405	0	40.2871	21.2769	4	249.752	390.897	799.627	144	1573.31	12.5085	2	8	3	2	5	3
864691135875979091	0	-56.069	6.29114	12	303.584	328.176	1306.11	206.343	893.013	6.74638	7	1	9	8	0	1
864691134988395130	0	40.6424	2.2553	4	229.638	324.672	1211.18	198.889	1210.33	19.3573	0	1	8	7	1	6
864691136723390717	0	-18.1197	40.3873	8	295.124	356.835	1327.03	245.303	1833.61	6.48558	6	4	9	9	7	1
864691135373698633	0	19.184	23.6308	4	237.726	381.571	912.539	151.57	1210.01	21.0586	1	7	5	2	1	7
864691135638957627	0	16.6858	20.386	8	269.138	368.107	1396	228.003	2169.87	11.4659	4	5	9	9	9	3
864691135968889189	0	-37.3125	-20.0779	12	266.362	368.139	838.522	199.329	1971.84	15.2036	4	5	4	7	8	4
864691135567731436	0	-9.63119	31.2985	13	304.405	365.326	1532.59	223.376	1733.76	9.0114	7	5	9	8	6	2
864691135497616403	0	-24.734	-28.8142	6	258.772	375.757	444.221	112.404	1333.73	25.2392	3	6	0	0	2	8
864691135491638623	0	-6.63838	-16.2316	11	294.539	388.907	604.907	144.299	1321.62	22.4753	6	7	1	2	2	7
864691135568188356	0	19.6088	-15.8792	7	236.336	354.439	748.894	108.432	1489.62	21.4539	1	4	3	0	4	7
864691135865488261	0	-8.92343	-18.2212	11	315.11	422.816	651.531	145.211	1369.18	18.9978	8	9	1	2	3	6
864691135699486754	0	11.532	-17.0087	11	324.511	425.604	1136.77	245.164	2215.72	29.9318	9	9	8	9	9	9
864691135526108251	0	46.1839	24.164	1	257.236	367.068	1285.47	170.824	1853.07	15.1112	3	5	9	4	7	4
864691135809513676	0	5.87837	-9.26995	3	278.685	379.228	1096.45	175.998	1234.55	22.968	5	7	7	5	2	8
864691135939394049	0	-2.03556	34.0186	4	268.176	329.207	743.658	184.135	746.943	0.765344	4	1	3	6	0	0
864691135686939360	0	10.3796	-43.4282	5	226.483	369.688	673.164	135.721	2225.42	25.4868	0	6	2	1	9	8
864691135609455367	0	5.29049	-27.619	7	256.791	360.371	792.668	155.281	1132.19	21.4154	3	4	3	3	1	7
864691135873791118	0	45.995	27.7299	1	234.745	322.903	1086.9	175.366	1086.04	10.0323	1	1	7	5	1	2
864691135883862896	0	18.3844	-32.1825	7	253.46	356.644	633.815	87.6587	1325.38	20.5617	2	4	1	0	2	7
864691135864727260	0	9.18963	-36.1563	5	225.042	341.557	1211.45	179.131	3013.21	32.1221	0	2	8	5	9	9
864691135909740201	0	56.0927	-12.5048	2	220.436	328.967	819.062	119.648	1108.09	26.2595	0	1	4	1	1	8
864691135348494295	0	-37.022	14.3073	14	327.959	381.677	836.009	190.22	1794.03	6.09776	9	7	4	6	7	1
864691136123687718	0	58.6819	-10.009	2	256.526	384.503	1422.24	239.96	1391.86	14.1762	3	7	9	9	3	4
864691136008571054	0	24.1768	-24.6521	7	319.547	389.343	1187.64	177.657	1255.96	25.1528	8	8	8	5	2	8
864691135303193767	0	-21.2234	-2.57491	9	285.495	367.486	681.322	157.318	1681.41	9.397	5	5	2	3	6	2
864691135367017977	0	-17.6306	18.0101	11	290.915	408.592	696.477	125.096	1234.7	18.2754	6	9	2	1	2	6
864691135099866656	0	46.9323	-26.2807	2	265.574	344.476	501.761	94.5629	1297.01	25.3048	4	2	0	0	2	8
864691135683216114	0	48.4874	14.0167	1	238.804	360.067	1101.24	230.773	1871.16	3.32819	1	4	7	9	7	1
864691136922721764	0	-13.9462	10.7952	11	302.154	380.84	812.643	141.989	1689.86	12.6229	7	7	4	2	6	3
864691135065300036	0	-5.34092	-38.4189	5	294.909	381.531	711.119	137.349	1225.67	30.6817	6	7	2	1	2	9
864691135684352695	0	-3.59693	-41.4676	5	298.972	358.839	499.493	101.238	1732.41	19.1758	7	4	0	0	6	6
864691135584062706	0	-54.764	-20.7785	12	328.559	347.943	727.188	163.22	1422.64	15.9736	9	3	2	4	3	5
864691135012509942	0	21.5152	11.3592	3	244.967	366.95	936.755	152.392	1591.6	22.0586	2	5	5	3	5	7
864691136002106058	0	-0.442473	43.1573	8	272.692	348.384	1088.14	234.961	1359.81	4.06251	4	3	7	9	3	1
864691135748540457	0	40.4647	-10.884	3	261.806	378.865	928.403	142.754	2395.28	16.5284	3	7	5	2	9	5
864691135099853344	0	-52.0918	5.05992	12	289.833	347.041	836.855	186.128	1835.45	0.453231	6	3	4	6	7	0
864691136086658129	0	15.3546	1.87461	7	278.305	390.833	781.627	160.265	1195.59	25.0137	5	8	3	3	1	8
864691135974667887	0	-5.71222	-19.3214	10	294.257	415.906	797.844	175.04	1401.71	21.6815	6	9	3	5	3	7
864691135560500193	0	19.8669	2.30662	3	284.516	407.793	1149.86	216.18	1565.62	21.0697	5	9	8	8	5	7
864691136109165752	0	-4.13698	-16.1751	11	232.142	357.752	746.527	174.415	1082.69	28.2557	0	4	3	5	1	9
864691135988304384	0	-29.1713	-2.73454	9	233.999	312.456	763.296	141.362	1895.47	14.9638	1	0	3	2	7	4
864691136521560721	0	-15.2113	-27.4026	9	246.251	350.629	661.06	197.147	2402.79	16.4878	2	3	2	7	9	5
864691135437428978	0	6.63936	-2.08437	7	263.118	320.991	775.823	188.24	1983.85	12.2419	3	0	3	6	8	3
864691135382590682	0	15.8556	-19.1801	7	294.508	410.299	2169.8	256.563	1022.23	43.7545	6	9	9	9	0	9
864691135358897496	0	52.5164	-7.61894	2	257.313	389.882	765.177	159.375	2348.04	2.25645	3	8	3	3	9	0
864691135499617010	0	-28.0942	6.42362	14	318.691	426.407	1105.11	157.42	1489.84	9.1815	8	9	7	3	4	2
864691136662236126	0	-56.07	-20.203	12	314.122	310.719	1082.51	246.033	1705.36	4.97842	8	0	7	9	6	1
864691135724628395	0	22.5424	31.227	4	276.354	335.863	1165.58	153.332	1453.05	9.431	5	1	8	3	4	2
864691135758474830	0	-14.8914	-0.320679	11	319.752	415.663	821.271	135.606	1537.2	15.3748	8	9	4	1	5	5
864691135385238101	0	52.8184	14.8232	1	229.233	324.303	1029.85	238.515	1601.54	7.87801	0	1	7	9	5	2
864691135478282950	0	-51.8325	-9.93833	12	338.257	409.594	645.3	140.918	1154.22	9.09117	9	9	1	2	1	2
864691135099855136	0	-22.7984	-6.55043	3	262.715	310.944	527.618	160.24	1429.79	5.27045	3	0	0	3	3	1
864691136309696346	0	13.5396	-43.9252	5	227.357	288.747	676.68	117.408	2147.96	27.0576	0	0	2	0	9	9
864691135583654264	0	22.4531	-12.2629	3	233.211	308.562	920.09	177.261	2337.18	15.4477	1	0	5	5	9	5
864691136056329432	0	-17.0043	21.9872	13	326.425	392.777	1246.29	201.975	1337.27	13.2222	9	8	8	7	2	4
864691135697380373	0	-15.8947	-25.6335	3	250.545	322.165	719.674	191.971	2171.12	14.2907	2	1	2	6	9	4
864691135396392481	0	-27.6202	17.0375	11	318.563	377.461	942.839	148.119	762.228	11.3034	8	6	5	2	0	3
864691136482866476	0	31.54	-17.1761	3	229.986	344.623	864.671	150.975	1791.57	17.5465	0	2	4	2	7	5
864691134939967331	0	-46.5542	21.7215	14	313.91	381.396	974.733	185.948	921.819	9.4533	8	7	6	6	0	2
864691135865508997	0	-1.66354	11.7627	8	286.416	369.92	832.252	190.012	1361.32	18.6133	5	6	4	6	3	6
864691135433434354	0	-10.2084	5.6943	11	298.17	395.598	788.491	180.015	952.427	21.8465	6	8	3	5	0	7
864691135209998272	0	-22.0366	10.4703	14	336.769	403.828	1251.44	223.336	1173.76	22.953	9	8	8	8	1	8
864691135182082306	0	34.2911	32.67	8	233.796	335.713	1362.3	176.594	2529.1	0.659253	1	1	9	5	9	0
864691135272165649	0	2.51977	-8.73214	7	275.155	352.796	995.175	158.862	1113.06	27.983	4	3	6	3	1	9
864691135807308317	0	-29.7875	8.38344	9	300.095	405.099	752.455	196.405	1581.96	10.648	7	8	3	7	5	3
864691135647803971	0	-33.3308	11.235	8	293.352	407.156	1381.07	221.66	1681.26	6.85901	6	9	9	8	6	1
864691135989819850	0	4.57079	33.425	8	307.61	359.374	646.987	138.572	1575.08	5.72724	7	4	1	2	5	1
864691135939401985	0	-48.4251	20.1521	14	321.725	375.901	1058.85	174.15	1197.7	-2.29279	8	6	7	5	1	0
864691135358814552	0	-18.3267	-3.10281	11	276.925	382.047	748.081	125.317	2075.17	13.5538	5	7	3	1	8	4
864691136734517878	0	27.8696	2.03301	4	231.855	371.623	1060.39	176.424	1286.13	19.5958	0	6	7	5	2	6
864691136194552808	0	-10.952	1.98378	11	267.149	380.228	665.099	128.147	1088.94	15.0969	4	7	2	1	1	4
864691135488215354	0	-37.4744	25.52	14	308.643	375.398	844.691	165.891	815.571	9.99215	7	6	4	4	0	2
864691136907486062	0	18.0031	-23.5603	13	322.948	489.56	1373.73	160.47	3151.8	35.062	8	9	9	3	9	9
864691135440513864	0	-26.8189	-6.1708	9	287.091	359.24	1004.53	173.195	1464.11	18.4459	6	4	6	5	4	6
864691135303198887	0	-3.08301	-11.7092	3	241.582	313.502	617.652	126.292	2367.53	14.0013	1	0	1	1	9	4
864691136989973397	0	-28.0281	3.02554	10	305.214	397.682	622.789	92.6618	1346.74	13.0462	7	8	1	0	3	4
864691135837402003	0	58.8982	3.20804	1	232.258	316.772	938.576	165.622	1108.12	15.9442	0	0	5	4	1	5
864691135212662400	0	11.4904	11.2062	8	278.722	365.039	825.233	180.221	1780.83	12.5679	5	5	4	5	7	3
864691135564868183	0	-31.3448	-29.4265	6	248.722	336.018	631.685	165.408	1233.17	22.3561	2	1	1	4	2	7
864691136136596349	0	32.2228	17.1272	3	273.306	361.112	1211.85	269.976	2545.08	19.7141	4	4	8	9	9	6
864691135341190833	0	-44.4639	14.3984	14	313.289	373.947	821.507	196.256	1763.47	-0.914848	8	6	4	7	6	0
864691135210073024	0	-36.206	19.4558	14	317.977	394.913	1117.71	166.601	1351.98	8.43865	8	8	7	4	3	2
864691135544415528	0	4.52394	2.70577	7	270.08	355.887	866.475	166.545	1720.88	17.2783	4	4	4	4	6	5
864691136174956038	0	-11.7026	2.17133	11	293.54	397.149	936.522	188.988	1110.6	17.6902	6	8	5	6	1	6
864691136945596383	0	4.51415	-6.59392	3	279.743	343.444	726.661	220.463	1641.62	14.6442	5	2	2	8	5	4
864691135488220218	0	60.3256	0.046662	1	230.141	336.192	1150.17	182.704	1177.52	23.2396	0	2	8	6	1	8
864691136741996398	0	-34.1221	-18.6836	10	282.806	467.549	1000.96	241.061	1396.95	41.5829	5	9	6	9	3	9
864691135753695949	0	-18.2405	-43.1147	6	242.634	328.701	451.339	88.3663	2254.07	26.6388	1	1	0	0	9	8
864691135058585499	0	52.0438	2.36527	2	224.078	348.808	1041.87	158.527	1279.45	13.5948	0	3	7	3	2	4
864691135446949972	0	-23.2664	16.9786	11	346.862	400.783	478.069	79.8044	916.73	20.498	9	8	0	0	0	7
864691135777159613	0	-16.8857	-37.5266	5	296.194	356.321	685.53	121.691	1548.25	22.0344	6	4	2	1	5	7
864691135256145839	0	-55.4797	28.449	15	326.686	337.169	1636.86	235.063	1358.94	-6.0547	9	2	9	9	3	0
864691135407311305	0	-19.299	28.5304	13	298.506	408.783	1313.22	209.492	1173.69	17.0512	6	9	9	8	1	5
864691135945390628	0	-47.7202	-12.4137	12	291.087	367.884	782.045	215.023	1468.58	10.3006	6	5	3	8	4	2
864691135334781417	0	-54.7926	-15.3603	12	304.335	279.205	440.076	104.005	1004.32	1.54019	7	0	0	0	0	0
864691135322941084	0	-1.56155	-39.4255	5	257.024	333.808	378.686	96.4783	1136.06	22.8903	3	1	0	0	1	7
864691135945474084	0	59.2655	0.0452508	2	261.633	359.571	1480.18	189.799	1570.81	20.2865	3	4	9	6	5	7
864691135490588647	0	-21.8169	0.83335	9	292.148	384.358	593.379	146.496	2293.81	9.33074	6	7	1	2	9	2
864691135777114557	0	20.573	-46.3354	7	265.379	355.513	534.488	115.669	1019.6	38.8121	3	4	0	0	0	9
864691136004356042	0	35.1792	26.5597	1	289.482	370.676	1605.12	215.521	1140.05	15.5444	6	6	9	8	1	5
864691135213408312	0	17.2024	-44.529	5	229.23	339.851	767.554	194.412	2218.39	31.4479	0	2	3	7	9	9
864691135724234667	0	-63.7261	11.65	15	319.587	385.931	850.817	182.744	997.111	-3.4286	8	7	4	6	0	0
864691135526314075	0	-1.99616	27.3752	13	295.753	385.847	856.411	164.964	1186.66	19.2377	6	7	4	4	1	6
864691135134699545	0	21.2169	-18.9862	7	273.944	369.68	503.951	110.831	1419.46	19.0453	4	6	0	0	3	6
864691136965820622	0	3.58506	47.5344	8	310.355	383.587	668.512	177.925	1734.15	2.81814	7	7	2	5	6	1
864691135585164924	0	38.5356	-9.16664	3	251.913	308.665	1108.91	219.59	1650.48	22.1902	2	0	7	8	6	7
864691135739565460	0	-37.5598	0.688799	9	330.757	366.126	812.458	172.402	1735.53	13.8139	9	5	4	5	6	4
864691135269774245	0	-10.6344	0.800349	7	264.341	360.297	510.626	130.792	1170.84	16.4802	3	4	0	1	1	5
864691135644968431	0	16.0223	15.9296	10	296.578	384.258	999.794	178.642	1073.41	17.8234	6	7	6	5	1	6
864691135538493554	0	-34.3402	-24.3516	12	309.998	351.773	709.042	161.81	1511.98	11.7887	7	3	2	3	4	3
864691135715223322	0	3.85171	22.1668	13	273.948	360.019	1098.91	177.509	1758.09	14.9537	4	4	7	5	6	4
864691135613040451	0	-39.6074	34.7159	15	319.137	365.43	1179.32	205.012	2029.54	-10.5271	8	5	8	7	8	0
864691134947419900	0	43.96	-19.8442	2	230.406	329.56	951.939	152.826	1514.56	16.5901	0	1	6	3	4	5
864691135544427816	0	9.74194	0.0982113	7	295.641	395.888	852.805	161.855	1315.08	12.0448	6	8	4	3	2	3
864691135360101959	0	-14.8505	22.1174	11	290.643	395.669	629.396	122.341	900.64	21.9586	6	8	1	1	0	7
864691136084038764	0	0.115449	-11.452	5	265.731	364.028	962.477	170.432	1617.06	21.0965	4	5	6	4	5	7
864691136563683234	0	5.4369	42.9314	8	286.696	360.819	1218.17	198.459	1939.74	11.8401	6	4	8	7	8	3
864691135807305501	0	-7.95081	18.0326	7	292.685	368.395	1023.63	192.973	1375.34	18.3151	6	5	6	7	3	6
864691135696315546	0	61.9994	-3.46401	1	237.476	348.646	1078.49	140.501	1214.2	13.1156	1	3	7	2	2	4
864691135945951268	0	-40.9826	18.6133	14	333.164	389.704	933.513	164.151	1894.26	12.7087	9	8	5	4	7	3
864691135617751439	0	3.83756	-5.55907	5	274.852	347.981	700.337	152.396	1873.3	13.9559	4	3	2	3	7	4
864691135945455396	0	-0.933785	43.5736	8	276.769	336.982	1106.16	229.03	1493.98	1.43024	5	2	7	9	4	0
864691135785246148	0	-59.9592	13.7444	15	325.583	336.129	1533.12	224.684	348.538	16.0327	9	2	9	9	0	5
864691135454059626	0	-9.34073	-13.4266	9	252.33	339.85	813.061	195.439	1224.66	21.7753	2	2	4	7	2	7
864691135771732043	0	4.48122	-23.1965	5	273.202	404.206	559.397	143.113	1752.02	23.6378	4	8	0	2	6	8
864691136673003911	0	59.8981	11.8331	1	223.495	347.086	1361.33	223.24	1325.31	12.5508	0	3	9	8	2	3
864691135582220228	0	7.00498	8.54062	8	237.038	355.838	851.691	173.538	1220.03	15.8634	1	4	4	5	2	5
864691136020240376	0	19.387	-14.7464	7	261.009	379.822	822.008	149.345	1525.54	26.8446	3	7	4	2	4	8
864691135855628590	0	5.64029	-19.6791	11	291.747	381.996	772.855	162.719	2096.42	21.4666	6	7	3	4	8	7
864691136706756206	0	-11.0164	-1.62923	11	283.439	380.493	860.582	171.253	1569.68	12.8083	5	7	4	4	5	3
864691135538091378	0	-16.7114	20.9681	13	296.865	379.508	868.217	177.502	1591.54	9.88876	6	7	4	5	5	2
864691136209405884	0	3.07764	16.3236	11	308.984	392.399	1386.74	247.541	1257.4	24.6164	7	8	9	9	2	8
864691135303182247	0	-10.1013	17.8416	11	296.203	384.284	900.004	162.14	1113.09	19.5564	6	7	5	3	1	6
864691136194021334	0	-13.2047	3.23692	11	272.372	378.714	828.868	184.125	1116.07	20.8011	4	6	4	6	1	7
864691135730196409	0	-32.8374	-2.99961	8	305.331	342.054	609.113	143.26	1535.75	7.10837	7	2	1	2	4	1
864691136551577506	0	12.9175	15.2087	7	289.444	359.885	1003.57	169.747	1583.88	11.5383	6	4	6	4	5	3
864691136482886700	0	22.2494	-17.6725	7	267.938	370.189	1005.16	157.601	1130.66	23.2449	4	6	6	3	1	8
864691135740286059	0	29.4665	9.09603	3	252.425	321.728	352.808	79.2161	937.078	1.088	2	1	0	0	0	0
864691135454416490	0	-40.1228	11.5888	14	322.095	370.23	1026.46	162.657	1456.34	8.05543	8	6	6	3	4	2
864691135850402503	0	37.6535	-26.0773	2	245.042	309.314	519.451	92.0174	977.922	27.11	2	0	0	0	0	9
864691135873606030	0	-33.2166	-29.0323	6	285.65	344.149	534.466	170.782	1438.53	14.006	5	2	0	4	4	4
864691135785262788	0	-7.79491	-5.29474	5	267.373	353.911	605.944	105.611	1704.1	19.562	4	4	1	0	6	6
864691135587015922	0	-36.9688	-21.1167	12	249.383	350.964	721.57	143.815	1335.05	15.9934	2	3	2	2	2	5
864691136903004082	0	-19.6325	2.95414	9	295.73	359.348	860.185	175.031	1227.21	16.5356	6	4	4	5	2	5
864691136723351549	0	-28.5398	-1.77566	9	276.824	315.708	832.725	211.373	2151.83	7.03939	5	0	4	8	9	1
864691135385241685	0	11.4321	-39.2245	5	272.396	352.711	332.465	42.3948	1985.51	15.7419	4	3	0	0	8	5
864691135454100586	0	19.6106	2.93686	8	269.357	404.502	941.432	183.754	1000.22	16.1443	4	8	5	6	0	5
864691135478601414	0	-17.8286	43.5464	15	291.965	377.383	1251.38	269.915	2544.91	8.03203	6	6	8	9	9	2
864691134947402236	0	-26.9363	-32.9428	6	277.204	341.853	550.776	179.121	1950.02	15.8372	5	2	0	5	8	5
864691136818138084	0	18.2501	20.7485	8	247.382	374.907	988.244	204.98	1686.09	11.0981	2	6	6	7	6	3
864691135012859030	0	-59.3838	19.5619	15	341.225	303.964	660.514	126.726	998.966	-7.89355	9	0	2	1	0	0
864691135396740385	0	20.9993	-14.5316	7	267.273	379.44	545.383	149.252	1547.96	15.5395	4	7	0	2	5	5
864691135269754021	0	43.971	13.3493	1	215.041	290.6	646.71	98.6891	914.693	11.1518	0	0	1	0	0	3
864691135396394529	0	57.0215	-16.1092	2	241.479	343.808	1264.99	194.588	1426.9	27.6245	1	2	8	7	3	9
864691135212619904	0	4.0161	10.5455	3	260.307	337.835	1131.89	177.219	2376.18	11.4949	3	2	7	5	9	3
864691135463502917	0	-17.5852	23.6736	13	315.63	403.426	1099.07	175.771	1381.09	15.8174	8	8	7	5	3	5
864691136194082774	0	-60.1158	18.4457	15	327.741	318.592	475.921	96.9904	1262.5	-11.8215	9	0	0	0	2	0
864691135303182503	0	-57.1964	14.6219	15	308.679	358.45	1146.57	188.752	1405.3	-0.743153	7	4	8	6	3	0
864691135718451505	0	-11.4224	25.9923	11	293.56	387.381	883.75	168.201	1051.59	14.2645	6	7	5	4	0	4
864691135615766633	0	-33.2373	26.8648	14	315.649	386.897	1256.49	270.645	1164.19	6.74928	8	7	8	9	1	1
864691135724236971	0	-58.2858	23.134	15	251.085	177.946	360.388	79.3403	502.28	-33.9389	2	0	0	0	0	0
864691135715358746	0	41.9151	20.1203	1	245.601	345.313	966.772	171.478	1790.59	4.12484	2	2	6	4	7	1
864691135181912322	0	-12.0948	1.06165	11	296.554	338.487	703.224	130.531	1193.91	17.454	6	2	2	1	1	5
864691136436374942	0	-28.9787	-7.47955	9	251.995	321.265	670.665	226.046	1182.44	19.5433	2	0	2	9	1	6
864691134940152931	0	20.9057	-29.4533	7	256.153	358.849	678.053	162.423	1290.88	32.7058	3	4	2	3	2	9
864691135777117885	0	-39.2492	28.7191	14	339.322	379.786	1056.08	155.223	1257.68	2.50811	9	7	7	3	2	0
864691135396380449	0	-26.0576	4.09539	10	267.504	378.46	831.957	171.137	1474.51	12.6002	4	6	4	4	4	3
864691135683953591	0	14.959	-39.3693	5	251.222	379.137	703.496	145.359	1330.09	30.7672	2	7	2	2	2	9
864691135697377557	0	55.7434	24.2408	1	229.251	355.377	1391.05	209.842	898.378	1.32922	0	4	9	8	0	0
864691135996952266	0	48.4393	-17.6834	2	226.63	336.058	1523.01	180.081	2556.5	18.8929	0	2	9	5	9	6
864691135740263275	0	29.8832	24.8669	8	266.307	362.53	1120.53	252.344	1255.74	15.3887	4	5	7	9	2	5
864691136194188264	0	23.908	16.5584	8	256.935	337.967	781.381	165.713	1659.52	10.0802	3	2	3	4	6	2
864691135570668269	0	49.132	-21.2297	2	249.319	308.969	1081.89	303.763	1333.08	28.3087	2	0	7	9	2	9
864691136444087939	0	0.906705	10.7715	13	285.136	389.891	1227.43	255.278	1022.69	16.4808	5	8	8	9	0	5
864691135686124692	0	10.1727	31.0984	4	278.38	370.303	891.052	174.944	1218.05	14.7259	5	6	5	5	2	4
864691136273612813	0	-47.0476	13.2994	15	338.594	357.469	923.512	160.911	1302.07	2.60457	9	4	5	3	2	0
864691136903034802	0	-18.2462	40.738	14	311.123	383.196	1506.31	294.203	1878.98	10.0749	8	7	9	9	7	2
864691135155737188	0	-7.19906	-18.5219	10	281.895	391.978	1157.4	174.874	1073.76	36.2043	5	8	8	5	1	9
864691136812281459	0	-57.7129	14.6685	15	335.939	363.1	1041.56	203.183	1555.04	-5.07591	9	5	7	7	5	0
864691135373634121	0	-62.556	-5.28155	15	321.143	342.572	767.019	150.911	1570.71	-15.9049	8	2	3	2	5	0
864691134947742972	0	10.7116	37.7098	8	287.767	377.715	894.713	175.949	1914.28	9.19053	6	6	5	5	7	2
864691136486793746	0	-5.98492	29.3643	8	291.79	366.462	698.146	185.721	1172.79	4.95678	6	5	2	6	1	1
864691135909735337	0	39.563	-0.493032	4	235.789	363.436	935.583	150.263	1836.74	16.3748	1	5	5	2	7	5
864691136296725531	0	44.4768	29.0168	1	224.901	353.997	770.268	137.738	1033.02	7.05426	0	4	3	1	0	1
864691135476146600	0	43.6435	34.08	1	252.673	338.396	1062.39	176.54	830.777	-1.88094	2	2	7	5	0	0
864691136723535101	0	9.05749	-34.7602	5	252.465	343.118	914.835	170.862	2064.39	24.4463	2	2	5	4	8	8
864691135134993689	0	6.06041	-18.0417	7	261.137	360.34	673.375	141.382	1716.19	22.2265	3	4	2	2	6	7
864691135213082936	0	57.7994	-8.2342	2	216.904	321.767	832.645	157.734	1112.11	17.0289	0	1	4	3	1	5
864691136951602655	0	29.6145	-19.6018	3	259.146	337.106	1114.83	231.83	1765.32	24.409	3	2	7	9	6	8
864691136041039446	0	48.4866	12.7921	1	225.033	320.188	1159.66	229.779	1682.09	9.62728	0	0	8	9	6	2
864691135809624012	0	49.8979	9.40963	1	220.689	333.118	644.102	100.889	972.837	16.334	0	1	1	0	0	5
864691135777507261	0	-43.5111	12.9151	12	302.122	370.028	814.594	170.507	1969.79	4.07418	7	6	4	4	8	1
864691135372295666	0	-46.4942	-22.6862	12	286.909	336.97	546.337	151.899	1949.72	6.74748	6	2	0	2	8	1
864691135354902479	0	36.2901	-32.913	2	250.382	397.755	787.463	206.224	1561.96	42.5065	2	8	3	8	5	9
864691137053649526	0	55.1265	3.49388	2	245.411	374.295	871.225	178.535	1892.03	12.3753	2	6	4	5	7	3
864691136039387134	0	-13.4533	-5.33622	9	277.463	358.111	618.988	165.683	2092.78	12.3509	5	4	1	4	8	3
864691136723329533	0	-21.3818	4.86011	9	304.718	366.75	622.258	142.289	1710.36	10.4645	7	5	1	2	6	3
864691136143392052	0	54.0236	25.2344	1	230.862	328.532	1458.66	211.434	1568.04	10.9046	0	1	9	8	5	3
864691136143344180	0	-17.6914	-30.7704	5	249.22	346.141	653.158	200.067	1847.61	21.3161	2	3	1	7	7	7
864691135975447875	0	-18.5391	-0.329304	9	270.535	390.551	858.234	169.735	1737.36	12.9183	4	8	4	4	6	3
864691134917383946	0	-1.10699	-38.5925	5	258.459	352.625	716.606	176.175	1382.11	30.6318	3	3	2	5	3	9
864691135776597600	0	-1.62079	3.89371	3	291.226	360.752	733.682	180.841	1662.67	15.2353	6	4	2	5	6	4
864691135510426320	0	29.8814	-11.1976	3	248.188	356.948	1284.65	167.75	2117.42	20.4651	2	4	9	4	8	7
864691135937400117	0	-19.3855	-11.287	9	280.741	368.778	711.924	135.735	1912.98	12.7233	5	5	2	1	7	3
864691135740184427	0	-24.4769	-14.9714	6	297.944	361.756	761.719	162.074	2392.09	14.9968	6	5	3	3	9	4
864691134964699679	0	41.3878	29.9671	4	225.744	355.198	1168.5	205.362	1371.26	5.01419	0	4	8	8	3	1
864691135256129455	0	-11.5377	-12.0303	9	279.979	369.094	732.101	143.298	1448.36	19.4865	5	5	2	2	4	6
864691135440484424	0	36.5014	-2.58642	2	281.418	368.633	1018.84	183.157	1342.57	25.3155	5	5	6	6	3	8
864691135367495673	0	47.6086	-6.05071	3	228.046	349.381	1347.52	228.853	2408.08	19.727	0	3	9	9	9	6
864691136084043116	0	-46.4255	-9.21132	12	313.32	403.978	833.047	158.233	1883.9	14.2895	8	8	4	3	7	4
864691136551528354	0	15.2995	-14.9602	13	322.416	439.884	1152.77	248.611	1480.26	29.3655	8	9	8	9	4	9
864691135771648251	0	45.424	17.948	1	238.302	351.409	1101.27	155.585	2255.01	8.88862	1	3	7	3	9	2
864691135213361976	0	3.11692	16.4166	13	317.938	394.713	1527.22	254.45	1341.71	22.3571	8	8	9	9	3	7
864691135888806793	0	-17.4564	28.9226	14	332.061	396.376	988.069	171.198	836.372	5.01201	9	8	6	4	0	1
864691135354949839	0	-27.3874	-28.7421	9	254.188	330.942	479.723	142.731	1575.44	15.132	2	1	0	2	5	4
864691135738233748	0	-58.4749	1.2716	12	311.337	300.929	1144.54	245.693	1994.48	3.80307	8	0	8	9	8	1
864691135926300884	0	-19.8977	-42.8878	6	239.598	331.292	721.409	218.471	1777.56	30.8223	1	1	2	8	7	9
864691135491215199	0	-6.85211	-25.3513	11	344.744	429.805	918.282	144.999	1357.32	27.3672	9	9	5	2	3	9
864691135639171899	0	-14.8368	-32.1381	9	277.294	335.332	726.718	246.509	1702.94	13.4759	5	1	2	9	6	4
864691135012437238	0	43.7639	3.51783	4	262.789	317.884	739.272	184.864	1419.19	6.26056	3	0	3	6	3	1
864691136388628855	0	3.94539	-0.00991784	7	265.699	361.782	612.825	158.159	1420.94	16.5547	4	5	1	3	3	5
864691135762016054	0	-52.0785	-5.03661	12	324.58	373.995	926.952	219.798	1539.38	2.26263	9	6	5	8	5	0
864691137196927553	0	36.0773	16.8905	1	261.83	344.093	945.19	181.669	1220.34	18.4327	3	2	5	6	2	6
864691135462966334	0	1.01606	28.4696	4	263.6	351.857	898.439	210.563	1138.4	16.745	3	3	5	8	1	5
864691136922754020	0	37.9502	36.4732	1	228.825	319.069	1239.86	183.467	1895.57	3.38486	0	0	8	6	7	1
864691136436391582	0	46.1706	-25.3138	2	245.51	353.615	838.037	172.136	1567.94	23.4077	2	3	4	5	5	8
864691134988560506	0	50.5737	24.3638	1	235.938	347.759	1088.74	164.462	1166.97	14.7431	1	3	7	4	1	4
864691135544402472	0	44.7089	10.6987	1	251.669	312.666	1563.6	266.678	812.279	24.6149	2	0	9	9	0	8
864691135293052428	0	-1.78992	29.96	8	270.874	349.109	806.086	102.926	825.712	19.8328	4	3	3	0	0	6
864691135367002617	0	20.7859	-20.3035	7	229.787	336.596	652.996	166.57	610.823	29.6324	0	2	1	4	0	9
864691134917400586	0	22.3198	-12.1581	3	233.22	336.939	610.363	117.244	2008.99	15.0965	1	2	1	0	8	4
864691136105527257	0	-30.4111	29.9908	14	328.987	410.284	919.392	195.201	1392.82	4.46469	9	9	5	7	3	1
864691135715212826	0	-60.2963	7.12756	15	325.766	278.521	740.429	186.681	1298.96	-2.74032	9	0	3	6	2	0
864691134939980899	0	3.18631	-11.9472	5	276.67	342.355	598.341	129.865	2052.19	14.3864	5	2	1	1	8	4
864691135497614611	0	-46.924	9.86631	12	327.216	387.078	836.088	122.184	1384.68	5.22622	9	7	4	1	3	1
864691135478848708	0	32.0342	-8.55199	3	266.301	378.199	985.542	194.434	2040.02	27.8248	4	6	6	7	8	9
864691135405993202	0	13.6771	22.9536	4	237.045	397.375	769.845	135.964	1604.96	18.7317	1	8	3	1	5	6
864691136041069910	0	27.0015	-38.4936	3	247.763	305.987	981.071	149.813	2116.62	18.5093	2	0	6	2	8	6
864691136036365192	0	5.40787	36.9427	8	296.344	386.736	1156.71	180.881	1276.82	14.4849	6	7	8	5	2	4
864691136136583037	0	36.7599	-11.1531	3	222.231	335.339	944.913	200.331	2274.01	10.9657	0	1	5	7	9	3
864691135462734142	0	31.4409	26.7013	8	295.11	358.006	1096.01	210.892	1406.21	17.1513	6	4	7	8	3	5
864691136089092407	0	1.33277	-40.9718	5	250.42	393.642	674.784	206.447	2081.91	30.3467	2	8	2	8	8	9
864691136618398093	0	-33.5432	11.2135	10	263.238	374.914	1368.8	178.666	2041.2	3.27387	3	6	9	5	8	1
864691135737086852	0	-40.5661	8.67489	12	302.625	373.232	1143.24	153.112	2224.62	6.34235	7	6	8	3	9	1
864691136486762770	0	37.3848	3.74424	4	247.286	374.105	1127.94	182.499	2005.52	14.6639	2	6	7	6	8	4
864691136266770932	0	18.8348	-27.2975	7	252.517	360.059	721.29	135.489	1371.71	29.0542	2	4	2	1	3	9
864691135117792477	0	-39.4773	-24.3878	6	271.424	318.63	756.437	231.898	1734.38	18.8997	4	0	3	9	6	6
864691137053628278	0	-3.15764	-45.8761	10	235.456	352.825	526.196	123.519	678.7	34.5457	1	3	0	1	0	9
864691135850645703	0	-1.99052	-10.9062	9	248.591	382.911	1018.03	205.535	2078.11	22.6639	2	7	6	8	8	7
864691135809468108	0	18.4143	-27.7041	7	267.056	362.652	919.817	167.309	1349.44	30.9416	4	5	5	4	3	9
864691135233112665	0	-39.7659	-12.9128	12	284.682	338.964	790.271	177.445	2186.34	11.4297	5	2	3	5	9	3
864691136550312098	0	-1.21836	20.5561	13	323.634	428.986	1223.55	236.495	2158.64	20.9935	8	9	8	9	9	7
864691135616150633	0	-21.3459	12.7109	11	321.303	392.338	827.497	178.992	1459.41	17.5032	8	8	4	5	4	5
864691136174968838	0	59.9969	17.9888	1	219.214	340.245	1193.94	195.471	2428.54	7.8861	0	2	8	7	9	2
864691135564637015	0	1.24913	-50.0939	5	226.114	340.927	720.477	134.942	2113.93	28.6096	0	2	2	1	8	9
864691135538208882	0	5.60811	41.4439	13	306.424	408.561	1386.01	188.561	2411.25	10.9963	7	9	9	6	9	3
864691135396401697	0	-44.8605	25.9567	14	324.724	390.108	737.526	150.735	1513.98	6.16608	9	8	2	2	4	1
864691135941148532	0	49.2592	-21.0732	2	232.108	331.232	728.145	169.503	1584.13	22.5869	0	1	2	4	5	7
864691135657790850	0	-47.0922	-1.85342	12	311.259	314.882	1030.38	246.318	1266.66	10.7268	8	0	7	9	2	3
864691135012479990	0	-5.88544	10.9977	13	321.775	439.132	745.983	162.911	2111.8	23.0414	8	9	3	4	8	8
864691136618446477	0	-49.1838	26.695	15	333.219	378.778	1052.56	238.57	1152.78	-4.21571	9	6	7	9	1	0
864691135012489462	0	26.321	10.842	3	247.838	316.769	1023.61	257.97	2037.21	13.1709	2	0	6	9	8	4
864691135575104798	0	-46.5237	-28.7612	6	252.115	257.446	573.636	157.158	1238.17	14.2067	2	0	1	3	2	4
864691134884774394	0	27.5742	-32.192	3	244.702	331.212	683.351	210.693	1181.74	27.6293	1	1	2	8	1	9
864691135256122031	0	-5.62064	-13.1387	10	250.508	355.709	1165.29	180.394	1592.61	18.3311	2	4	8	5	5	6
864691136922735588	0	28.8514	9.65407	2	252.738	327.19	507.432	135.692	1260.34	7.14218	2	1	0	1	2	1
864691135952138275	0	1.23416	-50.1381	5	251.008	310.548	455.404	137.02	2305.69	19.4593	2	0	0	1	9	6
864691135939390209	0	-46.0116	28.712	15	305.14	377.477	837.616	238.561	1988.6	-6.53385	7	6	4	9	8	0
864691136123776550	0	47.7707	33.744	1	239.514	328.956	1388.37	152.976	1558.03	1.75528	1	1	9	3	5	0
864691135776954976	0	45.8559	18.075	1	235.502	332.512	1213.72	220.685	1743.43	12.0128	1	1	8	8	6	3
864691136011071139	0	47.7019	-9.2165	2	229.272	310.421	1172.42	149.402	1309.22	22.7402	0	0	8	2	2	7
864691136005115594	0	43.5616	25.396	1	257.282	336.403	1298.04	182.881	1559.45	5.57178	3	2	9	6	5	1
864691135354899407	0	12.3984	-3.23458	10	257.268	366.61	711.967	185.757	1083.34	29.5512	3	5	2	6	1	9
864691136147223959	0	54.4208	17.1076	1	242.118	308.612	1697.42	204.938	1952.02	6.30913	1	0	9	7	8	1
864691135360141127	0	33.8863	20.527	1	228.571	405.669	1689.45	241.412	3037.16	15.0147	0	9	9	9	9	4
864691136951563999	0	-40.6679	-16.8172	9	317.445	391.735	658.569	122.486	1463.35	17.163	8	8	1	1	4	5
864691135212712832	0	-37.9047	0.781813	9	305.247	384.173	675.095	186.969	1530.46	9.15475	7	7	2	6	4	2
864691135575132958	0	4.10446	0.417894	7	255.235	376.25	539.393	80.2509	1142.99	23.3485	3	6	0	0	1	8
864691136521562001	0	-17.5984	12.7203	11	306.511	392.927	1135.43	183.181	1219.87	21.1417	7	8	8	6	2	7
864691135809445836	0	29.5777	-34.9854	3	241.865	347.921	617.528	130.636	2143.23	17.9387	1	3	1	1	8	6
864691135440605000	0	5.89729	-51.9502	10	248.898	238.187	664.325	228.83	1793.61	15.9861	2	0	2	9	7	5
864691135974448751	0	-40.955	-6.45838	12	293.453	379.881	980.504	250.564	2508.59	5.58039	6	7	6	9	9	1
864691135373791432	0	35.91	-25.9691	2	257.24	370.566	621.775	100.35	1093	24.193	3	6	1	0	1	8
864691135403382002	0	-4.85671	-9.90749	9	258.99	366.381	1020.01	170.202	1295.68	23.0226	3	5	6	4	2	8
864691135256177839	0	16.0828	0.735424	7	280.196	383.06	868.045	140.046	1467.33	19.1636	5	7	4	2	4	6
864691135753569229	0	-11.4521	17.4297	13	310.895	410.341	874.138	155.891	1391.69	12.2548	8	9	4	3	3	3
864691136309685338	0	-27.8829	9.23933	11	288.417	381.215	876.241	168.447	1131.61	19.0101	6	7	4	4	1	6
864691136134453387	0	33.6022	4.18967	4	237.49	368.597	694.39	180.475	1946.72	13.7114	1	5	2	5	8	4
864691135274288869	0	-56.9953	7.32488	15	321.782	293.309	383.781	79.8962	1602.45	-8.56679	8	0	0	0	5	0
864691136545605794	0	56.4626	10.202	1	236.771	367.787	1415.33	244.684	1590.41	15.4114	1	5	9	9	5	5
864691135099835424	0	34.2	-28.4604	2	255.404	315.089	797.428	178.184	725.512	14.4933	3	0	3	5	0	4
864691135118128093	0	39.9209	31.6179	4	272.884	343.663	766.301	180.547	772.241	9.45541	4	2	3	5	0	2
864691135733840788	0	33.4219	-5.38758	2	272.649	336.112	593.905	110.464	1063.09	22.927	4	2	1	0	0	8
864691135683235058	0	2.49715	-19.4064	7	301.76	391.07	954.655	152.266	1300.07	27.5069	7	8	6	3	2	9
864691136903315634	0	-29.2868	-2.62159	9	267.92	331.624	604.506	152.818	1882	11.8635	4	1	1	3	7	3
864691135382972907	0	-36.4416	-9.56912	11	327.05	384.703	682.483	104.769	1790.53	13.4504	9	7	2	0	7	4
864691136134797963	0	13.0355	26.3946	4	279.93	368.411	1100.81	168.653	1073.19	14.8038	5	5	7	4	1	4
864691135699279906	0	-33.9486	-23.8726	12	299.523	378.177	856.668	160.381	1285.65	24.0921	7	6	4	3	2	8
864691135695978650	0	12.5113	47.3541	8	276.748	378.057	738.556	182.536	1635.75	8.81037	5	6	3	6	5	2
864691135939661313	0	6.89166	30.0238	4	240.215	312.555	843.003	141.757	1086.4	11.7284	1	0	4	2	1	3
864691136008557998	0	46.736	-18.77	2	225.722	358.432	1137.21	192.732	1353.15	24.3318	0	4	8	7	3	8
864691136004713162	0	12.4337	17.1428	7	264.337	391.877	1065.97	193.124	2107.48	15.0542	3	8	7	7	8	4
864691135490230375	0	19.8564	38.0622	1	264.493	348.407	1555	192.402	1415.85	9.95691	3	3	9	7	3	2
864691135360123463	0	25.652	5.40312	3	263.834	354.327	734.544	106.468	2245.11	2.69698	3	4	2	0	9	1
864691136486806034	0	23.8303	21.8936	4	271.418	355.999	1082.71	150.399	747.752	21.0977	4	4	7	2	0	7
864691135274405605	0	-27.6829	-39.0911	6	285.629	374.702	780.548	118.963	1990.93	26.9189	5	6	3	0	8	9
864691135058551451	0	-38.5009	24.4392	14	319.893	381.563	980.177	251.923	1588.92	4.59817	8	7	6	9	5	1
864691135717652884	0	40.1119	-20.0257	2	244.802	345.778	779.246	201.656	1638.95	23.7865	1	3	3	7	5	8
864691135354902223	0	5.71817	14.2272	9	266.176	362.98	903.192	194.471	2084.01	9.30687	4	5	5	7	8	2
864691135737478257	0	36.9388	2.44042	4	239.32	353.811	980.092	171.586	1581.38	15.7613	1	4	6	4	5	5
864691136011253155	0	-1.46996	38.1074	8	289.487	364.784	1139.63	174.011	1244.18	7.92419	6	5	8	5	2	2
864691135799752546	0	44.2157	21.1873	1	228.395	350.807	1657.58	206.723	1708.38	16.5153	0	3	9	8	6	5
864691136544388002	0	46.7215	6.87	2	273.867	418.137	1496.66	256.604	934.701	16.3862	4	9	9	9	0	5
864691135341366981	0	37.5986	17.3056	4	278.137	392.716	1594.3	205.456	673.341	29.4871	5	8	9	8	0	9
864691136444142723	0	32.8803	-10.1664	3	230.513	314.929	951.708	144.984	2285.76	19.7967	0	0	6	2	9	6
864691135993330890	0	50.3552	-19.3099	1	248.37	318.531	986.921	177.112	1832.81	16.7563	2	0	6	5	7	5
864691136011247267	0	-7.5477	29.0223	13	309.88	381.793	682.541	160.7	1497.68	9.65482	7	7	2	3	4	2
864691135012855446	0	6.60091	6.08954	7	289.378	361.216	838.331	159.953	1427.57	11.767	6	4	4	3	3	3
864691135345160095	0	-18.5066	15.1117	11	304.7	383.399	944.743	215.66	1221.89	13.6558	7	7	5	8	2	4
864691135162231597	0	33.453	8.12366	4	222.743	339.404	1267.44	156.618	2404.31	14.7224	0	2	8	3	9	4
864691135269674917	0	-43.3682	-26.5147	6	286.655	328.327	609.582	149.174	1400.96	16.6383	5	1	1	2	3	5
864691136535819682	0	13.6503	-14.5322	7	324.509	432.293	1023.2	229.761	2859.01	27.1843	9	9	6	9	9	9
864691136309639770	0	10.1716	-51.3309	3	226.03	328.472	653.114	127.392	1263.89	26.3267	0	1	1	1	2	8
864691135012493046	0	24.6506	7.83021	3	284.362	401.58	761.32	205.924	1647.24	14.4136	5	8	3	8	5	4
864691135233254233	0	45.3259	-12.9679	2	239.711	319.088	1280.47	179.159	1560.69	21.5023	1	0	8	5	5	7
864691136273032126	0	7.98887	-20.4969	11	285.165	396.689	600.126	129.113	1909.69	32.9306	5	8	1	1	7	9
864691135864055678	0	-2.25084	-35.4508	5	257.354	346.894	573.734	136.921	1442.96	28.722	3	3	1	1	4	9
864691135925520142	0	-22.9995	-44.7995	6	250.195	322.629	496.642	113.495	2323.64	29.0936	2	1	0	0	9	9
864691135366988793	0	35.4568	-36.6756	10	266.393	401.904	815.663	159.753	3061.92	33.885	4	8	4	3	9	9
864691135334479849	0	38.5369	34.7816	1	240.581	328.15	1145.71	159.529	1659.76	3.36335	1	1	8	3	6	1
864691136966039246	0	-7.79398	-15.2774	9	269.979	414.858	625.048	141.558	1221.05	22.0681	4	9	1	2	2	7
864691135939935654	0	27.2771	-1.24002	4	257.548	392.616	999.256	141.453	1421.56	18.457	3	8	6	2	3	6
864691136041033302	0	52.0943	-22.523	2	277.124	359.561	976.791	216.149	1469.83	24.9173	5	4	6	8	4	8
864691135155568740	0	-49.8281	-10.924	12	328.549	365.736	817.306	163.562	1244.86	9.59722	9	5	4	4	2	2
864691136715715950	0	48.0443	18.3474	1	239.322	362.259	1233.83	164.221	2183.02	8.14843	1	5	8	4	9	2
864691135988291328	0	33.1602	11.1798	3	232.682	345.796	1181.34	237.256	2580.22	14.6715	0	3	8	9	9	4
864691135213080888	0	-18.3176	0.778674	9	264.08	351.116	1012.35	176.94	1723.37	13.0533	3	3	6	5	6	4
864691135544365352	0	23.0514	22.1667	4	257.58	397.471	761.05	143.17	1381.14	10.4906	3	8	3	2	3	3
864691134947450620	0	-21.5686	-4.29675	9	263.487	348.72	558.048	170.329	1391.76	6.40339	3	3	0	4	3	1
864691136672692871	0	45.2373	14.6962	1	233.325	343.707	867.443	173.187	1911.17	4.99554	1	2	4	5	7	1
864691135155511908	0	-46.6959	-15.5911	12	329.726	350.48	1111.04	182.521	1384.29	23.1464	9	3	7	6	3	8
864691135753937357	0	26.6004	-17.4332	7	249.941	381.909	1094.84	156.789	2535.97	27.8415	2	7	7	3	9	9
864691135103964237	0	-7.90981	19.3108	13	297.12	421.872	721.861	161.872	1386.25	20.6247	6	9	2	3	3	7
864691135369161970	0	33.9469	23.7175	1	222.204	323.414	1464.86	209.873	1458.19	2.73467	0	1	9	8	4	1
864691135345581727	1	39.0973	14.6097	8	300.185	399.371	2144.38	283.9	1317.63	16.0901	7	8	9	9	2	5
864691135373713481	0	-53.0441	-24.8023	12	231.108	251.219	471.431	151.59	2016.99	9.43119	0	0	0	2	8	2
864691136123685670	0	-23.0862	-44.1518	6	253.77	341.154	497.577	168.832	1537.5	40.2666	2	2	0	4	5	9
864691136717528950	0	43.8987	-17.3972	2	229.426	334.188	749.331	129.059	1374.04	20.2462	0	1	3	1	3	7
864691135807256861	0	8.15021	-18.6796	7	323.08	475.722	674.511	215.553	2136.91	27.5852	8	9	2	8	8	9
864691136443709059	0	-31.4663	-43.0218	6	276.252	314.703	817.941	218.577	1383.8	23.5319	5	0	4	8	3	8
864691136723426557	0	0.980896	9.85204	13	251.019	360.954	677.094	212.286	1526.78	15.9078	2	4	2	8	4	5
864691136008451244	0	-1.93147	4.89779	3	272.348	328.958	469.601	119.779	1418.11	6.65916	4	1	0	1	3	1
864691135809447884	0	44.1015	-27.1579	2	235.559	350.561	922.684	220.208	1272.72	28.0351	1	3	5	8	2	9
864691136309629786	0	-10.6193	33.0346	13	298.866	387.551	1234.33	222.724	1359.49	15.9603	7	7	8	8	3	5
864691136534550178	0	21.4628	-11.6229	3	255.405	370.593	1002.31	205.775	2498.98	20.8111	3	6	6	8	9	7
864691135386385537	0	0.387435	-25.3547	5	233.801	345.547	746.818	167.587	1396.01	28.8618	1	3	3	4	3	9
864691136194078678	0	53.6177	24.4367	1	231.506	317.522	1034.77	184.91	1367.26	8.63061	0	0	7	6	3	2
864691135122319399	0	36.9909	-17.4086	3	262.715	359.932	975.54	202.327	2622.35	20.3214	3	4	6	7	9	7
864691135385295445	0	-1.13814	21.5773	13	316.763	421.806	916.949	163.887	2247.2	15.0074	8	9	5	4	9	4
864691135349096946	0	34.9667	11.1524	3	222.372	342.747	1050.35	174.759	2358.45	15.6944	0	2	7	5	9	5
864691135354915279	0	12.6559	-7.94714	7	262.924	381.91	713.587	144.94	1748.89	19.581	3	7	2	2	6	6
864691136099782261	0	-20.6083	24.9012	11	321.604	401.902	1338.54	214.742	1478.16	11.491	8	8	9	8	4	3
864691135772069115	1	56.8207	10.471	1	227.414	332.043	1188.92	172.692	2021.3	12.1092	0	1	8	5	8	3
864691135233109081	0	58.1689	23.5775	1	219.523	329.34	1184.24	187.891	1408.37	4.86521	0	1	8	6	3	1
864691135777121213	0	10.2614	-25.6759	10	282.074	404.691	647.114	117.205	1013.47	35.5303	5	8	1	0	0	9
864691135118107613	0	-52.0269	9.66084	12	307.999	350.63	1053.11	235.061	2249.26	2.4605	7	3	7	9	9	0
864691136814365550	0	52.7485	-3.64156	1	224.277	371.907	1199.09	174.659	1222.63	20.3379	0	6	8	5	2	7
864691135462694974	0	-59.0495	23.3459	15	342.836	284.943	704.397	138.043	741.055	-17.7539	9	0	2	1	0	0
864691135474622016	0	29.3669	20.5236	1	214.091	341.112	1135.49	178.528	1872.61	14.5625	0	2	8	5	7	4
864691136388275063	0	46.5274	-5.61083	2	234.95	382.035	1264.37	247.442	2272.81	24.4524	1	7	8	9	9	8
864691136662190814	0	25.3526	16.4479	3	228.02	341.035	1132.96	179.299	2027.14	11.007	0	2	8	5	8	3
864691135103967309	0	54.8502	20.2536	1	215.542	344.646	1219.01	204.259	1724.74	6.46706	0	2	8	7	6	1
864691135340969925	0	8.53613	4.46106	7	273.695	355.02	797.557	130.232	867.727	19.2094	4	4	3	1	0	6
864691136008446124	0	10.3196	-3.48378	3	269.499	308.941	580.286	115.755	2020.01	11.371	4	0	1	0	8	3
864691135366977785	0	49.7718	-12.5964	10	278.241	414.316	1231.21	165.71	1129.95	47.3059	5	9	8	4	1	9
864691135065030724	0	25.1063	-35.7011	3	244.804	324.486	772.431	132.91	1879.09	25.2428	2	1	3	1	7	8
864691136436705438	0	-58.4085	17.2653	15	335.428	308.989	846.35	158.845	1679.71	-8.45093	9	0	4	3	6	0
864691135081677559	0	1.24571	35.1024	13	329.91	409.643	1201.21	230.921	1310.81	8.65067	9	9	8	9	2	2
864691136194181864	0	8.74688	-42.1748	5	224.503	311.342	886.416	176.136	2458.94	20.803	0	0	5	5	9	7
864691135117828061	0	-27.4731	12.5385	14	311.839	397.757	761.024	197.388	1190.69	13.1528	8	8	3	7	1	4
864691135937666869	0	53.3966	-13.2099	2	220.603	373.171	867.003	165.94	1450.44	26.7514	0	6	4	4	4	8
864691135576937221	0	35.1368	-2.59193	3	264.593	388.644	206.39	89.9243	2546.75	-18.9359	3	7	0	0	9	0
864691135058578075	0	-45.7489	-10.9336	9	319.542	391.669	666.541	126.778	1445.33	13.8782	8	8	2	1	4	4
864691135609454599	0	-3.09856	-27.8522	11	299.353	403.104	530.833	128.222	1413.96	25.3626	7	8	0	1	3	8
864691136041267592	0	-54.8148	-21.0412	12	275.817	328.998	829.13	150.623	801.886	26.5921	4	1	4	2	0	8
864691135614126795	0	16.0005	5.74466	8	277.311	379.083	837.506	181.972	1610.1	21.8525	5	7	4	6	5	7
864691135699244322	0	43.7354	-2.57454	3	223.183	318.042	1220.07	183.651	1836.66	12.2395	0	0	8	6	7	3
864691136564402082	0	42.2699	15.1908	1	232.589	296.609	634.691	111.232	1430.99	8.3266	0	0	1	0	3	2
864691136537429410	0	-0.794331	43.4573	8	320.001	375.756	1155.81	188.315	1302.7	4.35748	8	6	8	6	2	1
864691135953794312	0	-14.9315	-8.45277	9	277.637	349.875	812.956	148.433	1707.81	16.4983	5	3	4	2	6	5
864691136041432918	0	27.4052	-4.43336	4	289.096	416.888	814.895	140.548	1712.42	-17.3454	6	9	4	2	6	0
864691136008892078	0	25.234	-15.505	7	249.848	357.812	949.147	176.011	1264.65	27.8443	2	4	6	5	2	9
864691135382463962	0	19.1775	-32.1046	7	225.05	343.551	604.208	104.021	1017.18	24.6999	0	2	1	0	0	8
864691135753733837	0	-45.5814	25.958	15	305.429	380.986	599.479	92.0037	1228.69	-0.720249	7	7	1	0	2	0
864691135210002112	0	-43.7585	-24.7478	6	247.272	321.937	402.418	114.365	1907.31	15.2421	2	1	0	0	7	5
864691136451365887	1	1.08546	39.7418	1	293.611	308.974	1183.83	253.002	714.775	-8.24187	6	0	8	9	0	0
864691135560524257	0	28.3299	-18.4747	7	250.971	358.742	771.531	182.927	1613.66	17.3461	2	4	3	6	5	5
864691136105457369	0	-30.7357	-42.0793	6	282.135	332.584	866.589	172.502	1603.21	25.8842	5	1	4	5	5	8
864691135941502836	0	1.86897	-48.5493	5	235.723	370.303	868.419	232.393	2191.92	22.8963	1	6	4	9	9	7
864691136812061038	0	23.9644	22.2493	4	259.59	355.8	1017.52	157.291	1459.52	14.5489	3	4	6	3	4	4
864691136903362226	0	27.7687	8.06544	3	248.595	313.762	659.668	114.677	1203.38	10.1717	2	0	2	0	1	2
864691135207777913	0	-20.1203	-35.9137	6	272.623	351.681	545.529	128.153	2185.28	19.5188	4	3	0	1	9	6
864691136951550687	0	-54.8013	-9.22214	12	318.682	360.317	557.553	149.686	1424	1.04535	8	4	0	2	3	0
864691135864934876	0	38.615	37.9555	1	228.806	315.556	1524.64	170.844	1687.89	6.24157	0	0	9	4	6	1
864691135444932082	0	13.5199	-25.3332	7	321.435	451.353	547.154	114.388	1254.44	40.8256	8	9	0	0	2	9
864691135462974270	0	58.8147	15.3344	1	260.119	378.468	2119.76	288.757	1802.81	11.3628	3	6	9	9	7	3
864691135345231263	0	41.2916	-24.868	2	234.684	357.69	716.868	136.161	1475.9	30.2932	1	4	2	1	4	9
864691135953578186	0	-15.4793	39.4285	8	307.43	432.15	1271.17	229.143	2365.56	4.37374	7	9	8	9	9	1
864691135571273509	0	50.8844	-24.5875	2	236.412	383.774	647.312	124.625	809.877	26.471	1	7	1	1	0	8
864691135490241127	0	36.6159	-8.37498	3	226.406	352.305	1058.16	205.109	2001.88	20.4239	0	3	7	7	8	7
864691136436431774	0	-20.7883	-7.16056	9	274.945	338.216	926.42	212.574	1871.96	13.3344	4	2	5	8	7	4
864691135865491845	0	-19.739	-38.2076	5	276.505	355.874	403.306	81.7029	1595.01	24.1998	5	4	0	0	5	8
864691136105774553	0	-12.7094	-41.7165	5	243.424	345.743	426.81	109.885	2067.82	24.1	1	3	0	0	8	8
864691135407458505	0	-36.7177	-39.4393	6	277.064	282.677	565.18	161.932	1883.92	24.0808	5	0	1	3	7	8
864691135454106218	0	-28.4527	-33.4797	6	252.914	343.374	440.736	107.846	1724.56	19.2976	2	2	0	0	6	6
864691135593560875	0	-29.0483	5.01033	8	280.92	343.354	1242.82	247.627	873.646	19.2692	5	2	8	9	0	6
864691135686898656	0	-2.30784	-27.1769	11	301.363	393.852	724.294	102.317	1480.29	25.6625	7	8	2	0	4	8
864691135968920933	0	60.4359	21.042	1	237.011	347.362	2132	254.563	2234.61	9.62771	1	3	9	9	9	2
864691135584866034	0	-3.48547	-43.4306	9	243.289	331.721	786.417	183.741	1932.99	25.6393	1	1	3	6	8	8
864691136105457881	0	56.8308	0.365043	1	240.883	324.462	1591.07	196.957	1283.71	15.9942	1	1	9	7	2	5
864691135699560738	0	-27.4282	17.1492	11	333.312	411.408	866.188	154.861	1203.49	14.7381	9	9	4	3	1	4
864691136388579088	0	-8.63396	-5.52727	5	289.49	364.323	881.745	190.464	1592.96	17.3299	6	5	5	6	5	5
864691135785233860	0	-21.9418	5.3752	10	251.615	390.858	862.747	173.023	1478.39	17.7164	2	8	4	5	4	6
864691135937779253	0	-27.5528	12.2123	9	313.145	376.28	321.23	48.9547	1455.04	7.42651	8	6	0	0	4	2
864691135194405674	0	-40.4483	18.1524	14	342.694	420.248	1379.18	218.594	1174.8	7.03223	9	9	9	8	1	1
864691136194296652	0	-53.3615	10.8454	15	316.551	340.04	853.094	150.846	1728.86	-0.453356	8	2	4	2	6	0
864691135462713406	0	3.14787	34.4616	13	315.171	375.404	1396.31	251.603	1362.22	6.74594	8	6	9	9	3	1
864691135761516854	0	-29.9497	1.06706	12	250.799	360.198	1018.72	226.195	1731.86	12.6129	2	4	6	9	6	3
864691136552554658	0	-1.53317	11.97	8	269.655	359.433	949.407	231.92	1693.6	10.4478	4	4	6	9	6	2
864691135660539120	0	-11.055	30.1893	13	308.897	399.098	1321.9	206.364	957.897	12.2537	7	8	9	8	0	3
864691135570738669	0	-29.3969	25.5749	14	303.499	406.461	957.437	177.941	1838.65	10.126	7	9	6	5	7	2
864691137054028662	0	42.1177	-24.5696	2	226.425	349.279	777.055	164.974	1664.31	25.5568	0	3	3	4	6	8
864691135991891592	0	-32.2851	35.499	14	293.665	379.564	1089.57	193.745	1571.16	5.42742	6	7	7	7	5	1
864691135560495841	0	24.1122	27.8848	4	262.408	374.692	726.526	122.966	1115.17	11.5355	3	6	2	1	1	3
864691135571164653	0	-6.65101	41.4921	8	286.781	340.952	1132.68	185.286	1760.24	5.14763	6	2	8	6	6	1
864691135715223834	0	-31.1516	35.6099	14	308.672	381.029	1411.54	252.292	1677.24	9.89179	7	7	9	9	6	2
864691135949964936	0	-42.6491	22.5408	15	319.332	410.576	735.324	155.104	1584.89	6.74206	8	9	2	3	5	1
864691136116160676	0	10.2386	29.9989	4	295.745	345.7	804.432	156.674	1208.31	8.03146	6	3	3	3	1	2
864691135366982649	0	47.3743	25.5171	1	235.615	306.877	1164.09	162.256	1451.44	2.87317	1	0	8	3	4	1
864691135474598464	0	40.897	36.3949	1	242.462	324.365	944.973	176.566	1741.66	-0.71521	1	1	5	5	6	0
864691135510478800	0	-46.2825	14.5811	15	296.362	357.934	894.572	123.496	1129.2	7.57519	6	4	5	1	1	2
864691135855670318	0	2.15564	36.16	8	301.1	385.248	1170.12	181.628	1332.76	11.2764	7	7	8	6	2	3
864691135593501227	0	-58.1701	19.8536	15	344.542	333.953	869.522	189.84	1388.7	-8.87129	9	1	4	6	3	0
864691135953780744	0	25.2702	-6.41632	7	254.691	348.318	734.711	115.932	1196.37	20.6891	2	3	2	0	1	7
864691136813994606	0	-45.7676	-15.8855	12	266.966	346.466	666.795	166.942	1739.24	10.0444	4	3	2	4	6	2
864691134917790218	0	-30.7121	3.64133	9	287.328	375.987	863.862	174.02	1559.02	10.9433	6	6	4	5	5	3
864691135440459592	0	-1.57901	-9.78464	9	245.971	336.86	652.515	121.34	2190.01	12.3047	2	2	1	1	9	3
864691135012563190	0	-20.4451	-38.5287	6	260.349	328.831	611.041	183.375	1628	22.9866	3	1	1	6	5	8
864691135337756646	0	-24.6623	-28.5045	10	291.876	406.2	452.269	92.6437	1587.91	18.0372	6	9	0	0	5	6
864691135692723647	0	25.9617	-13.9268	7	230.09	377.268	717.473	159.044	1711.54	19.6871	0	6	2	3	6	6
864691135587887858	0	5.44451	-11.1176	3	247.494	347.473	659.118	160.88	1777.03	18.0708	2	3	2	3	7	6
864691135348563159	0	-43.4914	-30.131	6	286.654	303.232	671.343	183.491	1586.6	10.2773	5	0	2	6	5	2
864691135595686723	0	-3.70354	-44.2887	10	260.97	347.881	604.525	166.306	1431.24	23.8469	3	3	1	4	3	8
864691135490292071	0	23.1385	-25.2521	7	307.554	404.911	709.849	142.818	1514.52	34.4041	7	8	2	2	4	9
864691135113438105	0	-6.92359	23.7386	13	265.801	348.479	666.867	128.849	1552.42	10.5939	4	3	2	1	5	3
864691135303206311	0	-15.2167	19.2943	13	285.603	384.561	1187.44	208.229	1092.09	22.2366	5	7	8	8	1	7
864691135415792826	0	-24.4309	30.3299	14	324.491	361.355	1199.8	214.652	1400.49	0.512799	9	4	8	8	3	0
864691135683523570	0	19.1166	13.1675	8	251.125	350.795	1173.85	211.82	1649.61	17.7011	2	3	8	8	6	6
864691135134999577	0	22.8988	26.064	8	313.93	400.836	1002.71	168.007	1143.94	11.6006	8	8	6	4	1	3
864691135883869296	0	2.8666	-20.1417	7	315.831	439.807	885.639	180.31	1891.63	26.9432	8	9	5	5	7	9
864691136601568721	0	25.2664	-18.998	7	233.937	353.041	1134.85	188.243	2228.03	19.2257	1	3	8	6	9	6
864691136209000380	0	13.8562	-29.5919	5	282.86	368.925	638.693	143.462	2049.17	19.152	5	5	1	2	8	6
864691136024253241	0	8.8372	-37.4978	5	260.019	357.593	596.637	154.725	2965.83	20.1497	3	4	1	3	9	7
864691135585108092	0	1.81285	-28.496	7	280.484	360.395	671.727	135.789	1285.17	14.3631	5	4	2	1	2	4
864691135212733312	0	26.0757	-26.097	2	276.853	375.429	1222.44	249.991	1740.95	26.0473	5	6	8	9	6	8
864691135337684710	0	16.9485	-1.24761	13	315.412	450.958	1228.33	192.94	1843.55	29.1551	8	9	8	7	7	9
864691135580553027	0	4.29897	-15.5641	7	277.487	409.222	906.008	176.662	1450.22	25.9493	5	9	5	5	4	8
864691135269967781	0	-43.2692	2.95153	14	337.265	381.064	890.525	233.638	1153.43	6.34666	9	7	5	9	1	1
864691135771600379	0	1.35396	-17.2951	7	274.483	361.703	804.437	137.578	1397.38	18.7881	4	4	3	1	3	6
864691135615799657	0	16.1588	12.9129	7	256.671	369.221	800.393	150.574	1824.84	11.1138	3	5	3	2	7	3
864691135858692456	0	5.76695	-35.216	5	241.321	343.225	828.19	143.728	2053.18	19.7059	1	2	4	2	8	6
864691135945462820	0	37.9743	-24.1749	2	234.432	407.86	886.702	171.548	1234.1	27.1144	1	9	5	4	2	9
864691135269760677	0	16.0232	-9.44008	7	282.26	393.316	772.261	168.277	1336.12	17.5025	5	8	3	4	2	5
864691135393954805	0	-23.8187	-43.2365	6	265.392	319.714	451.494	108.248	1933.03	24.1453	3	0	0	0	8	8
864691135345156511	0	-25.5053	-23.7659	11	287.071	379.897	895.645	160.09	1373.63	22.9569	6	7	5	3	3	8
864691136134404235	0	22.0884	-16.6353	7	284.146	385.527	929.342	145.059	1159.28	29.5238	5	7	5	2	1	9
864691135571297573	0	-49.1808	17.1275	15	338.029	378.165	1263.88	177.391	993.71	6.69269	9	6	8	5	0	1
864691136010937251	0	43.4568	31.3197	1	215.036	332.264	784.821	136.678	744.332	6.41746	0	1	3	1	0	1
864691135322954652	0	3.89064	12.0997	3	272.218	367.861	888.779	155.02	1753.97	13.0158	4	5	5	3	6	4
864691135103947853	0	41.4939	-6.51847	3	225.984	344.856	1000.48	213.052	1481.17	15.6978	0	2	6	8	4	5
864691135968940389	0	63.7558	11.7589	1	225.508	333.803	1552.92	201.647	1569.06	11.6419	0	1	9	7	5	3
864691135715536154	0	5.62395	-26.362	7	259.36	383.239	660.04	188.066	1563.62	21.6072	3	7	2	6	5	7
864691136829201124	0	50.7434	-25.7503	2	260.133	359.183	630.123	168.046	865.724	30.114	3	4	1	4	0	9
864691135866374166	0	53.8326	14.9086	1	233.864	344.955	1320.23	179.137	1255.02	13.1724	1	2	9	5	2	4
864691135373635913	0	10.0477	-0.723253	11	283.378	383.283	1148.35	141.111	840.229	24.9883	5	7	8	2	0	8
864691136965753294	0	-47.7879	22.1741	14	317.432	377.845	666.878	124.312	1005.23	4.09613	8	6	2	1	0	1
864691135366975225	0	23.4075	8.07107	3	273.278	331.455	929.909	195.976	1358.98	15.4079	4	1	5	7	3	5
864691135274151397	0	-23.654	36.8222	14	304.648	376.871	865.195	151.564	1168.55	9.97684	7	6	4	2	1	2
864691135686897632	0	-44.2172	0.166974	14	307.531	374.742	676.545	175.716	1386.85	10.5586	7	6	2	5	3	3
864691136553708450	0	56.4128	10.0322	1	227.999	369.905	1233.85	210.096	2041.38	8.2888	0	6	8	8	8	2
864691136266442740	0	18.1574	32.1608	4	287.819	343.954	1022.33	215.076	1497.55	14.6797	6	2	6	8	4	4
864691135099854624	0	-20.2695	-23.8297	9	249.602	349.062	459.579	101.702	1406.45	9.87994	2	3	0	0	3	2
864691136266450676	0	-0.917474	-36.0135	5	270	361.546	574.028	158.53	1619.16	30.3282	4	4	1	3	5	9
864691136329168106	0	9.21608	0.847529	7	274.901	390.286	531.571	124.051	918.708	26.2392	4	8	0	1	0	8
864691136483222060	0	-57.3917	10.5162	15	319.769	325.962	946.682	180.537	1509.36	-6.07656	8	1	5	5	4	0
864691134917384458	0	25.5729	-4.672	7	256.801	355.334	1075.31	147.876	748.987	17.4289	3	4	7	2	0	5
864691135999152330	0	-45.9832	27.5641	14	309.13	383.587	893.3	185.808	1588.54	-2.10127	7	7	5	6	5	0
864691135937170692	0	12.8738	-19.4578	7	264.792	371.437	763.566	145.334	1165.76	31.9675	3	6	3	2	1	9
864691135394529010	0	-35.3365	-11.8016	9	298.1	360.025	682.419	153.019	1510.59	14.039	6	4	2	3	4	4
864691135099848224	0	-56.3503	7.4154	15	306.903	341.03	811.431	176.729	1362.77	0.325463	7	2	4	5	3	0
864691136922762980	0	15.3599	18.59	4	266.759	374.299	995.651	171.872	1275.57	17.9927	4	6	6	4	2	6
864691135730147769	0	51.6885	20.0608	1	239.879	363.651	1805.41	244.869	1367.07	16.5964	1	5	9	9	3	5
864691136328882154	0	-34.0169	-38.9102	6	283.38	339.169	603.103	117.787	1758.62	27.0309	5	2	1	0	6	9
864691135754598354	0	-25.3378	32.2866	14	295.729	370.245	1096.64	207.816	1400.55	10.2133	6	6	7	8	3	2
864691136922728676	0	-20.6553	-0.429843	9	259.805	354.379	696.673	152.062	1510.8	12.4936	3	4	2	2	4	3
864691135462705470	0	-25.0201	-30.3341	9	283.56	360.43	382.533	62.9554	2083.1	14.1146	5	4	0	0	8	4
864691135990068360	0	-50.7556	14.2832	15	324.152	380.784	1336.64	203.867	961.614	2.38372	9	7	9	7	0	0
864691135386352769	0	-19.9431	21.6296	13	340.458	414.785	1299.02	263.559	1647.88	13.3333	9	9	9	9	5	4
864691135345166239	0	4.49342	35.8068	8	288.822	367.923	957.564	233.88	1728.6	10.4994	6	5	6	9	6	3
864691136272929982	0	10.6009	-43.8857	5	233.457	318.174	727.857	164.36	2655.08	26.2733	1	0	2	4	9	8
864691136031684283	0	24.9457	39.5587	10	311.104	448.309	1195.12	220.356	1007.86	29.8618	8	9	8	8	0	9
[truncated: 5,784 more rows]

## Sheet: Figure5_layer5
segment_id	split_index	tsne_emb_x	tsne_emb_y	cluster_L5	soma_y	cell_length	apical_total_skeletal_length	apical_width	basal_skeletal_length	depth_vs_basal_mean	soma_y_perc	cell_length_perc	apical_total_skeletal_length_perc	apical_width_perc	basal_skeletal_length_perc	depth_vs_basal_mean_perc
[truncated: 4,443 more rows]

[truncated: 1 more sheets: Figure5_layer6]
